# Supplementary material for: Exploring the dynamic three-dimensional chromatin architecture and transcriptional landscape in goose liver tissues underlying metabolic adaptations induced by a high-fat diet
Source: J Anim Sci Biotechnol. 2024 May 2;15:60. doi: 10.1186/s40104-024-01016-5 (PMC11064361; doi:10.1186/s40104-024-01016-5)
Supplement: Supplementary file 7 — Additional file 7: Table S1. Statistical analysis of goose Hi-C data in goose liver. [file 40104_2024_1016_MOESM7_ESM.xls]

## Sheet: Clean read pairs
Supplementary Table S1 Statistical analysis of goose Hi-C data in goose liver
Sample	Sequenced Read Pairs	Normal Paired	Chimeric Paired	Chimeric Ambiguous	Unmapped	Alignable (Normal+Chimeric Paired)	Unique Reads	PCR Duplicates	Intra-fragment Reads	Low Mapping Quality (<30)	HiC Contacts	Inter chromosomal	Intra chromosomal	Intra Short Range (<20 kb)	Intra Long Range (>20 kb)
C10	1352006309	950647180	323706904	24267050	53385175	1274354084	622066296	652287788	6378130	79726759	535961407	195122008	340839399	127845402	212993479	0.63594
C1	679232768	511928052	132198325	15973152	19133239	644126377	590542061	53584316	184556707	59110318	346875036	157159180	189715856	85552207	104163238	0.546929
C2	649265531	486593290	130551661	14137632	17982948	617144951	556400438	60744513	133720218	51822003	370858217	173712899	197145318	84090582	113054387	0.531592
C5	1149021042	816801147	264409595	20963475	46846825	1081210742	489341612	591869130	6381483	66712112	416248017	155800927	260447090	102275441	158171222	0.625702
C6	1269329733	883886784	309631322	24690950	51120677	1193518106	927749678	265768428	4646261	93276155	829827262	331552268	498274994	164376765	333897273	0.600456
T10	614352112	400970935	142843422	17742576	52795179	543814357	523754181	20060176	35918077	58149778	429686326	232627831	197058495	70676817	126380964	0.45861
T2	619097580	415881591	167143190	17944482	18128317	583024781	547421878	35602903	38421845	53766795	455233238	192601937	262631301	95064174	167566043	0.576916
T3	1838352100	1286020138	444698704	35657391	71975867	1730718842	1339334247	391384595	13921759	118952850	1206459638	422751144	783708494	262060562	521645207	0.649594
T4	1195183690	829137890	297292578	20912616	47840606	1126430468	890150723	236279745	6930884	73415528	809804311	282759245	527045066	177562845	349480679	0.65083
T5	1493745383	1084999475	325282401	26790083	56673424	1410281876	927135803	483146073	3906181	101097182	822132440	280837755	541294685	185875093	355418231	0.658403
