# Supplementary material for: Exploring the dynamic three-dimensional chromatin architecture and transcriptional landscape in goose liver tissues underlying metabolic adaptations induced by a high-fat diet
Source: J Anim Sci Biotechnol. 2024 May 2;15:60. doi: 10.1186/s40104-024-01016-5 (PMC11064361; doi:10.1186/s40104-024-01016-5)
Supplement: Supplementary file 8 — Additional file 8: Table S2. Differentially expressed genes (DEGs) in high-fat diet (HFD) and normal goose liver tissues. [file 40104_2024_1016_MOESM8_ESM.xlsx]

## Sheet: Sheet1
Supplementary Table S2 Differentially expressed genes (DEGs) in High-Fat Diet (HFD) and Normal goose liver tissues
Goose_gene	Goose_gene_description	Human_Ensembl	logFC	logCPM	LR	PValue	FDR
ALAT2	Alanine aminotransferase 2	ENSG00000166123	4.74712	9.41305	153.272	3.34123e-35	5.86987e-31
CKS1	Cyclin-dependent kinases regulatory subunit 1	ENSG00000173207	2.64298	3.96777	72.1917	1.9527e-17	1.11896e-13
SPB6	Serpin B6	ENSG00000124570	2.25295	4.18024	72.1195	2.02557e-17	1.11896e-13
FADS1	Fatty acid desaturase 1	ENSG00000134824	2.84344	8.77066	71.6669	2.54772e-17	1.11896e-13
CDK1	Cyclin-dependent kinase 1	ENSG00000170312	2.9356	3.89932	67.3358	2.28985e-16	8.04561e-13
FADS2	Fatty acid desaturase 2	ENSG00000134824	3.34378	9.09484	62.9191	2.15379e-15	6.30629e-12
TOP2A	DNA topoisomerase 2-alpha	ENSG00000077097	2.81404	5.31788	61.6094	4.18807e-15	1.05109e-11
SAA	Serum amyloid A protein	ENSG00000134339	7.63669	10.7714	60.9265	5.9245e-15	1.20464e-11
NPAS2	Neuronal PAS domain-containing protein 2	ENSG00000134852	3.47222	3.66186	60.8462	6.17133e-15	1.20464e-11
TGM3	Protein-glutamine gamma-glutamyltransferase E	ENSG00000104055	4.07612	6.25438	59.145	1.4647e-14	2.57319e-11
KPB2	Phosphorylase b kinase regulatory subunit alpha, liver isoform	ENSG00000044446	-1.78726	5.45471	58.6648	1.86953e-14	2.98581e-11
M126	Protein MRP-126	ENSG00000163220	4.56769	6.40225	56.6928	5.09504e-14	7.45913e-11
TMED3	Transmembrane emp24 domain-containing protein 3	ENSG00000166557	2.52958	4.29769	56.3574	6.04247e-14	8.1657e-11
R9BP	Regulator of G-protein signaling 9-binding protein	ENSG00000186326	2.69291	4.13818	55.6649	8.59397e-14	1.07842e-10
CATZ	Cathepsin Z	ENSG00000101160	1.46417	7.35483	54.2235	1.78932e-13	2.09565e-10
SEM6D	Semaphorin-6D	ENSG00000092421	-1.76508	4.99996	53.4781	2.61488e-13	2.87114e-10
CPXM2	Inactive carboxypeptidase-like protein X2	ENSG00000088882	-2.31702	4.08944	53.326	2.82541e-13	2.91981e-10
KDSR	3-ketodihydrosphingosine reductase	ENSG00000119537	-1.55457	5.98544	53.1498	3.09061e-13	3.01643e-10
KPB2	Phosphorylase b kinase regulatory subunit alpha, liver isoform	ENSG00000044446	-1.85316	4.62942	52.3352	4.67919e-13	4.32652e-10
MCM8	DNA helicase MCM8	ENSG00000125885	3.07017	0.639417	52.0164	5.50394e-13	4.83466e-10
LECT2	Leukocyte cell-derived chemotaxin-2	ENSG00000145826	3.71558	9.2604	51.8176	6.09029e-13	5.09496e-10
SPC25	Kinetochore protein Spc25	ENSG00000152253	3.08715	3.33966	51.5304	7.04967e-13	5.62948e-10
CDHR2	Cadherin-related family member 2	ENSG00000074276	2.8673	5.10015	50.5844	1.14151e-12	8.35588e-10
M3KCL	MAP3K7 C-terminal-like protein	ENSG00000156265	3.45662	4.09618	50.3866	1.26251e-12	8.81779e-10
ENPP5	Ectonucleotide pyrophosphatase/phosphodiesterase family member 5	ENSG00000112796	3.73328	1.57844	49.6254	1.86089e-12	1.12731e-09
EAF2	ELL-associated factor 2	ENSG00000145088	2.36723	4.76444	49.5254	1.95818e-12	1.14671e-09
CCD62	Coiled-coil domain-containing protein 62	ENSG00000130783	-1.28655	4.34024	49.3156	2.17923e-12	1.23499e-09
AT2L1	Ethanolamine-phosphate phospho-lyase	ENSG00000164089	2.56468	7.1039	49.1646	2.35358e-12	1.29212e-09
SNTB1	Beta-1-syntrophin	ENSG00000168807	2.10867	4.78903	48.9546	2.61956e-12	1.39456e-09
ANKR9	Ankyrin repeat domain-containing protein 9	ENSG00000156381	2.93857	2.16312	48.5645	3.19596e-12	1.65137e-09
DLL4	Delta-like protein 4	ENSG00000128917	-1.48557	4.54312	48.2631	3.72704e-12	1.87076e-09
TTK	Dual specificity protein kinase TTK	ENSG00000112742	2.63345	2.80275	47.7705	4.79159e-12	2.3383e-09
GOLM1	Golgi membrane protein 1	ENSG00000135052	3.37855	6.5209	47.7067	4.95002e-12	2.35032e-09
IMA1	Importin subunit alpha-1	ENSG00000102753	2.98293	4.18648	47.5097	5.47318e-12	2.53034e-09
RIR2	Ribonucleoside-diphosphate reductase subunit M2	ENSG00000171848	3.8934	3.33604	46.3677	9.80185e-12	4.41536e-09
CCNA2	Cyclin-A2	ENSG00000145386	2.24036	3.11807	45.879	1.25789e-11	5.52466e-09
AGRA1	Adhesion G protein-coupled receptor A1	ENSG00000020181	-1.69366	3.46693	44.9386	2.03314e-11	8.50432e-09
ACOD	Acyl-CoA desaturase	ENSG00000099194	4.06135	9.73664	44.8872	2.08717e-11	8.5273e-09
CDCA3	Cell division cycle-associated protein 3	ENSG00000111665	3.24798	2.24745	44.4558	2.60163e-11	1.03282e-08
CKAP2	Cytoskeleton-associated protein 2	ENSG00000136108	2.71581	3.35046	44.423	2.64555e-11	1.03282e-08
HNF4G	Hepatocyte nuclear factor 4-gamma	ENSG00000101076	-1.55566	4.47667	44.3392	2.76126e-11	1.04629e-08
P3C2G	Phosphatidylinositol 4-phosphate 3-kinase C2 domain-containing subunit gamma	ENSG00000011405	2.14114	2.34071	44.3125	2.79916e-11	1.04629e-08
MRVI1	Protein MRVI1	ENSG00000072952	-1.61747	3.43428	43.9107	3.43696e-11	1.24893e-08
TINAG	Tubulointerstitial nephritis antigen	ENSG00000137251	-1.8041	7.26324	43.8844	3.48346e-11	1.24893e-08
TBA1C	Tubulin alpha-1C chain	ENSG00000075886	1.58923	5.75834	42.9409	5.64195e-11	1.98236e-08
KIF11	Kinesin-like protein KIF11	ENSG00000138160	2.31841	4.13896	42.3239	7.73411e-11	2.66417e-08
SASB	Fatty acyl-CoA hydrolase precursor, medium chain	ENSG00000198848	-2.44177	8.35601	42.0896	8.71848e-11	2.90933e-08
DHB12	Very-long-chain 3-oxoacyl-CoA reductase	ENSG00000149084	2.05907	8.50089	42.0765	8.777e-11	2.90933e-08
CND2	Condensin complex subunit 2	ENSG00000121152	1.90016	3.28672	41.8174	1.0021e-10	3.20089e-08
FA69B	Protein FAM69B	ENSG00000154511	2.62416	2.57237	41.7717	1.02576e-10	3.21796e-08
WRN	Werner syndrome ATP-dependent helicase homolog	ENSG00000165392	-1.45798	5.75166	41.7167	1.05506e-10	3.25075e-08
IVD	Isovaleryl-CoA dehydrogenase, mitochondrial	ENSG00000128928	1.52433	3.78221	41.6833	1.07322e-10	3.25075e-08
S28A1	Sodium/nucleoside cotransporter 1	ENSG00000137860	1.80596	4.30123	41.4571	1.20485e-10	3.58761e-08
IL5RA	Interleukin-5 receptor subunit alpha	ENSG00000091181	-4.27645	-0.385409	41.0581	1.47767e-10	4.32661e-08
AL9A1	4-trimethylaminobutyraldehyde dehydrogenase	ENSG00000143149	1.67431	8.02452	40.9229	1.58357e-10	4.56067e-08
CTHL2	Cathelicidin-2	ENSG00000164047	4.23313	4.07801	40.5363	1.92999e-10	5.38191e-08
TTC36	Tetratricopeptide repeat protein 36	ENSG00000172425	1.65378	5.11526	40.464	2.00269e-10	5.49739e-08
CTF18	Chromosome transmission fidelity protein 18 homolog	ENSG00000127586	-1.47693	5.6287	40.3393	2.13477e-10	5.76978e-08
NCF2	Neutrophil cytosol factor 2	ENSG00000116701	2.56445	4.11722	40.2677	2.21436e-10	5.89423e-08
F83DB	Protein FAM83D-B	ENSG00000101447	2.69577	1.08731	40.2211	2.2678e-10	5.94638e-08
DGKI	Diacylglycerol kinase iota	ENSG00000149091	3.11103	1.72569	40.1437	2.35953e-10	6.09591e-08
RGN	Regucalcin	ENSG00000130988	-2.58191	8.8723	39.8042	2.8074e-10	7.14788e-08
KIF23	Kinesin-like protein KIF23	ENSG00000137807	2.46544	2.43621	39.6571	3.02704e-10	7.50127e-08
SPB10	Heterochromatin-associated protein MENT	ENSG00000242550	4.13115	5.33331	39.6542	3.03159e-10	7.50127e-08
MCM10	Protein MCM10 homolog	ENSG00000065328	2.50767	1.24089	39.4725	3.32714e-10	8.11822e-08
DHTK1	Probable 2-oxoglutarate dehydrogenase E1 component DHKTD1, mitochondrial	ENSG00000105953	1.59923	5.23292	39.2129	3.80018e-10	9.14543e-08
ZMAT4	Zinc finger matrin-type protein 4	ENSG00000165061	5.01404	0.709494	38.9727	4.29777e-10	1.02031e-07
ACBG2	Long-chain-fatty-acid--CoA ligase ACSBG2	ENSG00000103740	2.15765	7.43052	38.499	5.47823e-10	1.26469e-07
INCE	Inner centromere protein	ENSG00000149503	1.9564	3.28311	38.476	5.54311e-10	1.26469e-07
CP2W1	Cytochrome P450 2W1	ENSG00000073067	2.62363	7.18333	38.407	5.74248e-10	1.29338e-07
CD80	T-lymphocyte activation antigen CD80	ENSG00000121594	-1.6211	7.69481	38.3777	5.82959e-10	1.29638e-07
COPA	Coatomer subunit alpha	ENSG00000122218	1.11443	6.45196	38.2026	6.37674e-10	1.38304e-07
CDHR5	Cadherin-related family member 5	ENSG00000099834	5.93214	5.25291	38.0493	6.89796e-10	1.46004e-07
UHRF1	E3 ubiquitin-protein ligase UHRF1	ENSG00000147854	1.8156	3.11568	37.9665	7.19699e-10	1.5052e-07
ECT2	Protein ECT2	ENSG00000114346	2.58516	2.64189	37.8846	7.50557e-10	1.53909e-07
FKBP6	Inactive peptidyl-prolyl cis-trans isomerase FKBP6	ENSG00000077800	3.36561	-0.65489	37.5424	8.94453e-10	1.78565e-07
CDC45	Cell division control protein 45 homolog	ENSG00000093009	2.79494	1.61446	37.4308	9.47149e-10	1.86961e-07
SAMH1	Deoxynucleoside triphosphate triphosphohydrolase SAMHD1	ENSG00000101347	1.30561	6.7594	37.3147	1.00522e-09	1.9622e-07
SYNP2	Synaptopodin-2	ENSG00000172403	-1.6671	2.97187	37.1235	1.1088e-09	2.11733e-07
CNDG2	Condensin-2 complex subunit G2	ENSG00000146918	2.29217	2.21245	37.0335	1.1612e-09	2.19354e-07
BUB1	Mitotic checkpoint serine/threonine-protein kinase BUB1	ENSG00000169679	2.46267	2.99653	36.997	1.18312e-09	2.21117e-07
VNN1	Pantetheinase	ENSG00000112299	4.82594	4.21757	36.7649	1.33271e-09	2.43886e-07
KIF15	Kinesin-like protein KIF15	ENSG00000163808	1.9998	4.12009	36.74	1.34983e-09	2.44473e-07
PLCB	1-acyl-sn-glycerol-3-phosphate acyltransferase beta	ENSG00000169692	1.57057	6.5199	36.5991	1.45097e-09	2.58337e-07
WRN	Werner syndrome ATP-dependent helicase homolog	ENSG00000165392	-1.358	6.15633	36.5927	1.4558e-09	2.58337e-07
AL9A1	4-trimethylaminobutyraldehyde dehydrogenase	ENSG00000143149	1.6822	6.62225	36.462	1.5567e-09	2.73482e-07
AURKA	Aurora kinase A	ENSG00000087586	2.46824	2.97801	36.4086	1.59995e-09	2.76134e-07
ARLY2	Argininosuccinate lyase	ENSG00000126522	1.90432	4.34241	36.4046	1.60324e-09	2.76134e-07
CB39L	Calcium-binding protein 39-like	ENSG00000102547	-1.79542	2.45722	36.3384	1.65864e-09	2.82902e-07
EPAS1	Endothelial PAS domain-containing protein 1	ENSG00000100644	-1.68346	8.34869	36.1423	1.83426e-09	3.08122e-07
M18BP	Mis18-binding protein 1	ENSG00000129534	2.69833	1.52614	36.1345	1.84157e-09	3.08122e-07
SNX3	Sorting nexin-3	ENSG00000112335	1.12925	5.30928	36.0862	1.88779e-09	3.12359e-07
CLK1	Dual specificity protein kinase CLK1	ENSG00000013441	-1.21806	5.22039	36.0711	1.90246e-09	3.12359e-07
PHLD	Phosphatidylinositol-glycan-specific phospholipase D	ENSG00000112293	-1.44125	7.27384	35.5803	2.44754e-09	3.98134e-07
PHLD	Phosphatidylinositol-glycan-specific phospholipase D	ENSG00000112293	-1.4838	5.48982	35.1938	2.98476e-09	4.76694e-07
LEG6	16 kDa beta-galactoside-binding lectin	ENSG00000100097	1.35194	6.99388	34.6168	4.0142e-09	6.35328e-07
MYH11	Myosin-11	ENSG00000006788	-1.45292	6.6639	34.3722	4.55186e-09	7.13992e-07
KNTC1	Kinetochore-associated protein 1	ENSG00000184445	1.7302	3.86079	34.2848	4.7609e-09	7.33679e-07
UBE2C	Ubiquitin-conjugating enzyme E2 C	ENSG00000175063	2.52467	1.88576	34.2391	4.87391e-09	7.44563e-07
NOXO1	NADPH oxidase organizer 1	ENSG00000196408	7.61147	4.56447	34.0644	5.33183e-09	8.07496e-07
MOT4	Monocarboxylate transporter 4	ENSG00000100156	2.06861	3.4804	33.9678	5.60308e-09	8.41323e-07
6PGD	6-phosphogluconate dehydrogenase, decarboxylating	ENSG00000142657	1.47368	7.30234	33.7873	6.14803e-09	9.15326e-07
NB5R2	NADH-cytochrome b5 reductase 2	ENSG00000166394	1.55889	7.82328	33.6795	6.49821e-09	9.59332e-07
MCM3	DNA replication licensing factor MCM3	ENSG00000112118	3.76717	2.00964	33.5891	6.8074e-09	9.96603e-07
NKX63	Homeobox protein Nkx-6.3	ENSG00000165066	2.80107	2.5108	33.4414	7.34448e-09	1.06635e-06
TAPT1	Transmembrane anterior posterior transformation protein 1 homolog	ENSG00000169762	-1.01102	5.17092	33.4187	7.43048e-09	1.06999e-06
NEUL	Neurolysin, mitochondrial	ENSG00000123213	1.90867	3.4741	33.2344	8.16936e-09	1.14815e-06
GDPD2	Glycerophosphoinositol inositolphosphodiesterase GDPD2	ENSG00000130055	2.9192	1.44144	33.1857	8.37656e-09	1.16793e-06
SURF2	Surfeit locus protein 2	ENSG00000148291	-1.1369	3.83142	33.1226	8.65287e-09	1.1914e-06
MDHM	Malate dehydrogenase, mitochondrial	ENSG00000146701	1.70079	6.86522	33.1164	8.68048e-09	1.1914e-06
NUCB2	Nucleobindin-2	ENSG00000070081	1.0573	6.30238	33.0971	8.767e-09	1.19394e-06
KI67	Antigen KI-67	ENSG00000148773	2.33371	5.15907	32.9176	9.61489e-09	1.28367e-06
CATC	Dipeptidyl peptidase 1	ENSG00000109861	0.974067	7.97937	32.9115	9.6451e-09	1.28367e-06
CASC5	Protein CASC5	ENSG00000137812	1.86014	3.62341	32.8545	9.93219e-09	1.31195e-06
OTUD3	OTU domain-containing protein 3	ENSG00000169914	2.20528	3.17234	32.7399	1.05351e-08	1.3812e-06
AL7A1	Alpha-aminoadipic semialdehyde dehydrogenase	ENSG00000164904	1.60923	6.73168	32.6926	1.07945e-08	1.40473e-06
SEGN	Secretagogin	ENSG00000079689	4.22923	-0.585163	32.6188	1.12123e-08	1.44836e-06
XPF	DNA repair endonuclease XPF	ENSG00000175595	-1.1021	5.52131	32.5576	1.15709e-08	1.48378e-06
CHP1	Calcineurin B homologous protein 1	ENSG00000187446	1.39908	5.74118	32.5087	1.18663e-08	1.50184e-06
MAOX	NADP-dependent malic enzyme	ENSG00000065833	3.0784	7.80809	32.506	1.18827e-08	1.50184e-06
TNR11	Tumor necrosis factor receptor superfamily member 11A	ENSG00000141655	0.98524	5.00254	32.4375	1.23091e-08	1.54429e-06
CCNG2	Cyclin-G2	ENSG00000138764	1.1783	3.19801	32.424	1.23944e-08	1.54429e-06
GUC1A	Guanylyl cyclase-activating protein 1	ENSG00000138472	10.0699	3.31346	32.3248	1.30435e-08	1.60325e-06
CS012	Protein C19orf12 homolog	ENSG00000131943	-2.82168	-0.815681	32.3239	1.30501e-08	1.60325e-06
NAPEP	N-acyl-phosphatidylethanolamine-hydrolyzing phospholipase D	ENSG00000161048	2.49793	5.41238	32.2826	1.33301e-08	1.62627e-06
PLCA	1-acyl-sn-glycerol-3-phosphate acyltransferase alpha	ENSG00000204310	4.26329	-0.206491	31.9869	1.55219e-08	1.88062e-06
CDC20	Cell division cycle protein 20 homolog	ENSG00000117399	2.07195	3.77414	31.9517	1.58057e-08	1.90188e-06
TM6S1	Transmembrane 6 superfamily member 1	ENSG00000136404	1.41055	6.26572	31.7307	1.771e-08	2.10222e-06
SAM12	Sterile alpha motif domain-containing protein 12	ENSG00000177570	2.43088	1.82287	31.584	1.91e-08	2.252e-06
NRSN1	Neurensin-1	ENSG00000152954	5.02666	5.32244	31.4808	2.01422e-08	2.35906e-06
COPA	Coatomer subunit alpha	ENSG00000122218	1.07711	6.21556	31.3792	2.12238e-08	2.46927e-06
CENPN	Centromere protein N	ENSG00000166451	2.26521	1.96634	31.2915	2.22053e-08	2.54365e-06
WDR93	WD repeat-containing protein 93	ENSG00000140527	6.23059	4.41521	31.2896	2.22263e-08	2.54365e-06
AT1A1	Sodium/potassium-transporting ATPase subunit alpha-1	ENSG00000018625	1.14876	7.30087	31.1467	2.3925e-08	2.70839e-06
PRGC1	Peroxisome proliferator-activated receptor gamma coactivator 1-alpha	ENSG00000109819	-1.75264	4.25673	31.1366	2.40499e-08	2.70839e-06
TRIB1	Tribbles homolog 1	ENSG00000173334	-1.32896	4.11191	30.7588	2.92182e-08	3.22834e-06
RET7	Retinoid-binding protein 7	ENSG00000162444	4.55939	3.04355	30.5032	3.33312e-08	3.63355e-06
MYOC	Myocilin	ENSG00000034971	-3.78719	0.501955	30.495	3.34726e-08	3.63355e-06
M2GD	Dimethylglycine dehydrogenase, mitochondrial	ENSG00000132837	-1.12329	8.96609	30.4931	3.35061e-08	3.63355e-06
COL10	Collectin-10	ENSG00000184374	-1.4294	5.52495	30.4049	3.50648e-08	3.77926e-06
FZD4	Frizzled-4	ENSG00000111432	-1.28727	4.20675	30.3221	3.65932e-08	3.91994e-06
SFRP4	Secreted frizzled-related protein 4	ENSG00000106483	-2.07429	1.04394	30.2489	3.80009e-08	4.04606e-06
NGBR	Dehydrodolichyl diphosphate syntase complex subunit NUS1	ENSG00000153989	1.19992	4.35484	30.2311	3.83502e-08	4.05865e-06
QSOX1	Sulfhydryl oxidase 1	ENSG00000116260	3.03259	1.03043	30.2083	3.88054e-08	4.08224e-06
RHBT1	Rho-related BTB domain-containing protein 1	ENSG00000008853	4.62337	3.6497	29.7322	4.96033e-08	5.17961e-06
PCD18	Protocadherin-18	ENSG00000081818	-1.38002	2.88026	29.5174	5.54158e-08	5.72673e-06
TALDO	Transaldolase	ENSG00000177156	2.02625	7.26356	29.3973	5.89594e-08	6.05731e-06
DESP	Desmoplakin	ENSG00000096696	1.52815	5.20605	29.3698	5.98032e-08	6.10827e-06
IQUB	IQ and ubiquitin-like domain-containing protein	ENSG00000071553	1.07146	6.171	29.3543	6.02824e-08	6.12163e-06
HKDC1	Putative hexokinase HKDC1	ENSG00000106633	3.48749	4.87483	29.282	6.25746e-08	6.31787e-06
TLL2	Tolloid-like protein 2	ENSG00000038295	2.64139	0.818849	29.2653	6.31155e-08	6.33607e-06
NAKD2	NAD kinase 2, mitochondrial	ENSG00000152620	-1.23456	8.44686	29.2484	6.36687e-08	6.35529e-06
NUSAP	Nucleolar and spindle-associated protein 1	ENSG00000137804	2.23158	3.30632	29.236	6.40776e-08	6.35997e-06
GCSP	Glycine dehydrogenase (decarboxylating), mitochondrial	ENSG00000178445	2.33762	5.45348	29.1789	6.5993e-08	6.51329e-06
T132C	Transmembrane protein 132C	ENSG00000139364	1.48955	5.39504	29.1432	6.72225e-08	6.58932e-06
MCR	Mineralocorticoid receptor	ENSG00000151623	-1.159	4.28474	29.1348	6.75135e-08	6.58932e-06
INHBC	Inhibin beta C chain	ENSG00000139269	2.53923	7.2201	28.8774	7.71071e-08	7.44295e-06
COPG1	Coatomer subunit gamma-1	ENSG00000158623	1.01904	6.01836	28.6389	8.72122e-08	8.28186e-06
T132B	Transmembrane protein 132B	ENSG00000139364	3.0217	1.78123	28.5906	8.94151e-08	8.4454e-06
S13A3	Solute carrier family 13 member 3	ENSG00000149635	1.30221	4.18123	28.5765	9.00676e-08	8.46154e-06
RAB20	Ras-related protein Rab-20	ENSG00000139832	1.50522	5.32526	28.4344	9.69296e-08	9.00984e-06
AASS	Alpha-aminoadipic semialdehyde synthase, mitochondrial	ENSG00000008311	1.67272	7.24729	28.4055	9.83843e-08	9.09693e-06
NKD1	Protein naked cuticle homolog 1	ENSG00000140807	-1.72771	2.37119	28.3505	1.01222e-07	9.30152e-06
G3BP2	Ras GTPase-activating protein-binding protein 2	ENSG00000138757	1.0564	5.75037	28.3422	1.01656e-07	9.30152e-06
CHIA	Acidic mammalian chitinase	ENSG00000134216	2.01358	7.1845	28.313	1.03199e-07	9.39383e-06
DAW1	Dynein assembly factor with WDR repeat domains 1	ENSG00000123977	2.84976	2.21437	28.2747	1.05264e-07	9.53232e-06
CENPA	Histone H3-like centromeric protein A	ENSG00000115163	4.58473	-0.723897	28.1864	1.10176e-07	9.82099e-06
CLCN4	H(+)/Cl(-) exchange transporter 4	ENSG00000073464	1.96734	3.66622	28.1833	1.10355e-07	9.82099e-06
GLNA	Glutamine synthetase	ENSG00000135821	3.26871	2.65638	28.1774	1.10687e-07	9.82099e-06
LYSC1	Lysozyme C-1	ENSG00000090382	5.0232	4.24697	27.623	1.47414e-07	1.28377e-05
CEP55	Centrosomal protein of 55 kDa	ENSG00000138180	2.02476	1.72462	27.6223	1.47471e-07	1.28377e-05
BRCA1	Breast cancer type 1 susceptibility protein homolog	ENSG00000012048	1.45794	1.95995	27.6204	1.4761e-07	1.28377e-05
CTRO	Citron Rho-interacting kinase	ENSG00000122966	2.38088	1.89795	27.4617	1.60239e-07	1.37321e-05
CENPF	Centromere protein F	ENSG00000117724	1.96728	1.36804	27.405	1.65005e-07	1.40039e-05
CCSE1	Serine-rich coiled-coil domain-containing protein 1	ENSG00000184305	-1.1681	3.70164	27.3822	1.66962e-07	1.41019e-05
IRG1	Cis-aconitate decarboxylase	ENSG00000102794	4.54507	3.79964	27.3061	1.73661e-07	1.45975e-05
MASP2	Mannan-binding lectin serine protease 2	ENSG00000009724	1.43383	6.3293	27.2238	1.81219e-07	1.51602e-05
TM45B	Transmembrane protein 45B	ENSG00000181458	2.25183	4.60308	27.211	1.82418e-07	1.51883e-05
APCD1	Protein APCDD1	ENSG00000154856	2.39135	4.78944	27.1858	1.84811e-07	1.53149e-05
TBC16	TBC1 domain family member 16	ENSG00000167291	1.50849	4.20401	27.1757	1.85781e-07	1.5323e-05
NPHP3	Nephrocystin-3	ENSG00000113971	1.00801	4.57361	27.0554	1.97705e-07	1.61451e-05
EXFAB	Extracellular fatty acid-binding protein	ENSG00000177984	3.67854	6.34616	27.0523	1.98024e-07	1.61451e-05
ERP44	Endoplasmic reticulum resident protein 44	ENSG00000023318	0.937107	7.03721	27.0471	1.98554e-07	1.61451e-05
SMOC2	SPARC-related modular calcium-binding protein 2	ENSG00000112562	-1.17017	4.3047	27.035	1.99802e-07	1.61451e-05
AIFM2	Apoptosis-inducing factor 2	ENSG00000042286	1.4295	4.61014	27.0298	2.00343e-07	1.61451e-05
SYNE2	Nesprin-2	ENSG00000054654	-1.52772	6.78897	27.0119	2.02206e-07	1.62208e-05
VWA1	von Willebrand factor A domain-containing protein 1	ENSG00000179403	1.91845	1.30743	26.9924	2.04257e-07	1.62612e-05
DESP	Desmoplakin	ENSG00000096696	1.4753	3.40261	26.9847	2.05073e-07	1.62612e-05
MACC1	Metastasis-associated in colon cancer protein 1	ENSG00000130147	2.84844	2.1351	26.9808	2.05487e-07	1.62612e-05
DUS14	Dual specificity protein phosphatase 14	ENSG00000276023	2.09847	2.0092	26.9548	2.08273e-07	1.64078e-05
IL17F	Interleukin-17F	ENSG00000112115	2.90447	-0.30082	26.9189	2.12173e-07	1.66273e-05
MYRIP	Rab effector MyRIP	ENSG00000170011	4.05085	2.48231	26.9109	2.13059e-07	1.66273e-05
RELN	Reelin (Fragment)	ENSG00000189056	-0.930083	4.84509	26.888	2.15592e-07	1.66273e-05
DMBT1	Deleted in malignant brain tumors 1 protein	ENSG00000177575	1.6626	13.4988	26.8862	2.15789e-07	1.66273e-05
IL15	Interleukin-15	ENSG00000164136	-1.88949	4.27952	26.8742	2.17139e-07	1.66273e-05
DLGP5	Disks large-associated protein 5	ENSG00000126787	2.13943	3.31798	26.8617	2.18553e-07	1.66273e-05
HELLS	Lymphoid-specific helicase	ENSG00000119969	1.19532	3.95692	26.8606	2.18667e-07	1.66273e-05
CCNB3	G2/mitotic-specific cyclin-B3	ENSG00000147082	2.5936	1.9257	26.8526	2.19577e-07	1.66273e-05
YTDC1	YTH domain-containing protein 1	ENSG00000083896	-0.953667	4.53289	26.7739	2.287e-07	1.72438e-05
ENPP6	Ectonucleotide pyrophosphatase/phosphodiesterase family member 6	ENSG00000164303	2.05236	3.83045	26.713	2.36026e-07	1.76447e-05
NCALD	Neurocalcin-delta	ENSG00000115756	-1.75721	1.80196	26.6523	2.4356e-07	1.81308e-05
MELK	Maternal embryonic leucine zipper kinase	ENSG00000165304	2.72302	1.68853	26.6081	2.49199e-07	1.84722e-05
LYG	Lysozyme g	ENSG00000185674	2.81774	4.53358	26.5873	2.51894e-07	1.85549e-05
PDLI1	PDZ and LIM domain protein 1	ENSG00000107438	1.98584	5.96156	26.5832	2.52426e-07	1.85549e-05
NEK2	Serine/threonine-protein kinase Nek2	ENSG00000117650	2.00303	3.46207	26.4662	2.68183e-07	1.9631e-05
GPAT4	Glycerol-3-phosphate acyltransferase 4	ENSG00000138678	0.923996	5.91451	26.4186	2.74886e-07	2.00382e-05
BAT1	b(0,+)-type amino acid transporter 1	ENSG00000021488	3.94518	0.7172	26.3499	2.84837e-07	2.06239e-05
IBP7	Insulin-like growth factor-binding protein 7	ENSG00000163453	-0.959678	6.88361	26.347	2.85269e-07	2.06239e-05
MALD3	MARVEL domain-containing protein 3	ENSG00000140832	1.26922	3.1173	26.3369	2.86754e-07	2.06463e-05
SKAP1	Src kinase-associated phosphoprotein 1	ENSG00000141293	1.66771	4.50178	26.2422	3.01169e-07	2.15956e-05
PACN2	Protein kinase C and casein kinase substrate in neurons protein 2	ENSG00000100266	-1.19069	7.34836	26.0848	3.26749e-07	2.31465e-05
TBB6	Tubulin beta-6 chain	ENSG00000101162	2.10081	2.88199	26.0532	3.32138e-07	2.34313e-05
TPX2	Targeting protein for Xklp2	ENSG00000088325	2.1872	2.14448	26.0457	3.33437e-07	2.34313e-05
PSME4	Proteasome activator complex subunit 4	ENSG00000068878	-1.31437	8.18549	25.9992	3.41554e-07	2.39061e-05
C1QT7	Complement C1q tumor necrosis factor-related protein 7	ENSG00000163145	-1.81197	0.162028	25.9614	3.4831e-07	2.42822e-05
NDE1	Nuclear distribution protein nudE homolog 1	ENSG00000072864	1.38195	3.65462	25.9302	3.53984e-07	2.45802e-05
SYCP1	Synaptonemal complex protein 1	ENSG00000198765	-1.51491	3.37917	25.8781	3.63676e-07	2.51538e-05
RTKN2	Rhotekin-2	ENSG00000182010	1.27873	1.91834	25.8683	3.65525e-07	2.51825e-05
SOCS1	Suppressor of cytokine signaling 1	ENSG00000185338	-1.41128	2.61799	25.8322	3.7242e-07	2.54868e-05
P4HA1	Prolyl 4-hydroxylase subunit alpha-1	ENSG00000072682	-1.52299	5.34272	25.83	3.72843e-07	2.54868e-05
CP3A9	Cytochrome P450 3A9	ENSG00000021461	-2.48892	9.20301	25.784	3.8184e-07	2.58825e-05
KLDC1	Kelch domain-containing protein 1	ENSG00000197776	-1.38947	5.75841	25.7779	3.83051e-07	2.58825e-05
ERAP1	Endoplasmic reticulum aminopeptidase 1	ENSG00000113441	0.917762	6.98759	25.7195	3.94808e-07	2.65747e-05
BMP4	Bone morphogenetic protein 4	ENSG00000125378	-1.00431	3.7718	25.7039	3.9802e-07	2.66886e-05
ZP4	Zona pellucida sperm-binding protein 4	ENSG00000116996	3.3033	0.571116	25.6887	4.01178e-07	2.67981e-05
TITIN	Titin	ENSG00000124006	-3.24089	0.800822	25.6595	4.07278e-07	2.71025e-05
NEUS	Neuroserpin	ENSG00000163536	1.87495	4.21855	25.6451	4.10336e-07	2.72029e-05
ERO1B	ERO1-like protein beta	ENSG00000086619	2.06428	7.12671	25.5389	4.33564e-07	2.84968e-05
TMM62	Transmembrane protein 62	ENSG00000137842	1.06163	4.66969	25.535	4.34429e-07	2.84968e-05
APRT	adenine phosphoribosyltransferase	ENSG00000198931	1.37912	3.14414	25.4289	4.58986e-07	2.99757e-05
DPOE1	DNA polymerase epsilon catalytic subunit A	ENSG00000177084	2.60697	1.35614	25.3633	4.74879e-07	3.08988e-05
SIDT2	SID1 transmembrane family member 2	ENSG00000072858	1.79566	4.69388	25.3042	4.89635e-07	3.17413e-05
H5	Histone H5	ENSG00000189060	4.26687	5.70784	25.276	4.96864e-07	3.20915e-05
ESCO2	N-acetyltransferase ESCO2	ENSG00000171320	4.92391	-0.964023	25.2583	5.01444e-07	3.22687e-05
PPIF	Peptidyl-prolyl cis-trans isomerase F, mitochondrial	ENSG00000108179	1.1687	6.28784	25.2153	5.1275e-07	3.28759e-05
EFNA1	Ephrin-A1	ENSG00000169242	-1.6	4.94467	25.1633	5.26765e-07	3.36516e-05
BORE1	Borealin	ENSG00000134690	2.24887	1.68689	25.1458	5.31559e-07	3.38349e-05
GCH1	GTP cyclohydrolase 1	ENSG00000131979	1.14887	5.80201	25.109	5.41807e-07	3.43627e-05
FGD3	FYVE, RhoGEF and PH domain-containing protein 3	ENSG00000102302	1.04256	5.29294	25.0884	5.47609e-07	3.46057e-05
TSCOT	Thymic stromal cotransporter homolog	ENSG00000119457	1.65942	2.93349	24.9773	5.80082e-07	3.62665e-05
GWL	Serine/threonine-protein kinase greatwall	ENSG00000120539	1.39937	2.34262	24.9281	5.95088e-07	3.70727e-05
FOXM1	Forkhead box protein M1	ENSG00000111206	2.1476	0.848792	24.8629	6.15563e-07	3.82128e-05
DHCR7	7-dehydrocholesterol reductase	ENSG00000172893	1.84642	5.52812	24.7623	6.48523e-07	4.01171e-05
DPOE1	DNA polymerase epsilon catalytic subunit A	ENSG00000177084	1.97729	1.54998	24.7028	6.68861e-07	4.1169e-05
ID3A	DNA-binding protein inhibitor ID-3-A	ENSG00000117318	-1.60591	4.88651	24.6989	6.70214e-07	4.1169e-05
NIM1	Serine/threonine-protein kinase NIM1	ENSG00000177453	-2.94428	5.94892	24.6875	6.74214e-07	4.12704e-05
XPA	DNA repair protein complementing XP-A cells homolog	ENSG00000136936	-0.999435	5.31109	24.6473	6.88409e-07	4.19887e-05
PLOD1	Procollagen-lysine,2-oxoglutarate 5-dioxygenase 1	ENSG00000083444	1.0075	4.59885	24.6346	6.92961e-07	4.19887e-05
RNLS	Renalase	ENSG00000184719	2.04393	2.53057	24.6342	6.9312e-07	4.19887e-05
GRB2	Growth factor receptor-bound protein 2	ENSG00000177885	1.00365	6.07625	24.613	7.00777e-07	4.23067e-05
PRR11	Proline-rich protein 11	ENSG00000068489	2.09027	0.61904	24.4598	7.58753e-07	4.54941e-05
GABT	4-aminobutyrate aminotransferase, mitochondrial	ENSG00000183044	1.59257	6.04741	24.4052	7.80589e-07	4.64861e-05
FANCA	Fanconi anemia group A protein	ENSG00000187741	0.98308	3.63509	24.3595	7.99306e-07	4.74399e-05
PDE3A	cGMP-inhibited 3',5'-cyclic phosphodiesterase A	ENSG00000152270	-1.37023	2.20278	24.3356	8.09293e-07	4.78709e-05
PGM5	Phosphoglucomutase-like protein 5	ENSG00000079739	-1.3811	3.02177	24.2765	8.34489e-07	4.91956e-05
COPG1	Coatomer subunit gamma-1	ENSG00000158623	1.05999	6.16614	24.2544	8.44144e-07	4.95984e-05
BARD1	BRCA1-associated RING domain protein 1	ENSG00000138376	1.85092	1.76904	24.222	8.58464e-07	5.01815e-05
CND3	Condensin complex subunit 3	ENSG00000109805	1.8996	2.75288	24.2163	8.61017e-07	5.01815e-05
ANO3	Anoctamin-3	ENSG00000047617	-1.82313	1.06875	24.2083	8.64573e-07	5.01815e-05
F180B	Protein FAM180B	ENSG00000196666	-2.38306	0.220151	24.2063	8.65494e-07	5.01815e-05
PYRG2	CTP synthase 2	ENSG00000047230	-0.950708	5.9647	24.1735	8.80342e-07	5.07077e-05
SKAP2	Src kinase-associated phosphoprotein 2	ENSG00000005020	1.43532	6.01296	24.0824	9.23014e-07	5.29919e-05
S35B1	Solute carrier family 35 member B1	ENSG00000121073	1.0636	6.24313	24.06	9.33811e-07	5.33768e-05
NR4A3	Nuclear receptor subfamily 4 group A member 3	ENSG00000119508	-2.07437	1.68638	24.0559	9.35796e-07	5.33768e-05
CDO1	Cysteine dioxygenase type 1	ENSG00000129596	1.11161	8.79477	24.0438	9.41673e-07	5.35365e-05
NUF2	Kinetochore protein Nuf2	ENSG00000143228	2.48701	1.50582	24.0377	9.4469e-07	5.35365e-05
TETN	Tetranectin	ENSG00000163815	-1.49523	4.28081	23.9921	9.67315e-07	5.46424e-05
GIPC1	PDZ domain-containing protein GIPC1	ENSG00000137960	1.82329	3.75988	23.9298	9.99142e-07	5.62594e-05
MCM5	DNA replication licensing factor MCM5	ENSG00000100297	2.27209	1.0001	23.9174	1.0056e-06	5.64419e-05
BRCA1	Breast cancer type 1 susceptibility protein homolog	ENSG00000012048	1.36973	2.89131	23.8704	1.03044e-06	5.76521e-05
PGK	Phosphoglycerate kinase	ENSG00000102144	1.20406	8.02187	23.8328	1.05076e-06	5.86021e-05
NS1BP	Influenza virus NS1A-binding protein homolog	ENSG00000116679	-1.99092	6.14216	23.8235	1.05586e-06	5.87003e-05
CBS	Cystathionine beta-synthase	ENSG00000160200	2.46377	0.0981404	23.7789	1.08061e-06	5.98867e-05
FGFR2	Fibroblast growth factor receptor 2	ENSG00000066468	-1.18239	4.64256	23.7292	1.1089e-06	6.12613e-05
ASPM	Abnormal spindle-like microcephaly-associated protein homolog (Fragment)	ENSG00000066279	1.74746	5.00517	23.6969	1.12767e-06	6.21031e-05
FABP7	Fatty acid-binding protein, brain	ENSG00000164434	2.26774	4.153	23.6781	1.1387e-06	6.25145e-05
LIPA2	Liprin-alpha-2	ENSG00000131626	-1.03496	3.8764	23.6181	1.17477e-06	6.41152e-05
TBCD	Tubulin-specific chaperone D	ENSG00000141556	0.877586	4.3207	23.576	1.20076e-06	6.51081e-05
LACB2	Beta-lactamase-like protein 2	ENSG00000147592	1.33327	6.5816	23.5454	1.22e-06	6.59477e-05
MD2L1	Mitotic spindle assembly checkpoint protein MAD2A	ENSG00000164109	1.93456	2.13269	23.499	1.24981e-06	6.73519e-05
AP1AR	AP-1 complex-associated regulatory protein	ENSG00000138660	0.980929	5.54464	23.4773	1.26396e-06	6.7906e-05
ELF3	ETS-related transcription factor Elf-3	ENSG00000163435	3.35784	2.3901	23.436	1.29138e-06	6.91677e-05
TSN6	Tetraspanin-6	ENSG00000000003	1.51149	3.5759	23.3853	1.32585e-06	7.0798e-05
PLA2R	Secretory phospholipase A2 receptor	ENSG00000011028	0.927647	7.51297	23.2702	1.40764e-06	7.46295e-05
KI20A	Kinesin-like protein KIF20A	ENSG00000112984	1.15039	3.8466	23.2665	1.41035e-06	7.46295e-05
3BHS	3 beta-hydroxysteroid dehydrogenase/Delta 5-->4-isomerase	ENSG00000203857	-1.43302	3.04527	23.2501	1.42246e-06	7.50441e-05
EDNRA	Endothelin-1 receptor	ENSG00000151617	-1.30626	3.30327	23.1694	1.48341e-06	7.77929e-05
NDC80	Kinetochore protein NDC80 homolog	ENSG00000080986	2.13038	2.11028	23.1603	1.49043e-06	7.7928e-05
PAHX	Phytanoyl-CoA dioxygenase, peroxisomal	ENSG00000107537	1.16902	6.58478	23.1519	1.49696e-06	7.80372e-05
PYRD	Dihydroorotate dehydrogenase (quinone), mitochondrial	ENSG00000102967	3.50745	6.79689	23.1273	1.51619e-06	7.88059e-05
CENPE	Centromere-associated protein E	ENSG00000138778	2.24459	0.586578	23.0656	1.56568e-06	8.11382e-05
S38A4	Sodium-coupled neutral amino acid transporter 4	ENSG00000134294	1.04064	9.78081	22.963	1.65151e-06	8.53345e-05
MCM4	DNA replication licensing factor mcm4	ENSG00000104738	1.55801	3.4681	22.9343	1.67637e-06	8.62679e-05
AK1D1	3-oxo-5-beta-steroid 4-dehydrogenase	ENSG00000122787	1.16715	8.20053	22.9308	1.6794e-06	8.62679e-05
COL12	Collectin-12	ENSG00000158270	1.74756	3.72849	22.9126	1.69539e-06	8.6792e-05
CENPP	Centromere protein P	ENSG00000188312	2.65252	0.967007	22.9079	1.69948e-06	8.6792e-05
IP6K2	Inositol hexakisphosphate kinase 2	ENSG00000068745	-1.43825	7.36879	22.8283	1.77134e-06	9.01995e-05
INTU	Protein inturned	ENSG00000164066	1.03957	2.92452	22.8124	1.78612e-06	9.06892e-05
DEP1A	DEP domain-containing protein 1A	ENSG00000024526	2.03795	3.16835	22.7884	1.80857e-06	9.15649e-05
KI18A	Kinesin-like protein KIF18A	ENSG00000121621	2.09566	1.47763	22.7514	1.84369e-06	9.30743e-05
VIGLN	Vigilin	ENSG00000115677	0.939263	10.2909	22.6358	1.95802e-06	9.80016e-05
TM9S2	Transmembrane 9 superfamily member 2	ENSG00000101337	0.947767	6.11104	22.6245	1.96959e-06	9.83003e-05
S45A2	Membrane-associated transporter protein	ENSG00000164175	-1.44267	2.08576	22.6048	1.98992e-06	9.90336e-05
TRI67	Tripartite motif-containing protein 67	ENSG00000068976	1.859	0.750572	22.4286	2.18097e-06	0.000108235
FRY	Protein furry homolog	ENSG00000073910	-1.08783	3.65045	22.4027	2.21067e-06	0.0001094
FACD2	Fanconi anemia group D2 protein	ENSG00000144554	1.22673	3.4805	22.3892	2.22628e-06	0.00010976
POL	Pol polyprotein	ENSG00000188211	1.06792	4.30554	22.3514	2.27051e-06	0.00011142
WDR63	WD repeat-containing protein 63	ENSG00000162643	-1.62071	1.8803	22.3249	2.30197e-06	0.000112649
1A1L1	1-aminocyclopropane-1-carboxylate synthase-like protein 1	ENSG00000110455	1.07584	3.35867	22.2996	2.33258e-06	0.00011383
LAT4	Large neutral amino acids transporter small subunit 4	ENSG00000149150	0.870604	5.8891	22.2789	2.35788e-06	0.000114746
STAR9	StAR-related lipid transfer protein 9	ENSG00000089177	-0.910186	5.79847	22.2202	2.43101e-06	0.000117978
CLC2L	C-type lectin domain family 2 member L	ENSG00000236279	0.939966	3.91992	22.1439	2.52963e-06	0.000122426
DHR11	Dehydrogenase/reductase SDR family member 11	ENSG00000278535	1.75361	2.88275	22.1321	2.54515e-06	0.000122838
RL37	60S ribosomal protein L37	ENSG00000145592	3.00276	1.15419	22.1224	2.55812e-06	0.000123126
PPBI	Intestinal-type alkaline phosphatase	ENSG00000162551	2.00525	0.189796	22.1049	2.58156e-06	0.000123915
PPAL	Lysosomal acid phosphatase	ENSG00000134575	0.792394	5.33094	22.0964	2.59293e-06	0.000124107
BMP10	Bone morphogenetic protein 10	ENSG00000163217	-1.34163	2.37564	22.0906	2.60079e-06	0.000124107
RHOQ	Rho-related GTP-binding protein RhoQ	ENSG00000119729	1.03015	3.71854	22.0862	2.60675e-06	0.000124107
FAK1	Focal adhesion kinase 1	ENSG00000120899	-0.787155	6.00225	22.0737	2.62377e-06	0.00012458
MXRA5	Matrix-remodeling-associated protein 5	ENSG00000101825	-3.66771	5.2454	22.0421	2.66739e-06	0.000126309
ABCAA	ATP-binding cassette sub-family A member 10	ENSG00000141338	-1.54147	5.83007	22.0218	2.69572e-06	0.000127086
PTN21	Tyrosine-protein phosphatase non-receptor type 21	ENSG00000070778	-0.986071	4.57664	22.02	2.69826e-06	0.000127086
HHAT	Protein-cysteine N-palmitoyltransferase HHAT	ENSG00000054392	1.7314	3.02591	21.9803	2.75459e-06	0.000129392
TAF1D	TATA box-binding protein-associated factor RNA polymerase I subunit D	ENSG00000166012	-0.817438	4.8479	21.9601	2.78372e-06	0.000130412
CK063	Uncharacterized protein C11orf63 homolog	ENSG00000109943	-1.75994	0.469891	21.9457	2.80479e-06	0.000131049
COOA1	Collagen alpha-1(XXIV) chain	ENSG00000171502	-2.2545	4.96817	21.913	2.8529e-06	0.000132944
HERC1	Probable E3 ubiquitin-protein ligase HERC1	ENSG00000103657	-1.16444	6.40233	21.8584	2.93526e-06	0.00013642
CIDEC	Cell death activator CIDE-3	ENSG00000187288	2.10727	4.15901	21.8327	2.97492e-06	0.000137898
SKA1	Spindle and kinetochore-associated protein 1	ENSG00000154839	2.41456	0.057306	21.7267	3.1438e-06	0.000145343
GRIA3	Glutamate receptor 3	ENSG00000105737	-1.45384	2.97065	21.7092	3.17259e-06	0.000145906
TARSH	Target of Nesh-SH3	ENSG00000154175	-1.70678	3.01478	21.7027	3.18345e-06	0.000146023
CENPI	Centromere protein I	ENSG00000102384	1.66559	1.84311	21.6475	3.27639e-06	0.000149895
S61A1	Protein transport protein Sec61 subunit alpha isoform 1	ENSG00000058262	0.895417	6.69889	21.616	3.33064e-06	0.000151981
SPEE	Spermidine synthase	ENSG00000116649	1.11926	3.54221	21.5452	3.45586e-06	0.000157286
NSF1C	NSFL1 cofactor p47	ENSG00000088833	0.911616	5.55826	21.4539	3.62437e-06	0.00016453
PHEX	Metalloendopeptidase homolog PEX	ENSG00000102174	-1.69803	3.81822	21.4379	3.65469e-06	0.000165478
PSME3	Proteasome activator complex subunit 3	ENSG00000131467	0.974743	3.77414	21.3915	3.7443e-06	0.0001691
HMOX2	Heme oxygenase 2	ENSG00000103415	0.827777	5.43628	21.3604	3.8055e-06	0.000170908
PAPS2	Bifunctional 3'-phosphoadenosine 5'-phosphosulfate synthase 2	ENSG00000138801	1.23167	5.61768	21.3564	3.81351e-06	0.000170908
SELO	Selenoprotein O	ENSG00000073169	-1.06142	4.91479	21.3127	3.90133e-06	0.000174398
DUS3	Dual specificity protein phosphatase 3	ENSG00000108861	1.53612	3.28694	21.2684	3.99252e-06	0.000177123
IGSF5	Immunoglobulin superfamily member 5	ENSG00000183067	-0.943186	5.21433	21.2434	4.04496e-06	0.000178997
E2F1	Transcription factor E2F1	ENSG00000101412	2.5138	1.66773	21.2345	4.06373e-06	0.000179091
CD34	Hematopoietic progenitor cell antigen CD34	ENSG00000174059	2.49095	0.596727	21.2328	4.06747e-06	0.000179091
HECD1	E3 ubiquitin-protein ligase HECTD1	ENSG00000092148	-0.77539	7.46166	21.1962	4.14584e-06	0.000182085
SGOL1	Shugoshin-like 1	ENSG00000129810	1.85994	1.62072	21.1646	4.21488e-06	0.000183763
TM175	Transmembrane protein 175	ENSG00000127419	1.43577	3.90268	21.1622	4.22008e-06	0.000183763
TITIN	Titin	ENSG00000124006	-3.37357	3.06889	21.1596	4.22588e-06	0.000183763
FAT1	Protocadherin Fat 1	ENSG00000083857	1.17041	6.94845	21.0633	4.44346e-06	0.000192748
CIP2A	Protein CIP2A homolog	ENSG00000163507	1.42265	3.05136	21.0506	4.47302e-06	0.000193552
VASH1	Vasohibin-1	ENSG00000071246	1.3664	6.60581	20.9004	4.83803e-06	0.000208832
CO6A6	Collagen alpha-6(VI) chain	ENSG00000163359	4.3376	2.31419	20.8618	4.93641e-06	0.000212358
TSP1	Thrombospondin-1	ENSG00000105664	-1.38814	7.6902	20.8589	4.9439e-06	0.000212358
TP4A3	Protein tyrosine phosphatase type IVA 3	ENSG00000184489	1.3031	3.54072	20.8508	4.96491e-06	0.000212493
MMP9	Matrix metalloproteinase-9	ENSG00000087245	2.78896	0.970637	20.8483	4.97123e-06	0.000212493
MMP2	72 kDa type IV collagenase	ENSG00000087245	-0.944145	4.84948	20.7301	5.28779e-06	0.00022493
RK	Rhodopsin kinase	ENSG00000185974	-4.0447	-0.697277	20.6762	5.43888e-06	0.000230798
CABL1	CDK5 and ABL1 enzyme substrate 1	ENSG00000134508	-1.15241	4.42538	20.644	5.53089e-06	0.000234136
GREB1	Protein GREB1	ENSG00000141449	3.01652	-0.548663	20.6394	5.54429e-06	0.00023414
LCHN	Protein LCHN	ENSG00000257093	1.25448	4.37519	20.6333	5.56197e-06	0.000234323
HAND2	Heart- and neural crest derivatives-expressed protein 2	ENSG00000164107	-1.37381	2.33883	20.605	5.645e-06	0.000237252
ARG39	Rho guanine nucleotide exchange factor 39	ENSG00000137135	1.84647	0.339511	20.5897	5.69004e-06	0.000238172
A1AT	Alpha-1-antitrypsin	ENSG00000197249	-1.41913	8.63407	20.585	5.70419e-06	0.000238172
PTRD1	Putative peptidyl-tRNA hydrolase PTRHD1	ENSG00000184924	1.01302	3.35653	20.5838	5.70757e-06	0.000238172
HECD1	E3 ubiquitin-protein ligase HECTD1	ENSG00000092148	-0.776466	8.14712	20.4908	5.99193e-06	0.000249416
ADPGK	ADP-dependent glucokinase	ENSG00000159322	1.67966	1.5804	20.4865	6.00539e-06	0.000249416
VWCE	von Willebrand factor C and EGF domain-containing protein	ENSG00000167992	-1.52485	3.1239	20.4515	6.11606e-06	0.000253412
PLK1	Serine/threonine-protein kinase PLK1	ENSG00000166851	0.982315	4.00474	20.4411	6.14946e-06	0.000254197
PRR5	Proline-rich protein 5	ENSG00000186654	-1.19874	3.31779	20.4054	6.26532e-06	0.000258198
S13A3	Solute carrier family 13 member 3	ENSG00000007216	1.09333	5.61219	20.4022	6.27565e-06	0.000258198
NCOR1	Nuclear receptor corepressor 1	ENSG00000141027	-0.848789	7.07212	20.3967	6.29373e-06	0.000258337
SC6A1	Sodium- and chloride-dependent GABA transporter 1	ENSG00000010379	-2.4027	0.830301	20.3909	6.31284e-06	0.000258517
VGFR1	Vascular endothelial growth factor receptor 1	ENSG00000037280	-1.09889	3.82771	20.3787	6.35333e-06	0.000259455
LEG3	Galectin-3	ENSG00000131981	1.07933	5.06381	20.3751	6.36527e-06	0.000259455
DCK	Deoxycytidine kinase	ENSG00000156136	1.46057	2.37704	20.3181	6.55775e-06	0.000266682
FGF23	Fibroblast growth factor 23	ENSG00000118972	6.0785	3.96624	20.2954	6.63606e-06	0.000269243
RGAP1	Rac GTPase-activating protein 1	ENSG00000161800	1.79028	2.53521	20.2827	6.68019e-06	0.000270409
PO210	Nuclear pore membrane glycoprotein 210	ENSG00000132182	0.764768	5.77521	20.19	7.01175e-06	0.000283178
GSDA2	Gasdermin-A2	ENSG00000167914	1.67478	1.45646	20.1848	7.03111e-06	0.000283309
IFT27	Intraflagellar transport protein 27 homolog	ENSG00000100360	1.83803	2.8667	20.1478	7.16813e-06	0.000288169
ANLN	Actin-binding protein anillin	ENSG00000011426	2.05397	3.03076	20.1224	7.26393e-06	0.000291353
CYR61	Protein CYR61	ENSG00000142871	-1.88187	3.09943	20.09	7.38812e-06	0.000294988
HEXB	Beta-hexosaminidase subunit beta	ENSG00000049860	1.15375	5.92439	20.0749	7.44678e-06	0.000296655
KAD8	Adenylate kinase 8	ENSG00000165695	2.36958	0.962891	20.0627	7.49434e-06	0.000297382
MK06	Mitogen-activated protein kinase 6	ENSG00000069956	1.25737	7.05537	20.0616	7.49886e-06	0.000297382
CCL14	C-C motif chemokine 14	ENSG00000102970	-2.17495	1.06194	20.0435	7.57012e-06	0.000299156
FAT1	Protocadherin Fat 1	ENSG00000083857	1.11484	3.79994	20.0392	7.58703e-06	0.000299156
LPP60	60 kDa lysophospholipase	ENSG00000166183	1.26795	6.33569	20.0373	7.5947e-06	0.000299156
ARFG3	ADP-ribosylation factor GTPase-activating protein 3	ENSG00000242247	1.2352	6.69647	20.0232	7.65083e-06	0.000300693
VDAC1	Voltage-dependent anion-selective channel protein 1	ENSG00000213585	1.33809	4.27366	20.0155	7.68173e-06	0.000301234
AATC	Aspartate aminotransferase, cytoplasmic	ENSG00000120053	1.28621	6.49356	19.9803	7.82422e-06	0.000306138
DPYS	Dihydropyrimidinase	ENSG00000072832	-1.60406	8.48494	19.9338	8.01723e-06	0.000312641
FANCE	Fanconi anemia group E protein	ENSG00000112039	2.50923	-0.554984	19.9317	8.02602e-06	0.000312641
KITH	Thymidine kinase, cytosolic	ENSG00000167900	1.74033	3.73299	19.9188	8.08003e-06	0.000314049
PPM1F	Protein phosphatase 1F	ENSG00000100034	-0.81763	4.39632	19.9087	8.12295e-06	0.00031502
FAS	Fatty acid synthase	ENSG00000169710	2.20468	10.5758	19.9012	8.15486e-06	0.000315192
THIC	Acetyl-CoA acetyltransferase, cytosolic	ENSG00000120437	0.931514	7.34792	19.8992	8.16326e-06	0.000315192
NT5D2	5'-nucleotidase domain-containing protein 2	ENSG00000111696	1.16113	3.64533	19.8551	8.35389e-06	0.000321845
GUAD	Guanine deaminase	ENSG00000119125	1.35773	4.98267	19.8483	8.38364e-06	0.000322284
TRC2L	Putative short transient receptor potential channel 2-like protein	ENSG00000254469	4.00621	-1.56255	19.813	8.54014e-06	0.000327583
BGAL	Beta-galactosidase	ENSG00000163521	0.806732	6.13919	19.7885	8.64996e-06	0.000330934
DERM	Dermatopontin	ENSG00000143196	-1.97444	2.18773	19.7852	8.66516e-06	0.000330934
CTNB1	Catenin beta-1	ENSG00000168036	1.18375	8.77588	19.7518	8.81774e-06	0.00033603
K1024	UPF0258 protein KIAA1024	ENSG00000169330	6.52032	2.10992	19.6991	9.0644e-06	0.000342459
GXLT2	Glucoside xylosyltransferase 2	ENSG00000172986	1.15028	3.02971	19.5564	9.76749e-06	0.000367442
KAD2	Adenylate kinase 2, mitochondrial	ENSG00000004455	1.22174	6.90819	19.5478	9.81141e-06	0.000368305
MYBA	Myb-related protein A	ENSG00000118513	2.0959	0.0409013	19.4836	1.01465e-05	0.00038007
ANGE1	Protein angel homolog 1	ENSG00000013523	1.44568	5.83756	19.461	1.02676e-05	0.000382796
PRS57	Serine protease 57	ENSG00000185198	3.53043	-0.261628	19.4567	1.02909e-05	0.000382796
ASSY	Argininosuccinate synthase	ENSG00000130707	2.18063	3.61021	19.4564	1.02923e-05	0.000382796
FGD3	FYVE, RhoGEF and PH domain-containing protein 3	ENSG00000102302	1.00904	5.81117	19.4538	1.03064e-05	0.000382796
ARF4	ADP-ribosylation factor 4	ENSG00000168374	0.932694	5.764	19.4365	1.03998e-05	0.000385451
ORML3	ORM1-like protein 3	ENSG00000172057	6.82172	-0.938558	19.4179	1.05019e-05	0.000387732
PCCB	Propionyl-CoA carboxylase beta chain, mitochondrial	ENSG00000114054	0.806199	7.18026	19.4172	1.05055e-05	0.000387732
PIGH	Phosphatidylinositol N-acetylglucosaminyltransferase subunit H	ENSG00000100564	1.17983	3.08675	19.2978	1.11833e-05	0.00041102
GTR10	Solute carrier family 2, facilitated glucose transporter member 10	ENSG00000197496	0.945187	3.87129	19.2745	1.13209e-05	0.00041521
CENPK	Centromere protein K	ENSG00000123219	1.7593	1.95831	19.2643	1.13813e-05	0.000416555
SHCBP	SHC SH2 domain-binding protein 1	ENSG00000171241	2.02903	1.2415	19.2564	1.14286e-05	0.000417416
CENPL	Centromere protein L	ENSG00000120334	1.61584	0.93989	19.2286	1.15963e-05	0.000422665
XPC	DNA repair protein complementing XP-C cells	ENSG00000154767	-0.832096	4.6088	19.2129	1.16924e-05	0.000425282
PLXC1	Plexin-C1	ENSG00000004399	1.09478	6.24952	19.1786	1.19038e-05	0.000431186
RAVR2	Ribonucleoprotein PTB-binding 2	ENSG00000162437	-1.44959	1.20571	19.1555	1.20489e-05	0.000434651
FAS	Fatty acid synthase	ENSG00000169710	2.24809	13.0553	19.1393	1.21518e-05	0.000437465
HERC1	Probable E3 ubiquitin-protein ligase HERC1	ENSG00000103657	-1.13165	7.25366	19.0969	1.24246e-05	0.000445543
NRAM2	Natural resistance-associated macrophage protein 2	ENSG00000018280	1.07104	6.71259	19.0966	1.24269e-05	0.000445543
S61A2	Protein transport protein Sec61 subunit alpha isoform 2	ENSG00000058262	1.27203	3.7438	19.0595	1.26704e-05	0.000452426
SC6A2	Sodium-dependent noradrenaline transporter	ENSG00000010379	2.84559	1.81582	19.0114	1.29939e-05	0.000461164
ABCC8	ATP-binding cassette sub-family C member 8	ENSG00000006071	-1.07311	5.7789	19.0074	1.30216e-05	0.000461215
OSTM1	Osteopetrosis-associated transmembrane protein 1	ENSG00000081087	1.02414	4.27886	18.9931	1.31191e-05	0.000463736
SYNE2	Nesprin-2	ENSG00000054654	-1.12213	8.60037	18.9754	1.32412e-05	0.000467112
DCAF6	DDB1- and CUL4-associated factor 6	ENSG00000143164	0.932418	6.24393	18.9665	1.33035e-05	0.000468113
SEC13	Protein SEC13 homolog	ENSG00000157020	1.04034	6.32861	18.9637	1.33229e-05	0.000468113
DC1I1	Cytoplasmic dynein 1 intermediate chain 1	ENSG00000077380	2.35794	0.423216	18.9536	1.3394e-05	0.000469585
STYX	Serine/threonine/tyrosine-interacting protein	ENSG00000198252	-2.21233	3.94214	18.9501	1.34183e-05	0.000469585
ILRL2	Interleukin-1 receptor-like 2	ENSG00000115598	-1.40371	6.20081	18.9365	1.35143e-05	0.000472006
AP3M1	AP-3 complex subunit mu-1	ENSG00000070718	0.791949	6.97666	18.8783	1.39332e-05	0.00048567
PCF11	Pre-mRNA cleavage complex 2 protein Pcf11	ENSG00000165494	-0.891923	5.10915	18.809	1.44485e-05	0.000501644
CDX2	Homeobox protein CDX-2	ENSG00000165556	3.2578	-1.23886	18.7994	1.45213e-05	0.000503175
FRY	Protein furry homolog	ENSG00000073910	-1.14337	2.89733	18.7665	1.47737e-05	0.000510915
AGRF5	Adhesion G protein-coupled receptor F5	ENSG00000069122	-1.18803	3.88507	18.743	1.49568e-05	0.00051623
PAR6A	Partitioning defective 6 homolog alpha	ENSG00000102981	2.40353	-1.13176	18.7097	1.52203e-05	0.000524293
PTN13	Tyrosine-protein phosphatase non-receptor type 13	ENSG00000163629	-1.16716	2.06946	18.7017	1.52843e-05	0.000525468
LMAN1	Protein ERGIC-53	ENSG00000074695	0.812213	7.99928	18.5837	1.62603e-05	0.000557933
FAT1	Protocadherin Fat 1	ENSG00000083857	1.12574	3.94933	18.5679	1.63954e-05	0.000561472
PRC1	Protein regulator of cytokinesis 1	ENSG00000198901	1.90192	1.72687	18.5544	1.65124e-05	0.000564378
FA8	Coagulation factor VIII	ENSG00000185010	3.4279	3.67092	18.4876	1.71009e-05	0.000582227
CPED1	Cadherin-like and PC-esterase domain-containing protein 1	ENSG00000106034	-1.2807	2.33592	18.4797	1.71721e-05	0.00058352
PRAM	PML-RARA-regulated adapter molecule 1	ENSG00000133246	2.65667	2.74596	18.476	1.72054e-05	0.000583523
TMPSC	Transmembrane protease serine 12	ENSG00000186452	-1.63727	1.96599	18.4404	1.75302e-05	0.000593392
GGT5	Gamma-glutamyltransferase 5	ENSG00000099998	-0.826134	4.89043	18.379	1.81046e-05	0.000609315
TPX2	Targeting protein for Xklp2	ENSG00000088325	1.77675	1.89237	18.3439	1.84405e-05	0.000619433
S17A5	Sialin	ENSG00000119899	0.818427	4.19407	18.3401	1.84779e-05	0.000619504
EM55	55 kDa erythrocyte membrane protein	ENSG00000130830	1.12886	5.22397	18.3272	1.86031e-05	0.000622513
PDD2L	Programmed cell death protein 2-like	ENSG00000126249	-0.903303	4.57956	18.3191	1.86822e-05	0.000623971
KIF2C	Kinesin-like protein KIF2C	ENSG00000068796	1.37367	2.48303	18.2854	1.90154e-05	0.000632695
SKAP	Small kinetochore-associated protein	ENSG00000128944	1.79435	1.07675	18.2725	1.91449e-05	0.000635798
CO9	Complement component C9	ENSG00000113600	1.57551	11.8748	18.2618	1.92534e-05	0.000638197
SIA7F	Alpha-N-acetylgalactosaminide alpha-2,6-sialyltransferase 6	ENSG00000160408	-1.31755	4.6359	18.2174	1.97069e-05	0.000650773
CFAI	Complement factor I	ENSG00000205403	-1.11327	10.2374	18.203	1.98566e-05	0.000654485
PIWL1	Piwi-like protein 1	ENSG00000125207	2.35327	0.0304256	18.1962	1.9928e-05	0.000655608
TLR21	Toll-like receptor 2 type-1	ENSG00000137462	1.63454	4.79609	18.1747	2.01537e-05	0.000661424
PPM1E	Protein phosphatase 1E	ENSG00000175175	1.03432	3.70299	18.1722	2.01801e-05	0.000661424
SPON2	Spondin-2	ENSG00000159674	3.00138	1.99862	18.1237	2.07007e-05	0.000677226
MTAP2	Microtubule-associated protein 2	ENSG00000078018	-1.54862	0.713697	18.0842	2.1135e-05	0.000688869
SIR5	NAD-dependent protein deacylase sirtuin-5, mitochondrial	ENSG00000124523	0.915124	4.2602	18.0619	2.13843e-05	0.000693829
PTN13	Tyrosine-protein phosphatase non-receptor type 13	ENSG00000163629	-1.08533	2.32657	18.06	2.14057e-05	0.000693829
NUAK1	NUAK family SNF1-like kinase 1	ENSG00000074590	-0.905066	4.26853	18.0552	2.14592e-05	0.000694281
PLXB1	Plexin-B1	ENSG00000004399	1.03147	4.14801	18.0422	2.16058e-05	0.000697742
C2TA	MHC class II transactivator	ENSG00000179583	-1.42808	4.16511	17.9826	2.2293e-05	0.000717295
LONF3	LON peptidase N-terminal domain and RING finger protein 3	ENSG00000170500	0.92721	4.86592	17.9433	2.27583e-05	0.000730283
TNNI1	Troponin I, slow skeletal muscle	ENSG00000159173	-5.87873	-1.53092	17.9348	2.28604e-05	0.000731532
I17RD	Interleukin-17 receptor D	ENSG00000144730	-1.10851	3.65188	17.8993	2.32909e-05	0.000742605
K132L	UPF0577 protein KIAA1324-like	ENSG00000116299	2.26066	4.2425	17.8595	2.37833e-05	0.000755562
CERKL	Ceramide kinase-like protein	ENSG00000188452	-0.898161	4.84506	17.7756	2.48555e-05	0.000788196
TYSY	Thymidylate synthase	ENSG00000176890	1.06545	3.77443	17.7492	2.5203e-05	0.000797777
LRC59	Leucine-rich repeat-containing protein 59	ENSG00000108829	0.995042	6.58701	17.7327	2.54215e-05	0.000803246
COPB2	Coatomer subunit beta'	ENSG00000184432	0.813265	7.99211	17.6872	2.60372e-05	0.000817481
VATD	V-type proton ATPase subunit D	ENSG00000100554	1.23975	6.1303	17.6856	2.60586e-05	0.000817481
44808	Septin-4	ENSG00000108387	2.73894	-0.138671	17.6843	2.60769e-05	0.000817481
NQO2	Ribosyldihydronicotinamide dehydrogenase [quinone]	ENSG00000124588	1.32036	3.25305	17.6842	2.60785e-05	0.000817481
ZBT20	Zinc finger and BTB domain-containing protein 20	ENSG00000181722	-0.797049	4.87703	17.6787	2.61546e-05	0.000817481
RGS8	Regulator of G-protein signaling 8	ENSG00000135824	1.147	3.6942	17.6775	2.61699e-05	0.000817481
TENA	Tenascin	ENSG00000041982	-1.15807	6.66731	17.6755	2.61977e-05	0.000817481
FBXL8	F-box/LRR-repeat protein 8	ENSG00000135722	1.31728	2.0201	17.6595	2.64188e-05	0.000822919
ILRL1	Interleukin-1 receptor-like 1	ENSG00000115602	-1.90667	0.484345	17.612	2.70876e-05	0.000842257
ASM3A	Acid sphingomyelinase-like phosphodiesterase 3a	ENSG00000172594	1.36118	7.16523	17.5893	2.74131e-05	0.00084937
TLDC2	TLD domain-containing protein 2	ENSG00000101342	1.90888	0.996825	17.5519	2.79569e-05	0.000864696
ANXA2	Annexin A2	ENSG00000182718	1.94507	3.20206	17.5408	2.81213e-05	0.000868252
RTEL1	Regulator of telomere elongation helicase 1	ENSG00000258366	0.826256	4.22323	17.5359	2.8194e-05	0.00086897
BANK1	B-cell scaffold protein with ankyrin repeats	ENSG00000153064	-1.65361	0.688289	17.4747	2.91162e-05	0.00089582
SHF	SH2 domain-containing adapter protein F	ENSG00000138606	1.4697	2.03376	17.4524	2.94589e-05	0.000904778
PLSI	Plastin-1	ENSG00000102024	1.95412	5.96191	17.4336	2.97526e-05	0.000912205
BMP6	Bone morphogenetic protein 6	ENSG00000101144	-1.18038	2.98058	17.4268	2.98582e-05	0.000913847
ABCA6	ATP-binding cassette sub-family A member 6	ENSG00000141338	-1.14027	7.22697	17.3993	3.02945e-05	0.00092559
HS12A	Heat shock 70 kDa protein 12A	ENSG00000132622	-1.25039	1.86568	17.3674	3.08058e-05	0.000939576
NCOA4	Nuclear receptor coactivator 4	ENSG00000266412	1.09187	8.45157	17.3594	3.09366e-05	0.000941932
PTTG1	Securin	ENSG00000164611	1.95764	1.81529	17.3419	3.12226e-05	0.000948416
CENPC, CENPC1	centromere protein C	ENSG00000145241	1.29537	1.76708	17.3375	3.12956e-05	0.000948416
MIM1	Myeloid protein 1	ENSG00000145826	4.21074	0.510654	17.3355	3.13275e-05	0.000948416
SIGIR	Single Ig IL-1-related receptor	ENSG00000185187	1.21859	3.20521	17.3332	3.13655e-05	0.000948416
CLSPN	Claspin	ENSG00000092853	2.03434	0.667001	17.3017	3.18908e-05	0.000962642
PCF11	Pre-mRNA cleavage complex 2 protein Pcf11	ENSG00000165494	-0.791825	6.15059	17.2064	3.35311e-05	0.00101042
RTKN	Rhotekin	ENSG00000114993	1.23105	2.5632	17.1713	3.41551e-05	0.00102746
PSIP1	Lens epithelium-derived growth factor	ENSG00000164985	-0.770362	5.14711	17.1564	3.44242e-05	0.00103378
GRK5	G protein-coupled receptor kinase 5	ENSG00000125388	-0.835332	5.55206	17.1466	3.4602e-05	0.00103735
MT21D	Protein-lysine methyltransferase METTL21D	ENSG00000100483	-0.804474	4.41337	17.085	3.57431e-05	0.00106248
PTN13	Tyrosine-protein phosphatase non-receptor type 13	ENSG00000163629	-1.15568	1.17522	17.0804	3.58302e-05	0.00106248
B2L13	Bcl-2-like protein 13	ENSG00000099968	0.778023	4.67048	17.0786	3.58634e-05	0.00106248
NADL2	Inactive N-acetylated-alpha-linked acidic dipeptidase-like protein 2	ENSG00000177694	-1.0715	5.67054	17.0633	3.61551e-05	0.00106932
TBA1A	Tubulin alpha-1A chain	ENSG00000075886	1.43316	3.2887	17.0576	3.62632e-05	0.00107071
DSL1	Dorsalin-1	ENSG00000263761	-1.32652	3.38329	17.0396	3.66091e-05	0.0010773
SDF2	Stromal cell-derived factor 2	ENSG00000132581	1.21056	4.16271	17.0095	3.71933e-05	0.00109266
SAC2	Phosphatidylinositide phosphatase SAC2	ENSG00000198825	-0.805274	5.0448	16.991	3.75576e-05	0.00110152
DPP2	Dipeptidyl peptidase 2	ENSG00000176978	0.783891	6.66108	16.9699	3.79769e-05	0.00111196
RAD54	DNA repair and recombination protein RAD54-like (Fragment)	ENSG00000085999	1.27939	1.9112	16.9644	3.80876e-05	0.00111335
ASUN	Protein asunder homolog	ENSG00000064102	0.787407	6.34523	16.9353	3.86754e-05	0.00112865
CHK1	Serine/threonine-protein kinase Chk1	ENSG00000149554	1.48777	1.40565	16.9178	3.90344e-05	0.00113724
ELMD2	ELMO domain-containing protein 2	ENSG00000179387	0.991878	3.55504	16.9029	3.93421e-05	0.00114431
TRI39	E3 ubiquitin-protein ligase TRIM39	ENSG00000204599	1.07331	3.99789	16.8992	3.94191e-05	0.00114465
CBPE	Carboxypeptidase E	ENSG00000109472	-1.07346	2.8303	16.8953	3.9499e-05	0.00114508
VGFR2	Vascular endothelial growth factor receptor 2	ENSG00000037280	-0.89188	4.94802	16.8363	4.07466e-05	0.00117617
NEXN	Nexilin	ENSG00000162614	-1.0818	4.6801	16.8351	4.07723e-05	0.00117617
LLR1	Leucine-rich repeat protein 1	ENSG00000165501	-1.03798	5.97818	16.8226	4.10409e-05	0.00118198
CPMD8	C3 and PZP-like alpha-2-macroglobulin domain-containing protein 8	ENSG00000160111	-1.22417	1.879	16.8084	4.13492e-05	0.00118891
S35D2	UDP-N-acetylglucosamine/UDP-glucose/GDP-mannose transporter	ENSG00000116704	0.765621	5.289	16.8043	4.14404e-05	0.00118958
TERB1	Telomere repeats-binding bouquet formation protein 1	ENSG00000249961	2.80989	-1.772	16.7967	4.16047e-05	0.00119235
VNN1	Pantetheinase	ENSG00000112299	1.09511	9.00329	16.7764	4.20539e-05	0.00120326
GSTA2	Glutathione S-transferase	ENSG00000174156	-1.65791	9.11884	16.7666	4.22711e-05	0.00120751
PLCL1	Inactive phospholipase C-like protein 1	ENSG00000115556	-0.831943	4.84223	16.7547	4.2537e-05	0.00121259
MED6	Mediator of RNA polymerase II transcription subunit 6	ENSG00000133997	3.84084	-1.37537	16.7525	4.25869e-05	0.00121259
CLSPN	Claspin	ENSG00000092853	1.89879	0.917076	16.7313	4.30643e-05	0.0012242
ACSA	Acetyl-coenzyme A synthetase, cytoplasmic	ENSG00000131069	1.32684	8.73057	16.7141	4.3458e-05	0.00123041
AGRG7	Adhesion G-protein coupled receptor G7	ENSG00000144820	3.23853	-0.591189	16.7125	4.34929e-05	0.00123041
CCZ1	Vacuolar fusion protein CCZ1 homolog	ENSG00000122674	0.877709	5.52972	16.7051	4.36642e-05	0.00123327
ENTP3	Ectonucleoside triphosphate diphosphohydrolase 3	ENSG00000168032	-1.38751	4.45926	16.6922	4.39611e-05	0.00123767
P2RX2	P2X purinoceptor 2	ENSG00000187848	3.64584	-0.0331753	16.6638	4.46253e-05	0.00125436
ANR50	Ankyrin repeat domain-containing protein 50	ENSG00000151458	-0.858672	3.19641	16.6594	4.47277e-05	0.00125511
KCNB1	Potassium voltage-gated channel subfamily B member 1	ENSG00000158445	-2.4743	-1.60432	16.6566	4.47948e-05	0.00125511
SPEB	Agmatinase, mitochondrial	ENSG00000116771	1.51496	7.08584	16.6264	4.55133e-05	0.00127321
IQGA3	Ras GTPase-activating-like protein IQGAP3	ENSG00000140575	2.83127	1.48049	16.5712	4.68568e-05	0.00130663
GTR6	Solute carrier family 2, facilitated glucose transporter member 6	ENSG00000160326	1.97797	1.87971	16.5675	4.69485e-05	0.00130712
PER2	Period circadian protein homolog 2	ENSG00000049246	-1.02943	5.79812	16.5179	4.81922e-05	0.0013375
XKR8	XK-related protein 8	ENSG00000158156	1.2826	2.87009	16.5144	4.82819e-05	0.00133788
CLGN	Calmegin	ENSG00000127022	1.57389	2.68391	16.5041	4.85453e-05	0.00134306
CCD57	Coiled-coil domain-containing protein 57	ENSG00000176155	1.83794	0.924787	16.4144	5.08982e-05	0.00140373
ENPP2	Ectonucleotide pyrophosphatase/phosphodiesterase family member 2	ENSG00000136960	-1.88481	6.3176	16.4043	5.11683e-05	0.00140897
SC23A	Protein transport protein Sec23A	ENSG00000100934	0.925882	7.61115	16.3985	5.13254e-05	0.00141005
DERL1	Derlin-1	ENSG00000136986	0.817046	5.57274	16.3969	5.13678e-05	0.00141005
FCRL3	Fc receptor-like protein 3	ENSG00000160856	-2.15998	0.0520966	16.3844	5.17094e-05	0.00141721
IDUA	Alpha-L-iduronidase	ENSG00000127415	0.871044	3.40188	16.3169	5.35848e-05	0.00146404
NTRK2	BDNF/NT-3 growth factors receptor	ENSG00000140538	-1.61024	0.143639	16.3115	5.37366e-05	0.00146591
CDC7	Cell division cycle 7-related protein kinase	ENSG00000097046	1.51883	0.976973	16.2958	5.41839e-05	0.00147582
GRIK3	Glutamate receptor ionotropic, kainate 3	ENSG00000105737	3.8184	2.35112	16.2815	5.45946e-05	0.00148241
HBB	Hemoglobin subunit beta	ENSG00000213931	1.98015	9.34376	16.2637	5.51092e-05	0.00149407
TBA1C	Tubulin alpha-1C chain	ENSG00000075886	2.04897	4.83935	16.2435	5.56992e-05	0.00150434
SIA4A	CMP-N-acetylneuraminate-beta-galactosamide-alpha-2, 3-sialyltransferase 1	ENSG00000008513	0.993525	3.82851	16.242	5.5745e-05	0.00150434
PRLD1	PRELI domain-containing protein 1, mitochondrial	ENSG00000169230	0.893175	7.12073	16.1595	5.82254e-05	0.00156283
FCGBP	IgGFc-binding protein	ENSG00000109927	-3.0161	0.859225	16.1509	5.84904e-05	0.00156283
SEPP1	Selenoprotein P	ENSG00000250722	-0.975757	11.5911	16.1495	5.85348e-05	0.00156283
CC181	Coiled-coil domain-containing protein 181	ENSG00000117477	1.79967	1.0701	16.126	5.92652e-05	0.00157992
SHAN1	SH3 and multiple ankyrin repeat domains protein 1	ENSG00000161681	-1.34596	2.16264	16.0842	6.05886e-05	0.00161032
SO4C1	Solute carrier organic anion transporter family member 4C1	ENSG00000173930	3.2139	1.93661	16.0506	6.16731e-05	0.00163181
HERC1	Probable E3 ubiquitin-protein ligase HERC1	ENSG00000103657	-1.03494	8.00348	16.0505	6.16758e-05	0.00163181
RELN	Reelin (Fragment)	ENSG00000189056	-0.886302	3.59385	16.0377	6.2095e-05	0.0016358
IFIH1	Interferon-induced helicase C domain-containing protein 1	ENSG00000108771	1.04175	5.78566	16.0373	6.21059e-05	0.0016358
NMNA2	Nicotinamide/nicotinic acid mononucleotide adenylyltransferase 2	ENSG00000157064	1.94499	0.481812	16.0078	6.30822e-05	0.00165654
ZDHC9	Palmitoyltransferase ZDHHC9	ENSG00000188706	1.46607	2.81049	16.0025	6.32574e-05	0.00165867
RPKL1	Ribosomal protein S6 kinase-like 1	ENSG00000198208	2.17195	3.34959	15.9475	6.51221e-05	0.00170369
STAP2	Signal-transducing adaptor protein 2	ENSG00000178078	1.53933	3.23406	15.9462	6.51685e-05	0.00170369
MPP6	MAGUK p55 subfamily member 6	ENSG00000105926	-1.19381	6.23168	15.9341	6.55847e-05	0.00171202
YIPF5	Protein YIPF5	ENSG00000145817	0.829047	5.77707	15.9274	6.58197e-05	0.00171561
S41A2	Solute carrier family 41 member 2	ENSG00000133065	1.64332	3.42579	15.8972	6.68777e-05	0.0017406
NDUB8	NADH dehydrogenase [ubiquinone] 1 beta subcomplex subunit 8, mitochondrial	ENSG00000166136	0.909702	6.87901	15.8903	6.71203e-05	0.0017417
KCNS3	Potassium voltage-gated channel subfamily S member 3	ENSG00000124134	-1.14794	3.35577	15.8857	6.72842e-05	0.0017417
CPTP	Ceramide-1-phosphate transfer protein	ENSG00000224051	1.00868	2.52494	15.8853	6.72983e-05	0.0017417
DCHS	Histidine decarboxylase	ENSG00000132437	-1.39188	1.62522	15.8848	6.73164e-05	0.0017417
ALPK3	Alpha-protein kinase 3	ENSG00000136383	2.16962	2.79205	15.8469	6.86795e-05	0.00176425
STAR	Steroidogenic acute regulatory protein, mitochondrial	ENSG00000147465	-1.84888	0.526422	15.8466	6.86901e-05	0.00176425
SHC4	SHC-transforming protein 4	ENSG00000185634	1.33807	1.54681	15.8243	6.95038e-05	0.00178254
TRNT1	CCA tRNA nucleotidyltransferase 1, mitochondrial	ENSG00000072756	0.787045	4.7604	15.7928	7.06703e-05	0.00180982
SPD2A	SH3 and PX domain-containing protein 2A	ENSG00000107957	-0.941977	2.94707	15.7732	7.14059e-05	0.00182346
RASLC	Ras-like protein family member 12	ENSG00000103710	-1.39473	0.334949	15.744	7.25177e-05	0.00184904
S45A3	Solute carrier family 45 member 3	ENSG00000158715	1.02851	4.79052	15.7215	7.33855e-05	0.00186543
JAM3	Junctional adhesion molecule C	ENSG00000166086	-1.07852	2.53145	15.7199	7.34478e-05	0.00186543
DUS28	Dual specificity phosphatase 28	ENSG00000188542	-1.21249	2.94194	15.7191	7.34789e-05	0.00186543
GSC1L	GLTSCR1-like protein	ENSG00000112624	-0.860479	5.52065	15.7079	7.39137e-05	0.0018733
AVPI1	Arginine vasopressin-induced protein 1	ENSG00000119986	1.74261	0.401311	15.7057	7.40023e-05	0.0018733
PTPRD	Receptor-type tyrosine-protein phosphatase delta	ENSG00000105426	-1.3438	0.692548	15.6805	7.49926e-05	0.00189292
DEST	Destrin	ENSG00000125868	0.868637	5.93242	15.6543	7.60411e-05	0.00191388
PA2A5	Acidic phospholipase A2 5	ENSG00000188784	-4.45342	1.38543	15.6465	7.63554e-05	0.00191904
CCD73	Coiled-coil domain-containing protein 73	ENSG00000186714	-1.52912	0.476699	15.6415	7.65561e-05	0.00191998
MCM6	DNA replication licensing factor MCM6	ENSG00000076003	1.01157	3.95715	15.6393	7.66452e-05	0.00191998
EYA4	Eyes absent homolog 4	ENSG00000064655	2.68207	-0.778595	15.6374	7.67204e-05	0.00191998
COCA1	Collagen alpha-1(XII) chain	ENSG00000101203	-0.806108	6.26118	15.6299	7.70254e-05	0.00192487
MORN4	MORN repeat-containing protein 4	ENSG00000171160	1.2495	1.54192	15.6031	7.81279e-05	0.00194688
FXI1E	Forkhead box protein I1-ema	ENSG00000168269	-2.63113	1.46156	15.5944	7.84854e-05	0.00195137
MCM5	DNA replication licensing factor MCM5	ENSG00000100297	2.34195	0.272424	15.5922	7.85772e-05	0.00195137
U5S1	116 kDa U5 small nuclear ribonucleoprotein component	ENSG00000108883	1.3222	5.7607	15.5891	7.87089e-05	0.00195137
PHKG1	Phosphorylase b kinase gamma catalytic chain, skeletal muscle/heart isoform	ENSG00000156873	0.955667	4.45631	15.588	7.87525e-05	0.00195137
ESCO2	N-acetyltransferase ESCO2	ENSG00000171320	1.72075	0.702244	15.5496	8.03701e-05	0.00198585
TF2AY	TFIIA-alpha and beta-like factor	ENSG00000068781	-1.04205	1.78348	15.5325	8.1101e-05	0.0020011
3HIDH	3-hydroxyisobutyrate dehydrogenase, mitochondrial	ENSG00000106049	0.769852	4.09423	15.5208	8.16026e-05	0.00201065
FARP1	FERM, RhoGEF and pleckstrin domain-containing protein 1	ENSG00000006607	0.958332	5.30141	15.4927	8.28244e-05	0.00203505
CLC2E	C-type lectin domain family 2 member E	ENSG00000069493	-6.00133	0.0908792	15.4709	8.37846e-05	0.00205576
CENPE	Centromere-associated protein E	ENSG00000138778	1.22305	3.14484	15.4585	8.43352e-05	0.00206639
SELM	Selenoprotein M	ENSG00000198832	0.866959	4.27349	15.4432	8.50233e-05	0.00207626
CTGF	Connective tissue growth factor	ENSG00000118523	-1.28419	5.18642	15.4422	8.50664e-05	0.00207626
HPS5	Hermansky-Pudlak syndrome 5 protein	ENSG00000110756	1.02023	5.36571	15.4416	8.50925e-05	0.00207626
AATM	Aspartate aminotransferase, mitochondrial	ENSG00000125166	1.11275	6.92997	15.4309	8.55787e-05	0.00208522
MYF6	Myogenic factor 6	ENSG00000111046	5.5467	1.86757	15.4091	8.6572e-05	0.00210359
CHIN	N-chimaerin	ENSG00000106069	0.889867	3.59394	15.3929	8.73161e-05	0.00211874
MUCEN	Endomucin	ENSG00000164035	-1.14311	2.75021	15.3441	8.96017e-05	0.0021712
FGD5	FYVE, RhoGEF and PH domain-containing protein 5	ENSG00000154783	-0.796268	6.15605	15.3351	9.0026e-05	0.00217818
ACSL6	Long-chain-fatty-acid--CoA ligase 6	ENSG00000151726	2.45703	0.339654	15.3175	9.0869e-05	0.00219284
BUB1B	Mitotic checkpoint serine/threonine-protein kinase BUB1 beta	ENSG00000156970	1.83145	3.08079	15.3077	9.13419e-05	0.00219879
CHLE	Cholinesterase	ENSG00000087085	-1.06152	5.94687	15.3072	9.13661e-05	0.00219879
NR1D2	Nuclear receptor subfamily 1 group D member 2	ENSG00000174738	-0.837381	4.13836	15.2856	9.24186e-05	0.00221805
PERE	Eosinophil peroxidase	ENSG00000005381	2.89842	-1.3624	15.2723	9.30713e-05	0.0022306
XDH	Xanthine dehydrogenase/oxidase	ENSG00000138356	1.32911	8.46356	15.2698	9.31958e-05	0.0022306
PAMR1	Inactive serine protease PAMR1	ENSG00000149090	-1.46496	2.18944	15.2564	9.38594e-05	0.00224038
ACMSD	2-amino-3-carboxymuconate-6-semialdehyde decarboxylase	ENSG00000153086	1.58915	2.91316	15.2507	9.41415e-05	0.00224407
COL11	Collectin-11	ENSG00000118004	-1.17929	4.87359	15.2228	9.55454e-05	0.00227445
TLCD2	TLC domain-containing protein 2	ENSG00000185561	2.2659	-0.579149	15.2081	9.62881e-05	0.00228902
MYB	Transcriptional activator Myb	ENSG00000118513	1.74346	0.613028	15.2031	9.6546e-05	0.00229206
MYOF	Myoferlin	ENSG00000115155	1.51027	2.86106	15.1836	9.75446e-05	0.00231264
UCK2	Uridine-cytidine kinase 2	ENSG00000143179	1.44379	1.25091	15.1525	9.91646e-05	0.00234788
GAS6	Growth arrest-specific protein 6	ENSG00000183087	1.0579	6.02118	15.1367	9.99987e-05	0.00236444
EDAD	Ectodysplasin-A receptor-associated adapter protein	ENSG00000186197	1.55448	3.32112	15.128	0.000100462	0.00237219
CENPC	Centromere protein C (Fragment)	ENSG00000145241	1.35689	1.08028	15.1169	0.000101056	0.00237982
CENPF	Centromere protein F	ENSG00000117724	1.93756	0.897278	15.1009	0.000101914	0.00239397
PYRD2	Pyridine nucleotide-disulfide oxidoreductase domain-containing protein 2	ENSG00000119943	-1.86081	1.48685	15.0934	0.000102322	0.00239876
MFAP2	Microfibrillar-associated protein 2	ENSG00000117122	2.735	1.3631	15.0884	0.000102589	0.00239876
FLIP1	Filamin-A-interacting protein 1	ENSG00000118407	-1.3577	2.66657	15.0868	0.000102679	0.00239876
IBP3	Insulin-like growth factor-binding protein 3	ENSG00000146674	-1.20953	3.13994	15.0829	0.000102891	0.00240052
ARRD2	Arrestin domain-containing protein 2	ENSG00000105643	-1.33437	5.74378	15.0801	0.000103043	0.00240087
CAH2	Carbonic anhydrase 2	ENSG00000104267	1.62829	5.05577	15.0524	0.000104569	0.00242998
WDR66	WD repeat-containing protein 66	ENSG00000158023	-1.71368	2.17972	15.0455	0.000104949	0.0024356
IF4G3	Eukaryotic translation initiation factor 4 gamma 3	ENSG00000075151	0.769809	5.77091	15.0413	0.000105182	0.00243777
HXA5	Homeobox protein Hox-A5	ENSG00000106004	-1.02489	1.7285	15.0238	0.000106167	0.0024509
KLOTB	Beta-klotho	ENSG00000115850	-1.09038	5.78787	15.0189	0.000106441	0.002454
POSTN	Periostin	ENSG00000120708	-1.22911	8.90794	15.0057	0.000107187	0.00246798
SPIR2	Protein spire homolog 2	ENSG00000204991	3.12857	-1.73502	14.9726	0.000109085	0.00250839
LRC66	Leucine-rich repeat-containing protein 66	ENSG00000188993	-1.39787	1.58381	14.9627	0.000109659	0.00251828
EAA4	Excitatory amino acid transporter 4	ENSG00000079215	1.47941	4.94699	14.9149	0.000112473	0.00257282
ZN366	Zinc finger protein 366	ENSG00000140548	-1.12198	3.12878	14.905	0.000113064	0.00258298
CERU	Ceruloplasmin	ENSG00000047457	1.78785	10.8749	14.8868	0.000114158	0.00260121
CBPM	Carboxypeptidase M	ENSG00000135678	3.81275	3.38364	14.8615	0.000115703	0.00263298
PSIP1	PC4 and SFRS1-interacting protein	ENSG00000164985	-0.906814	2.97938	14.8482	0.00011652	0.00264816
TRPC6	Short transient receptor potential channel 6	ENSG00000069018	-1.48985	0.606986	14.8449	0.000116722	0.00264931
SL9A3	Sodium/hydrogen exchanger 3	ENSG00000066230	2.57352	-0.818323	14.8132	0.000118699	0.00269071
GMPR1	GMP reductase 1	ENSG00000100938	1.79374	2.32145	14.7993	0.000119578	0.00270693
NEC1	Neuroendocrine convertase 1	ENSG00000099139	2.73197	-1.65745	14.7645	0.000121805	0.0027476
EAA2	Excitatory amino acid transporter 2	ENSG00000110436	1.78279	3.61513	14.7641	0.000121834	0.0027476
PDXD1	Pyridoxal-dependent decarboxylase domain-containing protein 1	ENSG00000179889	0.761898	7.20351	14.7213	0.000124632	0.00280709
ABCC9	ATP-binding cassette sub-family C member 9	ENSG00000006071	-1.05804	3.50885	14.6888	0.000126799	0.00285226
ANX12	Annexin A1 isoform p37	ENSG00000135046	1.89537	4.3051	14.6626	0.000128569	0.00288837
WDR19	WD repeat-containing protein 19	ENSG00000157796	0.849357	4.07028	14.6542	0.00012915	0.00289771
E2F3	Transcription factor E2F3	ENSG00000112242	1.85844	1.10014	14.6492	0.000129491	0.00290166
PGP	Phosphoglycolate phosphatase	ENSG00000184207	1.25937	3.75738	14.6279	0.000130962	0.00293087
TDR12	Putative ATP-dependent RNA helicase TDRD12	ENSG00000173809	2.24838	1.61029	14.6253	0.000131139	0.0029311
MP2K1	Dual specificity mitogen-activated protein kinase kinase 1 (Fragment)	ENSG00000126934	0.820504	6.33251	14.6218	0.000131387	0.00293214
CRERF	CREB3 regulatory factor	ENSG00000164463	-0.774786	4.81385	14.5958	0.000133214	0.00296242
SOCS3	Suppressor of cytokine signaling 3	ENSG00000184557	2.63702	2.352	14.5789	0.000134412	0.0029815
TOB1	Protein Tob1	ENSG00000141232	-0.865875	5.54341	14.5734	0.000134802	0.00298386
CV039	UPF0545 protein C22orf39 homolog	ENSG00000242259	-0.943812	3.65112	14.5425	0.00013703	0.00302429
SCF	Kit ligand	ENSG00000049130	-1.35873	0.555205	14.5301	0.000137939	0.00303813
CILP1	Cartilage intermediate layer protein 1	ENSG00000138615	-1.84872	0.0670697	14.5292	0.000138003	0.00303813
DERL2	Derlin-2	ENSG00000072849	0.899788	3.86437	14.525	0.000138315	0.00304119
GDE	Glycogen debranching enzyme	ENSG00000162688	-0.897407	8.79956	14.4891	0.000140971	0.00309186
NEB1	Neurabin-1	ENSG00000108819	0.850673	5.53366	14.4856	0.000141236	0.00309381
FOG2	Zinc finger protein ZFPM2	ENSG00000169946	-1.28421	1.40054	14.4519	0.000143784	0.00314179
CO8A1	Collagen alpha-1(VIII) chain	ENSG00000144810	-1.82529	0.485771	14.4319	0.000145319	0.0031629
OST48	Dolichyl-diphosphooligosaccharide--protein glycosyltransferase 48 kDa subunit	ENSG00000244038	0.802709	6.88844	14.4309	0.000145393	0.0031629
RAD9B	Cell cycle checkpoint control protein RAD9B	ENSG00000151164	-0.799505	3.12952	14.4275	0.000145662	0.00316315
NT5D1	5'-nucleotidase domain-containing protein 1	ENSG00000178425	1.28446	0.798558	14.4113	0.000146919	0.00318258
BMR1B	Bone morphogenetic protein receptor type-1B	ENSG00000107779	-1.61145	-0.232068	14.3674	0.000150383	0.0032456
GDIR1	Rho GDP-dissociation inhibitor 1	ENSG00000141522	1.00072	5.66325	14.3436	0.0001523	0.00328295
FUCO2	Plasma alpha-L-fucosidase	ENSG00000001036	0.801054	5.3955	14.3169	0.000154474	0.00332574
NDRG3	Protein NDRG3	ENSG00000101079	0.97118	4.33076	14.3026	0.000155652	0.003347
PUR1	Amidophosphoribosyltransferase	ENSG00000128059	1.13361	7.73318	14.2992	0.000155934	0.00334895
CO7A1	Collagen alpha-1(VII) chain	ENSG00000114270	2.4419	-0.120158	14.2906	0.000156649	0.00335781
ANKF1	Ankyrin repeat and fibronectin type-III domain-containing protein 1	ENSG00000153930	-1.69692	0.276689	14.2896	0.000156728	0.00335781
CCD27	Coiled-coil domain-containing protein 27	ENSG00000162592	1.35081	2.152	14.2606	0.000159161	0.00340578
DHE4	Glutamate dehydrogenase 2, mitochondrial	ENSG00000148672	4.56342	-1.67587	14.2472	0.000160298	0.00342592
MED13	Mediator of RNA polymerase II transcription subunit 13	ENSG00000108510	-0.906871	6.06944	14.2357	0.000161284	0.00344238
HEPH	Hephaestin	ENSG00000047457	1.20646	5.27384	14.2336	0.000161459	0.00344238
RHBL3	Rhomboid-related protein 3	ENSG00000141314	2.94914	-1.66327	14.2292	0.000161844	0.00344639
PLIN1	Perilipin-1	ENSG00000166819	2.24282	1.3411	14.2178	0.000162821	0.003463
ALBU	Serum albumin	ENSG00000081051	-1.70257	17.7017	14.2081	0.000163665	0.00347674
S10AB	Protein S100-A11	ENSG00000163191	1.04352	3.52938	14.1936	0.000164934	0.00349947
GUC2C	Heat-stable enterotoxin receptor	ENSG00000070019	1.8505	-0.343831	14.1857	0.000165626	0.00350862
KBL	2-amino-3-ketobutyrate coenzyme A ligase, mitochondrial	ENSG00000100116	1.58817	5.76558	14.1841	0.000165765	0.00350862
ALKB2	Alpha-ketoglutarate-dependent dioxygenase alkB homolog 2	ENSG00000189046	1.42177	1.50384	14.1454	0.000169206	0.00357716
PIGL	N-acetylglucosaminyl-phosphatidylinositol de-N-acetylase	ENSG00000108474	-1.15279	2.69048	14.1394	0.000169749	0.00358432
ADX	Adrenodoxin, mitochondrial (Fragment)	ENSG00000137714	1.6834	4.73596	14.1354	0.000170113	0.00358768
GEMI	Geminin	ENSG00000112312	-0.991662	4.0591	14.1146	0.000172006	0.00361889
MBOA5	Lysophospholipid acyltransferase 5	ENSG00000111684	0.785078	5.99966	14.1141	0.000172047	0.00361889
SYP2L	Synaptopodin 2-like protein	ENSG00000166317	-2.2222	-0.676446	14.1123	0.00017221	0.00361889
SERC	Phosphoserine aminotransferase	ENSG00000135069	1.61238	8.46263	14.1057	0.000172824	0.00362311
ENOPH	Enolase-phosphatase E1	ENSG00000145293	0.789272	3.35922	14.1034	0.000173035	0.00362321
YPEL2	Protein yippee-like 2	ENSG00000175155	1.18494	3.1138	14.0855	0.000174683	0.00364902
QORX	Quinone oxidoreductase PIG3	ENSG00000115129	1.46813	0.804278	14.0828	0.000174936	0.00364996
GPA33	Cell surface A33 antigen	ENSG00000143167	2.41079	0.215596	14.073	0.000175849	0.00366468
COL	Colipase	ENSG00000137392	2.05028	-0.0745273	14.0685	0.00017627	0.00366909
RFFL	E3 ubiquitin-protein ligase rififylin	ENSG00000092871	0.942666	3.68951	14.0545	0.000177587	0.00369213
DSEL	Dermatan-sulfate epimerase-like protein	ENSG00000111817	-1.40509	1.68384	14.0255	0.000180346	0.00374063
SH3R1	E3 ubiquitin-protein ligase SH3RF1	ENSG00000154447	-0.808145	3.2694	14.0101	0.000181834	0.00376687
MED13	Mediator of RNA polymerase II transcription subunit 13	ENSG00000108510	-0.95967	3.85051	13.9935	0.000183446	0.00378889
KITM	Thymidine kinase 2, mitochondrial	ENSG00000166548	0.856782	4.70384	13.9856	0.000184219	0.00379854
ACTA	Actin, aortic smooth muscle	ENSG00000075624	-1.45684	5.02304	13.9793	0.00018483	0.00380667
LMNB1	Lamin-B1	ENSG00000113368	1.11228	4.1904	13.9633	0.000186416	0.00383144
DPEP1	Dipeptidase 1	ENSG00000015413	2.06143	2.10605	13.958	0.00018694	0.00383492
CC152	Coiled-coil domain-containing protein 152	ENSG00000198865	-1.23129	3.09035	13.955	0.000187239	0.00383492
FBLN2	Fibulin-2	ENSG00000077942	-1.58314	4.5685	13.9545	0.000187293	0.00383492
CDA7L	Cell division cycle-associated 7-like protein	ENSG00000164649	1.38648	1.57805	13.9353	0.000189207	0.00386061
B2L15	Bcl-2-like protein 15	ENSG00000188761	2.00565	2.49068	13.9302	0.000189728	0.00386676
AMPL	Cytosol aminopeptidase	ENSG00000002549	0.902684	6.23535	13.927	0.000190044	0.0038687
MMAC	Methylmalonic aciduria and homocystinuria type C protein homolog	ENSG00000132763	-0.9259	3.06203	13.9203	0.00019073	0.00387817
FBX2	F-box only protein 2	ENSG00000116661	1.62062	-0.0852161	13.9153	0.000191232	0.00388104
GFPT1	Glutamine--fructose-6-phosphate aminotransferase [isomerizing] 1	ENSG00000131459	1.11471	6.22785	13.9109	0.000191682	0.00388104
CP2U1	Cytochrome P450 2U1	ENSG00000155016	-0.844942	5.81843	13.9102	0.000191754	0.00388104
TPPP3	Tubulin polymerization-promoting protein family member 3	ENSG00000159713	-1.45941	0.934298	13.9079	0.000191993	0.00388139
F195A	Protein FAM195A	ENSG00000172366	-1.04896	5.41377	13.8936	0.000193455	0.00390197
PA24F	Cytosolic phospholipase A2 zeta	ENSG00000159337	1.31962	3.26978	13.8846	0.000194381	0.00391167
PDE6C	Cone cGMP-specific 3',5'-cyclic phosphodiesterase subunit alpha'	ENSG00000095464	1.92822	-0.211695	13.8791	0.000194956	0.00391874
FIBA	Fibrinogen alpha chain	ENSG00000171560	1.13639	13.476	13.8425	0.000198789	0.00398468
ZC12D	Probable ribonuclease ZC3H12D	ENSG00000178199	-1.30913	0.742667	13.8413	0.000198917	0.00398468
NUCG	Endonuclease G, mitochondrial	ENSG00000167136	0.884319	4.30402	13.8384	0.000199221	0.00398623
LDHA	L-lactate dehydrogenase A chain	ENSG00000111716	1.3574	10.7175	13.8299	0.000200121	0.00399969
CPEB3	Cytoplasmic polyadenylation element-binding protein 3	ENSG00000107864	0.769304	4.89174	13.8237	0.000200784	0.00400837
GSTO1	Glutathione S-transferase omega-1	ENSG00000148834	1.05606	5.91142	13.8091	0.000202351	0.0040305
MEA1	Male-enhanced antigen 1	ENSG00000124733	1.11225	4.29095	13.7937	0.000204017	0.0040554
TM6S2	Transmembrane 6 superfamily member 2	ENSG00000213996	1.34316	5.47911	13.7928	0.000204113	0.0040554
CGAS	Cyclic GMP-AMP synthase	ENSG00000164430	1.04708	2.42153	13.775	0.000206064	0.00407722
UD2A2	UDP-glucuronosyltransferase 2A2	ENSG00000109181	-1.11715	8.01574	13.7378	0.000210177	0.00414595
GPR97	Probable G-protein coupled receptor 97	ENSG00000182885	1.79062	0.0485975	13.737	0.000210271	0.00414595
RHBT2	Rho-related BTB domain-containing protein 2	ENSG00000008853	1.1453	3.72536	13.731	0.000210943	0.00415454
PPIC	Peptidyl-prolyl cis-trans isomerase C	ENSG00000168938	0.808802	5.75286	13.7002	0.000214426	0.00420154
MYZAP	Myocardial zonula adherens protein	ENSG00000137878	-0.859274	3.32437	13.6994	0.000214526	0.00420154
SGCE	Epsilon-sarcoglycan	ENSG00000127990	-1.13457	1.7441	13.6799	0.000216757	0.00424053
ABCG5	ATP-binding cassette sub-family G member 5	ENSG00000138075	-1.92532	6.23624	13.6767	0.000217135	0.00424319
NUDT9	ADP-ribose pyrophosphatase, mitochondrial	ENSG00000170502	0.955443	2.72266	13.6686	0.000218068	0.00425197
HV303	Ig heavy chain V-III region 23	ENSG00000225698	3.04822	-1.6772	13.6482	0.000220457	0.00429377
TGBR3	Transforming growth factor beta receptor type 3	ENSG00000069702	-0.850046	3.98579	13.6301	0.000222587	0.00433047
MTG8	Protein CBFA2T1	ENSG00000078699	-1.13463	1.48634	13.6252	0.000223164	0.00433688
TWSG1	Twisted gastrulation protein homolog 1	ENSG00000128791	1.09618	1.6122	13.606	0.00022546	0.00437667
CASP1	Caspase-1	ENSG00000137752	1.13662	2.8415	13.5842	0.000228094	0.00442291
S45A1	Proton-associated sugar transporter A	ENSG00000162426	-0.808142	5.62426	13.5354	0.000234102	0.00452443
NET4	Netrin-4	ENSG00000074527	-1.28715	1.69191	13.5318	0.000234552	0.00452815
FRY	Protein furry homolog	ENSG00000073910	-1.13869	1.54161	13.5041	0.000238043	0.0045905
SIAT1	Beta-galactoside alpha-2,6-sialyltransferase 1	ENSG00000073849	1.00562	9.27565	13.4966	0.000238991	0.00460372
ARP3B	Actin-related protein 3B	ENSG00000115091	0.844876	3.53265	13.4894	0.000239909	0.00461635
CE030	UNC119-binding protein C5orf30 homolog	ENSG00000181751	-1.19567	2.7618	13.4871	0.000240212	0.00461712
ACK1	Activated CDC42 kinase 1	ENSG00000061938	1.35538	7.01111	13.4847	0.000240513	0.00461786
FXDC2	Fatty acid hydroxylase domain-containing protein 2	ENSG00000170271	1.43531	0.671692	13.4817	0.000240907	0.00462036
KCNJ8	ATP-sensitive inward rectifier potassium channel 8	ENSG00000121361	-1.49403	0.94281	13.4759	0.000241642	0.00462941
MOGT2	2-acylglycerol O-acyltransferase 2	ENSG00000166391	4.39069	-2.35065	13.4697	0.000242447	0.00463977
PPE1	Serine/threonine-protein phosphatase with EF-hands 1	ENSG00000086717	-1.62217	0.404407	13.4417	0.000246091	0.00470437
SYTL1	Synaptotagmin-like protein 1	ENSG00000142765	1.36136	2.65686	13.4173	0.000249319	0.00475574
CASP6	Caspase-6	ENSG00000138794	0.768906	4.19706	13.4018	0.000251386	0.00478238
S22AD	Solute carrier family 22 member 13	ENSG00000172940	2.01008	-0.0259857	13.4007	0.000251532	0.00478238
PCDH9	Protocadherin-9	ENSG00000099715	-2.12035	-0.603215	13.3519	0.000258161	0.00489781
GBRA1	Gamma-aminobutyric acid receptor subunit alpha-1	ENSG00000011677	-2.06273	-0.186772	13.346	0.000258974	0.0049062
LAMC3	Laminin subunit gamma-3	ENSG00000050555	-1.75226	1.65763	13.3446	0.000259162	0.0049062
SPY2	Protein sprouty homolog 2	ENSG00000136158	-1.08053	1.99513	13.3375	0.000260144	0.0049195
COIL	Coilin	ENSG00000121058	-0.997611	2.44678	13.3322	0.000260889	0.00492828
DHB2	Estradiol 17-beta-dehydrogenase 2	ENSG00000086696	-0.845949	3.90222	13.3119	0.000263732	0.00497128
UBP49	Ubiquitin carboxyl-terminal hydrolase 49	ENSG00000136014	-0.978326	2.83223	13.2605	0.000271051	0.00509831
THYN1	Thymocyte nuclear protein 1	ENSG00000151500	0.94463	5.29065	13.2527	0.000272187	0.00511421
CO4A	Complement C4-A	ENSG00000106804	0.806617	9.972	13.238	0.000274326	0.00514888
IF140	Intraflagellar transport protein 140 homolog	ENSG00000187535	0.965184	4.13638	13.2297	0.000275553	0.0051664
TRC2L	Putative short transient receptor potential channel 2-like protein	ENSG00000254469	-4.14764	-2.45284	13.2032	0.000279464	0.00523414
SPAG5	Sperm-associated antigen 5	ENSG00000076382	2.95603	-0.414755	13.1881	0.000281726	0.00526569
MMP13	Collagenase 3	ENSG00000137745	8.09495	2.91527	13.188	0.000281748	0.00526569
CN37	2',3'-cyclic-nucleotide 3'-phosphodiesterase	ENSG00000173786	0.876286	4.41345	13.1616	0.00028574	0.00531767
PIF1	ATP-dependent DNA helicase PIF1	ENSG00000140451	1.81165	-0.133603	13.1436	0.0002885	0.00535769
#N/A	#N/A	ENSG00000168016	-1.13713	0.806199	13.1399	0.000289074	0.00536268
RAMP3	Receptor activity-modifying protein 3	ENSG00000122679	-1.24318	3.09934	13.117	0.000292635	0.0054116
POLK	DNA polymerase kappa	ENSG00000122008	1.15506	7.34839	13.1098	0.000293749	0.0054219
CTTB2	Cortactin-binding protein 2	ENSG00000077063	-1.21695	4.02133	13.0985	0.000295527	0.00544787
SP5	Transcription factor Sp5	ENSG00000204335	3.1082	-1.70708	13.0918	0.000296585	0.00546164
TENX	Tenascin-X	ENSG00000041982	-2.63384	0.34389	13.0439	0.000304268	0.00559141
PDK1	[Pyruvate dehydrogenase (acetyl-transferring)] kinase isozyme 1, mitochondrial	ENSG00000004799	1.05036	8.16795	13.0361	0.000305541	0.00560892
RASFA	Ras association domain-containing protein 10	ENSG00000189431	1.99441	0.452293	13.0078	0.000310189	0.00567646
S2533	Solute carrier family 25 member 33	ENSG00000171612	-1.43802	4.773	12.9955	0.000312241	0.00570213
CD8A	T-cell surface glycoprotein CD8 alpha chain	ENSG00000172116	-1.15825	1.77931	12.9912	0.00031296	0.00570933
PLIN2	Perilipin-2	ENSG00000147872	1.27595	8.78474	12.9776	0.000315233	0.00573888
VSI10	V-set and immunoglobulin domain-containing protein 10	ENSG00000176834	1.7316	-0.73348	12.9711	0.000316328	0.00575284
SCEL	Sciellin	ENSG00000136155	-2.40339	-1.81173	12.9246	0.000324292	0.00589158
BBS2	Bardet-Biedl syndrome 2 protein homolog	ENSG00000125124	-0.77904	5.49572	12.9025	0.000328145	0.00594927
LHX2	LIM/homeobox protein Lhx2	ENSG00000143355	-1.25568	0.887141	12.8998	0.000328609	0.00595155
LSM10	U7 snRNA-associated Sm-like protein LSm10	ENSG00000181817	1.25387	1.04637	12.8863	0.000330999	0.00596517
POMT1	Protein O-mannosyl-transferase 1	ENSG00000130714	0.83637	4.21343	12.8858	0.000331084	0.00596517
CC148	Coiled-coil domain-containing protein 148	ENSG00000153237	0.887224	2.59305	12.8841	0.000331382	0.00596517
ABCC9	ATP-binding cassette sub-family C member 9	ENSG00000006071	-1.05621	3.07365	12.8834	0.000331508	0.00596517
H3	Histone H3	ENSG00000183598	1.74424	5.96699	12.8821	0.000331738	0.00596517
CRBL2	cAMP-responsive element-binding protein-like 2	ENSG00000111269	-1.66023	0.581145	12.8753	0.000332947	0.00598079
E2F2	Transcription factor E2F2	ENSG00000007968	4.70269	-1.31173	12.8623	0.000335275	0.0060126
NCMAP	Noncompact myelin-associated protein	ENSG00000184454	1.43778	1.56615	12.8616	0.000335402	0.0060126
P3H1	Prolyl 3-hydroxylase 1	ENSG00000090530	1.04079	5.53892	12.8397	0.000339348	0.0060687
SERA	D-3-phosphoglycerate dehydrogenase	ENSG00000092621	-0.842457	8.87644	12.8385	0.000339568	0.0060687
HAX1	HCLS1-associated protein X-1	ENSG00000143575	-4.69479	-2.24779	12.8307	0.000340985	0.00608166
GRAA	Granzyme A	ENSG00000145649	-1.31327	2.48675	12.8088	0.000344997	0.00614697
SBP1	Selenium-binding protein 1	ENSG00000143416	1.36016	1.95556	12.7906	0.000348373	0.00618828
PARK7	Protein deglycase DJ-1	ENSG00000116288	0.837162	8.29108	12.7829	0.000349803	0.00620741
ZN608	Zinc finger protein 608	ENSG00000168916	-0.891371	3.69374	12.7724	0.000351771	0.00622976
FIBB	Fibrinogen beta chain (Fragment)	ENSG00000171564	0.988366	14.3134	12.741	0.000357723	0.00632878
MED13	Mediator of RNA polymerase II transcription subunit 13	ENSG00000108510	-0.79196	5.44621	12.7363	0.000358631	0.00633846
SNCAP	Synphilin-1	ENSG00000064692	-0.817593	3.21836	12.7246	0.000360876	0.00636324
SSR1	Somatostatin receptor type 1	ENSG00000139874	2.83242	3.67934	12.7235	0.000361096	0.00636324
NQO1	NAD(P)H dehydrogenase [quinone] 1	ENSG00000181019	1.1841	4.08284	12.7233	0.00036112	0.00636324
PASK	PAS domain-containing serine/threonine-protein kinase	ENSG00000115687	1.51643	2.2312	12.7204	0.000361692	0.00636693
MMEL1	Membrane metallo-endopeptidase-like 1	ENSG00000117298	-1.34764	0.79046	12.7134	0.000363036	0.00638421
VWF	von Willebrand factor	ENSG00000110799	-0.94745	3.81769	12.7046	0.00036475	0.00640793
S13A2	Solute carrier family 13 member 2	ENSG00000007216	-1.40578	4.04065	12.6877	0.000368072	0.00645099
RN152	E3 ubiquitin-protein ligase RNF152	ENSG00000176641	1.37185	1.88945	12.6865	0.000368303	0.00645099
CD047	UPF0602 protein C4orf47 homolog	ENSG00000205129	1.88233	0.549099	12.6624	0.000373089	0.00652832
RHD	Blood group Rh(D) polypeptide	ENSG00000187010	1.47017	3.019	12.6533	0.0003749	0.00655347
MRP4	Multidrug resistance-associated protein 4	ENSG00000006071	1.11878	3.40384	12.6476	0.000376056	0.00656716
TLE1	Transducin-like enhancer protein 1	ENSG00000065717	-1.27792	1.35458	12.6334	0.000378914	0.00661048
PCY1A	Choline-phosphate cytidylyltransferase A	ENSG00000161217	0.785607	4.39036	12.6292	0.000379776	0.00661895
ID4	DNA-binding protein inhibitor ID-4	ENSG00000172201	-1.45962	0.761588	12.6134	0.000382983	0.00666418
MTHR	Methylenetetrahydrofolate reductase	ENSG00000177000	-0.945696	5.80382	12.6094	0.000383821	0.0066696
SMAP1	Stromal membrane-associated protein 1	ENSG00000112305	0.816174	5.83886	12.603	0.000385128	0.0066857
FHL2	Four and a half LIM domains protein 2	ENSG00000115641	-1.10247	3.44127	12.5951	0.000386768	0.00670148
MYH6	Myosin-6	ENSG00000006788	-3.3057	2.60555	12.5734	0.000391275	0.00677233
AMZ1	Archaemetzincin-1	ENSG00000174945	-1.73672	-0.633956	12.5589	0.00039432	0.00681833
RT25	28S ribosomal protein S25, mitochondrial	ENSG00000131368	0.80603	6.41114	12.5558	0.00039498	0.00682302
COX5B	Cytochrome c oxidase subunit 5B, mitochondrial	ENSG00000135940	0.979422	7.36833	12.551	0.000395998	0.00683388
GULP1	PTB domain-containing engulfment adapter protein 1	ENSG00000144366	-1.15413	2.08173	12.5441	0.000397464	0.00684572
TTHY	Transthyretin	ENSG00000118271	-1.33724	13.1697	12.5408	0.000398164	0.00685107
COM1	DNA endonuclease RBBP8	ENSG00000101773	1.04026	3.61306	12.5223	0.000402113	0.00690623
CENPE	Centromere-associated protein E	ENSG00000138778	1.76385	0.303202	12.5221	0.000402156	0.00690623
CHID1	Chitinase domain-containing protein 1	ENSG00000177830	0.835527	4.1445	12.5093	0.000404923	0.00694696
MYOF	Myoferlin	ENSG00000115155	1.43567	0.97116	12.4637	0.000414947	0.00709124
CC167	Coiled-coil domain-containing protein 167	ENSG00000198937	1.30844	3.23599	12.458	0.000416196	0.00710566
ACSF2	Acyl-CoA synthetase family member 2, mitochondrial	ENSG00000167107	0.838803	7.80746	12.4257	0.000423477	0.00721595
RAD	GTP-binding protein RAD	ENSG00000166592	-1.56944	-0.41095	12.4213	0.000424459	0.00722567
NEBU	Nebulin	ENSG00000078114	-2.61997	1.3485	12.4179	0.000425232	0.00723182
TOR3A	Torsin-3A	ENSG00000186283	2.27675	4.61957	12.4159	0.000425686	0.00723255
NSD2	Histone-lysine N-methyltransferase NSD2	ENSG00000109685	1.01673	3.27511	12.4111	0.000426797	0.00723954
CECR1	Adenosine deaminase CECR1	ENSG00000093072	0.858725	2.8663	12.4105	0.000426922	0.00723954
GHC1	Mitochondrial glutamate carrier 1	ENSG00000177542	1.05926	4.61891	12.3874	0.00043225	0.00732282
MIS12	Protein MIS12 homolog	ENSG00000167842	1.5802	0.0469036	12.3843	0.00043296	0.00732779
FANCL	E3 ubiquitin-protein ligase FANCL	ENSG00000115392	1.37544	2.59712	12.3818	0.000433534	0.00733043
ATP4A	Potassium-transporting ATPase alpha chain 1	ENSG00000018625	-2.63821	-0.587809	12.3634	0.000437834	0.00738892
ECI2	Enoyl-CoA delta isomerase 2, mitochondrial	ENSG00000198721	-0.969282	8.06263	12.3452	0.000442121	0.00744697
MBD4	Methyl-CpG-binding domain protein 4	ENSG00000129071	0.779728	4.22359	12.339	0.000443586	0.00745979
TRAIP	E3 ubiquitin-protein ligase TRAIP	ENSG00000183763	1.6612	1.25813	12.3384	0.000443732	0.00745979
CNTN5	Contactin-5	ENSG00000018236	-2.18067	-1.37516	12.3228	0.000447464	0.00751534
PGS2	Decorin	ENSG00000011465	-1.15001	8.29326	12.271	0.00046006	0.00769746
CNKR2	Connector enhancer of kinase suppressor of ras 2	ENSG00000149970	-1.19503	1.34856	12.2642	0.000461739	0.0077182
KCNJ3	G protein-activated inward rectifier potassium channel 1	ENSG00000162989	-1.8465	-0.293311	12.25	0.000465253	0.00776217
BHE41	Class E basic helix-loop-helix protein 41	ENSG00000123095	1.60322	3.18703	12.2318	0.000469813	0.0078151
SAPC2	Suppressor APC domain-containing protein 2	ENSG00000186193	1.4018	0.218685	12.2303	0.000470205	0.0078151
RRBP1	Ribosome-binding protein 1	ENSG00000125844	1.13867	6.74178	12.2249	0.000471558	0.00783017
SGK1	Serine/threonine-protein kinase Sgk1	ENSG00000101049	1.07137	6.27596	12.2078	0.000475891	0.00786746
MGF	Myelomonocytic growth factor	ENSG00000108342	3.96212	0.949742	12.2021	0.000477346	0.00787888
RS14	40S ribosomal protein S14	ENSG00000164587	-0.7719	9.27873	12.1831	0.000482253	0.00794023
TNF10	Tumor necrosis factor ligand superfamily member 10	ENSG00000121858	-0.928473	6.30948	12.1714	0.000485273	0.00798246
CXCR1	C-X-C chemokine receptor type 1	ENSG00000163464	2.50758	-0.934092	12.161	0.00048798	0.00800451
SC61G	Protein transport protein Sec61 subunit gamma	ENSG00000132432	2.37212	0.638774	12.0897	0.000507013	0.00827039
LBH	Protein LBH	ENSG00000213626	-0.822533	3.13036	12.0781	0.000510187	0.00830938
GREM2	Gremlin-2	ENSG00000180875	-1.19679	2.14229	12.0775	0.00051035	0.00830938
PDE5A	cGMP-specific 3',5'-cyclic phosphodiesterase	ENSG00000128655	-0.953681	3.845	12.0513	0.000517549	0.0084188
DDAH1	N(G),N(G)-dimethylarginine dimethylaminohydrolase 1	ENSG00000153904	1.04602	5.32372	12.0246	0.00052502	0.00851667
ASIC2	Acid-sensing ion channel 2	ENSG00000072182	1.82171	0.0609916	12.0152	0.000527683	0.00854553
CDCP1	CUB domain-containing protein 1	ENSG00000163814	-0.775838	4.95246	12.0018	0.000531504	0.00859012
UBS3A	Ubiquitin-associated and SH3 domain-containing protein A	ENSG00000154127	-1.08936	2.02302	11.9949	0.000533464	0.00861387
THS7A	Thrombospondin type-1 domain-containing protein 7A	ENSG00000005108	-1.21057	2.25406	11.9689	0.000540969	0.00872545
ANGP2	Angiopoietin-2	ENSG00000091879	-1.16884	3.13939	11.9589	0.000543863	0.00874161
CCD80	Coiled-coil domain-containing protein 80	ENSG00000091986	1.43408	2.50092	11.9409	0.000549158	0.0088106
ETV6	Transcription factor ETV6	ENSG00000139083	0.866297	4.70565	11.9185	0.00055579	0.00890075
ANR22	Ankyrin repeat domain-containing protein 22	ENSG00000152766	2.12996	-0.00339149	11.9091	0.000558607	0.00892957
CO4	Complement C4	ENSG00000106804	0.78083	11.4417	11.9068	0.000559287	0.00893232
ETS2	Protein C-ets-2	ENSG00000157557	-0.937169	5.28926	11.8964	0.000562434	0.00895816
PXYP1	2-phosphoxylose phosphatase 1	ENSG00000155893	1.49229	4.8126	11.8897	0.000564445	0.0089739
LRC17	Leucine-rich repeat-containing protein 17	ENSG00000128606	-1.45651	0.784657	11.8194	0.000586179	0.00926911
CNRP1	CB1 cannabinoid receptor-interacting protein 1	ENSG00000119865	1.76698	0.586361	11.816	0.000587242	0.00927758
TCEA3	Transcription elongation factor A protein 3	ENSG00000204219	-1.26738	4.65157	11.8121	0.000588481	0.00928881
DEUP1	Deuterosome protein 1	ENSG00000165325	1.51915	0.0126866	11.7582	0.000605755	0.00951223
CASQ1	Calsequestrin-1	ENSG00000118729	-2.79072	-1.50759	11.7561	0.000606426	0.00951223
ESR2	Estrogen receptor beta	ENSG00000140009	-1.10305	4.54672	11.7495	0.0006086	0.00952931
FKBP8	Peptidyl-prolyl cis-trans isomerase FKBP8	ENSG00000105701	0.976545	5.52941	11.7461	0.000609693	0.00953792
CN159	UPF0317 protein C14orf159 homolog, mitochondrial	ENSG00000133943	1.8736	5.18667	11.7443	0.000610284	0.00953867
MYO1A	Unconventional myosin-Ia	ENSG00000128641	3.59266	0.02398	11.6941	0.000626993	0.00975643
NRG2	Pro-neuregulin-2, membrane-bound isoform	ENSG00000158458	1.50706	3.56946	11.6901	0.000628349	0.00976888
AACS	Acetoacetyl-CoA synthetase	ENSG00000081760	1.3968	4.51295	11.6861	0.000629683	0.00977232
MYG	Myoglobin	ENSG00000198125	-5.99775	-0.525564	11.6784	0.000632294	0.00980418
GTR5	Solute carrier family 2, facilitated glucose transporter member 5	ENSG00000142583	-1.27892	6.75471	11.6715	0.00063464	0.00982165
MRC1	Macrophage mannose receptor 1	ENSG00000011028	1.24132	2.52048	11.6583	0.000639155	0.00986983
PRKN2	E3 ubiquitin-protein ligase parkin	ENSG00000185345	-1.57641	0.949497	11.6578	0.000639337	0.00986983
ESTD	S-formylglutathione hydrolase	ENSG00000139684	1.10246	7.65494	11.6535	0.000640807	0.00988385
GOSR2	Golgi SNAP receptor complex member 2	ENSG00000108433	0.805601	3.50321	11.63	0.000648981	0.00999238
DSCR3	Down syndrome critical region protein 3	ENSG00000157538	0.868716	2.66344	11.6223	0.000651671	0.010025
EF1A	Elongation factor 1-alpha 1	ENSG00000101210	-0.937306	13.5358	11.6107	0.00065575	0.0100751
WDR54	WD repeat-containing protein 54	ENSG00000005448	1.67854	1.64582	11.5679	0.000670992	0.0102593
ORC1	Origin recognition complex subunit 1	ENSG00000085840	1.18017	1.71365	11.5471	0.000678561	0.0103467
EYA2	Eyes absent homolog 2	ENSG00000064655	1.37445	2.87232	11.546	0.00067894	0.0103467
FGF7	Fibroblast growth factor 7	ENSG00000140285	-1.92485	-1.39464	11.5457	0.00067906	0.0103467
SHH	Sonic hedgehog protein	ENSG00000164690	2.3998	-0.725674	11.5271	0.000685897	0.0104418
DYH17	Dynein heavy chain 17, axonemal	ENSG00000007174	0.796334	3.45507	11.5174	0.000689494	0.0104784
VKORL	Vitamin K epoxide reductase complex subunit 1-like protein 1	ENSG00000167397	0.94182	3.97709	11.5066	0.000693491	0.0105028
PREX2	Phosphatidylinositol 3,4,5-trisphosphate-dependent Rac exchanger 2 protein	ENSG00000046889	-0.8429	4.23061	11.5039	0.000694485	0.0105088
DLX1	Homeobox protein DLX-1	ENSG00000144355	-1.77976	-1.50111	11.4967	0.000697211	0.0105319
THAP4	THAP domain-containing protein 4	ENSG00000176946	0.788083	4.78947	11.4814	0.000702965	0.0106097
RET3	Retinol-binding protein 3	ENSG00000265203	-2.91324	-1.71033	11.4793	0.000703743	0.0106123
NARF	Nuclear prelamin A recognition factor	ENSG00000141562	0.889575	5.77644	11.4723	0.000706416	0.0106435
RCAN2	Calcipressin-2	ENSG00000172348	-1.22296	0.789582	11.4561	0.000712603	0.0107275
UGDH	UDP-glucose 6-dehydrogenase	ENSG00000109814	-1.18373	6.94596	11.4496	0.000715099	0.0107486
RDH14	Retinol dehydrogenase 14	ENSG00000240857	0.802265	3.60794	11.4487	0.000715445	0.0107486
IL1RA	Interleukin-1 receptor antagonist protein	ENSG00000136689	1.59339	0.994716	11.4406	0.000718579	0.0107747
LIMC1	LIM and calponin homology domains-containing protein 1	ENSG00000064042	-1.2067	2.36067	11.44	0.000718805	0.0107747
CHSS3	Chondroitin sulfate synthase 3	ENSG00000131873	-1.29884	0.44996	11.423	0.000725393	0.0108324
HECD2	Probable E3 ubiquitin-protein ligase HECTD2	ENSG00000165338	1.3211	3.57116	11.4158	0.000728234	0.0108512
CHSTA	Carbohydrate sulfotransferase 10	ENSG00000115526	0.997801	2.32588	11.3942	0.000736736	0.0109316
SWT1	Transcriptional protein SWT1	ENSG00000116668	-0.786185	4.70824	11.3748	0.000744476	0.0110278
MCHR1	Melanin-concentrating hormone receptor 1 (Fragment)	ENSG00000128285	2.79461	-2.20455	11.3632	0.000749139	0.0110782
DACT1	Dapper homolog 1	ENSG00000165617	-1.00949	0.92268	11.3554	0.000752275	0.0111059
JPH2	Junctophilin-2	ENSG00000104369	-1.29605	0.587635	11.3426	0.000757492	0.011163
VGLL1	Transcription cofactor vestigial-like protein 1	ENSG00000102243	-2.55614	-1.81595	11.3412	0.000758054	0.011163
MPPB	Mitochondrial-processing peptidase subunit beta	ENSG00000010256	0.777931	6.97609	11.3351	0.000760549	0.0111904
ROR2	Tyrosine-protein kinase transmembrane receptor ROR2	ENSG00000169071	-0.899502	1.53424	11.3272	0.000763788	0.0112103
AF1L2	Actin filament-associated protein 1-like 2	ENSG00000169129	-0.836137	2.9656	11.3058	0.000772659	0.0113212
RAB17	Ras-related protein Rab-17	ENSG00000124839	1.18812	1.5995	11.3023	0.000774117	0.0113331
ABHD6	Monoacylglycerol lipase ABHD6	ENSG00000163686	-1.19591	5.13847	11.2919	0.000778448	0.0113775
FOXD3	Forkhead box protein D3	ENSG00000187140	-3.97658	-1.42872	11.2832	0.000782101	0.0114214
SORL	Sortilin-related receptor (Fragment)	ENSG00000137642	0.963327	6.1145	11.2815	0.000782813	0.0114216
CTRO	Citron Rho-interacting kinase	ENSG00000122966	1.38913	1.18174	11.2801	0.000783415	0.0114216
BTLA	B- and T-lymphocyte attenuator	ENSG00000186265	-1.03387	1.7094	11.2527	0.000795055	0.0115721
CK2N2	Calcium/calmodulin-dependent protein kinase II inhibitor 2	ENSG00000163888	1.6448	-0.660929	11.2479	0.000797136	0.0115816
GBRA2	Gamma-aminobutyric acid receptor subunit alpha-2	ENSG00000011677	-1.35031	1.60435	11.2269	0.000806186	0.0116954
CCD65	Coiled-coil domain-containing protein 65	ENSG00000139537	2.10519	-1.65371	11.2208	0.000808863	0.0117245
DCTD	Deoxycytidylate deaminase	ENSG00000129187	1.12105	2.67118	11.219	0.000809635	0.011726
PLCX2	PI-PLC X domain-containing protein 2	ENSG00000240891	1.19489	0.898688	11.2098	0.000813655	0.0117745
DHX29	ATP-dependent RNA helicase DHX29	ENSG00000067248	-0.850673	5.62903	11.2069	0.000814934	0.0117833
INHBA	Inhibin beta A chain	ENSG00000122641	-1.65987	1.49537	11.1901	0.000822333	0.0118708
PAK1	Serine/threonine-protein kinase PAK 1	ENSG00000077264	2.77402	1.12553	11.1804	0.000826649	0.0119233
SEM6A	Semaphorin-6A	ENSG00000092421	-0.936545	2.14152	11.1682	0.000832115	0.0119776
RHG07	Rho GTPase-activating protein 7	ENSG00000130052	-0.85125	2.10613	11.1674	0.000832459	0.0119776
CNGB1	Cyclic nucleotide-gated cation channel beta-1	ENSG00000070729	1.17197	1.38637	11.161	0.000835343	0.0119946
ASB9	Ankyrin repeat and SOCS box protein 9	ENSG00000102048	-0.812651	6.03216	11.1602	0.000835688	0.0119946
GELS	Gelsolin	ENSG00000006747	-0.771686	4.57122	11.1582	0.000836631	0.0119949
I22R2	Interleukin-22 receptor subunit alpha-2	ENSG00000164485	5.00589	-0.70839	11.1572	0.000837077	0.0119949
POL	Pol polyprotein	ENSG00000188211	1.15419	2.50897	11.1501	0.000840275	0.0120309
VEGFD	Vascular endothelial growth factor D	ENSG00000165197	-1.01358	2.78379	11.1447	0.000842706	0.0120452
PTPRN	Receptor-type tyrosine-protein phosphatase-like N	ENSG00000054356	1.76555	0.364082	11.1399	0.000844926	0.0120582
BMP5	Bone morphogenetic protein 5	ENSG00000101144	-1.14664	2.39355	11.136	0.000846671	0.0120733
DRAXI	Draxin	ENSG00000162490	1.22727	0.935915	11.1315	0.000848747	0.0120931
GALC	Galactocerebrosidase	ENSG00000054983	0.956006	3.48368	11.1249	0.000851783	0.0121265
CRIS2	Cysteine-rich secretory protein 2	ENSG00000096006	5.27727	3.91305	11.1218	0.000853186	0.0121268
CHFR	E3 ubiquitin-protein ligase CHFR	ENSG00000072609	0.863917	4.42081	11.1111	0.00085813	0.0121774
ASPH	Aspartyl/asparaginyl beta-hydroxylase	ENSG00000198363	0.775254	5.65352	11.1064	0.000860299	0.0121983
TRPM1	Transient receptor potential cation channel subfamily M member 1	ENSG00000083067	2.39907	2.24957	11.0884	0.000868701	0.0123075
CBPC6	Cytosolic carboxypeptidase 6	ENSG00000186094	2.53714	-1.29674	11.0828	0.000871324	0.0123248
S13A5	Solute carrier family 13 member 5	ENSG00000007216	2.37229	6.97386	11.0754	0.000874784	0.0123439
ITB2	Integrin beta-2	ENSG00000082781	1.07651	4.57512	11.0603	0.00088194	0.0124349
TMM59	Transmembrane protein 59	ENSG00000116209	0.751394	6.98354	11.0587	0.000882727	0.012436
DMBT1	Deleted in malignant brain tumors 1 protein	ENSG00000177575	3.0922	-2.06676	11.0544	0.00088476	0.0124547
NARE	Erythroblast NAD(P)(+)--arginine ADP-ribosyltransferase	ENSG00000129744	1.83367	-0.544327	11.0516	0.000886107	0.0124637
M3K15	Mitogen-activated protein kinase kinase kinase 15	ENSG00000142733	-1.38796	6.03758	11.0388	0.000892237	0.0125399
BIEA	Biliverdin reductase A	ENSG00000106605	1.97371	1.01742	11.0304	0.000896299	0.0125869
RSH4A	Radial spoke head protein 4 homolog A	ENSG00000104941	1.2673	0.857898	11.0199	0.000901409	0.0126284
FMN	Formin	ENSG00000248905	0.785824	3.23454	11.0131	0.000904696	0.0126643
GALT1	Polypeptide N-acetylgalactosaminyltransferase 1	ENSG00000141429	1.03511	5.82347	10.9872	0.000917453	0.0128122
JARD2	Protein Jumonji	ENSG00000008083	-0.909542	4.51102	10.9688	0.000926585	0.0129223
HMCS1	Hydroxymethylglutaryl-CoA synthase, cytoplasmic	ENSG00000112972	-1.57842	10.82	10.9684	0.000926803	0.0129223
MOT7	Monocarboxylate transporter 7	ENSG00000108932	1.36277	1.8175	10.9661	0.000927945	0.0129279
KATL2	Katanin p60 ATPase-containing subunit A-like 2	ENSG00000167216	1.49793	-0.521828	10.9577	0.000932178	0.0129672
ARF5	ADP-ribosylation factor 5	ENSG00000004059	1.37345	1.99623	10.9575	0.000932236	0.0129672
DHX29	ATP-dependent RNA helicase DHX29	ENSG00000067248	-0.825561	4.6574	10.9469	0.000937621	0.0130214
TIMP2	Metalloproteinase inhibitor 2	ENSG00000035862	1.25803	6.28665	10.9406	0.000940786	0.0130551
CYH3	Cytohesin-3	ENSG00000008256	-0.817338	2.98242	10.9388	0.000941714	0.0130576
MFS2B	Major facilitator superfamily domain-containing protein 2B	ENSG00000205639	1.74732	0.195833	10.9321	0.000945137	0.0130948
CADH9	Cadherin-9	ENSG00000040731	-2.2668	1.14882	10.9176	0.000952542	0.0131662
FAT3	Protocadherin Fat 3	ENSG00000083857	-1.69777	0.591766	10.9143	0.000954252	0.0131795
RFX3	Transcription factor RFX3	ENSG00000080298	-0.853804	2.74735	10.9077	0.000957657	0.0132114
TDRD5	Tudor domain-containing protein 5	ENSG00000162782	2.09872	0.201292	10.9069	0.000958069	0.0132114
TRFE	Ovotransferrin	ENSG00000012223	0.950198	14.6489	10.9043	0.00095941	0.0132195
S10A6	Protein S100-A6	ENSG00000197956	1.57944	1.3649	10.8976	0.000962878	0.0132362
IL10	Interleukin-10	ENSG00000136634	3.38491	-1.65016	10.8752	0.000974594	0.0133554
PUR6	Multifunctional protein ADE2	ENSG00000128050	1.37406	8.22371	10.87	0.00097737	0.013383
PM34	Peroxisomal membrane protein PMP34	ENSG00000100372	1.14329	2.08355	10.8637	0.000980665	0.0134177
ACAD9	Acyl-CoA dehydrogenase family member 9, mitochondrial	ENSG00000072778	0.857883	8.87973	10.8503	0.00098781	0.0135049
RXRG	Retinoic acid receptor RXR-gamma	ENSG00000143171	-1.10852	3.58294	10.8323	0.000997445	0.0135999
HUTH	Histidine ammonia-lyase	ENSG00000084110	0.842379	7.03549	10.8096	0.00100974	0.0137193
RHAG	Ammonium transporter Rh type A	ENSG00000112077	1.50962	3.49261	10.8021	0.00101387	0.0137542
RHNO1	RAD9, HUS1, RAD1-interacting nuclear orphan protein 1	ENSG00000171792	1.27619	0.43507	10.7981	0.00101607	0.0137547
FXL22	F-box and leucine-rich protein 22	ENSG00000197361	-1.17147	1.87935	10.7977	0.00101626	0.0137547
FGFP1	Fibroblast growth factor-binding protein 1	ENSG00000137440	6.24838	-0.331292	10.7774	0.00102748	0.0138852
AT8B3	Phospholipid-transporting ATPase IK	ENSG00000058063	1.43223	0.428974	10.772	0.00103046	0.0139052
MDHC	Malate dehydrogenase, cytoplasmic	ENSG00000014641	1.04128	9.11477	10.7719	0.00103054	0.0139052
MATN2	Matrilin-2	ENSG00000132561	-1.46664	0.97554	10.7656	0.00103402	0.0139414
DRC1	Dynein regulatory complex protein 1	ENSG00000104228	1.43927	-0.130548	10.7433	0.00104658	0.0141
MA2B2	Epididymis-specific alpha-mannosidase	ENSG00000013288	0.786023	8.01979	10.734	0.00105183	0.0141489
TIAM1	T-lymphoma invasion and metastasis-inducing protein 1	ENSG00000146426	1.68323	0.566155	10.727	0.00105585	0.0141741
CRLD1	Cysteine-rich secretory protein LCCL domain-containing 1	ENSG00000103196	-0.789618	3.33884	10.7077	0.00106688	0.0143076
G6PI	Glucose-6-phosphate isomerase	ENSG00000105220	1.14116	9.12574	10.6947	0.00107445	0.0143794
KBTB3	Kelch repeat and BTB domain-containing protein 3	ENSG00000182359	1.17961	1.60985	10.6943	0.00107469	0.0143794
TITIN	Titin	ENSG00000124006	-2.01178	0.794196	10.6918	0.00107609	0.0143871
MYC	Viral myc transforming protein	ENSG00000136997	-1.0806	3.32838	10.6834	0.00108099	0.0144198
CCNF	Cyclin-F	ENSG00000162063	1.1383	2.20556	10.6727	0.0010873	0.0144817
B3GA1	Galactosylgalactosylxylosylprotein 3-beta-glucuronosyltransferase 1	ENSG00000109956	-1.04289	0.957972	10.6713	0.0010881	0.0144817
ATS18	A disintegrin and metalloproteinase with thrombospondin motifs 18	ENSG00000049192	-2.51486	4.68839	10.6643	0.00109221	0.0145144
HEXA	Beta-hexosaminidase subunit alpha	ENSG00000049860	0.787047	4.91457	10.6287	0.00111346	0.0147524
TM130	Transmembrane protein 130	ENSG00000166448	1.02265	2.36449	10.6287	0.00111348	0.0147524
MECR	Trans-2-enoyl-CoA reductase, mitochondrial	ENSG00000116353	1.61734	3.36165	10.62	0.00111869	0.0148103
CP26A	Cytochrome P450 26A1	ENSG00000095596	2.85821	0.300986	10.6184	0.00111965	0.0148118
COE3	Transcription factor COE3	ENSG00000088881	-3.73107	-2.59164	10.6161	0.00112108	0.0148118
FLVC1	Feline leukemia virus subgroup C receptor-related protein 1	ENSG00000119686	1.24408	2.47458	10.6157	0.00112134	0.0148118
SDC4	Syndecan-4	ENSG00000124145	-0.861448	2.83978	10.6053	0.00112765	0.014884
CKS2	Cyclin-dependent kinases regulatory subunit 2	ENSG00000123975	1.03012	2.61965	10.5918	0.00113591	0.0149705
HDDC2	HD domain-containing protein 2	ENSG00000111906	0.917361	3.4144	10.5902	0.00113688	0.0149721
M10L1	Putative helicase Mov10l1	ENSG00000073146	6.5177	0.360259	10.5833	0.00114111	0.0149829
NTCP4	Sodium/bile acid cotransporter 4	ENSG00000145248	3.67398	-0.1089	10.5789	0.00114385	0.0150076
CO043	Uncharacterized protein C15orf43	ENSG00000167014	-1.42015	-1.19123	10.5739	0.00114698	0.0150375
MYH7B	Myosin-7B	ENSG00000006788	1.77943	0.256206	10.5722	0.00114799	0.0150394
GMPAA	Mannose-1-phosphate guanyltransferase alpha-A	ENSG00000144591	0.888948	2.82244	10.5707	0.00114892	0.0150404
ASCL1	Achaete-scute homolog 1	ENSG00000139352	2.71258	-0.82938	10.5595	0.00115592	0.0151208
RLBP1	Retinaldehyde-binding protein 1	ENSG00000140522	-1.35536	0.870089	10.5515	0.00116093	0.0151589
DOK2	Docking protein 2	ENSG00000147443	1.5371	0.828761	10.5507	0.00116142	0.0151589
RYR3	Ryanodine receptor 3	ENSG00000196218	-1.30201	0.525303	10.5488	0.00116265	0.0151637
ADT3	ADP/ATP translocase 3	ENSG00000005022	-0.836421	11.3829	10.5435	0.00116595	0.0151729
BKRB2	B2 bradykinin receptor	ENSG00000168398	2.26969	0.0512981	10.5408	0.00116766	0.015184
ANR54	Ankyrin repeat domain-containing protein 54	ENSG00000100124	2.05176	-0.764454	10.5378	0.0011696	0.0151979
CO6	Complement component C6	ENSG00000039537	0.873308	10.55	10.5328	0.00117274	0.0152274
SGTB	Small glutamine-rich tetratricopeptide repeat-containing protein beta	ENSG00000197860	0.953099	3.42332	10.5123	0.00118584	0.0153635
NEK3	Serine/threonine-protein kinase Nek3	ENSG00000136098	2.19997	2.43439	10.502	0.00119245	0.0154285
BCAR3	Breast cancer anti-estrogen resistance protein 3	ENSG00000095370	-0.769812	5.66613	10.4853	0.00120325	0.0155328
GSC	Homeobox protein goosecoid	ENSG00000133937	-2.30073	-0.715218	10.4795	0.00120709	0.0155699
DPEP2	Dipeptidase 2	ENSG00000141096	1.11035	3.48222	10.4661	0.00121583	0.0156361
IFT22	Intraflagellar transport protein 22 homolog	ENSG00000128581	1.75418	2.16265	10.4575	0.00122154	0.0156842
FIBG	Fibrinogen gamma chain	ENSG00000171557	0.999804	14.1524	10.455	0.00122316	0.0156851
OGFD3	2-oxoglutarate and iron-dependent oxygenase domain-containing protein 3	ENSG00000181396	0.770027	4.31944	10.4442	0.00123033	0.0157176
CAF1B	Chromatin assembly factor 1 subunit B	ENSG00000159259	0.936324	1.7919	10.4422	0.00123166	0.0157176
H3	Histone H3	ENSG00000183598	1.26704	4.69862	10.4351	0.00123643	0.0157176
H3	Histone H3	ENSG00000183598	1.26704	4.69862	10.4351	0.00123643	0.0157176
H3	Histone H3	ENSG00000183598	1.26704	4.69862	10.4351	0.00123643	0.0157176
H3	Histone H3	ENSG00000183598	1.26704	4.69862	10.4351	0.00123643	0.0157176
H3	Histone H3	ENSG00000183598	1.26704	4.69862	10.4351	0.00123643	0.0157176
IQEC3	IQ motif and SEC7 domain-containing protein 3	ENSG00000120645	1.60027	1.86739	10.4207	0.0012461	0.015829
RFWD3	E3 ubiquitin-protein ligase RFWD3	ENSG00000168404	1.23804	2.96155	10.4156	0.00124954	0.0158612
CDCA2	Cell division cycle-associated protein 2	ENSG00000184661	1.10095	2.86832	10.4116	0.00125229	0.0158846
H2A2C	Histone H2A type 2-C	ENSG00000184260	1.5496	4.25839	10.404	0.00125745	0.015927
H2A2C	Histone H2A type 2-C	ENSG00000184260	1.5496	4.25839	10.404	0.00125745	0.015927
LEG1H	Protein LEG1 homolog	ENSG00000184530	7.43039	1.78098	10.4016	0.00125909	0.0159364
TEX11	Testis-expressed sequence 11 protein	ENSG00000120498	-0.938454	3.48086	10.4001	0.00126009	0.0159375
ACSM4	Acyl-coenzyme A synthetase ACSM4, mitochondrial	ENSG00000005187	-1.12007	7.15194	10.3852	0.00127033	0.0160555
DHI1	Corticosteroid 11-beta-dehydrogenase isozyme 1	ENSG00000117594	2.25372	-0.808802	10.3822	0.00127238	0.0160698
PPC1B	Phosphatidate phosphatase PPAPDC1B	ENSG00000147535	-0.989288	3.11842	10.3592	0.0012883	0.0162104
RAB30	Ras-related protein Rab-30	ENSG00000137502	1.10303	5.44974	10.3581	0.00128904	0.0162104
TEX36	Testis-expressed sequence 36 protein	ENSG00000175018	-1.72398	-1.2811	10.3561	0.00129048	0.0162153
EXO1	Exonuclease 1	ENSG00000174371	1.54628	0.859993	10.3515	0.00129366	0.0162238
FANCC	Fanconi anemia group C protein	ENSG00000158169	1.69489	-0.418145	10.3487	0.00129565	0.0162238
PUR6	Multifunctional protein ADE2	ENSG00000128050	1.37133	7.96469	10.34	0.00130179	0.016289
MATK	Megakaryocyte-associated tyrosine-protein kinase	ENSG00000007264	1.00354	2.36532	10.3224	0.00131427	0.0164218
EPDR1	Mammalian ependymin-related protein 1	ENSG00000086289	-1.27757	0.328955	10.3206	0.00131553	0.0164259
HNRLL	Heterogeneous nuclear ribonucleoprotein L-like	ENSG00000104824	0.790905	5.06781	10.3016	0.00132912	0.0165486
TAF4B	Transcription initiation factor TFIID subunit 4B	ENSG00000141384	1.87525	-0.291334	10.2949	0.00133396	0.0165907
CXB6	Gap junction beta-6 protein	ENSG00000165474	2.04472	1.96525	10.2808	0.00134419	0.0166835
CHMP6	Charged multivesicular body protein 6	ENSG00000176108	0.763016	3.78123	10.2801	0.00134471	0.0166835
CPLX2	Complexin-2	ENSG00000145920	1.69043	1.35043	10.2772	0.00134687	0.0166986
STAC3	SH3 and cysteine-rich domain-containing protein 3	ENSG00000185482	-2.98363	-1.40998	10.2697	0.00135231	0.0167424
NMDE3	Glutamate receptor ionotropic, NMDA 2C	ENSG00000105464	0.998878	5.30945	10.256	0.0013624	0.0168435
BORA	Protein aurora borealis	ENSG00000136122	0.992583	2.42576	10.2473	0.00136886	0.0168996
HDHD1	Pseudouridine-5'-phosphatase	ENSG00000130021	0.943843	1.52227	10.2449	0.00137064	0.0169004
HEMO	Hemopexin	ENSG00000110169	1.61781	12.4987	10.2423	0.00137254	0.0169094
AP180	Clathrin coat assembly protein AP180	ENSG00000065609	-1.08192	1.58762	10.2391	0.00137493	0.0169269
TWST2	Twist-related protein 2	ENSG00000233608	-2.02712	-0.895506	10.2182	0.00139063	0.0170962
MB213	Protein mab-21-like 3	ENSG00000173212	-2.22998	-1.28172	10.2062	0.00139968	0.0171853
PUS7L	Pseudouridylate synthase 7 homolog-like protein	ENSG00000129317	-0.901914	3.35932	10.206	0.00139983	0.0171853
CAF1A	Chromatin assembly factor 1 subunit A	ENSG00000167670	0.967678	2.81268	10.2038	0.00140149	0.0171914
SO2A1	Solute carrier organic anion transporter family member 2A1	ENSG00000137491	0.964051	3.84108	10.2008	0.00140376	0.0171914
FREM1	FRAS1-related extracellular matrix protein 1	ENSG00000138759	-1.14704	2.53131	10.2002	0.00140424	0.0171914
I12R2	Interleukin-12 receptor subunit beta-2	ENSG00000081985	-1.11731	0.974332	10.1885	0.00141318	0.0172647
M18BP	Mis18-binding protein 1	ENSG00000129534	1.36706	0.263698	10.1863	0.00141489	0.0172675
WEE1	Wee1-like protein kinase	ENSG00000166483	0.894468	3.08243	10.1847	0.00141609	0.0172675
TMCO3	Transmembrane and coiled-coil domain-containing protein 3	ENSG00000150403	1.00272	3.31329	10.1818	0.00141836	0.01728
ECM2	Extracellular matrix protein 2	ENSG00000106823	-1.24176	0.148577	10.1796	0.00142002	0.0172883
GDPD1	Glycerophosphodiester phosphodiesterase domain-containing protein 1	ENSG00000153982	0.88792	2.13862	10.1744	0.00142401	0.0173248
NECP1	Adaptin ear-binding coat-associated protein 1	ENSG00000089818	-4.83122	-2.15377	10.1684	0.00142869	0.0173697
MY15B	Unconventional myosin-XVB	ENSG00000091536	1.60417	-1.13981	10.1539	0.00143997	0.0174826
PTPRQ	Phosphatidylinositol phosphatase PTPRQ	ENSG00000139304	-1.50612	-0.508261	10.1251	0.00146266	0.0177441
PPARA	Peroxisome proliferator-activated receptor alpha	ENSG00000112033	-0.803437	8.76076	10.1227	0.00146453	0.0177441
TAGL2	Transgelin-2	ENSG00000158710	1.58043	4.59872	10.118	0.00146825	0.0177662
MYSS	Myosin heavy chain, skeletal muscle, adult	ENSG00000006788	-2.8112	1.44407	10.1161	0.00146981	0.0177712
SDF1	Stromal cell-derived factor 1	ENSG00000107562	-0.828861	5.03606	10.0976	0.00148461	0.017901
GLPC	Glycophorin-C	ENSG00000136732	-0.839286	2.55082	10.0831	0.00149632	0.0180174
SMC4	Structural maintenance of chromosomes protein 4	ENSG00000113810	0.873405	5.08221	10.0755	0.00150256	0.0180801
VATG3	V-type proton ATPase subunit G 3	ENSG00000151418	2.08053	-1.1106	10.0601	0.00151512	0.0181939
GLRX1	Glutaredoxin-1	ENSG00000173221	1.08183	7.42502	10.0535	0.00152056	0.0182466
P2Y10	Putative P2Y purinoceptor 10	ENSG00000078589	-1.20134	0.682679	10.0523	0.00152159	0.0182466
CRE2A	Cysteine-rich with EGF-like domain protein 2-A	ENSG00000184164	0.941683	6.68642	10.0453	0.00152734	0.0183031
ANTR1	Anthrax toxin receptor 1	ENSG00000169604	-1.05831	1.40907	10.0202	0.0015483	0.0185164
F13A	Coagulation factor XIII A chain	ENSG00000092295	1.15788	4.82201	10.0083	0.00155837	0.0186242
EVI1	MDS1 and EVI1 complex locus protein EVI1	ENSG00000085276	-0.988564	2.42959	10.0044	0.00156166	0.0186507
CAD19	Cadherin-19	ENSG00000040731	-1.69379	-0.972608	10.0012	0.00156435	0.0186702
CD1B1	T-cell surface glycoprotein CD1b-1	ENSG00000158473	3.11585	-2.05477	9.99303	0.00157134	0.0187274
UN13B	Protein unc-13 homolog B	ENSG00000130477	1.04796	2.03465	9.99186	0.00157234	0.0187274
ENTP7	Ectonucleoside triphosphate diphosphohydrolase 7	ENSG00000197217	1.05041	3.19757	9.98429	0.00157881	0.0187361
MANS1	MANSC domain-containing protein 1	ENSG00000111261	0.970233	2.92754	9.98186	0.0015809	0.0187361
RB39A	Ras-related protein Rab-39A	ENSG00000179331	3.8908	-0.917038	9.98128	0.0015814	0.0187361
NEDD4	E3 ubiquitin-protein ligase NEDD4	ENSG00000049759	0.818389	4.01477	9.96698	0.00159373	0.0188547
TRPC3	Short transient receptor potential channel 3	ENSG00000069018	1.17734	1.79278	9.96063	0.00159923	0.0189067
TS1R3	Taste receptor type 1 member 3	ENSG00000169962	-1.11556	1.17858	9.95736	0.00160207	0.0189275
DUS1	Dual specificity protein phosphatase 1	ENSG00000120129	-1.11792	4.62607	9.94868	0.00160965	0.0189787
PGM2	Phosphoglucomutase-2	ENSG00000165434	0.81007	6.27888	9.93956	0.00161764	0.0190474
MURC	Muscle-related coiled-coil protein	ENSG00000170681	-4.51611	-1.09658	9.93322	0.00162323	0.0190818
RTJK	RNA-directed DNA polymerase from mobile element jockey	ENSG00000149091	2.9822	-1.82448	9.93255	0.00162382	0.0190818
NUDT9	ADP-ribose pyrophosphatase, mitochondrial	ENSG00000170502	0.807189	2.95982	9.92155	0.00163355	0.0191658
AL3A2	Fatty aldehyde dehydrogenase	ENSG00000006534	-0.909531	8.43488	9.91929	0.00163556	0.0191684
ASAP1	Arf-GAP with SH3 domain, ANK repeat and PH domain-containing protein 1	ENSG00000088280	1.28224	1.77397	9.90646	0.00164699	0.0192767
VEGFC	Vascular endothelial growth factor C	ENSG00000150630	-0.907627	2.09884	9.8941	0.0016581	0.0193693
INP4B	Type II inositol 3,4-bisphosphate 4-phosphatase	ENSG00000040933	-0.750686	3.71346	9.89397	0.00165821	0.0193693
TMM8A	Transmembrane protein 8A	ENSG00000129925	0.842688	2.48956	9.89235	0.00165968	0.0193736
UN13B	Protein unc-13 homolog B	ENSG00000130477	1.10378	1.29424	9.88482	0.00166648	0.01944
TIGAR	Fructose-2,6-bisphosphatase TIGAR	ENSG00000078237	1.6831	3.92888	9.87975	0.00167108	0.0194808
JDP2	Jun dimerization protein 2	ENSG00000140044	-1.43694	1.4412	9.84213	0.0017056	0.0198043
HPPD	4-hydroxyphenylpyruvate dioxygenase	ENSG00000158104	-0.868103	8.43287	9.82067	0.00172561	0.0199971
ARL15	ADP-ribosylation factor-like protein 15	ENSG00000185305	-0.796129	2.26371	9.80889	0.0017367	0.0200991
COEA1	Collagen alpha-1(XIV) chain	ENSG00000101203	-1.55403	5.36729	9.79106	0.00175362	0.020281
RGS1	Regulator of G-protein signaling 1	ENSG00000090104	-1.25137	3.60829	9.7899	0.00175473	0.020281
CLC6A	C-type lectin domain family 6 member A	ENSG00000166527	2.27249	0.957473	9.78617	0.0017583	0.0203088
CATK	Cathepsin K	ENSG00000143387	1.07118	4.47655	9.7668	0.00177691	0.0204969
TNNC2	Troponin C, skeletal muscle	ENSG00000101470	-2.65285	2.7384	9.74639	0.00179676	0.0206986
JKIP2	Janus kinase and microtubule-interacting protein 2	ENSG00000152969	-0.813137	2.51025	9.72601	0.00181679	0.0209157
KI21A	Kinesin-like protein KIF21A	ENSG00000116852	-0.957675	7.86315	9.71513	0.00182757	0.0209985
ATLA1	Atlastin-1	ENSG00000119787	1.23708	0.817636	9.71173	0.00183095	0.0210236
HEBP2	Heme-binding protein 2	ENSG00000051620	-1.93303	-1.49629	9.67939	0.00186346	0.021355
FLNB	Filamin-B	ENSG00000128591	0.807509	7.40315	9.66321	0.00187995	0.0215159
HS90B	Heat shock cognate protein HSP 90-beta	ENSG00000080824	-1.6059	3.44347	9.66077	0.00188245	0.0215305
MUC13	Mucin-13	ENSG00000173702	2.76262	3.15116	9.65036	0.00189315	0.0216247
MORN3	MORN repeat-containing protein 3	ENSG00000139714	0.962953	0.884402	9.63953	0.00190434	0.0217384
AL8A1	Aldehyde dehydrogenase family 8 member A1	ENSG00000118514	0.787646	6.99575	9.61345	0.00193158	0.0220065
MTFR2	Mitochondrial fission regulator 2	ENSG00000146410	0.881273	2.17727	9.60447	0.00194104	0.0220579
CAH13	Carbonic anhydrase 13	ENSG00000185015	1.6134	0.765844	9.6044	0.00194111	0.0220579
MSRB3	Methionine-R-sulfoxide reductase B3, mitochondrial	ENSG00000174099	-0.759675	3.13074	9.58985	0.00195656	0.0222047
SNX10	Sorting nexin-10	ENSG00000086300	1.33727	4.5033	9.58515	0.00196157	0.0222328
CDR2	Cerebellar degeneration-related protein 2	ENSG00000140743	0.839457	3.40295	9.57214	0.00197552	0.0223567
BOK	Bcl-2-related ovarian killer protein	ENSG00000176720	-1.01419	1.3158	9.5714	0.00197632	0.0223567
TBX20	T-box transcription factor TBX20	ENSG00000164532	-1.20523	-0.0199293	9.56516	0.00198305	0.0223896
PO4F1	POU domain, class 4, transcription factor 1	ENSG00000152192	2.3361	-1.06261	9.54426	0.00200576	0.0226169
TELT	Telethonin	ENSG00000173991	-4.54378	-0.890566	9.5372	0.00201349	0.0226567
S35E3	Solute carrier family 35 member E3	ENSG00000175782	0.960218	3.37351	9.53711	0.00201358	0.0226567
SDE2	Protein SDE2 homolog	ENSG00000143751	0.766006	4.97375	9.53632	0.00201445	0.0226567
HBA	Hemoglobin subunit alpha-A	ENSG00000188536	1.21635	10.1877	9.51222	0.00204108	0.022883
TMPS6	Transmembrane protease serine 6	ENSG00000187045	-1.10579	7.34169	9.50969	0.00204389	0.0229
FBXL2	F-box/LRR-repeat protein 2	ENSG00000108306	-1.88442	0.25285	9.50785	0.00204595	0.0229083
DHRS3	Short-chain dehydrogenase/reductase 3	ENSG00000162496	-0.827221	6.08284	9.49121	0.00206459	0.0230877
SERC2	Serine incorporator 2	ENSG00000168528	1.11564	1.80704	9.48643	0.00206998	0.0231185
AADAT	Kynurenine/alpha-aminoadipate aminotransferase, mitochondrial	ENSG00000109576	0.875954	3.35903	9.46708	0.00209192	0.023306
PLVAP	Plasmalemma vesicle-associated protein	ENSG00000130300	1.24799	3.47159	9.45266	0.00210843	0.0234159
ERIC3	Glutamate-rich protein 3	ENSG00000178965	-1.35256	1.84375	9.44061	0.00212233	0.0235237
ATF4	Cyclic AMP-dependent transcription factor ATF-4	ENSG00000128272	-0.78666	5.80041	9.38757	0.00218462	0.0240623
ECH1	Delta(3,5)-Delta(2,4)-dienoyl-CoA isomerase, mitochondrial	ENSG00000104823	0.973775	7.17027	9.38449	0.00218829	0.0240877
ARY1	Arylamine N-acetyltransferase, pineal gland isozyme NAT-10	ENSG00000171428	-0.77317	4.45205	9.36486	0.00221185	0.024271
PRUN2	Protein prune homolog 2	ENSG00000106772	-1.34716	2.61918	9.34292	0.00223848	0.0245131
ARRD3	Arrestin domain-containing protein 3	ENSG00000113369	-0.839801	8.00417	9.32788	0.00225694	0.0245814
SODE	Extracellular superoxide dismutase [Cu-Zn]	ENSG00000109610	2.04747	4.58986	9.32613	0.00225909	0.0245897
OVCH1	Ovochymase-1	ENSG00000183378	-1.65616	0.306673	9.28712	0.00230771	0.0250878
MYCD	Myocardin	ENSG00000141052	1.10598	1.90845	9.28228	0.00231381	0.0251221
PBLD	Phenazine biosynthesis-like domain-containing protein	ENSG00000108187	1.23135	7.09886	9.27896	0.00231801	0.0251221
PLCE1	1-phosphatidylinositol 4,5-bisphosphate phosphodiesterase epsilon-1	ENSG00000138193	-0.840352	2.89532	9.27896	0.00231801	0.0251221
BARX2	Homeobox protein BarH-like 2	ENSG00000043039	2.0266	0.377379	9.27441	0.00232378	0.0251245
LAMA4	Laminin subunit alpha-4	ENSG00000053747	-0.845073	3.98352	9.27426	0.00232396	0.0251245
VWC2L	von Willebrand factor C domain-containing protein 2-like	ENSG00000174453	-1.92437	-0.937176	9.27161	0.00232733	0.02513
ABRA	Actin-binding Rho-activating protein	ENSG00000174429	-1.21879	1.0471	9.2671	0.00233307	0.0251765
PTN3	Tyrosine-protein phosphatase non-receptor type 3	ENSG00000070159	-0.839902	6.41649	9.23841	0.0023699	0.0254935
NCAM1	Neural cell adhesion molecule 1	ENSG00000149294	-1.24695	0.840781	9.22481	0.00238757	0.025632
LEPR	Leptin receptor	ENSG00000116678	-1.20398	1.01613	9.22444	0.00238806	0.025632
LMBRL	Protein LMBR1L	ENSG00000105983	1.28264	1.96358	9.20098	0.00241886	0.0259271
LPH	Lactase-phlorizin hydrolase	ENSG00000115850	-1.0943	2.02443	9.19584	0.00242566	0.0259791
KLF3	Krueppel-like factor 3	ENSG00000109787	-0.80486	3.37169	9.19508	0.00242667	0.0259791
RSPO1	R-spondin-1	ENSG00000169218	-2.43267	-1.58799	9.19283	0.00242965	0.0259951
ATN1	Atrophin-1	ENSG00000111676	-1.07	1.01057	9.19049	0.00243276	0.0260126
MMP15	Matrix metalloproteinase-15	ENSG00000102996	0.825946	5.00806	9.18773	0.00243642	0.0260201
SGPL1	Sphingosine-1-phosphate lyase 1	ENSG00000166224	0.954389	5.86297	9.17554	0.00245271	0.0261464
#N/A	#N/A	ENSG00000244754	0.828071	2.75088	9.16984	0.00246036	0.0261962
MAGI2	Membrane-associated guanylate kinase, WW and PDZ domain-containing protein 2	ENSG00000081026	-1.15809	0.144176	9.15959	0.00247418	0.0263209
PGDH	15-hydroxyprostaglandin dehydrogenase [NAD(+)]	ENSG00000164120	-0.910735	7.63137	9.15816	0.00247612	0.0263209
PERP	p53 apoptosis effector related to PMP-22	ENSG00000112378	-1.15919	3.83072	9.15782	0.00247657	0.0263209
FA72A	Protein FAM72A	ENSG00000215784	1.62155	0.0644733	9.15524	0.00248006	0.0263421
NOVA1	RNA-binding protein Nova-1	ENSG00000104967	-0.960596	0.68325	9.14016	0.00250059	0.0264801
CREB3	Cyclic AMP-responsive element-binding protein 3	ENSG00000107175	1.43419	1.89493	9.12455	0.00252202	0.0266909
PARP4	Poly [ADP-ribose] polymerase 4	ENSG00000102699	1.29363	4.55035	9.12215	0.00252532	0.0267098
PER3	Period circadian protein homolog 3	ENSG00000049246	-1.13705	3.15829	9.11747	0.0025318	0.0267622
YP015	Putative uncharacterized protein LOC400499	ENSG00000188897	0.899384	4.83405	9.11183	0.00253961	0.0268124
PRDX1	Peroxiredoxin-1	ENSG00000117450	0.970977	9.01832	9.10654	0.00254698	0.0268579
ACTC	Actin, alpha cardiac muscle 1	ENSG00000075624	-3.80611	-2.56589	9.10278	0.00255221	0.0268809
QCR8	Cytochrome b-c1 complex subunit 8	ENSG00000164405	0.762357	7.00818	9.10161	0.00255385	0.0268819
TRI59	Tripartite motif-containing protein 59	ENSG00000213186	0.9226	2.14111	9.0986	0.00255806	0.0269102
EVPL	Envoplakin	ENSG00000118898	1.79518	-0.884253	9.09674	0.00256065	0.0269213
ANK3	Ankyrin-3	ENSG00000029534	0.768979	6.08755	9.09276	0.00256624	0.0269639
CWC15	Spliceosome-associated protein CWC15 homolog	ENSG00000150316	4.49946	-2.35303	9.07765	0.00258752	0.0271388
CA112	Uncharacterized protein C1orf112	ENSG00000000460	0.828247	2.19818	9.07495	0.00259134	0.0271627
GBRR1	Gamma-aminobutyric acid receptor subunit rho-1	ENSG00000111886	-1.65673	-0.279193	9.06393	0.002607	0.0272802
XCR1	Chemokine XC receptor 1	ENSG00000173578	-2.04999	0.324278	9.06379	0.00260721	0.0272802
ETV4	ETS translocation variant 4	ENSG00000175832	1.72115	-1.33207	9.03286	0.0026517	0.0276612
MYPN	Myopalladin	ENSG00000129116	2.26977	5.60476	9.03228	0.00265253	0.0276612
TM252	Transmembrane protein 252	ENSG00000181778	-2.62943	-2.23703	9.00636	0.00269042	0.0279641
CADH1	Cadherin-1	ENSG00000039068	1.25004	4.72088	8.99424	0.00270832	0.0281038
ODPX	Pyruvate dehydrogenase protein X component, mitochondrial	ENSG00000110435	1.1998	7.45163	8.98744	0.00271842	0.0281753
AMPD1	AMP deaminase 1	ENSG00000116337	-1.64259	-0.403422	8.97647	0.00273479	0.0282949
SSPO	SCO-spondin	ENSG00000197558	2.21865	-0.0348167	8.97285	0.00274021	0.0283343
SH21A	SH2 domain-containing protein 1A	ENSG00000183918	-1.33506	0.738151	8.96062	0.00275862	0.0284972
RGF1A	Ras-GEF domain-containing family member 1A	ENSG00000138670	-0.750834	3.66122	8.96023	0.0027592	0.0284972
UPP	Uracil phosphoribosyltransferase homolog	ENSG00000094841	0.774237	2.79073	8.95481	0.0027674	0.028565
FCGBP	IgGFc-binding protein	ENSG00000109927	-2.11087	-0.543061	8.94923	0.00277587	0.0286356
OXDD	D-aspartate oxidase	ENSG00000203797	1.66054	0.866552	8.94759	0.00277835	0.0286444
LEPR	Leptin receptor	ENSG00000116678	-1.2293	0.127253	8.94152	0.00278761	0.0287059
GGT7	Gamma-glutamyltransferase 7	ENSG00000131067	1.29473	1.54879	8.93987	0.00279013	0.0287059
KCIP4	Kv channel-interacting protein 4	ENSG00000185774	-1.55605	-0.286807	8.9394	0.00279085	0.0287059
VSIG1	V-set and immunoglobulin domain-containing protein 1	ENSG00000101842	-1.35161	-0.0392887	8.93642	0.0027954	0.0287359
TI17A	Mitochondrial import inner membrane translocase subunit Tim17-A	ENSG00000126768	7.19885	-0.595345	8.93404	0.00279904	0.0287565
MSD3	Myb/SANT-like DNA-binding domain-containing protein 3	ENSG00000066697	1.40299	-0.570415	8.92161	0.00281816	0.0288986
I22R1	Interleukin-22 receptor subunit alpha-1	ENSG00000142677	1.7656	0.704161	8.92046	0.00281993	0.0288986
MYPC1	Myosin-binding protein C, slow-type	ENSG00000086967	-3.04496	0.0152809	8.9197	0.0028211	0.0288986
PRSR2	Proline and serine-rich protein 2	ENSG00000148426	1.5385	2.55012	8.91752	0.00282447	0.0289163
WEE2	Wee1-like protein kinase 2	ENSG00000214102	3.31512	-1.94663	8.91443	0.00282926	0.0289466
SCPDL	Saccharopine dehydrogenase-like oxidoreductase	ENSG00000143653	1.24016	8.12465	8.89296	0.00286272	0.0292056
GRIA2	Glutamate receptor 2	ENSG00000105737	-1.58676	-0.400871	8.89191	0.00286437	0.0292056
RPGF5	Rap guanine nucleotide exchange factor 5	ENSG00000079337	-0.758918	3.36098	8.85735	0.00291911	0.029712
TPPP	Tubulin polymerization-promoting protein	ENSG00000171368	1.05542	2.05769	8.85278	0.00292644	0.0297693
KI18A	Kinesin-like protein KIF18A	ENSG00000121621	1.43424	0.621663	8.85016	0.00293063	0.0297947
ITM2C	Integral membrane protein 2C	ENSG00000135916	1.94342	0.303275	8.83928	0.00294816	0.029921
HEMH	Ferrochelatase, mitochondrial	ENSG00000066926	0.780162	5.01881	8.83688	0.00295204	0.0299431
S27A1	Long-chain fatty acid transport protein 1	ENSG00000130304	1.03141	2.98461	8.83167	0.00296048	0.0300113
OGT1	UDP-N-acetylglucosamine--peptide N-acetylglucosaminyltransferase 110 kDa subunit	ENSG00000147162	-0.811283	6.30363	8.81203	0.00299251	0.0303011
MS18B	Protein Mis18-beta	ENSG00000104147	1.35723	0.34854	8.80558	0.00300311	0.0303909
STOM	Erythrocyte band 7 integral membrane protein	ENSG00000148175	6.34809	-1.09508	8.80346	0.0030066	0.0304087
AMOL1	Angiomotin-like protein 1	ENSG00000126016	-0.923007	1.37846	8.7811	0.00304367	0.0307129
TM189	Transmembrane protein 189	ENSG00000240849	0.814034	4.39948	8.77462	0.00305451	0.0307956
G2E3	G2/M phase-specific E3 ubiquitin-protein ligase	ENSG00000092140	1.06981	3.36281	8.7741	0.00305537	0.0307956
TM258	Transmembrane protein 258	ENSG00000134825	0.802262	5.83475	8.76914	0.0030637	0.0308149
HS3S1	Heparan sulfate glucosamine 3-O-sulfotransferase 1	ENSG00000002587	-1.13156	2.20385	8.7642	0.003072	0.0308397
MPP3	MAGUK p55 subfamily member 3	ENSG00000150054	-1.14181	5.57341	8.75294	0.00309103	0.0309596
NEBL	Nebulette	ENSG00000078114	1.38247	2.73538	8.74968	0.00309656	0.0309797
JAG2	Protein jagged-2	ENSG00000101384	-0.882524	3.10372	8.73685	0.00311843	0.031163
TRI63	E3 ubiquitin-protein ligase TRIM63	ENSG00000158022	-2.40103	1.45301	8.73454	0.00312237	0.0311847
POPD2	Popeye domain-containing protein 2	ENSG00000121577	-2.44622	-2.08282	8.72932	0.00313134	0.0312565
THS7A	Thrombospondin type-1 domain-containing protein 7A	ENSG00000005108	-1.11332	1.78833	8.71269	0.00316003	0.0314535
NDUF4	NADH dehydrogenase [ubiquinone] 1 alpha subcomplex assembly factor 4	ENSG00000123545	7.06419	-0.752255	8.7038	0.00317548	0.031516
IP6K3	Inositol hexakisphosphate kinase 3	ENSG00000161896	-3.16044	-1.676	8.70292	0.00317701	0.031516
TRI55	Tripartite motif-containing protein 55	ENSG00000147573	-4.36454	-1.69446	8.69838	0.00318493	0.0315761
SEM3D	Semaphorin-3D	ENSG00000001617	-0.946255	0.666646	8.69308	0.00319421	0.0316502
S52A3	Solute carrier family 52, riboflavin transporter, member 3	ENSG00000101276	1.04245	2.54028	8.68555	0.00320743	0.0317454
MYO1E	Unconventional myosin-Ie	ENSG00000128641	0.938738	3.39509	8.65065	0.00326944	0.0322321
TBC19	TBC1 domain family member 19	ENSG00000109680	1.10313	2.00264	8.64863	0.00327307	0.0322474
LPIN2	Phosphatidate phosphatase LPIN2	ENSG00000101577	-1.23315	8.48095	8.64774	0.00327467	0.0322474
IRF3	Interferon regulatory factor 3	ENSG00000185507	1.43989	3.73355	8.63088	0.00330513	0.032478
CNPD1	Protein CNPPD1	ENSG00000115649	1.20936	2.70128	8.63068	0.00330548	0.032478
TBA1A	Tubulin alpha-1A chain	ENSG00000075886	1.19932	3.62741	8.61307	0.0033376	0.0327569
MS18A	Protein Mis18-alpha	ENSG00000159055	1.08851	1.37462	8.59605	0.00336893	0.0330091
KALM	Anosmin-1	ENSG00000011201	1.05473	3.25023	8.59249	0.00337552	0.0330553
S22AV	Putative solute carrier family 22 member 31	ENSG00000092096	2.37093	-0.944911	8.58758	0.00338464	0.0331143
MID49	Mitochondrial dynamics protein MID49	ENSG00000177427	1.20402	1.31701	8.58721	0.00338532	0.0331143
KCNS1	Potassium voltage-gated channel subfamily S member 1	ENSG00000124134	2.73041	-1.75185	8.5572	0.00344157	0.0336271
LIMD1	LIM domain-containing protein 1	ENSG00000144791	-0.841695	3.34718	8.54125	0.00347186	0.0338478
CTXN3	Cortexin-3	ENSG00000205279	-2.61403	-1.63185	8.53602	0.00348186	0.0339163
SKA3	Spindle and kinetochore-associated protein 3	ENSG00000165480	1.20261	1.80029	8.53301	0.00348763	0.0339409
ENC1	Ectoderm-neural cortex protein 1	ENSG00000171617	1.49189	3.84679	8.53039	0.00349266	0.0339563
HXK1	Hexokinase-1	ENSG00000106633	0.855008	3.43421	8.49329	0.00356458	0.0345721
ECHM	Enoyl-CoA hydratase, mitochondrial	ENSG00000127884	0.837455	6.3173	8.49186	0.00356739	0.0345721
LEG4	Beta-galactoside-binding lectin	ENSG00000100097	1.57243	2.25537	8.4865	0.00357791	0.0346359
SUSD2	Sushi domain-containing protein 2	ENSG00000099994	0.860506	2.71224	8.48403	0.00358278	0.0346599
YD286	Glutaredoxin-like protein C5orf63 homolog	ENSG00000164241	1.25552	1.8167	8.48051	0.00358972	0.0347078
CATH	Pro-cathepsin H	ENSG00000103811	0.782346	6.23648	8.47876	0.00359318	0.0347179
CFA36	Cilia- and flagella-associated protein 36	ENSG00000163001	-1.00305	1.43882	8.4756	0.00359942	0.0347252
GSH1	Glutamate--cysteine ligase catalytic subunit	ENSG00000001084	-1.31918	1.27723	8.45369	0.00364304	0.035069
WDHD1	WD repeat and HMG-box DNA-binding protein 1	ENSG00000198554	1.06987	1.78038	8.45244	0.00364554	0.0350738
ELOV1	Elongation of very long chain fatty acids protein 1	ENSG00000066322	1.01905	6.18963	8.45143	0.00364756	0.0350741
AT2A3	Sarcoplasmic/endoplasmic reticulum calcium ATPase 3	ENSG00000074370	-1.68973	2.80809	8.44439	0.0036617	0.0351716
AP2A	Transcription factor AP-2-alpha	ENSG00000008196	2.84088	-2.45247	8.4377	0.00367521	0.0352628
HUS1	Checkpoint protein HUS1	ENSG00000136273	0.814917	4.6824	8.4323	0.00368614	0.0353291
NMUR2	Neuromedin-U receptor 2	ENSG00000132911	-4.19573	-2.42364	8.42875	0.00369335	0.0353788
ALX1	ALX homeobox protein 1	ENSG00000180318	-1.12306	2.70912	8.41936	0.00371246	0.0355232
MPSF	M-protein, striated muscle	ENSG00000036448	-3.80389	1.5444	8.40268	0.00374667	0.0358115
YES	Tyrosine-protein kinase Yes	ENSG00000000938	0.866825	5.07715	8.39685	0.00375872	0.0359071
GLT12	Polypeptide N-acetylgalactosaminyltransferase 12	ENSG00000119514	1.20636	2.43791	8.3834	0.00378664	0.0361542
ELOV2	Elongation of very long chain fatty acids protein 2	ENSG00000197977	-1.29408	5.70786	8.35818	0.00383955	0.0365204
S39A8	Zinc transporter ZIP8	ENSG00000138821	0.803069	4.989	8.35716	0.00384171	0.0365212
TMHS	Tetraspan membrane protein of hair cell stereocilia homolog	ENSG00000197753	3.16154	-0.238985	8.35473	0.00384685	0.0365503
RNF17	RING finger protein 17	ENSG00000132972	3.52671	1.00938	8.34841	0.00386024	0.0366577
CP3A4	Cytochrome P450 3A4	ENSG00000021461	0.834896	5.51089	8.32971	0.00390018	0.036957
CO5	Complement C5	ENSG00000106804	0.899792	10.9193	8.3076	0.00394795	0.0373291
JPH1	Junctophilin-1	ENSG00000104369	-0.975025	4.99201	8.29847	0.00396786	0.037477
MRP4	Multidrug resistance-associated protein 4	ENSG00000006071	1.0046	1.90669	8.29561	0.0039741	0.0375052
MO2R1	Cell surface glycoprotein CD200 receptor 1	ENSG00000163606	-1.38873	-0.896493	8.29515	0.00397511	0.0375052
NR4A2	Nuclear receptor subfamily 4 group A member 2	ENSG00000119508	-1.30866	-0.377862	8.27869	0.00401131	0.0378265
STX11	Syntaxin-11	ENSG00000135604	1.47274	-0.473061	8.25823	0.00405677	0.0381731
KKCC1	Calcium/calmodulin-dependent protein kinase kinase 1	ENSG00000004660	-1.18458	2.14361	8.24579	0.00408465	0.0383739
SPTB1	Spectrin beta chain, erythrocytic	ENSG00000070182	1.65463	3.941	8.21681	0.00415041	0.0388877
SUPT3	Transcription initiation protein SPT3 homolog	ENSG00000196284	1.0549	0.90676	8.20956	0.00416701	0.0390017
ACPM	Acyl carrier protein, mitochondrial	ENSG00000004779	0.826401	5.98273	8.1937	0.00420362	0.0392669
DCUP	Uroporphyrinogen decarboxylase	ENSG00000126088	0.961902	3.93089	8.18935	0.0042137	0.0393129
MEG10	Multiple epidermal growth factor-like domains protein 10	ENSG00000145794	-1.03007	2.19074	8.18607	0.00422133	0.0393632
F166A	Protein FAM166A	ENSG00000188163	-1.17643	-0.551929	8.18356	0.00422718	0.0393969
VASH2	Vasohibin-2	ENSG00000143494	1.13483	-0.457057	8.16623	0.00426775	0.0396634
FHL1	Four and a half LIM domains protein 1	ENSG00000022267	-0.915394	3.92185	8.1639	0.00427323	0.0396634
CCND3	G1/S-specific cyclin-D3	ENSG00000112576	1.2407	2.43285	8.16384	0.00427338	0.0396634
SFRP3	Secreted frizzled-related protein 3	ENSG00000162998	-0.809505	5.00349	8.14975	0.0043067	0.0399262
VIPR	Vasoactive intestinal polypeptide receptor	ENSG00000114812	0.92623	3.56856	8.14214	0.00432483	0.040052
UNC5D	Netrin receptor UNC5D	ENSG00000107731	3.06062	0.370844	8.13867	0.0043331	0.0400741
DONS	Protein downstream neighbor of son homolog	ENSG00000159147	0.871781	1.58013	8.13827	0.00433406	0.0400741
CRAC1	Cartilage acidic protein 1	ENSG00000095713	2.98287	-2.36458	8.13543	0.00434086	0.0401158
PC11X	Protocadherin-11 X-linked	ENSG00000099715	-1.12697	1.02237	8.11494	0.00439019	0.0405291
S26A2	Sulfate transporter	ENSG00000145217	0.809449	3.14635	8.10134	0.00442326	0.0408129
TM199	Transmembrane protein 199	ENSG00000244045	0.885133	2.61459	8.08967	0.00445183	0.041055
FOXP4	Forkhead box protein P4	ENSG00000114861	1.35728	1.3796	8.08803	0.00445585	0.0410705
CBY1	Protein chibby homolog 1	ENSG00000100211	1.85517	-0.3846	8.08279	0.00446875	0.0411573
RNF43	E3 ubiquitin-protein ligase RNF43	ENSG00000108375	-0.954395	2.92202	8.08231	0.00446995	0.0411573
PDE9A	High affinity cGMP-specific 3',5'-cyclic phosphodiesterase 9A	ENSG00000160191	1.69084	-0.0586452	8.06033	0.00452449	0.0415289
DEMA	Dematin	ENSG00000158856	1.51154	1.76339	8.05356	0.00454144	0.041641
RET	Proto-oncogene tyrosine-protein kinase receptor Ret	ENSG00000165731	-0.922055	3.0539	8.05355	0.00454145	0.041641
SBNO2	Protein strawberry notch homolog 2	ENSG00000064932	1.01095	4.7038	8.03575	0.00458629	0.0418991
UT2	Urea transporter 2	ENSG00000132874	-1.5351	-0.315904	7.98361	0.00472026	0.0429666
TMM40	Transmembrane protein 40	ENSG00000088726	1.25099	2.4765	7.97975	0.00473034	0.043019
CC141	Coiled-coil domain-containing protein 141	ENSG00000163492	-2.06362	1.31564	7.96226	0.00477628	0.0433417
PKHH2	Pleckstrin homology domain-containing family H member 2	ENSG00000054690	-0.801501	2.65628	7.93197	0.00485688	0.0438467
PLEC	Plectin	ENSG00000096696	0.86014	5.37408	7.92612	0.00487261	0.043959
TOP1M	DNA topoisomerase I, mitochondrial	ENSG00000184428	0.83004	3.96167	7.92092	0.00488664	0.043959
M3K8	Mitogen-activated protein kinase kinase kinase 8	ENSG00000107968	1.10375	3.23927	7.90399	0.00493258	0.044273
C1QA	Complement C1q subcomponent subunit A	ENSG00000173372	0.835992	6.27083	7.90335	0.00493434	0.044273
VWF	von Willebrand factor	ENSG00000110799	-0.794445	4.07885	7.90036	0.0049425	0.0443009
BT1A1	Butyrophilin subfamily 1 member A1	ENSG00000124557	1.77568	0.34436	7.8858	0.00498245	0.0445452
CCD51	Coiled-coil domain-containing protein 51	ENSG00000164051	0.786245	5.61271	7.87139	0.0050223	0.0447877
MDGA2	MAM domain-containing glycosylphosphatidylinositol anchor protein 2	ENSG00000112139	-1.41994	-0.751661	7.86308	0.00504543	0.0449483
FOS	Proto-oncogene c-Fos	ENSG00000170345	-1.48198	3.59939	7.85952	0.00505539	0.0449853
RM20	39S ribosomal protein L20, mitochondrial	ENSG00000242485	-1.40392	-0.979919	7.85885	0.00505727	0.0449853
NLGNX	Neuroligin-4, X-linked	ENSG00000146938	-1.71929	-1.52684	7.85694	0.00506261	0.0450101
IDH3A	Isocitrate dehydrogenase [NAD] subunit alpha, mitochondrial	ENSG00000166411	1.34954	4.37044	7.85175	0.00507717	0.0450599
F198B	Protein FAM198B	ENSG00000164125	-0.839969	3.45365	7.84941	0.00508374	0.0450839
SULT4A1	sulfotransferase family 4A, member 1	ENSG00000186976	-3.39957	-2.68059	7.84284	0.00510223	0.0451619
S3TC2	SH3 domain and tetratricopeptide repeat-containing protein 2	ENSG00000125089	0.78571	2.9714	7.83943	0.00511187	0.0451964
TLCD1	Calfacilitin	ENSG00000160606	0.998156	2.98307	7.83112	0.00513542	0.045359
RHBL1	Rhomboid-related protein 1	ENSG00000103269	3.32147	-2.71233	7.81256	0.00518844	0.0457124
EFCB5	EF-hand calcium-binding domain-containing protein 5	ENSG00000176927	-0.781733	1.24554	7.80276	0.00521666	0.045892
AT2A3	Sarcoplasmic/endoplasmic reticulum calcium ATPase 3	ENSG00000074370	-1.47664	1.74846	7.79582	0.00523672	0.0460454
HXA3	Homeobox protein Hox-A3	ENSG00000105997	-1.78668	-1.57194	7.78591	0.00526553	0.0462756
CREST	Calcium-responsive transactivator	ENSG00000184402	1.60007	-0.990716	7.78139	0.00527872	0.0463636
CO8A	Complement component C8 alpha chain	ENSG00000157131	0.845909	8.76535	7.76703	0.00532084	0.0466683
MEGF6	Multiple epidermal growth factor-like domains protein 6	ENSG00000162591	-1.31374	2.40745	7.75007	0.00537105	0.0470148
ANGL4	Angiopoietin-related protein 4	ENSG00000167772	1.16053	5.55972	7.73673	0.00541087	0.0472778
RBBP5	Retinoblastoma-binding protein 5	ENSG00000117222	5.70441	-0.879121	7.72256	0.00545351	0.0475943
MOT3	Monocarboxylate transporter 3	ENSG00000100156	3.52403	-2.65648	7.71949	0.00546278	0.0476515
GNA1	Glucosamine 6-phosphate N-acetyltransferase	ENSG00000100522	-0.850848	6.35935	7.71826	0.0054665	0.0476603
HEY1	Hairy/enhancer-of-split related with YRPW motif protein 1	ENSG00000164683	-1.00959	0.998598	7.70549	0.00550532	0.0479274
BCAS4	Breast carcinoma-amplified sequence 4	ENSG00000124243	-1.05948	0.260191	7.70212	0.0055156	0.0479931
PRPH2	Peripherin-2	ENSG00000112619	-1.29129	-0.523923	7.69579	0.00553497	0.0480902
HXA6	Homeobox protein Hox-A6	ENSG00000106006	-1.09793	-0.336257	7.69228	0.00554577	0.0481364
HIC2	Hypermethylated in cancer 2 protein	ENSG00000169635	-0.880439	2.74239	7.68949	0.00555435	0.048165
LYAM3	P-selectin	ENSG00000174175	1.33143	2.96725	7.68003	0.00558353	0.0483448
RYR1	Ryanodine receptor 1	ENSG00000196218	-3.36495	-0.0339757	7.66916	0.00561727	0.048589
HSPB7	Heat shock protein beta-7	ENSG00000173641	-1.89492	-0.751946	7.66752	0.00562237	0.048606
CC103	Coiled-coil domain-containing protein 103	ENSG00000167131	1.68098	-0.949984	7.66675	0.00562477	0.048606
LECT1	Leukocyte cell-derived chemotaxin 1	ENSG00000136110	-2.18112	-1.91227	7.66341	0.00563519	0.0486721
ACAC	Acetyl-CoA carboxylase	ENSG00000076555	1.00189	10.4294	7.65978	0.00564654	0.0487462
DYN3	Dynamin-3	ENSG00000079805	0.852665	2.09623	7.64744	0.0056853	0.0489365
PARP4	Poly [ADP-ribose] polymerase 4	ENSG00000102699	1.22845	3.06568	7.61958	0.00577381	0.0495977
F150B	Protein FAM150B	ENSG00000189292	-1.19098	0.0230343	7.60921	0.0058071	0.0497898
NECA1	N-terminal EF-hand calcium-binding protein 1	ENSG00000123119	-0.757522	2.69412	7.60148	0.00583203	0.0499547
