# Supplementary material for: Exploring the dynamic three-dimensional chromatin architecture and transcriptional landscape in goose liver tissues underlying metabolic adaptations induced by a high-fat diet
Source: J Anim Sci Biotechnol. 2024 May 2;15:60. doi: 10.1186/s40104-024-01016-5 (PMC11064361; doi:10.1186/s40104-024-01016-5)
Supplement: Supplementary file 9 — Additional file 9: Table S3. The functional analysis for the goose DEGs. [file 40104_2024_1016_MOESM9_ESM.xlsx]

## Sheet: up_regulated DEGs
Supplementary Table S3.1 Functional analysis of up-regulated Differentially Expressed Genes (DEGs) in High-Fat Diet (HFD) goose liver tissues
GroupID	Category	Term	Description	LogP	Log(q-value)	q-value	InTerm_InList	Genes	Symbols
1_Summary	GO Biological Processes	GO:0000278	mitotic cell cycle	-44.122	-39.7675	1.70805e-40	96/622	580,672,699,701,890,896,899,901,983,991,1058,1060,1062,1063,1111,1163,1164,1785,1869,1871,1894,2177,2305,3364,3619,3796,3832,4085,4172,4173,4175,4602,4751,4752,4998,5347,5426,5932,6242,6790,6904,7272,7465,8317,8318,9055,9493,9735,9787,9833,10051,10112,10403,10615,11065,11113,11169,22974,23397,26586,29127,29980,51203,51750,54443,54820,54892,55143,55165,55336,55726,55743,55968,56658,56992,57405,639…	BARD1,BRCA1,BUB1,BUB1B,CCNA2,CCND3,CCNF,CCNG2,CDK1,CDC20,CENPA,CENPC,CENPE,CENPF,CHEK1,CKS1B,CKS2,DNM2,E2F1,E2F3,ECT2,FANCD2,FOXM1,HUS1,INCENP,KIF2A,KIF11,MAD2L1,MCM3,MCM4,MCM6,MYB,NEK2,NEK3,ORC1,PLK1,POLE,RBBP8,RTKN,AURKA,TBCD,TTK,WEE1,CDC7,CDC45,PRC1,KIF23,KNTC1,DLGAP5,MELK,SMC4,KIF20A,NDC80,SPAG5,UBE2C,CIT,WDHD1,TPX2,NCAPH,CKAP2,RACGAP1,DONSON,NUSAP1,RTEL1,ANLN,NDE1,NCAPG2,CDCA8,CEP55,FBXL8,IN…	#
1_Member	GO Biological Processes	GO:0000278	mitotic cell cycle	-44.122	-39.7675	1.70805e-40	96/622	580,672,699,701,890,896,899,901,983,991,1058,1060,1062,1063,1111,1163,1164,1785,1869,1871,1894,2177,2305,3364,3619,3796,3832,4085,4172,4173,4175,4602,4751,4752,4998,5347,5426,5932,6242,6790,6904,7272,7465,8317,8318,9055,9493,9735,9787,9833,10051,10112,10403,10615,11065,11113,11169,22974,23397,26586,29127,29980,51203,51750,54443,54820,54892,55143,55165,55336,55726,55743,55968,56658,56992,57405,639…	BARD1,BRCA1,BUB1,BUB1B,CCNA2,CCND3,CCNF,CCNG2,CDK1,CDC20,CENPA,CENPC,CENPE,CENPF,CHEK1,CKS1B,CKS2,DNM2,E2F1,E2F3,ECT2,FANCD2,FOXM1,HUS1,INCENP,KIF2A,KIF11,MAD2L1,MCM3,MCM4,MCM6,MYB,NEK2,NEK3,ORC1,PLK1,POLE,RBBP8,RTKN,AURKA,TBCD,TTK,WEE1,CDC7,CDC45,PRC1,KIF23,KNTC1,DLGAP5,MELK,SMC4,KIF20A,NDC80,SPAG5,UBE2C,CIT,WDHD1,TPX2,NCAPH,CKAP2,RACGAP1,DONSON,NUSAP1,RTEL1,ANLN,NDE1,NCAPG2,CDCA8,CEP55,FBXL8,IN…	#
1_Member	GO Biological Processes	GO:1903047	mitotic cell cycle process	-41.2686	-37.2151	6.09368e-38	86/529	580,672,699,701,890,896,899,901,983,991,1058,1060,1062,1063,1111,1163,1164,1785,1869,1871,1894,2177,2305,3364,3619,3796,3832,4085,4172,4173,4175,4751,4998,5347,5426,5932,6242,6790,7272,7465,8317,8318,9055,9493,9735,9787,9833,10051,10112,10403,10615,11065,11113,22974,23397,26586,29127,29980,51203,51750,54443,54820,54892,55143,55165,55336,55726,55743,55968,56658,57405,63967,64105,64151,79003,79643,…	BARD1,BRCA1,BUB1,BUB1B,CCNA2,CCND3,CCNF,CCNG2,CDK1,CDC20,CENPA,CENPC,CENPE,CENPF,CHEK1,CKS1B,CKS2,DNM2,E2F1,E2F3,ECT2,FANCD2,FOXM1,HUS1,INCENP,KIF2A,KIF11,MAD2L1,MCM3,MCM4,MCM6,NEK2,ORC1,PLK1,POLE,RBBP8,RTKN,AURKA,TTK,WEE1,CDC7,CDC45,PRC1,KIF23,KNTC1,DLGAP5,MELK,SMC4,KIF20A,NDC80,SPAG5,UBE2C,CIT,TPX2,NCAPH,CKAP2,RACGAP1,DONSON,NUSAP1,RTEL1,ANLN,NDE1,NCAPG2,CDCA8,CEP55,FBXL8,INTS13,CHFR,NSFL1C,TRI…	#
1_Member	GO Biological Processes	GO:0051301	cell division	-35.5279	-31.6505	2.23612e-32	78/509	699,701,890,896,899,901,983,991,1058,1060,1062,1063,1163,1164,1894,3070,3619,3796,3832,4085,4751,4752,5347,5414,5932,6242,6790,7465,8317,9055,9232,9493,9735,10051,10096,10112,10403,10615,11065,11076,11113,11339,22974,23397,26586,27152,29127,50855,51203,54069,54443,54820,54892,55143,55165,55320,55726,55743,57082,57405,64151,79003,79643,79866,81610,83461,83540,84501,84930,85417,89958,90417,151648,1…	BUB1,BUB1B,CCNA2,CCND3,CCNF,CCNG2,CDK1,CDC20,CENPA,CENPC,CENPE,CENPF,CKS1B,CKS2,ECT2,HELLS,INCENP,KIF2A,KIF11,MAD2L1,NEK2,NEK3,PLK1,SEPTIN4,RBBP8,RTKN,AURKA,WEE1,CDC7,PRC1,PTTG1,KIF23,KNTC1,SMC4,ACTR3,KIF20A,NDC80,SPAG5,UBE2C,TPPP,CIT,OIP5,TPX2,NCAPH,CKAP2,INTU,RACGAP1,PARD6A,NUSAP1,MIS18A,ANLN,NDE1,NCAPG2,CDCA8,CEP55,MIS18BP1,INTS13,CHFR,KNL1,SPC25,NCAPG,MIS12,CHMP6,BORA,FAM83D,CDCA3,NUF2,SPIRE2…	#
1_Member	GO Biological Processes	GO:0007059	chromosome segregation	-24.33	-20.5775	2.64532e-21	49/290	672,699,701,991,1060,1062,1063,2177,3619,3832,4085,4751,5347,7155,7272,9055,9232,9493,9735,9787,10051,10096,10403,10615,11339,23397,29127,51203,54069,54820,54892,55143,55839,57082,57405,64105,64151,79003,79643,81610,81930,83540,90417,151648,157313,157570,220134,221150,283847	BRCA1,BUB1,BUB1B,CDC20,CENPC,CENPE,CENPF,FANCD2,INCENP,KIF11,MAD2L1,NEK2,PLK1,TOP2B,TTK,PRC1,PTTG1,KIF23,KNTC1,DLGAP5,SMC4,ACTR3,NDC80,SPAG5,OIP5,NCAPH,RACGAP1,NUSAP1,MIS18A,NDE1,NCAPG2,CDCA8,CENPN,KNL1,SPC25,CENPK,NCAPG,MIS12,CHMP6,FAM83D,KIF18A,NUF2,KNSTRN,SGO1,CDCA2,ESCO2,SKA1,SKA3,TERB1	#
1_Member	GO Biological Processes	GO:0000280	nuclear division	-24.0281	-20.3725	4.24123e-21	51/321	699,701,991,1060,1062,1164,2175,2177,3619,3796,3832,4085,4751,5347,6790,7155,7272,8438,9055,9232,9493,9735,9787,10051,10096,10403,10615,11065,22974,23397,29127,51203,54456,54820,54892,55143,64105,64151,79003,79643,81930,83540,84501,84930,90417,91646,151648,157570,259266,283847,494551	BUB1,BUB1B,CDC20,CENPC,CENPE,CKS2,FANCA,FANCD2,INCENP,KIF2A,KIF11,MAD2L1,NEK2,PLK1,AURKA,TOP2B,TTK,RAD54L,PRC1,PTTG1,KIF23,KNTC1,DLGAP5,SMC4,ACTR3,NDC80,SPAG5,UBE2C,TPX2,NCAPH,RACGAP1,NUSAP1,MOV10L1,NDE1,NCAPG2,CDCA8,CENPK,NCAPG,MIS12,CHMP6,KIF18A,NUF2,SPIRE2,MASTL,KNSTRN,TDRD12,SGO1,ESCO2,ASPM,TERB1,WEE2	#
1_Member	GO Biological Processes	GO:0048285	organelle fission	-23.2738	-19.6974	2.00712e-20	52/347	699,701,991,1060,1062,1164,2175,2177,3619,3796,3832,4085,4751,5347,6790,7155,7272,8438,9055,9232,9493,9735,9787,10051,10096,10403,10615,11065,22974,23397,29127,51203,54456,54820,54892,55143,64105,64151,79003,79643,81930,83540,84501,84930,90417,91646,113115,151648,157570,259266,283847,494551	BUB1,BUB1B,CDC20,CENPC,CENPE,CKS2,FANCA,FANCD2,INCENP,KIF2A,KIF11,MAD2L1,NEK2,PLK1,AURKA,TOP2B,TTK,RAD54L,PRC1,PTTG1,KIF23,KNTC1,DLGAP5,SMC4,ACTR3,NDC80,SPAG5,UBE2C,TPX2,NCAPH,RACGAP1,NUSAP1,MOV10L1,NDE1,NCAPG2,CDCA8,CENPK,NCAPG,MIS12,CHMP6,KIF18A,NUF2,SPIRE2,MASTL,KNSTRN,TDRD12,MTFR2,SGO1,ESCO2,ASPM,TERB1,WEE2	#
1_Member	GO Biological Processes	GO:0051276	chromosome organization	-21.8458	-18.3943	4.0333e-19	58/464	301,699,701,983,991,1058,1060,1062,1063,2177,2491,3005,3070,3364,3619,3832,4085,4172,4173,4174,4175,4751,5347,7155,8318,8438,9055,9156,9232,9493,9735,9787,10051,10403,10615,11339,23397,29127,51203,51750,54069,54892,55143,55839,64105,64151,79003,79643,80119,81930,83540,84515,90417,116447,151648,157570,283847,401541	ANXA1,BUB1,BUB1B,CDK1,CDC20,CENPA,CENPC,CENPE,CENPF,FANCD2,CENPI,H1-0,HELLS,HUS1,INCENP,KIF11,MAD2L1,MCM3,MCM4,MCM5,MCM6,NEK2,PLK1,TOP2B,CDC45,RAD54L,PRC1,EXO1,PTTG1,KIF23,KNTC1,DLGAP5,SMC4,NDC80,SPAG5,OIP5,NCAPH,RACGAP1,NUSAP1,RTEL1,MIS18A,NCAPG2,CDCA8,CENPN,CENPK,NCAPG,MIS12,CHMP6,PIF1,KIF18A,NUF2,MCM8,KNSTRN,TOP1MT,SGO1,ESCO2,TERB1,CENPP	#
1_Member	GO Biological Processes	GO:0098813	nuclear chromosome segregation	-21.1246	-17.7243	1.88661e-18	41/233	699,701,991,1060,1062,1063,2177,3619,3832,4085,4751,5347,7155,7272,9055,9232,9493,9735,9787,10051,10096,10403,10615,23397,29127,51203,54892,55143,57082,57405,64105,64151,79003,79643,81610,81930,83540,90417,151648,157570,283847	BUB1,BUB1B,CDC20,CENPC,CENPE,CENPF,FANCD2,INCENP,KIF11,MAD2L1,NEK2,PLK1,TOP2B,TTK,PRC1,PTTG1,KIF23,KNTC1,DLGAP5,SMC4,ACTR3,NDC80,SPAG5,NCAPH,RACGAP1,NUSAP1,NCAPG2,CDCA8,KNL1,SPC25,CENPK,NCAPG,MIS12,CHMP6,FAM83D,KIF18A,NUF2,KNSTRN,SGO1,ESCO2,TERB1	#
1_Member	GO Cellular Components	GO:0098687	chromosomal region	-20.2287	-16.9155	1.21471e-17	51/388	699,701,983,1058,1060,1062,1063,1111,2491,3070,3619,4085,4172,4173,4174,4175,4751,4998,5347,6396,7272,9735,10051,10403,10615,11339,26039,51750,54069,54820,55143,55320,55839,57082,57405,64105,64151,79003,79643,80119,81930,83540,90417,91687,115426,151648,157570,220134,221150,283847,401541	BUB1,BUB1B,CDK1,CENPA,CENPC,CENPE,CENPF,CHEK1,CENPI,HELLS,INCENP,MAD2L1,MCM3,MCM4,MCM5,MCM6,NEK2,ORC1,PLK1,SEC13,TTK,KNTC1,SMC4,NDC80,SPAG5,OIP5,SS18L1,RTEL1,MIS18A,NDE1,CDCA8,MIS18BP1,CENPN,KNL1,SPC25,CENPK,NCAPG,MIS12,CHMP6,PIF1,KIF18A,NUF2,KNSTRN,CENPL,UHRF2,SGO1,ESCO2,SKA1,SKA3,TERB1,CENPP	#
1_Member	GO Cellular Components	GO:0000775	chromosome, centromeric region	-19.9393	-16.664	2.16791e-17	41/250	699,701,1058,1060,1062,1063,2491,3070,3619,4085,4751,5347,6396,7272,9735,10051,10403,10615,11339,26039,54069,54820,55143,55320,55839,57082,57405,64105,64151,79003,79643,81930,83540,90417,91687,115426,151648,157570,220134,221150,401541	BUB1,BUB1B,CENPA,CENPC,CENPE,CENPF,CENPI,HELLS,INCENP,MAD2L1,NEK2,PLK1,SEC13,TTK,KNTC1,SMC4,NDC80,SPAG5,OIP5,SS18L1,MIS18A,NDE1,CDCA8,MIS18BP1,CENPN,KNL1,SPC25,CENPK,NCAPG,MIS12,CHMP6,KIF18A,NUF2,KNSTRN,CENPL,UHRF2,SGO1,ESCO2,SKA1,SKA3,CENPP	#
1_Member	GO Biological Processes	GO:0000819	sister chromatid segregation	-19.4211	-16.1805	6.59894e-17	32/148	699,701,991,1060,1062,3619,3832,4085,4751,5347,7155,9055,9493,9735,9787,10051,10403,10615,23397,29127,51203,54892,55143,64105,64151,79003,79643,81930,83540,90417,151648,157570	BUB1,BUB1B,CDC20,CENPC,CENPE,INCENP,KIF11,MAD2L1,NEK2,PLK1,TOP2B,PRC1,KIF23,KNTC1,DLGAP5,SMC4,NDC80,SPAG5,NCAPH,RACGAP1,NUSAP1,NCAPG2,CDCA8,CENPK,NCAPG,MIS12,CHMP6,KIF18A,NUF2,KNSTRN,SGO1,ESCO2	#
1_Member	GO Biological Processes	GO:0140014	mitotic nuclear division	-19.1963	-15.9879	1.02822e-16	34/173	991,1060,1062,3619,3796,3832,4085,4751,5347,6790,9055,9493,9735,9787,10051,10403,10615,11065,22974,23397,29127,51203,54820,54892,55143,64105,64151,79003,79643,81930,83540,90417,151648,157570	CDC20,CENPC,CENPE,INCENP,KIF2A,KIF11,MAD2L1,NEK2,PLK1,AURKA,PRC1,KIF23,KNTC1,DLGAP5,SMC4,NDC80,SPAG5,UBE2C,TPX2,NCAPH,RACGAP1,NUSAP1,NDE1,NCAPG2,CDCA8,CENPK,NCAPG,MIS12,CHMP6,KIF18A,NUF2,KNSTRN,SGO1,ESCO2	#
1_Member	GO Biological Processes	GO:0000070	mitotic sister chromatid segregation	-19.0887	-15.9102	1.22963e-16	29/120	991,1060,1062,3619,3832,4085,4751,5347,9055,9493,9735,9787,10051,10403,10615,23397,29127,51203,54892,55143,64105,64151,79003,79643,81930,83540,90417,151648,157570	CDC20,CENPC,CENPE,INCENP,KIF11,MAD2L1,NEK2,PLK1,PRC1,KIF23,KNTC1,DLGAP5,SMC4,NDC80,SPAG5,NCAPH,RACGAP1,NUSAP1,NCAPG2,CDCA8,CENPK,NCAPG,MIS12,CHMP6,KIF18A,NUF2,KNSTRN,SGO1,ESCO2	#
1_Member	GO Cellular Components	GO:0000793	condensed chromosome	-18.4897	-15.3656	4.30906e-16	41/273	672,699,701,1045,1058,1060,1062,1063,1111,2177,2491,3364,3619,4085,4288,4751,5347,6396,7272,8468,9735,10051,10403,10615,23397,26039,54820,54892,55839,57082,57405,64105,64151,79003,79643,81930,83540,90417,151648,220134,221150	BRCA1,BUB1,BUB1B,CDX2,CENPA,CENPC,CENPE,CENPF,CHEK1,FANCD2,CENPI,HUS1,INCENP,MAD2L1,MKI67,NEK2,PLK1,SEC13,TTK,FKBP6,KNTC1,SMC4,NDC80,SPAG5,NCAPH,SS18L1,NDE1,NCAPG2,CENPN,KNL1,SPC25,CENPK,NCAPG,MIS12,CHMP6,KIF18A,NUF2,KNSTRN,SGO1,SKA1,SKA3	#
1_Member	GO Cellular Components	GO:0000779	condensed chromosome, centromeric region	-16.2774	-13.2451	5.68685e-14	31/174	699,701,1058,1060,1062,1063,2491,3619,4085,4751,5347,6396,7272,9735,10403,10615,26039,54820,55839,57082,57405,64105,64151,79003,79643,81930,83540,90417,151648,220134,221150	BUB1,BUB1B,CENPA,CENPC,CENPE,CENPF,CENPI,INCENP,MAD2L1,NEK2,PLK1,SEC13,TTK,KNTC1,NDC80,SPAG5,SS18L1,NDE1,CENPN,KNL1,SPC25,CENPK,NCAPG,MIS12,CHMP6,KIF18A,NUF2,KNSTRN,SGO1,SKA1,SKA3	#
1_Member	GO Cellular Components	GO:0000776	kinetochore	-16.1029	-13.0908	8.1135e-14	30/164	699,701,1058,1060,1062,1063,2491,3619,4085,4751,5347,6396,7272,9735,10403,10615,26039,54820,55839,57082,57405,64105,79003,79643,81930,83540,90417,151648,220134,221150	BUB1,BUB1B,CENPA,CENPC,CENPE,CENPF,CENPI,INCENP,MAD2L1,NEK2,PLK1,SEC13,TTK,KNTC1,NDC80,SPAG5,SS18L1,NDE1,CENPN,KNL1,SPC25,CENPK,MIS12,CHMP6,KIF18A,NUF2,KNSTRN,SGO1,SKA1,SKA3	#
1_Member	GO Biological Processes	GO:0051983	regulation of chromosome segregation	-12.952	-10.2207	6.01583e-11	24/132	699,701,991,1062,1063,3619,4085,4288,5347,7272,9232,9735,9787,10051,10403,11065,23397,54892,55143,55743,57405,64151,83540,157313	BUB1,BUB1B,CDC20,CENPE,CENPF,INCENP,MAD2L1,MKI67,PLK1,TTK,PTTG1,KNTC1,DLGAP5,SMC4,NDC80,UBE2C,NCAPH,NCAPG2,CDCA8,CHFR,SPC25,NCAPG,NUF2,CDCA2	#
1_Member	GO Biological Processes	GO:1905818	regulation of chromosome separation	-12.7282	-10.0269	9.39889e-11	22/111	699,701,991,1062,1063,3619,4085,5347,7272,9232,9735,9787,10051,10403,11065,23397,54892,55143,55743,57405,64151,83540	BUB1,BUB1B,CDC20,CENPE,CENPF,INCENP,MAD2L1,PLK1,TTK,PTTG1,KNTC1,DLGAP5,SMC4,NDC80,UBE2C,NCAPH,NCAPG2,CDCA8,CHFR,SPC25,NCAPG,NUF2	#
1_Member	GO Biological Processes	GO:0007088	regulation of mitotic nuclear division	-11.2287	-8.60651	2.47449e-09	21/118	699,701,991,1063,1111,3619,4085,4288,4751,5347,6790,7272,9735,9787,10403,51203,55143,57405,79866,83540,157313	BUB1,BUB1B,CDC20,CENPF,CHEK1,INCENP,MAD2L1,MKI67,NEK2,PLK1,AURKA,TTK,KNTC1,DLGAP5,NDC80,NUSAP1,CDCA8,SPC25,BORA,NUF2,CDCA2	#
1_Member	GO Biological Processes	GO:0051985	negative regulation of chromosome segregation	-11.1987	-8.60314	2.49378e-09	13/37	699,701,991,1063,4085,5347,7272,9232,9735,10403,55743,57405,83540	BUB1,BUB1B,CDC20,CENPF,MAD2L1,PLK1,TTK,PTTG1,KNTC1,NDC80,CHFR,SPC25,NUF2	#
1_Member	GO Biological Processes	GO:1905819	negative regulation of chromosome separation	-11.1987	-8.60314	2.49378e-09	13/37	699,701,991,1063,4085,5347,7272,9232,9735,10403,55743,57405,83540	BUB1,BUB1B,CDC20,CENPF,MAD2L1,PLK1,TTK,PTTG1,KNTC1,NDC80,CHFR,SPC25,NUF2	#
1_Member	GO Biological Processes	GO:0031577	spindle checkpoint signaling	-10.9667	-8.39032	4.07079e-09	12/31	699,701,991,1063,4085,5347,7272,9735,10403,55743,57405,83540	BUB1,BUB1B,CDC20,CENPF,MAD2L1,PLK1,TTK,KNTC1,NDC80,CHFR,SPC25,NUF2	#
1_Member	GO Biological Processes	GO:1902100	negative regulation of metaphase/anaphase transition of cell cycle	-10.4092	-7.87422	1.33592e-08	12/34	699,701,991,1063,4085,5347,7272,9735,10403,55743,57405,83540	BUB1,BUB1B,CDC20,CENPF,MAD2L1,PLK1,TTK,KNTC1,NDC80,CHFR,SPC25,NUF2	#
1_Member	GO Biological Processes	GO:0051783	regulation of nuclear division	-10.3066	-7.78459	1.64215e-08	22/145	699,701,991,1063,1111,3619,4085,4288,4751,5347,6790,7272,9735,9787,10403,51203,55143,57405,79866,83540,157313,494551	BUB1,BUB1B,CDC20,CENPF,CHEK1,INCENP,MAD2L1,MKI67,NEK2,PLK1,AURKA,TTK,KNTC1,DLGAP5,NDC80,NUSAP1,CDCA8,SPC25,BORA,NUF2,CDCA2,WEE2	#
1_Member	GO Biological Processes	GO:0033046	negative regulation of sister chromatid segregation	-10.2375	-7.73425	1.84395e-08	12/35	699,701,991,1063,4085,5347,7272,9232,9735,10403,57405,83540	BUB1,BUB1B,CDC20,CENPF,MAD2L1,PLK1,TTK,PTTG1,KNTC1,NDC80,SPC25,NUF2	#
1_Member	GO Biological Processes	GO:0033048	negative regulation of mitotic sister chromatid segregation	-10.2375	-7.73425	1.84395e-08	12/35	699,701,991,1063,4085,5347,7272,9232,9735,10403,57405,83540	BUB1,BUB1B,CDC20,CENPF,MAD2L1,PLK1,TTK,PTTG1,KNTC1,NDC80,SPC25,NUF2	#
1_Member	GO Biological Processes	GO:2000816	negative regulation of mitotic sister chromatid separation	-10.2375	-7.73425	1.84395e-08	12/35	699,701,991,1063,4085,5347,7272,9232,9735,10403,57405,83540	BUB1,BUB1B,CDC20,CENPF,MAD2L1,PLK1,TTK,PTTG1,KNTC1,NDC80,SPC25,NUF2	#
1_Member	GO Biological Processes	GO:0007094	mitotic spindle assembly checkpoint signaling	-9.79862	-7.34718	4.49591e-08	11/30	699,701,991,1063,4085,5347,7272,9735,10403,57405,83540	BUB1,BUB1B,CDC20,CENPF,MAD2L1,PLK1,TTK,KNTC1,NDC80,SPC25,NUF2	#
1_Member	GO Biological Processes	GO:0071173	spindle assembly checkpoint signaling	-9.79862	-7.34718	4.49591e-08	11/30	699,701,991,1063,4085,5347,7272,9735,10403,57405,83540	BUB1,BUB1B,CDC20,CENPF,MAD2L1,PLK1,TTK,KNTC1,NDC80,SPC25,NUF2	#
1_Member	GO Biological Processes	GO:0071174	mitotic spindle checkpoint signaling	-9.79862	-7.34718	4.49591e-08	11/30	699,701,991,1063,4085,5347,7272,9735,10403,57405,83540	BUB1,BUB1B,CDC20,CENPF,MAD2L1,PLK1,TTK,KNTC1,NDC80,SPC25,NUF2	#
1_Member	GO Biological Processes	GO:0033047	regulation of mitotic sister chromatid segregation	-9.76128	-7.32056	4.78012e-08	14/56	699,701,991,1063,3619,4085,5347,7272,9232,9735,10403,55143,57405,83540	BUB1,BUB1B,CDC20,CENPF,INCENP,MAD2L1,PLK1,TTK,PTTG1,KNTC1,NDC80,CDCA8,SPC25,NUF2	#
1_Member	GO Biological Processes	GO:0045839	negative regulation of mitotic nuclear division	-9.46502	-7.05	8.91242e-08	12/40	699,701,991,1063,1111,4085,5347,7272,9735,10403,57405,83540	BUB1,BUB1B,CDC20,CENPF,CHEK1,MAD2L1,PLK1,TTK,KNTC1,NDC80,SPC25,NUF2	#
1_Member	GO Biological Processes	GO:0045841	negative regulation of mitotic metaphase/anaphase transition	-9.44655	-7.0365	9.19397e-08	11/32	699,701,991,1063,4085,5347,7272,9735,10403,57405,83540	BUB1,BUB1B,CDC20,CENPF,MAD2L1,PLK1,TTK,KNTC1,NDC80,SPC25,NUF2	#
1_Member	GO Biological Processes	GO:0033045	regulation of sister chromatid segregation	-9.30141	-6.90592	1.24188e-07	18/107	699,701,991,1062,1063,3619,4085,5347,7272,9232,9735,9787,10403,11065,55143,55743,57405,83540	BUB1,BUB1B,CDC20,CENPE,CENPF,INCENP,MAD2L1,PLK1,TTK,PTTG1,KNTC1,DLGAP5,NDC80,UBE2C,CDCA8,CHFR,SPC25,NUF2	#
1_Member	GO Biological Processes	GO:1902099	regulation of metaphase/anaphase transition of cell cycle	-9.25361	-6.86756	1.35657e-07	17/95	699,701,991,1062,1063,3619,4085,5347,7272,9735,9787,10403,11065,55143,55743,57405,83540	BUB1,BUB1B,CDC20,CENPE,CENPF,INCENP,MAD2L1,PLK1,TTK,KNTC1,DLGAP5,NDC80,UBE2C,CDCA8,CHFR,SPC25,NUF2	#
1_Member	GO Biological Processes	GO:0010965	regulation of mitotic sister chromatid separation	-9.035	-6.68047	2.08705e-07	17/98	699,701,991,1062,1063,3619,4085,5347,7272,9232,9735,9787,10403,11065,55143,57405,83540	BUB1,BUB1B,CDC20,CENPE,CENPF,INCENP,MAD2L1,PLK1,TTK,PTTG1,KNTC1,DLGAP5,NDC80,UBE2C,CDCA8,SPC25,NUF2	#
1_Member	GO Biological Processes	GO:0051784	negative regulation of nuclear division	-8.56859	-6.25938	5.50325e-07	12/47	699,701,991,1063,1111,4085,5347,7272,9735,10403,57405,83540	BUB1,BUB1B,CDC20,CENPF,CHEK1,MAD2L1,PLK1,TTK,KNTC1,NDC80,SPC25,NUF2	#
1_Member	GO Biological Processes	GO:0030071	regulation of mitotic metaphase/anaphase transition	-8.55838	-6.25306	5.58388e-07	16/92	699,701,991,1062,1063,3619,4085,5347,7272,9735,9787,10403,11065,55143,57405,83540	BUB1,BUB1B,CDC20,CENPE,CENPF,INCENP,MAD2L1,PLK1,TTK,KNTC1,DLGAP5,NDC80,UBE2C,CDCA8,SPC25,NUF2	#
1_Member	GO Biological Processes	GO:0033044	regulation of chromosome organization	-7.66354	-5.43934	3.63626e-06	25/252	699,701,991,1062,1063,1499,3619,4085,4751,5347,7272,9232,9735,9787,10051,10403,11065,23397,51750,55143,55743,57405,64151,80119,83540	BUB1,BUB1B,CDC20,CENPE,CENPF,CTNNB1,INCENP,MAD2L1,NEK2,PLK1,TTK,PTTG1,KNTC1,DLGAP5,SMC4,NDC80,UBE2C,NCAPH,RTEL1,CDCA8,CHFR,SPC25,NCAPG,PIF1,NUF2	#
1_Member	GO Biological Processes	GO:2001251	negative regulation of chromosome organization	-7.53234	-5.31769	4.81187e-06	14/81	699,701,991,1063,4085,5347,7272,9232,9735,10403,51750,57405,80119,83540	BUB1,BUB1B,CDC20,CENPF,MAD2L1,PLK1,TTK,PTTG1,KNTC1,NDC80,RTEL1,SPC25,PIF1,NUF2	#
1_Member	GO Cellular Components	GO:0000940	outer kinetochore	-6.54142	-4.40437	3.94118e-05	6/12	701,1063,5347,10403,220134,221150	BUB1B,CENPF,PLK1,NDC80,SKA1,SKA3	#
1_Member	GO Biological Processes	GO:0010639	negative regulation of organelle organization	-5.6075	-3.57725	0.000264697	26/345	672,699,701,899,991,1063,1111,1785,2039,4085,5347,6710,6904,7272,9232,9735,10105,10403,22974,26586,27166,51750,57103,57405,80119,83540	BRCA1,BUB1,BUB1B,CCNF,CDC20,CENPF,CHEK1,DNM2,DMTN,MAD2L1,PLK1,SPTB,TBCD,TTK,PTTG1,KNTC1,PPIF,NDC80,TPX2,CKAP2,PRELID1,RTEL1,TIGAR,SPC25,PIF1,NUF2	#
1_Member	GO Biological Processes	GO:0051129	negative regulation of cellular component organization	-4.10491	-2.36738	0.00429162	37/701	302,672,699,701,899,991,999,1063,1111,1785,2039,3958,4085,5347,6653,6710,6904,7097,7272,9232,9735,10105,10403,11315,22974,23251,26586,27166,51750,57103,57405,80119,80772,81618,83540,84058,374946	ANXA2,BRCA1,BUB1,BUB1B,CCNF,CDC20,CDH1,CENPF,CHEK1,DNM2,DMTN,LGALS3,MAD2L1,PLK1,SORL1,SPTB,TBCD,TLR2,TTK,PTTG1,KNTC1,PPIF,NDC80,PARK7,TPX2,MINAR1,CKAP2,PRELID1,RTEL1,TIGAR,SPC25,PIF1,CPTP,ITM2C,NUF2,WDR54,DRAXIN	#
2_Summary	GO Molecular Functions	GO:0016491	oxidoreductase activity	-22.6364	-19.127	7.46457e-20	75/735	37,223,316,444,501,644,875,1036,1329,1356,1592,1717,1723,1728,2157,2194,2230,2731,2745,2746,3040,3046,3163,3290,3419,3712,3945,4190,4191,4199,4353,4688,4714,4835,4967,5052,5226,5230,5264,5351,5768,6241,6319,6649,6718,7384,8050,8528,8991,9415,9446,9540,10157,10826,11112,11315,51097,51102,51144,51292,51700,54905,55214,55328,56605,57665,64577,64816,79001,79154,79701,84883,121642,140606,387521,2235,4…	ACADVL,ALDH9A1,AOX1,ASPH,ALDH7A1,BLVRA,CBS,CDO1,COX5B,CP,CYP26A1,DHCR7,DHODH,NQO1,F8,FASN,FDX1,GLDC,GLRX,GLUD1,HBA2,HBE1,HMOX2,HSD11B1,IDH3A,IVD,LDHB,MDH1,MDH2,ME1,MPO,NCF2,NDUFB8,NQO2,OGDH,PRDX1,PGD,PGK1,PHYH,PLOD1,QSOX1,RRM2,SCD,SOD3,AKR1D1,UQCRC1,PDHX,DDO,SELENBP1,FADS2,GSTO1,TP53I3,AASS,FAXDC2,HIBADH,PARK7,SCCPDH,MECR,HSD17B12,GMPR2,CYB5R2,CYP2W1,P3H2,RNLS,ERO1B,RDH14,ALDH8A1,CYP3A43,VKORC1,D…	#
2_Member	GO Molecular Functions	GO:0016491	oxidoreductase activity	-22.6364	-19.127	7.46457e-20	75/735	37,223,316,444,501,644,875,1036,1329,1356,1592,1717,1723,1728,2157,2194,2230,2731,2745,2746,3040,3046,3163,3290,3419,3712,3945,4190,4191,4199,4353,4688,4714,4835,4967,5052,5226,5230,5264,5351,5768,6241,6319,6649,6718,7384,8050,8528,8991,9415,9446,9540,10157,10826,11112,11315,51097,51102,51144,51292,51700,54905,55214,55328,56605,57665,64577,64816,79001,79154,79701,84883,121642,140606,387521	ACADVL,ALDH9A1,AOX1,ASPH,ALDH7A1,BLVRA,CBS,CDO1,COX5B,CP,CYP26A1,DHCR7,DHODH,NQO1,F8,FASN,FDX1,GLDC,GLRX,GLUD1,HBA2,HBE1,HMOX2,HSD11B1,IDH3A,IVD,LDHB,MDH1,MDH2,ME1,MPO,NCF2,NDUFB8,NQO2,OGDH,PRDX1,PGD,PGK1,PHYH,PLOD1,QSOX1,RRM2,SCD,SOD3,AKR1D1,UQCRC1,PDHX,DDO,SELENBP1,FADS2,GSTO1,TP53I3,AASS,FAXDC2,HIBADH,PARK7,SCCPDH,MECR,HSD17B12,GMPR2,CYB5R2,CYP2W1,P3H2,RNLS,ERO1B,RDH14,ALDH8A1,CYP3A43,VKORC1,D…	#
2_Member	GO Molecular Functions	GO:0005506	iron ion binding	-6.10096	-4.0179	9.59629e-05	17/153	316,1036,1592,2230,2235,3040,4057,5264,5351,6241,6319,10826,54905,55214,64816,79701,121642	AOX1,CDO1,CYP26A1,FDX1,FECH,HBA2,LTF,PHYH,PLOD1,RRM2,SCD,FAXDC2,CYP2W1,P3H2,CYP3A43,OGFOD3,ALKBH2	#
2_Member	GO Molecular Functions	GO:0016705	oxidoreductase activity, acting on paired donors, with incorporation or reduction of molecular oxygen	-4.00048	-2.28144	0.00523075	15/179	444,1592,3163,5264,5351,6319,6718,9415,10826,54905,55214,64816,79701,121642,387521	ASPH,CYP26A1,HMOX2,PHYH,PLOD1,SCD,AKR1D1,FADS2,FAXDC2,CYP2W1,P3H2,CYP3A43,OGFOD3,ALKBH2,PEDS1	#
3_Summary	GO Biological Processes	GO:0010564	regulation of cell cycle process	-20.7068	-17.3523	4.44342e-18	72/735	301,580,672,699,701,896,899,983,991,1062,1063,1111,1499,1869,1894,2177,3364,3619,3832,4085,4288,4751,4998,5347,5932,6241,6790,7272,7465,8317,8318,9055,9232,9493,9575,9735,9787,10051,10112,10197,10403,10615,11065,11113,22974,23397,29127,29980,51203,54443,54892,55143,55743,55968,56241,56658,56992,57405,63967,64151,79643,79866,81610,83540,83695,84687,84967,85417,90417,157313,163859,494551,429,1163,1…	ANXA1,BARD1,BRCA1,BUB1,BUB1B,CCND3,CCNF,CDK1,CDC20,CENPE,CENPF,CHEK1,CTNNB1,E2F1,ECT2,FANCD2,HUS1,INCENP,KIF11,MAD2L1,MKI67,NEK2,ORC1,PLK1,RBBP8,RRM2,AURKA,TTK,WEE1,CDC7,CDC45,PRC1,PTTG1,KIF23,CLOCK,KNTC1,DLGAP5,SMC4,KIF20A,PSME3,NDC80,SPAG5,UBE2C,CIT,TPX2,NCAPH,RACGAP1,DONSON,NUSAP1,ANLN,NCAPG2,CDCA8,CHFR,NSFL1C,SUSD2,TRIM39,KIF15,SPC25,CLSPN,NCAPG,CHMP6,BORA,FAM83D,NUF2,RHNO1,PPP1R9B,LSM10,CCNB…	#
3_Member	GO Biological Processes	GO:0010564	regulation of cell cycle process	-20.7068	-17.3523	4.44342e-18	72/735	301,580,672,699,701,896,899,983,991,1062,1063,1111,1499,1869,1894,2177,3364,3619,3832,4085,4288,4751,4998,5347,5932,6241,6790,7272,7465,8317,8318,9055,9232,9493,9575,9735,9787,10051,10112,10197,10403,10615,11065,11113,22974,23397,29127,29980,51203,54443,54892,55143,55743,55968,56241,56658,56992,57405,63967,64151,79643,79866,81610,83540,83695,84687,84967,85417,90417,157313,163859,494551	ANXA1,BARD1,BRCA1,BUB1,BUB1B,CCND3,CCNF,CDK1,CDC20,CENPE,CENPF,CHEK1,CTNNB1,E2F1,ECT2,FANCD2,HUS1,INCENP,KIF11,MAD2L1,MKI67,NEK2,ORC1,PLK1,RBBP8,RRM2,AURKA,TTK,WEE1,CDC7,CDC45,PRC1,PTTG1,KIF23,CLOCK,KNTC1,DLGAP5,SMC4,KIF20A,PSME3,NDC80,SPAG5,UBE2C,CIT,TPX2,NCAPH,RACGAP1,DONSON,NUSAP1,ANLN,NCAPG2,CDCA8,CHFR,NSFL1C,SUSD2,TRIM39,KIF15,SPC25,CLSPN,NCAPG,CHMP6,BORA,FAM83D,NUF2,RHNO1,PPP1R9B,LSM10,CCNB…	#
3_Member	GO Biological Processes	GO:0007346	regulation of mitotic cell cycle	-18.1544	-15.0769	8.37685e-16	56/517	301,429,580,672,699,701,896,983,991,1062,1063,1111,1163,1164,1499,1845,1869,2177,3364,3586,3619,4085,4288,4751,4998,5347,5932,6241,6790,7272,7465,8317,8826,9735,9787,10197,10403,11065,23087,29980,51203,54443,55143,55726,55743,56658,57405,63967,79866,83540,84687,84967,85417,157313,163859,284001	ANXA1,ASCL1,BARD1,BRCA1,BUB1,BUB1B,CCND3,CDK1,CDC20,CENPE,CENPF,CHEK1,CKS1B,CKS2,CTNNB1,DUSP3,E2F1,FANCD2,HUS1,IL10,INCENP,MAD2L1,MKI67,NEK2,ORC1,PLK1,RBBP8,RRM2,AURKA,TTK,WEE1,CDC7,IQGAP1,KNTC1,DLGAP5,PSME3,NDC80,UBE2C,TRIM35,DONSON,NUSAP1,ANLN,CDCA8,INTS13,CHFR,TRIM39,SPC25,CLSPN,BORA,NUF2,PPP1R9B,LSM10,CCNB3,CDCA2,SDE2,CCDC57	#
3_Member	GO Biological Processes	GO:0000075	cell cycle checkpoint signaling	-15.0774	-12.0846	8.22922e-13	28/153	580,672,699,701,983,991,1063,1111,1869,2177,3364,4085,4998,5347,5932,7272,8318,9575,9735,10403,29980,55743,56658,57405,63967,83540,83695,163859	BARD1,BRCA1,BUB1,BUB1B,CDK1,CDC20,CENPF,CHEK1,E2F1,FANCD2,HUS1,MAD2L1,ORC1,PLK1,RBBP8,TTK,CDC45,CLOCK,KNTC1,NDC80,DONSON,CHFR,TRIM39,SPC25,CLSPN,NUF2,RHNO1,SDE2	#
3_Member	GO Biological Processes	GO:1901987	regulation of cell cycle phase transition	-13.9461	-11.0829	8.26134e-12	46/453	301,580,672,699,701,896,983,991,1062,1063,1111,1869,2177,3364,3619,4085,4998,5347,5932,6241,6790,7272,7465,8317,8318,9575,9735,9787,10197,10403,11065,29980,54443,55143,55743,56241,56658,57405,63967,81610,83540,83695,84687,84967,85417,163859	ANXA1,BARD1,BRCA1,BUB1,BUB1B,CCND3,CDK1,CDC20,CENPE,CENPF,CHEK1,E2F1,FANCD2,HUS1,INCENP,MAD2L1,ORC1,PLK1,RBBP8,RRM2,AURKA,TTK,WEE1,CDC7,CDC45,CLOCK,KNTC1,DLGAP5,PSME3,NDC80,UBE2C,DONSON,ANLN,CDCA8,CHFR,SUSD2,TRIM39,SPC25,CLSPN,FAM83D,NUF2,RHNO1,PPP1R9B,LSM10,CCNB3,SDE2	#
3_Member	GO Biological Processes	GO:1901990	regulation of mitotic cell cycle phase transition	-13.7246	-10.8885	1.2926e-11	40/354	301,580,672,699,701,896,983,991,1062,1063,1111,1869,3364,3619,4085,4998,5347,5932,6241,6790,7272,7465,8317,9735,9787,10197,10403,11065,29980,54443,55143,55743,56658,57405,63967,83540,84687,84967,85417,163859	ANXA1,BARD1,BRCA1,BUB1,BUB1B,CCND3,CDK1,CDC20,CENPE,CENPF,CHEK1,E2F1,HUS1,INCENP,MAD2L1,ORC1,PLK1,RBBP8,RRM2,AURKA,TTK,WEE1,CDC7,KNTC1,DLGAP5,PSME3,NDC80,UBE2C,DONSON,ANLN,CDCA8,CHFR,TRIM39,SPC25,CLSPN,NUF2,PPP1R9B,LSM10,CCNB3,SDE2	#
3_Member	GO Biological Processes	GO:0007093	mitotic cell cycle checkpoint signaling	-13.6656	-10.8425	1.43714e-11	24/123	580,672,699,701,983,991,1063,1111,2177,3364,4085,4998,5347,5932,7272,9735,10403,29980,55743,56658,57405,63967,83540,163859	BARD1,BRCA1,BUB1,BUB1B,CDK1,CDC20,CENPF,CHEK1,FANCD2,HUS1,MAD2L1,ORC1,PLK1,RBBP8,TTK,KNTC1,NDC80,DONSON,CHFR,TRIM39,SPC25,CLSPN,NUF2,SDE2	#
3_Member	GO Biological Processes	GO:1901988	negative regulation of cell cycle phase transition	-11.6155	-8.96853	1.07515e-09	30/239	580,672,699,701,983,991,1063,1111,1869,2177,3364,4085,4998,5347,5932,7272,7465,8318,9575,9735,10403,29980,55743,56241,56658,57405,63967,83540,83695,163859	BARD1,BRCA1,BUB1,BUB1B,CDK1,CDC20,CENPF,CHEK1,E2F1,FANCD2,HUS1,MAD2L1,ORC1,PLK1,RBBP8,TTK,WEE1,CDC45,CLOCK,KNTC1,NDC80,DONSON,CHFR,SUSD2,TRIM39,SPC25,CLSPN,NUF2,RHNO1,SDE2	#
3_Member	GO Biological Processes	GO:0010948	negative regulation of cell cycle process	-11.5985	-8.95992	1.09667e-09	33/288	580,672,699,701,899,983,991,1063,1111,1869,2177,3364,4085,4751,4998,5347,5932,7272,7465,8318,9232,9575,9735,10403,29980,55743,56241,56658,57405,63967,83540,83695,163859	BARD1,BRCA1,BUB1,BUB1B,CCNF,CDK1,CDC20,CENPF,CHEK1,E2F1,FANCD2,HUS1,MAD2L1,NEK2,ORC1,PLK1,RBBP8,TTK,WEE1,CDC45,PTTG1,CLOCK,KNTC1,NDC80,DONSON,CHFR,SUSD2,TRIM39,SPC25,CLSPN,NUF2,RHNO1,SDE2	#
3_Member	GO Biological Processes	GO:0045786	negative regulation of cell cycle	-11.5587	-8.92845	1.17911e-09	38/376	580,672,699,701,899,983,991,1063,1111,1499,1869,2177,3364,3586,4085,4751,4998,5347,5932,7272,7465,8318,9232,9575,9735,10403,23087,29980,55743,56241,56658,57405,63967,83540,83695,93649,163859,494551	BARD1,BRCA1,BUB1,BUB1B,CCNF,CDK1,CDC20,CENPF,CHEK1,CTNNB1,E2F1,FANCD2,HUS1,IL10,MAD2L1,NEK2,ORC1,PLK1,RBBP8,TTK,WEE1,CDC45,PTTG1,CLOCK,KNTC1,NDC80,TRIM35,DONSON,CHFR,SUSD2,TRIM39,SPC25,CLSPN,NUF2,RHNO1,MYOCD,SDE2,WEE2	#
3_Member	GO Biological Processes	GO:0045930	negative regulation of mitotic cell cycle	-10.6553	-8.10015	7.94045e-09	28/228	580,672,699,701,983,991,1063,1111,1499,2177,3364,3586,4085,4998,5347,5932,7272,7465,9735,10403,23087,29980,55743,56658,57405,63967,83540,163859	BARD1,BRCA1,BUB1,BUB1B,CDK1,CDC20,CENPF,CHEK1,CTNNB1,FANCD2,HUS1,IL10,MAD2L1,ORC1,PLK1,RBBP8,TTK,WEE1,KNTC1,NDC80,TRIM35,DONSON,CHFR,TRIM39,SPC25,CLSPN,NUF2,SDE2	#
3_Member	GO Biological Processes	GO:1901991	negative regulation of mitotic cell cycle phase transition	-10.0247	-7.53352	2.92739e-08	24/179	580,672,699,701,983,991,1063,1111,3364,4085,4998,5347,5932,7272,7465,9735,10403,29980,55743,56658,57405,63967,83540,163859	BARD1,BRCA1,BUB1,BUB1B,CDK1,CDC20,CENPF,CHEK1,HUS1,MAD2L1,ORC1,PLK1,RBBP8,TTK,WEE1,KNTC1,NDC80,DONSON,CHFR,TRIM39,SPC25,CLSPN,NUF2,SDE2	#
3_Member	GO Biological Processes	GO:0044818	mitotic G2/M transition checkpoint	-8.23438	-5.96975	1.07213e-06	12/50	580,672,983,1111,3364,4998,5347,5932,29980,55743,56658,63967	BARD1,BRCA1,CDK1,CHEK1,HUS1,ORC1,PLK1,RBBP8,DONSON,CHFR,TRIM39,CLSPN	#
3_Member	GO Biological Processes	GO:0010389	regulation of G2/M transition of mitotic cell cycle	-8.07932	-5.82516	1.4957e-06	16/99	580,672,983,1063,1111,3364,4998,5347,5932,6790,8317,29980,55743,56658,63967,85417	BARD1,BRCA1,CDK1,CENPF,CHEK1,HUS1,ORC1,PLK1,RBBP8,AURKA,CDC7,DONSON,CHFR,TRIM39,CLSPN,CCNB3	#
3_Member	GO Biological Processes	GO:1902749	regulation of cell cycle G2/M phase transition	-7.40723	-5.19883	6.32662e-06	16/110	580,672,983,1063,1111,3364,4998,5347,5932,6790,8317,29980,55743,56658,63967,85417	BARD1,BRCA1,CDK1,CENPF,CHEK1,HUS1,ORC1,PLK1,RBBP8,AURKA,CDC7,DONSON,CHFR,TRIM39,CLSPN,CCNB3	#
3_Member	GO Biological Processes	GO:0010972	negative regulation of G2/M transition of mitotic cell cycle	-6.95089	-4.77534	1.6775e-05	12/64	580,672,983,1111,3364,4998,5347,5932,29980,55743,56658,63967	BARD1,BRCA1,CDK1,CHEK1,HUS1,ORC1,PLK1,RBBP8,DONSON,CHFR,TRIM39,CLSPN	#
3_Member	GO Biological Processes	GO:1902750	negative regulation of cell cycle G2/M phase transition	-6.79633	-4.63213	2.33278e-05	12/66	580,672,983,1111,3364,4998,5347,5932,29980,55743,56658,63967	BARD1,BRCA1,CDK1,CHEK1,HUS1,ORC1,PLK1,RBBP8,DONSON,CHFR,TRIM39,CLSPN	#
3_Member	GO Biological Processes	GO:0031570	DNA integrity checkpoint signaling	-6.60704	-4.45663	3.49441e-05	15/110	672,983,1111,1869,2177,3364,4998,5347,8318,9575,29980,56658,63967,83695,163859	BRCA1,CDK1,CHEK1,E2F1,FANCD2,HUS1,ORC1,PLK1,CDC45,CLOCK,DONSON,TRIM39,CLSPN,RHNO1,SDE2	#
3_Member	GO Biological Processes	GO:0042770	signal transduction in response to DNA damage	-5.57987	-3.55168	0.000280753	15/132	672,983,1111,1869,2177,2305,2885,3364,5347,9575,29980,56658,63967,83695,163859	BRCA1,CDK1,CHEK1,E2F1,FANCD2,FOXM1,GRB2,HUS1,PLK1,CLOCK,DONSON,TRIM39,CLSPN,RHNO1,SDE2	#
3_Member	GO Biological Processes	GO:0000077	DNA damage checkpoint signaling	-5.47297	-3.46994	0.000338893	13/102	672,983,1111,1869,2177,3364,5347,9575,29980,56658,63967,83695,163859	BRCA1,CDK1,CHEK1,E2F1,FANCD2,HUS1,PLK1,CLOCK,DONSON,TRIM39,CLSPN,RHNO1,SDE2	#
3_Member	GO Biological Processes	GO:0044774	mitotic DNA integrity checkpoint signaling	-4.93831	-3.02626	0.000941325	11/82	672,983,1111,2177,3364,4998,5347,29980,56658,63967,163859	BRCA1,CDK1,CHEK1,FANCD2,HUS1,ORC1,PLK1,DONSON,TRIM39,CLSPN,SDE2	#
3_Member	GO Biological Processes	GO:0007095	mitotic G2 DNA damage checkpoint signaling	-4.56656	-2.73186	0.00185413	7/34	672,983,1111,5347,29980,56658,63967	BRCA1,CDK1,CHEK1,PLK1,DONSON,TRIM39,CLSPN	#
3_Member	GO Biological Processes	GO:0044773	mitotic DNA damage checkpoint signaling	-4.36873	-2.58088	0.00262496	10/78	672,983,1111,2177,3364,5347,29980,56658,63967,163859	BRCA1,CDK1,CHEK1,FANCD2,HUS1,PLK1,DONSON,TRIM39,CLSPN,SDE2	#
4_Summary	GO Biological Processes	GO:0006753	nucleoside phosphate metabolic process	-18.7158	-15.5654	2.72028e-16	57/520	32,204,353,477,1267,1633,1635,1723,1728,2180,2645,2821,2984,3945,4190,4199,4354,4706,4714,4967,5152,5226,5230,5471,6241,6888,7083,7084,7298,7371,8050,8226,8930,9061,9390,9540,9583,9615,10157,10606,10861,10924,11315,23057,23205,23433,25939,51144,51166,51292,53343,55902,57103,64834,80221,83440,158067,2745,9945,51816,2643,3074,5130,5283,5286,8525,9021,10162,10554,10555,84803,94103,116150,376497,5146…	ACACB,AK2,APRT,ATP1A2,CNP,DCK,DCTD,DHODH,NQO1,ACSL1,GCK,GPI,GUCY2C,LDHB,MDH1,ME1,MPP1,NDUFAB1,NDUFB8,OGDH,PDE9A,PGD,PGK1,PPAT,RRM2,TALDO1,TK1,TK2,TYMS,UCK2,PDHX,PUDP,MBD4,PAPSS1,SLC22A13,TP53I3,ENTPD4,GDA,AASS,PAICS,SLC26A1,SMPDL3A,PARK7,NMNAT2,ACSBG1,RHOQ,SAMHD1,HSD17B12,AADAT,GMPR2,NUDT9,ACSS2,TIGAR,ELOVL1,ACSF2,ADPGK,AK8,GLRX,GFPT2,ADA2,GCH1,HEXB,PCYT1A,PIGH,PIK3C2A,DGKZ,SOCS3,LPCAT3,AGPAT1,AG…	#
4_Member	GO Biological Processes	GO:0006753	nucleoside phosphate metabolic process	-18.7158	-15.5654	2.72028e-16	57/520	32,204,353,477,1267,1633,1635,1723,1728,2180,2645,2821,2984,3945,4190,4199,4354,4706,4714,4967,5152,5226,5230,5471,6241,6888,7083,7084,7298,7371,8050,8226,8930,9061,9390,9540,9583,9615,10157,10606,10861,10924,11315,23057,23205,23433,25939,51144,51166,51292,53343,55902,57103,64834,80221,83440,158067	ACACB,AK2,APRT,ATP1A2,CNP,DCK,DCTD,DHODH,NQO1,ACSL1,GCK,GPI,GUCY2C,LDHB,MDH1,ME1,MPP1,NDUFAB1,NDUFB8,OGDH,PDE9A,PGD,PGK1,PPAT,RRM2,TALDO1,TK1,TK2,TYMS,UCK2,PDHX,PUDP,MBD4,PAPSS1,SLC22A13,TP53I3,ENTPD4,GDA,AASS,PAICS,SLC26A1,SMPDL3A,PARK7,NMNAT2,ACSBG1,RHOQ,SAMHD1,HSD17B12,AADAT,GMPR2,NUDT9,ACSS2,TIGAR,ELOVL1,ACSF2,ADPGK,AK8	#
4_Member	GO Biological Processes	GO:0055086	nucleobase-containing small molecule metabolic process	-18.1527	-15.0769	8.37685e-16	60/588	32,204,353,477,1267,1633,1635,1723,1728,2180,2645,2745,2821,2984,3945,4190,4199,4354,4706,4714,4967,5152,5226,5230,5471,6241,6888,7083,7084,7298,7371,8050,8226,8930,9061,9390,9540,9583,9615,9945,10157,10606,10861,10924,11315,23057,23205,23433,25939,51144,51166,51292,51816,53343,55902,57103,64834,80221,83440,158067	ACACB,AK2,APRT,ATP1A2,CNP,DCK,DCTD,DHODH,NQO1,ACSL1,GCK,GLRX,GPI,GUCY2C,LDHB,MDH1,ME1,MPP1,NDUFAB1,NDUFB8,OGDH,PDE9A,PGD,PGK1,PPAT,RRM2,TALDO1,TK1,TK2,TYMS,UCK2,PDHX,PUDP,MBD4,PAPSS1,SLC22A13,TP53I3,ENTPD4,GDA,GFPT2,AASS,PAICS,SLC26A1,SMPDL3A,PARK7,NMNAT2,ACSBG1,RHOQ,SAMHD1,HSD17B12,AADAT,GMPR2,ADA2,NUDT9,ACSS2,TIGAR,ELOVL1,ACSF2,ADPGK,AK8	#
4_Member	GO Biological Processes	GO:0009117	nucleotide metabolic process	-17.6739	-14.6204	2.39644e-15	55/512	32,204,353,477,1267,1633,1635,1723,1728,2180,2645,2821,2984,3945,4190,4199,4354,4706,4714,4967,5152,5226,5230,5471,6241,6888,7084,7298,7371,8050,8226,8930,9061,9390,9540,9583,9615,10157,10606,10861,11315,23057,23205,23433,25939,51144,51166,51292,53343,55902,57103,64834,80221,83440,158067	ACACB,AK2,APRT,ATP1A2,CNP,DCK,DCTD,DHODH,NQO1,ACSL1,GCK,GPI,GUCY2C,LDHB,MDH1,ME1,MPP1,NDUFAB1,NDUFB8,OGDH,PDE9A,PGD,PGK1,PPAT,RRM2,TALDO1,TK2,TYMS,UCK2,PDHX,PUDP,MBD4,PAPSS1,SLC22A13,TP53I3,ENTPD4,GDA,AASS,PAICS,SLC26A1,PARK7,NMNAT2,ACSBG1,RHOQ,SAMHD1,HSD17B12,AADAT,GMPR2,NUDT9,ACSS2,TIGAR,ELOVL1,ACSF2,ADPGK,AK8	#
4_Member	GO Biological Processes	GO:0009259	ribonucleotide metabolic process	-9.56052	-7.12507	7.49772e-08	36/400	32,204,353,477,1633,1723,2180,2645,2821,2984,4354,4706,4714,4967,5152,5230,5471,7371,8050,9061,9583,9615,10157,10606,10861,23205,23433,51144,51166,51292,53343,55902,57103,64834,80221,83440	ACACB,AK2,APRT,ATP1A2,DCK,DHODH,ACSL1,GCK,GPI,GUCY2C,MPP1,NDUFAB1,NDUFB8,OGDH,PDE9A,PGK1,PPAT,UCK2,PDHX,PAPSS1,ENTPD4,GDA,AASS,PAICS,SLC26A1,ACSBG1,RHOQ,HSD17B12,AADAT,GMPR2,NUDT9,ACSS2,TIGAR,ELOVL1,ACSF2,ADPGK	#
4_Member	GO Biological Processes	GO:0019693	ribose phosphate metabolic process	-9.29533	-6.90459	1.24569e-07	36/409	32,204,353,477,1633,1723,2180,2645,2821,2984,4354,4706,4714,4967,5152,5230,5471,7371,8050,9061,9583,9615,10157,10606,10861,23205,23433,51144,51166,51292,53343,55902,57103,64834,80221,83440	ACACB,AK2,APRT,ATP1A2,DCK,DHODH,ACSL1,GCK,GPI,GUCY2C,MPP1,NDUFAB1,NDUFB8,OGDH,PDE9A,PGK1,PPAT,UCK2,PDHX,PAPSS1,ENTPD4,GDA,AASS,PAICS,SLC26A1,ACSBG1,RHOQ,HSD17B12,AADAT,GMPR2,NUDT9,ACSS2,TIGAR,ELOVL1,ACSF2,ADPGK	#
4_Member	GO Biological Processes	GO:0006163	purine nucleotide metabolic process	-9.16082	-6.78856	1.6272e-07	35/394	32,204,353,477,1633,2180,2645,2821,2984,4354,4706,4714,4967,5152,5230,5471,8050,9061,9583,9615,10157,10606,10861,23205,23433,25939,51144,51166,51292,53343,55902,57103,64834,80221,83440	ACACB,AK2,APRT,ATP1A2,DCK,ACSL1,GCK,GPI,GUCY2C,MPP1,NDUFAB1,NDUFB8,OGDH,PDE9A,PGK1,PPAT,PDHX,PAPSS1,ENTPD4,GDA,AASS,PAICS,SLC26A1,ACSBG1,RHOQ,SAMHD1,HSD17B12,AADAT,GMPR2,NUDT9,ACSS2,TIGAR,ELOVL1,ACSF2,ADPGK	#
4_Member	GO Biological Processes	GO:1901293	nucleoside phosphate biosynthetic process	-9.12297	-6.75521	1.75708e-07	28/265	32,204,353,1633,1635,1723,2180,2984,4199,4706,4714,5471,6241,7083,7084,7298,7371,8050,9061,9390,10606,10861,23057,23205,51144,55902,64834,158067	ACACB,AK2,APRT,DCK,DCTD,DHODH,ACSL1,GUCY2C,ME1,NDUFAB1,NDUFB8,PPAT,RRM2,TK1,TK2,TYMS,UCK2,PDHX,PAPSS1,SLC22A13,PAICS,SLC26A1,NMNAT2,ACSBG1,HSD17B12,ACSS2,ELOVL1,AK8	#
4_Member	GO Biological Processes	GO:0090407	organophosphate biosynthetic process	-9.03053	-6.68032	2.08774e-07	42/542	32,204,353,1633,1635,1723,2180,2643,2984,3074,4199,4706,4714,5130,5283,5286,5471,6241,7083,7084,7298,7371,8050,8525,9021,9061,9390,10162,10554,10555,10606,10861,23057,23205,51144,55902,64834,84803,94103,116150,158067,376497	ACACB,AK2,APRT,DCK,DCTD,DHODH,ACSL1,GCH1,GUCY2C,HEXB,ME1,NDUFAB1,NDUFB8,PCYT1A,PIGH,PIK3C2A,PPAT,RRM2,TK1,TK2,TYMS,UCK2,PDHX,DGKZ,SOCS3,PAPSS1,SLC22A13,LPCAT3,AGPAT1,AGPAT2,PAICS,SLC26A1,NMNAT2,ACSBG1,HSD17B12,ACSS2,ELOVL1,GPAT3,ORMDL3,NUS1,AK8,SLC27A1	#
4_Member	GO Biological Processes	GO:0072521	purine-containing compound metabolic process	-8.8441	-6.5066	3.11458e-07	36/425	32,204,353,477,1633,2180,2645,2821,2984,4354,4706,4714,4967,5152,5230,5471,8050,9061,9583,9615,10157,10606,10861,23205,23433,25939,51144,51166,51292,51816,53343,55902,57103,64834,80221,83440	ACACB,AK2,APRT,ATP1A2,DCK,ACSL1,GCK,GPI,GUCY2C,MPP1,NDUFAB1,NDUFB8,OGDH,PDE9A,PGK1,PPAT,PDHX,PAPSS1,ENTPD4,GDA,AASS,PAICS,SLC26A1,ACSBG1,RHOQ,SAMHD1,HSD17B12,AADAT,GMPR2,ADA2,NUDT9,ACSS2,TIGAR,ELOVL1,ACSF2,ADPGK	#
4_Member	GO Biological Processes	GO:0009165	nucleotide biosynthetic process	-8.54641	-6.24496	5.6891e-07	27/263	32,204,353,1633,1635,1723,2180,2984,4199,4706,4714,5471,6241,7084,7298,7371,8050,9061,9390,10606,10861,23057,23205,51144,55902,64834,158067	ACACB,AK2,APRT,DCK,DCTD,DHODH,ACSL1,GUCY2C,ME1,NDUFAB1,NDUFB8,PPAT,RRM2,TK2,TYMS,UCK2,PDHX,PAPSS1,SLC22A13,PAICS,SLC26A1,NMNAT2,ACSBG1,HSD17B12,ACSS2,ELOVL1,AK8	#
4_Member	GO Biological Processes	GO:0009150	purine ribonucleotide metabolic process	-8.39911	-6.11646	7.64793e-07	33/381	32,204,353,477,2180,2645,2821,2984,4354,4706,4714,4967,5152,5230,5471,8050,9061,9583,9615,10157,10606,10861,23205,23433,51144,51166,51292,53343,55902,57103,64834,80221,83440	ACACB,AK2,APRT,ATP1A2,ACSL1,GCK,GPI,GUCY2C,MPP1,NDUFAB1,NDUFB8,OGDH,PDE9A,PGK1,PPAT,PDHX,PAPSS1,ENTPD4,GDA,AASS,PAICS,SLC26A1,ACSBG1,RHOQ,HSD17B12,AADAT,GMPR2,NUDT9,ACSS2,TIGAR,ELOVL1,ACSF2,ADPGK	#
4_Member	KEGG Pathway	hsa00230	Purine metabolism	-7.23045	-5.04028	9.11433e-06	17/128	204,353,1633,2984,5146,5152,5471,6241,9061,9583,9615,10606,51020,51292,51816,53343,158067	AK2,APRT,DCK,GUCY2C,PDE6C,PDE9A,PPAT,RRM2,PAPSS1,ENTPD4,GDA,PAICS,HDDC2,GMPR2,ADA2,NUDT9,AK8	#
4_Member	GO Biological Processes	GO:1901137	carbohydrate derivative biosynthetic process	-7.03076	-4.84942	1.41444e-05	40/590	32,204,353,746,1633,1635,1650,1723,2180,2589,2984,4706,4714,5283,5471,6241,6480,6482,7084,7298,7371,8050,9061,9486,9528,9945,10585,10606,10861,23205,51097,51144,51816,55902,64116,64834,79695,92370,116150,727936	ACACB,AK2,APRT,TMEM258,DCK,DCTD,DDOST,DHODH,ACSL1,GALNT1,GUCY2C,NDUFAB1,NDUFB8,PIGH,PPAT,RRM2,ST6GAL1,ST3GAL1,TK2,TYMS,UCK2,PDHX,PAPSS1,CHST10,TMEM59,GFPT2,POMT1,PAICS,SLC26A1,ACSBG1,SCCPDH,HSD17B12,ADA2,ACSS2,SLC39A8,ELOVL1,GALNT12,PXYLP1,NUS1,GXYLT2	#
4_Member	GO Biological Processes	GO:0009260	ribonucleotide biosynthetic process	-5.41376	-3.42845	0.000372865	19/209	32,204,353,1633,1723,2180,2984,4706,4714,5471,7371,8050,9061,10606,10861,23205,51144,55902,64834	ACACB,AK2,APRT,DCK,DHODH,ACSL1,GUCY2C,NDUFAB1,NDUFB8,PPAT,UCK2,PDHX,PAPSS1,PAICS,SLC26A1,ACSBG1,HSD17B12,ACSS2,ELOVL1	#
4_Member	GO Biological Processes	GO:0046390	ribose phosphate biosynthetic process	-5.20528	-3.26405	0.000544436	19/216	32,204,353,1633,1723,2180,2984,4706,4714,5471,7371,8050,9061,10606,10861,23205,51144,55902,64834	ACACB,AK2,APRT,DCK,DHODH,ACSL1,GUCY2C,NDUFAB1,NDUFB8,PPAT,UCK2,PDHX,PAPSS1,PAICS,SLC26A1,ACSBG1,HSD17B12,ACSS2,ELOVL1	#
4_Member	GO Biological Processes	GO:0072522	purine-containing compound biosynthetic process	-4.783	-2.91395	0.00121913	18/211	32,204,353,1633,2180,2984,4706,4714,5471,8050,9061,10606,10861,23205,51144,51816,55902,64834	ACACB,AK2,APRT,DCK,ACSL1,GUCY2C,NDUFAB1,NDUFB8,PPAT,PDHX,PAPSS1,PAICS,SLC26A1,ACSBG1,HSD17B12,ADA2,ACSS2,ELOVL1	#
4_Member	GO Biological Processes	GO:0006164	purine nucleotide biosynthetic process	-4.47653	-2.65982	0.00218867	17/202	32,204,353,1633,2180,2984,4706,4714,5471,8050,9061,10606,10861,23205,51144,55902,64834	ACACB,AK2,APRT,DCK,ACSL1,GUCY2C,NDUFAB1,NDUFB8,PPAT,PDHX,PAPSS1,PAICS,SLC26A1,ACSBG1,HSD17B12,ACSS2,ELOVL1	#
4_Member	GO Biological Processes	GO:0009152	purine ribonucleotide biosynthetic process	-4.11792	-2.37723	0.00419535	16/195	32,204,353,2180,2984,4706,4714,5471,8050,9061,10606,10861,23205,51144,55902,64834	ACACB,AK2,APRT,ACSL1,GUCY2C,NDUFAB1,NDUFB8,PPAT,PDHX,PAPSS1,PAICS,SLC26A1,ACSBG1,HSD17B12,ACSS2,ELOVL1	#
5_Summary	GO Biological Processes	GO:0051321	meiotic cell cycle	-14.9599	-11.9856	1.03372e-12	35/249	699,701,1060,1164,2175,2177,3364,3619,4751,5347,5932,6790,7155,7272,8438,8468,9156,9232,9271,10051,10096,10403,23397,54456,55743,81930,83540,84501,84930,85417,91646,151648,259266,283847,494551	BUB1,BUB1B,CENPC,CKS2,FANCA,FANCD2,HUS1,INCENP,NEK2,PLK1,RBBP8,AURKA,TOP2B,TTK,RAD54L,FKBP6,EXO1,PTTG1,PIWIL1,SMC4,ACTR3,NDC80,NCAPH,MOV10L1,CHFR,KIF18A,NUF2,SPIRE2,MASTL,CCNB3,TDRD12,SGO1,ASPM,TERB1,WEE2	#
5_Member	GO Biological Processes	GO:0051321	meiotic cell cycle	-14.9599	-11.9856	1.03372e-12	35/249	699,701,1060,1164,2175,2177,3364,3619,4751,5347,5932,6790,7155,7272,8438,8468,9156,9232,9271,10051,10096,10403,23397,54456,55743,81930,83540,84501,84930,85417,91646,151648,259266,283847,494551	BUB1,BUB1B,CENPC,CKS2,FANCA,FANCD2,HUS1,INCENP,NEK2,PLK1,RBBP8,AURKA,TOP2B,TTK,RAD54L,FKBP6,EXO1,PTTG1,PIWIL1,SMC4,ACTR3,NDC80,NCAPH,MOV10L1,CHFR,KIF18A,NUF2,SPIRE2,MASTL,CCNB3,TDRD12,SGO1,ASPM,TERB1,WEE2	#
5_Member	GO Biological Processes	GO:1903046	meiotic cell cycle process	-13.6289	-10.8184	1.51918e-11	29/187	699,701,1060,1164,2175,2177,3364,3619,5347,6790,7155,7272,8438,9232,10051,10096,10403,23397,54456,55743,81930,83540,84501,84930,91646,151648,259266,283847,494551	BUB1,BUB1B,CENPC,CKS2,FANCA,FANCD2,HUS1,INCENP,PLK1,AURKA,TOP2B,TTK,RAD54L,PTTG1,SMC4,ACTR3,NDC80,NCAPH,MOV10L1,CHFR,KIF18A,NUF2,SPIRE2,MASTL,TDRD12,SGO1,ASPM,TERB1,WEE2	#
5_Member	GO Biological Processes	GO:0140013	meiotic nuclear division	-12.9924	-10.2506	5.61552e-11	27/170	699,701,1060,1164,2175,2177,3619,5347,6790,7155,7272,8438,9232,10051,10096,10403,23397,54456,81930,83540,84501,84930,91646,151648,259266,283847,494551	BUB1,BUB1B,CENPC,CKS2,FANCA,FANCD2,INCENP,PLK1,AURKA,TOP2B,TTK,RAD54L,PTTG1,SMC4,ACTR3,NDC80,NCAPH,MOV10L1,KIF18A,NUF2,SPIRE2,MASTL,TDRD12,SGO1,ASPM,TERB1,WEE2	#
5_Member	GO Biological Processes	GO:0045132	meiotic chromosome segregation	-6.46154	-4.3349	4.62491e-05	14/98	699,701,1060,2177,5347,7155,7272,9232,10051,10096,23397,83540,151648,283847	BUB1,BUB1B,CENPC,FANCD2,PLK1,TOP2B,TTK,PTTG1,SMC4,ACTR3,NCAPH,NUF2,SGO1,TERB1	#
5_Member	GO Biological Processes	GO:0007127	meiosis I	-3.83268	-2.13901	0.00726084	12/126	1060,1164,2177,5347,6790,7155,8438,9232,10403,54456,151648,283847	CENPC,CKS2,FANCD2,PLK1,AURKA,TOP2B,RAD54L,PTTG1,NDC80,MOV10L1,SGO1,TERB1	#
5_Member	GO Biological Processes	GO:0061982	meiosis I cell cycle process	-3.76782	-2.08446	0.00823257	12/128	1060,1164,2177,5347,6790,7155,8438,9232,10403,54456,151648,283847	CENPC,CKS2,FANCD2,PLK1,AURKA,TOP2B,RAD54L,PTTG1,NDC80,MOV10L1,SGO1,TERB1	#
5_Member	GO Biological Processes	GO:0070192	chromosome organization involved in meiotic cell cycle	-2.37739	-1.02804	0.0937479	7/76	699,701,2177,10051,23397,151648,283847	BUB1,BUB1B,FANCD2,SMC4,NCAPH,SGO1,TERB1	#
5_Member	GO Biological Processes	GO:0045143	homologous chromosome segregation	-2.14326	-0.853932	0.139981	6/64	1060,2177,5347,9232,151648,283847	CENPC,FANCD2,PLK1,PTTG1,SGO1,TERB1	#
6_Summary	GO Biological Processes	GO:1901605	alpha-amino acid metabolic process	-14.7056	-11.749	1.78232e-12	31/197	435,445,875,1036,1800,2731,2746,2752,2805,2806,3034,3712,5471,8528,9945,10157,11112,23464,23576,29968,51078,51166,58478,64116,64577,79814,80017,84706,130013,143941,374569,18,1892,5096,6507,84680,37,39,1592,1891,2098,2645,4835,5226,5230,5264,6718,8074,9583,9615,10478,11315,51816,54905,57103	ASL,ASS1,CBS,CDO1,DPEP1,GLDC,GLUD1,GLUL,GOT1,GOT2,HAL,IVD,PPAT,DDO,GFPT2,AASS,HIBADH,GCAT,DDAH1,PSAT1,THAP4,AADAT,ENOPH1,SLC39A8,ALDH8A1,AGMAT,DGLUCY,GPT2,ACMSD,TTC36,ASPG,ABAT,ECHS1,PCCB,SLC1A3,ACCS,ACADVL,ACAT2,CYP26A1,ECH1,ESD,GCK,NQO2,PGD,PGK1,PHYH,AKR1D1,FGF23,ENTPD4,GDA,SLC25A17,PARK7,ADA2,CYP2W1,TIGAR	#
6_Member	GO Biological Processes	GO:1901605	alpha-amino acid metabolic process	-14.7056	-11.749	1.78232e-12	31/197	435,445,875,1036,1800,2731,2746,2752,2805,2806,3034,3712,5471,8528,9945,10157,11112,23464,23576,29968,51078,51166,58478,64116,64577,79814,80017,84706,130013,143941,374569	ASL,ASS1,CBS,CDO1,DPEP1,GLDC,GLUD1,GLUL,GOT1,GOT2,HAL,IVD,PPAT,DDO,GFPT2,AASS,HIBADH,GCAT,DDAH1,PSAT1,THAP4,AADAT,ENOPH1,SLC39A8,ALDH8A1,AGMAT,DGLUCY,GPT2,ACMSD,TTC36,ASPG	#
6_Member	GO Biological Processes	GO:0006520	cellular amino acid metabolic process	-14.1374	-11.2432	5.71274e-12	36/280	18,435,445,875,1036,1800,1892,2731,2746,2752,2805,2806,3034,3712,5096,5471,6507,8528,9945,10157,11112,23464,23576,29968,51078,51166,58478,64116,64577,79814,80017,84680,84706,130013,143941,374569	ABAT,ASL,ASS1,CBS,CDO1,DPEP1,ECHS1,GLDC,GLUD1,GLUL,GOT1,GOT2,HAL,IVD,PCCB,PPAT,SLC1A3,DDO,GFPT2,AASS,HIBADH,GCAT,DDAH1,PSAT1,THAP4,AADAT,ENOPH1,SLC39A8,ALDH8A1,AGMAT,DGLUCY,ACCS,GPT2,ACMSD,TTC36,ASPG	#
6_Member	GO Biological Processes	GO:0044282	small molecule catabolic process	-14.0469	-11.1695	6.76901e-12	41/363	18,37,39,875,1036,1592,1800,1891,1892,2098,2645,2731,2746,2752,2805,2806,3034,3712,4835,5096,5226,5230,5264,6718,8074,8528,9583,9615,10157,10478,11112,11315,23464,23576,51166,51816,54905,57103,64577,84706,130013	ABAT,ACADVL,ACAT2,CBS,CDO1,CYP26A1,DPEP1,ECH1,ECHS1,ESD,GCK,GLDC,GLUD1,GLUL,GOT1,GOT2,HAL,IVD,NQO2,PCCB,PGD,PGK1,PHYH,AKR1D1,FGF23,DDO,ENTPD4,GDA,AASS,SLC25A17,HIBADH,PARK7,GCAT,DDAH1,AADAT,ADA2,CYP2W1,TIGAR,ALDH8A1,GPT2,ACMSD	#
6_Member	GO Biological Processes	GO:0046395	carboxylic acid catabolic process	-13.0819	-10.3184	4.80359e-11	31/225	18,37,39,875,1036,1592,1800,1891,1892,2731,2746,2752,2805,2806,3034,3712,5096,5226,5264,6718,8528,10157,10478,11112,23464,23576,51166,54905,64577,84706,130013	ABAT,ACADVL,ACAT2,CBS,CDO1,CYP26A1,DPEP1,ECH1,ECHS1,GLDC,GLUD1,GLUL,GOT1,GOT2,HAL,IVD,PCCB,PGD,PHYH,AKR1D1,DDO,AASS,SLC25A17,HIBADH,GCAT,DDAH1,AADAT,CYP2W1,ALDH8A1,GPT2,ACMSD	#
6_Member	GO Biological Processes	GO:0016054	organic acid catabolic process	-12.8713	-10.1602	6.91533e-11	31/229	18,37,39,875,1036,1592,1800,1891,1892,2731,2746,2752,2805,2806,3034,3712,5096,5226,5264,6718,8528,10157,10478,11112,23464,23576,51166,54905,64577,84706,130013	ABAT,ACADVL,ACAT2,CBS,CDO1,CYP26A1,DPEP1,ECH1,ECHS1,GLDC,GLUD1,GLUL,GOT1,GOT2,HAL,IVD,PCCB,PGD,PHYH,AKR1D1,DDO,AASS,SLC25A17,HIBADH,GCAT,DDAH1,AADAT,CYP2W1,ALDH8A1,GPT2,ACMSD	#
6_Member	GO Biological Processes	GO:0009063	cellular amino acid catabolic process	-10.8281	-8.26599	5.4201e-09	20/111	18,875,1036,1892,2731,2746,2752,2805,2806,3034,3712,8528,10157,11112,23464,23576,51166,64577,84706,130013	ABAT,CBS,CDO1,ECHS1,GLDC,GLUD1,GLUL,GOT1,GOT2,HAL,IVD,DDO,AASS,HIBADH,GCAT,DDAH1,AADAT,ALDH8A1,GPT2,ACMSD	#
6_Member	GO Biological Processes	GO:1901606	alpha-amino acid catabolic process	-9.40423	-7.00394	9.90964e-08	17/93	875,1036,2731,2746,2752,2805,2806,3712,8528,10157,11112,23464,23576,51166,64577,84706,130013	CBS,CDO1,GLDC,GLUD1,GLUL,GOT1,GOT2,IVD,DDO,AASS,HIBADH,GCAT,DDAH1,AADAT,ALDH8A1,GPT2,ACMSD	#
7_Summary	GO Biological Processes	GO:0034508	centromere complex assembly	-14.6207	-11.6811	2.08402e-12	14/28	1058,1060,1062,1063,2491,3070,9735,9787,11339,54069,55839,64105,79003,401541,10051,10403,83540,3005,8208,8318,10001,10036,653604	CENPA,CENPC,CENPE,CENPF,CENPI,HELLS,KNTC1,DLGAP5,OIP5,MIS18A,CENPN,CENPK,MIS12,CENPP,SMC4,NDC80,NUF2,H1-0,CHAF1B,CDC45,MED6,CHAF1A,H3C13	#
7_Member	GO Biological Processes	GO:0034508	centromere complex assembly	-14.6207	-11.6811	2.08402e-12	14/28	1058,1060,1062,1063,2491,3070,9735,9787,11339,54069,55839,64105,79003,401541	CENPA,CENPC,CENPE,CENPF,CENPI,HELLS,KNTC1,DLGAP5,OIP5,MIS18A,CENPN,CENPK,MIS12,CENPP	#
7_Member	GO Biological Processes	GO:0051383	kinetochore organization	-13.8987	-11.0493	8.92706e-12	12/20	1058,1060,1062,1063,9735,9787,10051,10403,55839,64105,79003,83540	CENPA,CENPC,CENPE,CENPF,KNTC1,DLGAP5,SMC4,NDC80,CENPN,CENPK,MIS12,NUF2	#
7_Member	GO Biological Processes	GO:0051382	kinetochore assembly	-10.5413	-7.99291	1.01645e-08	9/15	1058,1060,1062,1063,9735,9787,55839,64105,79003	CENPA,CENPC,CENPE,CENPF,KNTC1,DLGAP5,CENPN,CENPK,MIS12	#
7_Member	GO Biological Processes	GO:0065004	protein-DNA complex assembly	-5.42757	-3.43852	0.000364315	20/228	1058,1060,1062,1063,2491,3005,3070,8208,8318,9735,9787,10001,10036,11339,54069,55839,64105,79003,401541,653604	CENPA,CENPC,CENPE,CENPF,CENPI,H1-0,HELLS,CHAF1B,CDC45,KNTC1,DLGAP5,MED6,CHAF1A,OIP5,MIS18A,CENPN,CENPK,MIS12,CENPP,H3C13	#
7_Member	GO Biological Processes	GO:0071824	protein-DNA complex subunit organization	-4.56177	-2.72838	0.00186907	20/261	1058,1060,1062,1063,2491,3005,3070,8208,8318,9735,9787,10001,10036,11339,54069,55839,64105,79003,401541,653604	CENPA,CENPC,CENPE,CENPF,CENPI,H1-0,HELLS,CHAF1B,CDC45,KNTC1,DLGAP5,MED6,CHAF1A,OIP5,MIS18A,CENPN,CENPK,MIS12,CENPP,H3C13	#
8_Summary	GO Cellular Components	GO:0005819	spindle	-14.2806	-11.3574	4.39152e-12	45/426	143,701,983,991,1062,1063,1499,1894,3619,3796,3832,4085,4751,5347,6790,7272,8317,9055,9493,9735,9787,10112,10615,11076,22974,26586,29127,51203,54820,55143,56992,79643,79801,79866,81027,81610,81930,83473,90417,151648,220134,221150,259266,284001,644943,1058,10403,55726,55968,57405,83540,89958,672,1267,6904,7465,11261,50855,81492,84501,85478,113457,159989,164781,388389,378,947,1060,1183,2318,9742,98…	PARP4,BUB1B,CDK1,CDC20,CENPE,CENPF,CTNNB1,ECT2,INCENP,KIF2A,KIF11,MAD2L1,NEK2,PLK1,AURKA,TTK,CDC7,PRC1,KIF23,KNTC1,DLGAP5,KIF20A,SPAG5,TPPP,TPX2,CKAP2,RACGAP1,NUSAP1,NDE1,CDCA8,KIF15,CHMP6,SHCBP1,BORA,TUBB1,FAM83D,KIF18A,KATNAL2,KNSTRN,SGO1,SKA1,SKA3,ASPM,CCDC57,RASSF10,CENPA,NDC80,INTS13,NSFL1C,SPC25,NUF2,SAPCD2,BRCA1,CNP,TBCD,WEE1,CHP1,PARD6A,RSPH6A,SPIRE2,CCDC65,TUBA3D,DEUP1,DAW1,CCDC103,ARF4,…	#
8_Member	GO Cellular Components	GO:0005819	spindle	-14.2806	-11.3574	4.39152e-12	45/426	143,701,983,991,1062,1063,1499,1894,3619,3796,3832,4085,4751,5347,6790,7272,8317,9055,9493,9735,9787,10112,10615,11076,22974,26586,29127,51203,54820,55143,56992,79643,79801,79866,81027,81610,81930,83473,90417,151648,220134,221150,259266,284001,644943	PARP4,BUB1B,CDK1,CDC20,CENPE,CENPF,CTNNB1,ECT2,INCENP,KIF2A,KIF11,MAD2L1,NEK2,PLK1,AURKA,TTK,CDC7,PRC1,KIF23,KNTC1,DLGAP5,KIF20A,SPAG5,TPPP,TPX2,CKAP2,RACGAP1,NUSAP1,NDE1,CDCA8,KIF15,CHMP6,SHCBP1,BORA,TUBB1,FAM83D,KIF18A,KATNAL2,KNSTRN,SGO1,SKA1,SKA3,ASPM,CCDC57,RASSF10	#
8_Member	GO Biological Processes	GO:1902850	microtubule cytoskeleton organization involved in mitosis	-14.1353	-11.2432	5.71274e-12	25/129	991,1058,1062,3619,3796,3832,4085,4751,5347,6790,7272,9055,9493,9787,10403,22974,29127,51203,54820,55143,55726,55968,57405,83540,89958	CDC20,CENPA,CENPE,INCENP,KIF2A,KIF11,MAD2L1,NEK2,PLK1,AURKA,TTK,PRC1,KIF23,DLGAP5,NDC80,TPX2,RACGAP1,NUSAP1,NDE1,CDCA8,INTS13,NSFL1C,SPC25,NUF2,SAPCD2	#
8_Member	GO Biological Processes	GO:0000226	microtubule cytoskeleton organization	-13.4965	-10.6983	2.00329e-11	50/541	672,983,991,1058,1062,1267,1499,3619,3796,3832,4085,4751,5347,6790,6904,7272,7465,9055,9493,9787,10112,10403,10615,11076,11261,22974,29127,50855,51203,54820,55143,55726,55968,57405,81027,81492,81930,83473,83540,84501,85478,89958,90417,113457,151648,159989,164781,259266,284001,388389	BRCA1,CDK1,CDC20,CENPA,CENPE,CNP,CTNNB1,INCENP,KIF2A,KIF11,MAD2L1,NEK2,PLK1,AURKA,TBCD,TTK,WEE1,PRC1,KIF23,DLGAP5,KIF20A,NDC80,SPAG5,TPPP,CHP1,TPX2,RACGAP1,PARD6A,NUSAP1,NDE1,CDCA8,INTS13,NSFL1C,SPC25,TUBB1,RSPH6A,KIF18A,KATNAL2,NUF2,SPIRE2,CCDC65,SAPCD2,KNSTRN,TUBA3D,SGO1,DEUP1,DAW1,ASPM,CCDC57,CCDC103	#
8_Member	GO Biological Processes	GO:0070925	organelle assembly	-11.1946	-8.60314	2.49378e-09	58/795	378,947,991,1058,1060,1062,1063,1183,2318,3619,3796,3832,4751,6790,9055,9493,9735,9742,9787,9855,9908,10096,10403,10529,11020,11234,22974,25776,27031,27152,29127,29887,51382,54443,54734,55143,55647,55839,55968,57082,57535,57728,64105,64284,64792,79003,79643,81027,81492,84286,85478,143941,159989,164781,259266,284001,388389,494551	ARF4,CD34,CDC20,CENPA,CENPC,CENPE,CENPF,CLCN4,FLNC,INCENP,KIF2A,KIF11,NEK2,AURKA,PRC1,KIF23,KNTC1,IFT140,DLGAP5,FARP2,G3BP2,ACTR3,NDC80,NEBL,IFT27,HPS5,TPX2,CBY1,NPHP3,INTU,RACGAP1,SNX10,ATP6V1D,ANLN,RAB39A,CDCA8,RAB20,CENPN,NSFL1C,KNL1,ELAPOR1,WDR19,CENPK,RAB17,IFT22,MIS12,CHMP6,TUBB1,RSPH6A,TMEM175,CCDC65,TTC36,DEUP1,DAW1,ASPM,CCDC57,CCDC103,WEE2	#
8_Member	GO Biological Processes	GO:0007051	spindle organization	-11.1942	-8.60314	2.49378e-09	24/158	991,1062,3619,3796,3832,4751,5347,6790,7272,9055,9493,9787,10403,10615,11076,22974,29127,55143,55726,57405,81027,83540,90417,259266	CDC20,CENPE,INCENP,KIF2A,KIF11,NEK2,PLK1,AURKA,TTK,PRC1,KIF23,DLGAP5,NDC80,SPAG5,TPPP,TPX2,RACGAP1,CDCA8,INTS13,SPC25,TUBB1,NUF2,KNSTRN,ASPM	#
8_Member	GO Biological Processes	GO:0007052	mitotic spindle organization	-10.9871	-8.40338	3.95023e-09	19/97	991,1062,3619,3796,3832,4751,5347,6790,7272,9055,9493,9787,10403,22974,29127,55143,55726,57405,83540	CDC20,CENPE,INCENP,KIF2A,KIF11,NEK2,PLK1,AURKA,TTK,PRC1,KIF23,DLGAP5,NDC80,TPX2,RACGAP1,CDCA8,INTS13,SPC25,NUF2	#
8_Member	GO Cellular Components	GO:0005874	microtubule	-10.4955	-7.9539	1.112e-08	41/466	143,834,983,1062,1770,1781,1785,3619,3796,3832,4751,5347,5605,6645,6790,6904,8826,9055,9493,9735,10112,10615,11076,22974,26586,29127,51203,54820,56992,57821,79643,81027,81930,83473,90417,113457,220134,221150,259266,284001,441054	PARP4,CASP1,CDK1,CENPE,DNAH9,DYNC1I2,DNM2,INCENP,KIF2A,KIF11,NEK2,PLK1,MAP2K2,SNTB2,AURKA,TBCD,IQGAP1,PRC1,KIF23,KNTC1,KIF20A,SPAG5,TPPP,TPX2,CKAP2,RACGAP1,NUSAP1,NDE1,KIF15,CCDC181,CHMP6,TUBB1,KIF18A,KATNAL2,KNSTRN,TUBA3D,SKA1,SKA3,ASPM,CCDC57,C4orf47	#
8_Member	GO Cellular Components	GO:0099513	polymeric cytoskeletal fiber	-9.43766	-7.03252	9.27854e-08	54/789	143,301,834,983,1062,1770,1781,1785,1832,2039,3619,3796,3832,4001,4430,4751,5347,5358,5493,5605,6645,6790,6904,8826,9055,9124,9493,9735,10112,10615,11076,22974,23022,23433,26502,26586,29127,51203,54820,54857,56992,57821,79643,81027,81930,83473,90417,113457,220134,221150,259266,284001,342184,441054	PARP4,ANXA1,CASP1,CDK1,CENPE,DNAH9,DYNC1I2,DNM2,DSP,DMTN,INCENP,KIF2A,KIF11,LMNB1,MYO1B,NEK2,PLK1,PLS3,PPL,MAP2K2,SNTB2,AURKA,TBCD,IQGAP1,PRC1,PDLIM1,KIF23,KNTC1,KIF20A,SPAG5,TPPP,TPX2,PALLD,RHOQ,NARF,CKAP2,RACGAP1,NUSAP1,NDE1,GDPD2,KIF15,CCDC181,CHMP6,TUBB1,KIF18A,KATNAL2,KNSTRN,TUBA3D,SKA1,SKA3,ASPM,CCDC57,FMN1,C4orf47	#
8_Member	GO Cellular Components	GO:0072686	mitotic spindle	-9.06994	-6.71104	1.94516e-07	23/183	983,1062,1894,3832,4085,5347,6790,8317,9055,9493,10615,11076,22974,26586,29127,51203,81027,81610,81930,90417,220134,221150,259266	CDK1,CENPE,ECT2,KIF11,MAD2L1,PLK1,AURKA,CDC7,PRC1,KIF23,SPAG5,TPPP,TPX2,CKAP2,RACGAP1,NUSAP1,TUBB1,FAM83D,KIF18A,KNSTRN,SKA1,SKA3,ASPM	#
8_Member	GO Cellular Components	GO:0000922	spindle pole	-8.84982	-6.50813	3.10366e-07	22/172	991,1063,1499,3796,3832,4085,4751,5347,6790,9055,9735,9787,10615,22974,26586,54820,81610,83473,90417,151648,259266,644943	CDC20,CENPF,CTNNB1,KIF2A,KIF11,MAD2L1,NEK2,PLK1,AURKA,PRC1,KNTC1,DLGAP5,SPAG5,TPX2,CKAP2,NDE1,FAM83D,KATNAL2,KNSTRN,SGO1,ASPM,RASSF10	#
8_Member	GO Biological Processes	GO:0140694	non-membrane-bounded organelle assembly	-8.64498	-6.32387	4.7438e-07	30/315	991,1058,1060,1062,1063,2318,3619,3796,3832,4751,6790,9055,9493,9735,9787,9855,9908,10403,10529,22974,29127,54443,55143,55839,64105,79003,81027,159989,259266,284001	CDC20,CENPA,CENPC,CENPE,CENPF,FLNC,INCENP,KIF2A,KIF11,NEK2,AURKA,PRC1,KIF23,KNTC1,DLGAP5,FARP2,G3BP2,NDC80,NEBL,TPX2,RACGAP1,ANLN,CDCA8,CENPN,CENPK,MIS12,TUBB1,DEUP1,ASPM,CCDC57	#
8_Member	GO Molecular Functions	GO:0008017	microtubule binding	-8.2642	-5.99603	1.00919e-06	27/271	1062,1063,1785,3796,3832,5347,6280,9055,9493,9787,10112,10615,11076,11261,22974,29127,51203,54820,56992,57821,79805,81610,81930,83473,90417,220134,342184	CENPE,CENPF,DNM2,KIF2A,KIF11,PLK1,S100A9,PRC1,KIF23,DLGAP5,KIF20A,SPAG5,TPPP,CHP1,TPX2,RACGAP1,NUSAP1,NDE1,KIF15,CCDC181,VASH2,FAM83D,KIF18A,KATNAL2,KNSTRN,SKA1,FMN1	#
8_Member	GO Cellular Components	GO:0005876	spindle microtubule	-7.12435	-4.94008	1.14795e-05	14/87	143,983,1062,3796,3832,5347,6790,9055,9735,79643,81930,220134,221150,284001	PARP4,CDK1,CENPE,KIF2A,KIF11,PLK1,AURKA,PRC1,KNTC1,CHMP6,KIF18A,SKA1,SKA3,CCDC57	#
8_Member	GO Molecular Functions	GO:0015631	tubulin binding	-6.92832	-4.75848	1.74391e-05	30/375	672,1062,1063,1785,3796,3832,5347,6280,6904,9055,9493,9787,10112,10615,11076,11261,22974,29127,51203,54820,56992,57821,79805,81610,81930,83473,84871,90417,220134,342184	BRCA1,CENPE,CENPF,DNM2,KIF2A,KIF11,PLK1,S100A9,TBCD,PRC1,KIF23,DLGAP5,KIF20A,SPAG5,TPPP,CHP1,TPX2,RACGAP1,NUSAP1,NDE1,KIF15,CCDC181,VASH2,FAM83D,KIF18A,KATNAL2,AGBL4,KNSTRN,SKA1,FMN1	#
8_Member	GO Biological Processes	GO:0051225	spindle assembly	-6.5748	-4.42978	3.71723e-05	14/96	991,3619,3796,3832,4751,6790,9055,9493,10403,22974,29127,55143,81027,259266	CDC20,INCENP,KIF2A,KIF11,NEK2,AURKA,PRC1,KIF23,NDC80,TPX2,RACGAP1,CDCA8,TUBB1,ASPM	#
8_Member	GO Biological Processes	GO:0090307	mitotic spindle assembly	-6.08034	-4.00456	9.8956e-05	10/51	991,3619,3796,3832,4751,9055,9493,22974,29127,55143	CDC20,INCENP,KIF2A,KIF11,NEK2,PRC1,KIF23,TPX2,RACGAP1,CDCA8	#
9_Summary	KEGG Pathway	hsa04110	Cell cycle	-13.4206	-10.6343	2.32137e-11	24/126	699,701,890,896,983,991,1111,1869,1870,1871,4085,4172,4173,4174,4175,4998,5347,7272,7465,8317,8318,9232,85417,494551,2305,3364,5605,7416,821,10488,5426,5932	BUB1,BUB1B,CCNA2,CCND3,CDK1,CDC20,CHEK1,E2F1,E2F2,E2F3,MAD2L1,MCM3,MCM4,MCM5,MCM6,ORC1,PLK1,TTK,WEE1,CDC7,CDC45,PTTG1,CCNB3,WEE2,FOXM1,HUS1,MAP2K2,VDAC1,CANX,CREB3,POLE,RBBP8	#
9_Member	KEGG Pathway	hsa04110	Cell cycle	-13.4206	-10.6343	2.32137e-11	24/126	699,701,890,896,983,991,1111,1869,1870,1871,4085,4172,4173,4174,4175,4998,5347,7272,7465,8317,8318,9232,85417,494551	BUB1,BUB1B,CCNA2,CCND3,CDK1,CDC20,CHEK1,E2F1,E2F2,E2F3,MAD2L1,MCM3,MCM4,MCM5,MCM6,ORC1,PLK1,TTK,WEE1,CDC7,CDC45,PTTG1,CCNB3,WEE2	#
9_Member	KEGG Pathway	hsa04218	Cellular senescence	-2.98747	-1.47492	0.0335027	12/156	890,896,983,1111,1869,1870,1871,2305,3364,5605,7416,85417	CCNA2,CCND3,CDK1,CHEK1,E2F1,E2F2,E2F3,FOXM1,HUS1,MAP2K2,VDAC1,CCNB3	#
9_Member	KEGG Pathway	hsa05166	Human T-cell leukemia virus 1 infection	-2.56286	-1.16401	0.0685465	14/222	701,821,890,896,991,1111,1869,1870,1871,4085,5605,7416,9232,10488	BUB1B,CANX,CCNA2,CCND3,CDC20,CHEK1,E2F1,E2F2,E2F3,MAD2L1,MAP2K2,VDAC1,PTTG1,CREB3	#
9_Member	GO Biological Processes	GO:0044843	cell cycle G1/S phase transition	-2.059	-0.790827	0.161873	7/87	890,896,1869,1871,5426,5932,8317	CCNA2,CCND3,E2F1,E2F3,POLE,RBBP8,CDC7	#
10_Summary	KEGG Pathway	hsa01200	Carbon metabolism	-13.3657	-10.5909	2.56483e-11	23/115	39,1892,2098,2645,2731,2746,2805,2806,2821,3419,4190,4191,4199,4967,5096,5226,5230,6888,29968,55902,83440,84706,283871,2752,1728,57103,32,223,501,3945	ACAT2,ECHS1,ESD,GCK,GLDC,GLUD1,GOT1,GOT2,GPI,IDH3A,MDH1,MDH2,ME1,OGDH,PCCB,PGD,PGK1,TALDO1,PSAT1,ACSS2,ADPGK,GPT2,PGP,GLUL,NQO1,TIGAR,ACACB,ALDH9A1,ALDH7A1,LDHB	#
10_Member	KEGG Pathway	hsa01200	Carbon metabolism	-13.3657	-10.5909	2.56483e-11	23/115	39,1892,2098,2645,2731,2746,2805,2806,2821,3419,4190,4191,4199,4967,5096,5226,5230,6888,29968,55902,83440,84706,283871	ACAT2,ECHS1,ESD,GCK,GLDC,GLUD1,GOT1,GOT2,GPI,IDH3A,MDH1,MDH2,ME1,OGDH,PCCB,PGD,PGK1,TALDO1,PSAT1,ACSS2,ADPGK,GPT2,PGP	#
10_Member	KEGG Pathway	hsa00630	Glyoxylate and dicarboxylate metabolism	-6.05988	-3.99091	0.000102116	8/30	39,2731,2752,4190,4191,5096,55902,283871	ACAT2,GLDC,GLUL,MDH1,MDH2,PCCB,ACSS2,PGP	#
10_Member	GO Biological Processes	GO:0006734	NADH metabolic process	-5.60929	-3.57725	0.000264697	8/34	1728,2645,4190,4191,4199,4967,5230,57103	NQO1,GCK,MDH1,MDH2,ME1,OGDH,PGK1,TIGAR	#
10_Member	KEGG Pathway	hsa00620	Pyruvate metabolism	-5.43915	-3.44634	0.000357815	9/47	32,39,223,501,3945,4190,4191,4199,55902	ACACB,ACAT2,ALDH9A1,ALDH7A1,LDHB,MDH1,MDH2,ME1,ACSS2	#
10_Member	GO Biological Processes	GO:0006107	oxaloacetate metabolic process	-4.24229	-2.47729	0.00333204	4/9	2805,2806,4190,4191	GOT1,GOT2,MDH1,MDH2	#
10_Member	GO Molecular Functions	GO:0016615	malate dehydrogenase activity	-3.01674	-1.49726	0.0318227	3/8	4190,4191,4199	MDH1,MDH2,ME1	#
10_Member	GO Biological Processes	GO:0006108	malate metabolic process	-2.84934	-1.37653	0.0420209	3/9	4190,4191,4199	MDH1,MDH2,ME1	#
10_Member	KEGG Pathway	hsa00020	Citrate cycle (TCA cycle)	-2.09819	-0.817739	0.152146	4/30	3419,4190,4191,4967	IDH3A,MDH1,MDH2,OGDH	#
10_Member	GO Biological Processes	GO:0006099	tricarboxylic acid cycle	-2.0473	-0.78408	0.164407	4/31	3419,4190,4191,4967	IDH3A,MDH1,MDH2,OGDH	#
11_Summary	GO Biological Processes	GO:0006259	DNA metabolic process	-13.0515	-10.2991	5.02266e-11	61/780	143,580,672,875,983,1063,1111,2021,2139,2175,2176,2177,2178,2305,3070,3364,4172,4173,4174,4175,4998,5426,5932,6241,7083,7084,7155,7298,7468,8208,8317,8318,8438,8468,8930,9156,9232,10036,10293,11169,11315,25939,29980,51426,51750,54456,55120,55388,63967,80119,83695,84515,91646,115004,115426,116447,121642,157570,163589,163859,100133315,1869,2885,3665,5347,5929,9575,27086,56658,57103,84930,301,5457,1…	PARP4,BARD1,BRCA1,CBS,CDK1,CENPF,CHEK1,ENDOG,EYA2,FANCA,FANCC,FANCD2,FANCE,FOXM1,HELLS,HUS1,MCM3,MCM4,MCM5,MCM6,ORC1,POLE,RBBP8,RRM2,TK1,TK2,TOP2B,TYMS,NSD2,CHAF1B,CDC7,CDC45,RAD54L,FKBP6,MBD4,EXO1,PTTG1,CHAF1A,TRAIP,WDHD1,PARK7,SAMHD1,DONSON,POLK,RTEL1,MOV10L1,FANCL,MCM10,CLSPN,PIF1,RHNO1,MCM8,TDRD12,CGAS,UHRF2,TOP1MT,ALKBH2,ESCO2,TDRD5,SDE2,XNDC1N,E2F1,GRB2,IRF7,PLK1,RBBP5,CLOCK,FOXP1,TRIM39,TI…	#
11_Member	GO Biological Processes	GO:0006259	DNA metabolic process	-13.0515	-10.2991	5.02266e-11	61/780	143,580,672,875,983,1063,1111,2021,2139,2175,2176,2177,2178,2305,3070,3364,4172,4173,4174,4175,4998,5426,5932,6241,7083,7084,7155,7298,7468,8208,8317,8318,8438,8468,8930,9156,9232,10036,10293,11169,11315,25939,29980,51426,51750,54456,55120,55388,63967,80119,83695,84515,91646,115004,115426,116447,121642,157570,163589,163859,100133315	PARP4,BARD1,BRCA1,CBS,CDK1,CENPF,CHEK1,ENDOG,EYA2,FANCA,FANCC,FANCD2,FANCE,FOXM1,HELLS,HUS1,MCM3,MCM4,MCM5,MCM6,ORC1,POLE,RBBP8,RRM2,TK1,TK2,TOP2B,TYMS,NSD2,CHAF1B,CDC7,CDC45,RAD54L,FKBP6,MBD4,EXO1,PTTG1,CHAF1A,TRAIP,WDHD1,PARK7,SAMHD1,DONSON,POLK,RTEL1,MOV10L1,FANCL,MCM10,CLSPN,PIF1,RHNO1,MCM8,TDRD12,CGAS,UHRF2,TOP1MT,ALKBH2,ESCO2,TDRD5,SDE2,XNDC1N	#
11_Member	GO Biological Processes	GO:0006974	cellular response to DNA damage stimulus	-10.9045	-8.33529	4.62068e-09	55/742	143,580,672,983,1111,1869,2139,2175,2176,2177,2178,2305,2885,3364,3665,4172,4173,4174,4175,5347,5426,5929,5932,7468,8208,8317,8318,8438,8930,9156,9232,9575,10036,10293,11169,11315,25939,27086,29980,51426,51750,55120,55388,56658,57103,63967,80119,83695,84515,84930,115004,121642,157570,163859,100133315	PARP4,BARD1,BRCA1,CDK1,CHEK1,E2F1,EYA2,FANCA,FANCC,FANCD2,FANCE,FOXM1,GRB2,HUS1,IRF7,MCM3,MCM4,MCM5,MCM6,PLK1,POLE,RBBP5,RBBP8,NSD2,CHAF1B,CDC7,CDC45,RAD54L,MBD4,EXO1,PTTG1,CLOCK,CHAF1A,TRAIP,WDHD1,PARK7,SAMHD1,FOXP1,DONSON,POLK,RTEL1,FANCL,MCM10,TRIM39,TIGAR,CLSPN,PIF1,RHNO1,MCM8,MASTL,CGAS,ALKBH2,ESCO2,SDE2,XNDC1N	#
11_Member	GO Biological Processes	GO:0006260	DNA replication	-10.3518	-7.82332	1.50205e-08	26/203	580,672,983,1111,4172,4173,4174,4175,4998,5426,5932,6241,8208,8318,10036,10293,11169,25939,29980,51426,51750,55388,80119,84515,116447,163859	BARD1,BRCA1,CDK1,CHEK1,MCM3,MCM4,MCM5,MCM6,ORC1,POLE,RBBP8,RRM2,CHAF1B,CDC45,CHAF1A,TRAIP,WDHD1,SAMHD1,DONSON,POLK,RTEL1,MCM10,PIF1,MCM8,TOP1MT,SDE2	#
11_Member	GO Biological Processes	GO:0006281	DNA repair	-10.1569	-7.65969	2.18931e-08	42/498	143,580,672,983,1111,2139,2175,2176,2177,2178,2305,3364,4172,4173,4174,4175,5426,5932,7468,8208,8317,8318,8438,8930,9156,9232,10036,10293,11169,11315,25939,51426,51750,55120,63967,80119,83695,84515,115004,121642,157570,100133315	PARP4,BARD1,BRCA1,CDK1,CHEK1,EYA2,FANCA,FANCC,FANCD2,FANCE,FOXM1,HUS1,MCM3,MCM4,MCM5,MCM6,POLE,RBBP8,NSD2,CHAF1B,CDC7,CDC45,RAD54L,MBD4,EXO1,PTTG1,CHAF1A,TRAIP,WDHD1,PARK7,SAMHD1,POLK,RTEL1,FANCL,CLSPN,PIF1,RHNO1,MCM8,CGAS,ALKBH2,ESCO2,XNDC1N	#
11_Member	GO Biological Processes	GO:0006261	DNA-templated DNA replication	-6.70063	-4.53923	2.88918e-05	17/139	580,672,4172,4173,4174,4175,4998,5426,5932,8318,10293,11169,25939,29980,51750,55388,84515	BARD1,BRCA1,MCM3,MCM4,MCM5,MCM6,ORC1,POLE,RBBP8,CDC45,TRAIP,WDHD1,SAMHD1,DONSON,RTEL1,MCM10,MCM8	#
11_Member	GO Biological Processes	GO:0000727	double-strand break repair via break-induced replication	-6.54142	-4.40437	3.94118e-05	6/12	4172,4173,4174,4175,8317,8318	MCM3,MCM4,MCM5,MCM6,CDC7,CDC45	#
11_Member	GO Cellular Components	GO:0042555	MCM complex	-6.15233	-4.05548	8.80075e-05	5/8	4172,4173,4174,4175,84515	MCM3,MCM4,MCM5,MCM6,MCM8	#
11_Member	GO Cellular Components	GO:0071162	CMG complex	-5.26496	-3.31183	0.000487719	5/11	4172,4173,4174,4175,8318	MCM3,MCM4,MCM5,MCM6,CDC45	#
11_Member	GO Biological Processes	GO:0006310	DNA recombination	-5.14678	-3.21385	0.000611148	20/238	580,672,2021,2177,3364,4172,4173,4174,4175,5932,7155,8317,8318,8438,9156,25939,51750,80119,83695,84515	BARD1,BRCA1,ENDOG,FANCD2,HUS1,MCM3,MCM4,MCM5,MCM6,RBBP8,TOP2B,CDC7,CDC45,RAD54L,EXO1,SAMHD1,RTEL1,PIF1,RHNO1,MCM8	#
11_Member	GO Biological Processes	GO:0006270	DNA replication initiation	-5.0535	-3.12872	0.000743495	7/29	4172,4173,4174,4175,4998,8318,55388	MCM3,MCM4,MCM5,MCM6,ORC1,CDC45,MCM10	#
11_Member	GO Cellular Components	GO:0031261	DNA replication preinitiation complex	-5.04056	-3.12083	0.000757129	5/12	4172,4173,4174,4175,8318	MCM3,MCM4,MCM5,MCM6,CDC45	#
11_Member	GO Biological Processes	GO:0000725	recombinational repair	-4.8114	-2.9267	0.00118387	13/117	672,3364,4172,4173,4174,4175,5932,8317,8318,8438,25939,83695,84515	BRCA1,HUS1,MCM3,MCM4,MCM5,MCM6,RBBP8,CDC7,CDC45,RAD54L,SAMHD1,RHNO1,MCM8	#
11_Member	GO Biological Processes	GO:0071103	DNA conformation change	-4.65282	-2.80883	0.00155298	12/104	301,4172,4173,4174,4175,7155,8318,8438,51750,80119,84515,116447	ANXA1,MCM3,MCM4,MCM5,MCM6,TOP2B,CDC45,RAD54L,RTEL1,PIF1,MCM8,TOP1MT	#
11_Member	GO Molecular Functions	GO:0017116	single-stranded DNA helicase activity	-4.61229	-2.76964	0.00169966	6/23	4172,4173,4174,4175,80119,84515	MCM3,MCM4,MCM5,MCM6,PIF1,MCM8	#
11_Member	GO Biological Processes	GO:0033260	nuclear DNA replication	-4.49725	-2.67164	0.00212991	6/24	4172,4173,4175,8318,29980,51750	MCM3,MCM4,MCM6,CDC45,DONSON,RTEL1	#
11_Member	GO Biological Processes	GO:0044786	cell cycle DNA replication	-4.38797	-2.59494	0.00254133	6/25	4172,4173,4175,8318,29980,51750	MCM3,MCM4,MCM6,CDC45,DONSON,RTEL1	#
11_Member	GO Biological Processes	GO:0000724	double-strand break repair via homologous recombination	-4.29147	-2.51786	0.00303486	12/113	672,3364,4172,4173,4174,4175,5932,8317,8318,8438,25939,84515	BRCA1,HUS1,MCM3,MCM4,MCM5,MCM6,RBBP8,CDC7,CDC45,RAD54L,SAMHD1,MCM8	#
11_Member	GO Molecular Functions	GO:0140097	catalytic activity, acting on DNA	-4.02485	-2.30176	0.00499162	18/241	2021,3070,4172,4173,4174,4175,5426,5932,7155,8438,8930,9156,51426,51750,80119,84515,116447,121642	ENDOG,HELLS,MCM3,MCM4,MCM5,MCM6,POLE,RBBP8,TOP2B,RAD54L,MBD4,EXO1,POLK,RTEL1,PIF1,MCM8,TOP1MT,ALKBH2	#
11_Member	GO Molecular Functions	GO:0003697	single-stranded DNA binding	-3.89897	-2.19084	0.00644408	12/124	4172,4173,4174,4175,5457,5932,8318,8438,10051,25939,55388,84515	MCM3,MCM4,MCM5,MCM6,POU4F1,RBBP8,CDC45,RAD54L,SMC4,SAMHD1,MCM10,MCM8	#
11_Member	GO Biological Processes	GO:0032508	DNA duplex unwinding	-3.83573	-2.14016	0.00724163	10/90	301,4172,4173,4174,4175,8318,8438,51750,80119,84515	ANXA1,MCM3,MCM4,MCM5,MCM6,CDC45,RAD54L,RTEL1,PIF1,MCM8	#
11_Member	GO Biological Processes	GO:1902969	mitotic DNA replication	-3.67591	-2.01511	0.00965813	4/12	4172,4173,4175,8318	MCM3,MCM4,MCM6,CDC45	#
11_Member	GO Biological Processes	GO:0006268	DNA unwinding involved in DNA replication	-3.61523	-1.96571	0.0108215	5/22	4172,4173,4174,4175,8318	MCM3,MCM4,MCM5,MCM6,CDC45	#
11_Member	GO Biological Processes	GO:0032392	DNA geometric change	-3.60306	-1.95524	0.0110856	10/96	301,4172,4173,4174,4175,8318,8438,51750,80119,84515	ANXA1,MCM3,MCM4,MCM5,MCM6,CDC45,RAD54L,RTEL1,PIF1,MCM8	#
11_Member	GO Biological Processes	GO:0006302	double-strand break repair	-3.40413	-1.79702	0.0159582	15/203	672,2177,3364,4172,4173,4174,4175,5932,7468,8317,8318,8438,25939,84515,157570	BRCA1,FANCD2,HUS1,MCM3,MCM4,MCM5,MCM6,RBBP8,NSD2,CDC7,CDC45,RAD54L,SAMHD1,MCM8,ESCO2	#
11_Member	GO Biological Processes	GO:0030174	regulation of DNA-templated DNA replication initiation	-3.26317	-1.68022	0.0208823	4/15	4172,4173,4174,4175	MCM3,MCM4,MCM5,MCM6	#
11_Member	GO Molecular Functions	GO:0003678	DNA helicase activity	-3.1777	-1.61486	0.0242741	8/72	4172,4173,4174,4175,8438,51750,80119,84515	MCM3,MCM4,MCM5,MCM6,RAD54L,RTEL1,PIF1,MCM8	#
11_Member	GO Biological Processes	GO:0090329	regulation of DNA-templated DNA replication	-3.10592	-1.56095	0.0274824	7/57	2021,4172,4173,4174,4175,8317,29980	ENDOG,MCM3,MCM4,MCM5,MCM6,CDC7,DONSON	#
11_Member	GO Molecular Functions	GO:0004386	helicase activity	-3.01179	-1.49485	0.0320003	12/155	3070,4172,4173,4174,4175,8438,51750,54456,79132,80119,84515,91646	HELLS,MCM3,MCM4,MCM5,MCM6,RAD54L,RTEL1,MOV10L1,DHX58,PIF1,MCM8,TDRD12	#
11_Member	GO Biological Processes	GO:0006275	regulation of DNA replication	-2.96079	-1.46082	0.0346085	11/136	890,983,2021,4172,4173,4174,4175,6282,8317,29980,157570	CCNA2,CDK1,ENDOG,MCM3,MCM4,MCM5,MCM6,S100A11,CDC7,DONSON,ESCO2	#
11_Member	GO Molecular Functions	GO:0008094	ATP-dependent activity, acting on DNA	-2.81124	-1.35158	0.0445061	10/121	3070,4172,4173,4174,4175,7155,8438,51750,80119,84515	HELLS,MCM3,MCM4,MCM5,MCM6,TOP2B,RAD54L,RTEL1,PIF1,MCM8	#
11_Member	KEGG Pathway	hsa03030	DNA replication	-2.59336	-1.1843	0.0654185	5/36	4172,4173,4174,4175,5426	MCM3,MCM4,MCM5,MCM6,POLE	#
11_Member	GO Molecular Functions	GO:0140640	catalytic activity, acting on a nucleic acid	-2.2716	-0.941963	0.114298	27/592	2021,3070,4172,4173,4174,4175,5426,5932,7155,8438,8930,9156,9271,23357,25939,51095,51110,51426,51750,54456,79132,80119,84515,91646,116447,121642,391356	ENDOG,HELLS,MCM3,MCM4,MCM5,MCM6,POLE,RBBP8,TOP2B,RAD54L,MBD4,EXO1,PIWIL1,ANGEL1,SAMHD1,TRNT1,LACTB2,POLK,RTEL1,MOV10L1,DHX58,PIF1,MCM8,TDRD12,TOP1MT,ALKBH2,PTRHD1	#
11_Member	GO Biological Processes	GO:0006271	DNA strand elongation involved in DNA replication	-2.16755	-0.871824	0.134331	3/15	4172,4173,5426	MCM3,MCM4,POLE	#
12_Summary	GO Biological Processes	GO:0032787	monocarboxylic acid metabolic process	-12.9238	-10.2027	6.27015e-11	47/502	18,32,37,39,672,1592,1891,1892,2180,2194,2645,2821,3034,3712,3945,4199,4706,4967,5096,5226,5230,5264,6319,6507,6718,7416,8050,8876,8879,9415,10478,11315,23205,51102,51144,54905,55902,57103,64577,64834,65985,80221,83440,130013,283748,376497,387521,353,435,445,834,875,1036,1717,2643,2686,2746,2752,2805,2806,4191,4353,7084,10157,29968,51816,58478,116150,283871,2230,3074,5130,5283,5286,6482,8525,9021…	ABAT,ACACB,ACADVL,ACAT2,BRCA1,CYP26A1,ECH1,ECHS1,ACSL1,FASN,GCK,GPI,HAL,IVD,LDHB,ME1,NDUFAB1,OGDH,PCCB,PGD,PGK1,PHYH,SCD,SLC1A3,AKR1D1,VDAC1,PDHX,VNN1,SGPL1,FADS2,SLC25A17,PARK7,ACSBG1,MECR,HSD17B12,CYP2W1,ACSS2,TIGAR,ALDH8A1,ELOVL1,AACS,ACSF2,ADPGK,ACMSD,PLA2G4D,SLC27A1,PEDS1,APRT,ASL,ASS1,CASP1,CBS,CDO1,DHCR7,GCH1,GGT7,GLUD1,GLUL,GOT1,GOT2,MDH2,MPO,TK2,AASS,PSAT1,ADA2,ENOPH1,NUS1,PGP,FDX1,HEXB,…	#
12_Member	GO Biological Processes	GO:0032787	monocarboxylic acid metabolic process	-12.9238	-10.2027	6.27015e-11	47/502	18,32,37,39,672,1592,1891,1892,2180,2194,2645,2821,3034,3712,3945,4199,4706,4967,5096,5226,5230,5264,6319,6507,6718,7416,8050,8876,8879,9415,10478,11315,23205,51102,51144,54905,55902,57103,64577,64834,65985,80221,83440,130013,283748,376497,387521	ABAT,ACACB,ACADVL,ACAT2,BRCA1,CYP26A1,ECH1,ECHS1,ACSL1,FASN,GCK,GPI,HAL,IVD,LDHB,ME1,NDUFAB1,OGDH,PCCB,PGD,PGK1,PHYH,SCD,SLC1A3,AKR1D1,VDAC1,PDHX,VNN1,SGPL1,FADS2,SLC25A17,PARK7,ACSBG1,MECR,HSD17B12,CYP2W1,ACSS2,TIGAR,ALDH8A1,ELOVL1,AACS,ACSF2,ADPGK,ACMSD,PLA2G4D,SLC27A1,PEDS1	#
12_Member	GO Biological Processes	GO:0044283	small molecule biosynthetic process	-11.6916	-9.03605	9.20339e-10	42/446	18,32,353,435,445,672,834,875,1036,1717,2194,2643,2686,2746,2752,2805,2806,2821,4191,4353,4706,5226,5230,6319,6507,6718,7084,9415,10157,11315,23205,29968,51102,51144,51816,58478,64577,64834,65985,116150,130013,283871	ABAT,ACACB,APRT,ASL,ASS1,BRCA1,CASP1,CBS,CDO1,DHCR7,FASN,GCH1,GGT7,GLUD1,GLUL,GOT1,GOT2,GPI,MDH2,MPO,NDUFAB1,PGD,PGK1,SCD,SLC1A3,AKR1D1,TK2,FADS2,AASS,PARK7,ACSBG1,PSAT1,MECR,HSD17B12,ADA2,ENOPH1,ALDH8A1,ELOVL1,AACS,NUS1,ACMSD,PGP	#
12_Member	GO Biological Processes	GO:0016053	organic acid biosynthetic process	-9.5183	-7.09319	8.06881e-08	29/272	18,32,435,445,672,834,875,1036,2194,2686,2746,2752,2805,2806,4706,6319,6507,6718,9415,10157,11315,23205,29968,51102,51144,58478,64577,64834,130013	ABAT,ACACB,ASL,ASS1,BRCA1,CASP1,CBS,CDO1,FASN,GGT7,GLUD1,GLUL,GOT1,GOT2,NDUFAB1,SCD,SLC1A3,AKR1D1,FADS2,AASS,PARK7,ACSBG1,PSAT1,MECR,HSD17B12,ENOPH1,ALDH8A1,ELOVL1,ACMSD	#
12_Member	GO Biological Processes	GO:0046394	carboxylic acid biosynthetic process	-8.93806	-6.59213	2.5578e-07	28/270	18,32,435,445,672,834,875,2194,2686,2746,2752,2805,2806,4706,6319,6507,6718,9415,10157,11315,23205,29968,51102,51144,58478,64577,64834,130013	ABAT,ACACB,ASL,ASS1,BRCA1,CASP1,CBS,FASN,GGT7,GLUD1,GLUL,GOT1,GOT2,NDUFAB1,SCD,SLC1A3,AKR1D1,FADS2,AASS,PARK7,ACSBG1,PSAT1,MECR,HSD17B12,ENOPH1,ALDH8A1,ELOVL1,ACMSD	#
12_Member	KEGG Pathway	hsa01212	Fatty acid metabolism	-6.55543	-4.41308	3.86293e-05	11/57	37,39,1892,2180,2194,6319,9415,23205,51102,51144,64834	ACADVL,ACAT2,ECHS1,ACSL1,FASN,SCD,FADS2,ACSBG1,MECR,HSD17B12,ELOVL1	#
12_Member	GO Biological Processes	GO:0008610	lipid biosynthetic process	-6.45887	-4.33479	4.62607e-05	39/597	32,672,1717,2180,2194,2230,2686,3074,4706,5130,5283,5286,6319,6482,6718,8525,8879,9021,9415,10162,10554,10555,10826,23205,51097,51102,51144,51700,55902,64577,64834,65985,79154,80168,84803,94103,116150,376497,387521	ACACB,BRCA1,DHCR7,ACSL1,FASN,FDX1,GGT7,HEXB,NDUFAB1,PCYT1A,PIGH,PIK3C2A,SCD,ST3GAL1,AKR1D1,DGKZ,SGPL1,SOCS3,FADS2,LPCAT3,AGPAT1,AGPAT2,FAXDC2,ACSBG1,SCCPDH,MECR,HSD17B12,CYB5R2,ACSS2,ALDH8A1,ELOVL1,AACS,DHRS11,MOGAT2,GPAT3,ORMDL3,NUS1,SLC27A1,PEDS1	#
12_Member	GO Biological Processes	GO:0006631	fatty acid metabolic process	-5.55041	-3.52426	0.00029905	25/326	32,37,39,672,1891,1892,2180,2194,3712,4706,5096,5264,6319,8879,9415,10478,23205,51102,51144,64834,65985,80221,283748,376497,387521	ACACB,ACADVL,ACAT2,BRCA1,ECH1,ECHS1,ACSL1,FASN,IVD,NDUFAB1,PCCB,PHYH,SCD,SGPL1,FADS2,SLC25A17,ACSBG1,MECR,HSD17B12,ELOVL1,AACS,ACSF2,PLA2G4D,SLC27A1,PEDS1	#
12_Member	GO Biological Processes	GO:0072330	monocarboxylic acid biosynthetic process	-3.88644	-2.18027	0.00660288	14/163	32,672,2194,4706,6319,6718,9415,11315,23205,51102,51144,64577,64834,130013	ACACB,BRCA1,FASN,NDUFAB1,SCD,AKR1D1,FADS2,PARK7,ACSBG1,MECR,HSD17B12,ALDH8A1,ELOVL1,ACMSD	#
12_Member	GO Biological Processes	GO:0006633	fatty acid biosynthetic process	-2.86591	-1.3876	0.0409637	10/119	32,672,2194,4706,6319,9415,23205,51102,51144,64834	ACACB,BRCA1,FASN,NDUFAB1,SCD,FADS2,ACSBG1,MECR,HSD17B12,ELOVL1	#
12_Member	KEGG Pathway	hsa00062	Fatty acid elongation	-2.26436	-0.940022	0.114809	4/27	1892,51102,51144,64834	ECHS1,MECR,HSD17B12,ELOVL1	#
12_Member	KEGG Pathway	hsa01040	Biosynthesis of unsaturated fatty acids	-2.26436	-0.940022	0.114809	4/27	6319,9415,51144,64834	SCD,FADS2,HSD17B12,ELOVL1	#
13_Summary	GO Biological Processes	GO:0044770	cell cycle phase transition	-12.2581	-9.56637	2.71416e-10	27/182	701,890,896,899,901,983,1111,1163,1164,1785,1869,1871,2305,5347,5426,5932,6790,7465,8317,9833,10403,11065,11113,55336,84930,85417,284001,204,699,1326,1633,2268,2645,2984,4145,4354,4751,4752,5063,5166,5230,5261,5286,5597,5605,7083,7084,7272,7371,8525,9061,10110,10188,23178,57538,83440,83694,84687,158067,283209,494551,2621,3263,3364,3619,6482,6875,7097,55143,63967,197259	BUB1B,CCNA2,CCND3,CCNF,CCNG2,CDK1,CHEK1,CKS1B,CKS2,DNM2,E2F1,E2F3,FOXM1,PLK1,POLE,RBBP8,AURKA,WEE1,CDC7,MELK,NDC80,UBE2C,CIT,FBXL8,MASTL,CCNB3,CCDC57,AK2,BUB1,MAP3K8,DCK,FGR,GCK,GUCY2C,MATK,MPP1,NEK2,NEK3,PAK3,PDK4,PGK1,PHKG2,PIK3C2A,MAPK6,MAP2K2,TK1,TK2,TTK,UCK2,DGKZ,PAPSS1,SGK2,TNK2,PASK,ALPK3,ADPGK,RPS6KL1,PPP1R9B,AK8,PGM2L1,WEE2,GAS6,HPX,HUS1,INCENP,ST3GAL1,TAF4B,TLR2,CDCA8,CLSPN,MLKL	#
13_Member	GO Biological Processes	GO:0044770	cell cycle phase transition	-12.2581	-9.56637	2.71416e-10	27/182	701,890,896,899,901,983,1111,1163,1164,1785,1869,1871,2305,5347,5426,5932,6790,7465,8317,9833,10403,11065,11113,55336,84930,85417,284001	BUB1B,CCNA2,CCND3,CCNF,CCNG2,CDK1,CHEK1,CKS1B,CKS2,DNM2,E2F1,E2F3,FOXM1,PLK1,POLE,RBBP8,AURKA,WEE1,CDC7,MELK,NDC80,UBE2C,CIT,FBXL8,MASTL,CCNB3,CCDC57	#
13_Member	GO Biological Processes	GO:0044772	mitotic cell cycle phase transition	-12.0218	-9.33935	4.57774e-10	26/172	701,890,896,899,901,983,1111,1163,1164,1785,1869,1871,2305,5347,5426,5932,6790,7465,8317,9833,11065,11113,55336,84930,85417,284001	BUB1B,CCNA2,CCND3,CCNF,CCNG2,CDK1,CHEK1,CKS1B,CKS2,DNM2,E2F1,E2F3,FOXM1,PLK1,POLE,RBBP8,AURKA,WEE1,CDC7,MELK,UBE2C,CIT,FBXL8,MASTL,CCNB3,CCDC57	#
13_Member	GO Biological Processes	GO:0044839	cell cycle G2/M phase transition	-9.22631	-6.84951	1.41415e-07	14/61	890,983,1111,1785,2305,5347,6790,7465,9833,10403,11113,55336,84930,284001	CCNA2,CDK1,CHEK1,DNM2,FOXM1,PLK1,AURKA,WEE1,MELK,NDC80,CIT,FBXL8,MASTL,CCDC57	#
13_Member	GO Biological Processes	GO:0000086	G2/M transition of mitotic cell cycle	-8.57554	-6.2624	5.46516e-07	13/57	890,983,1111,1785,2305,5347,6790,7465,9833,11113,55336,84930,284001	CCNA2,CDK1,CHEK1,DNM2,FOXM1,PLK1,AURKA,WEE1,MELK,CIT,FBXL8,MASTL,CCDC57	#
13_Member	GO Molecular Functions	GO:0016301	kinase activity	-6.67396	-4.51533	3.05262e-05	45/728	204,699,701,896,983,1111,1326,1633,2268,2645,2984,4145,4354,4751,4752,5063,5166,5230,5261,5286,5347,5597,5605,6790,7083,7084,7272,7371,7465,8317,8525,9061,9833,10110,10188,11113,23178,57538,83440,83694,84687,84930,158067,283209,494551	AK2,BUB1,BUB1B,CCND3,CDK1,CHEK1,MAP3K8,DCK,FGR,GCK,GUCY2C,MATK,MPP1,NEK2,NEK3,PAK3,PDK4,PGK1,PHKG2,PIK3C2A,PLK1,MAPK6,MAP2K2,AURKA,TK1,TK2,TTK,UCK2,WEE1,CDC7,DGKZ,PAPSS1,MELK,SGK2,TNK2,CIT,PASK,ALPK3,ADPGK,RPS6KL1,PPP1R9B,MASTL,AK8,PGM2L1,WEE2	#
13_Member	GO Molecular Functions	GO:0016773	phosphotransferase activity, alcohol group as acceptor	-5.21391	-3.26762	0.000539983	39/672	699,701,896,983,1111,1326,1633,2268,2645,2984,4145,4751,4752,5063,5166,5261,5286,5347,5597,5605,6790,7272,7371,7465,8317,8525,9061,9833,10110,10188,11113,23178,57538,83440,83694,84687,84930,283209,494551	BUB1,BUB1B,CCND3,CDK1,CHEK1,MAP3K8,DCK,FGR,GCK,GUCY2C,MATK,NEK2,NEK3,PAK3,PDK4,PHKG2,PIK3C2A,PLK1,MAPK6,MAP2K2,AURKA,TTK,UCK2,WEE1,CDC7,DGKZ,PAPSS1,MELK,SGK2,TNK2,CIT,PASK,ALPK3,ADPGK,RPS6KL1,PPP1R9B,MASTL,PGM2L1,WEE2	#
13_Member	GO Biological Processes	GO:0006468	protein phosphorylation	-4.44426	-2.6375	0.00230408	38/701	699,983,1111,1326,2268,2621,2984,3263,3364,3619,4145,4751,4752,5063,5166,5261,5347,5597,5605,6482,6790,6875,7097,7272,7465,8317,9833,10110,10188,11113,23178,55143,57538,63967,83694,84930,197259,494551	BUB1,CDK1,CHEK1,MAP3K8,FGR,GAS6,GUCY2C,HPX,HUS1,INCENP,MATK,NEK2,NEK3,PAK3,PDK4,PHKG2,PLK1,MAPK6,MAP2K2,ST3GAL1,AURKA,TAF4B,TLR2,TTK,WEE1,CDC7,MELK,SGK2,TNK2,CIT,PASK,CDCA8,ALPK3,CLSPN,RPS6KL1,MASTL,MLKL,WEE2	#
13_Member	GO Molecular Functions	GO:0004672	protein kinase activity	-3.82899	-2.13855	0.00726857	31/565	699,701,896,983,1111,1326,2268,2984,4145,4751,4752,5063,5166,5261,5347,5597,5605,6790,7272,7465,8317,9833,10110,10188,11113,23178,57538,83694,84687,84930,494551	BUB1,BUB1B,CCND3,CDK1,CHEK1,MAP3K8,FGR,GUCY2C,MATK,NEK2,NEK3,PAK3,PDK4,PHKG2,PLK1,MAPK6,MAP2K2,AURKA,TTK,WEE1,CDC7,MELK,SGK2,TNK2,CIT,PASK,ALPK3,RPS6KL1,PPP1R9B,MASTL,WEE2	#
13_Member	GO Molecular Functions	GO:0106310	protein serine kinase activity	-3.45833	-1.83939	0.0144746	22/363	699,701,983,1111,1326,4751,4752,5063,5347,5597,5605,6790,7272,8317,9833,10110,10188,11113,23178,57538,83694,84930	BUB1,BUB1B,CDK1,CHEK1,MAP3K8,NEK2,NEK3,PAK3,PLK1,MAPK6,MAP2K2,AURKA,TTK,CDC7,MELK,SGK2,TNK2,CIT,PASK,ALPK3,RPS6KL1,MASTL	#
13_Member	GO Molecular Functions	GO:0004674	protein serine/threonine kinase activity	-3.20222	-1.63447	0.0232023	24/430	699,701,896,983,1111,1326,4751,4752,5063,5261,5347,5597,5605,6790,7272,8317,9833,10110,10188,11113,23178,57538,83694,84930	BUB1,BUB1B,CCND3,CDK1,CHEK1,MAP3K8,NEK2,NEK3,PAK3,PHKG2,PLK1,MAPK6,MAP2K2,AURKA,TTK,CDC7,MELK,SGK2,TNK2,CIT,PASK,ALPK3,RPS6KL1,MASTL	#
14_Summary	GO Cellular Components	GO:0030496	midbody	-11.8909	-9.21759	6.05913e-10	28/203	302,983,1060,1062,1063,1785,1894,3619,4751,5347,6790,8826,9055,9493,10112,10615,11113,22849,29127,51056,51097,54443,55143,55165,79643,79801,129138,259266,1058,5414,6242,10096,26586,51203,84501,54820,84930	ANXA2,CDK1,CENPC,CENPE,CENPF,DNM2,ECT2,INCENP,NEK2,PLK1,AURKA,IQGAP1,PRC1,KIF23,KIF20A,SPAG5,CIT,CPEB3,RACGAP1,LAP3,SCCPDH,ANLN,CDCA8,CEP55,CHMP6,SHCBP1,ANKRD54,ASPM,CENPA,SEPTIN4,RTKN,ACTR3,CKAP2,NUSAP1,SPIRE2,NDE1,MASTL	#
14_Member	GO Cellular Components	GO:0030496	midbody	-11.8909	-9.21759	6.05913e-10	28/203	302,983,1060,1062,1063,1785,1894,3619,4751,5347,6790,8826,9055,9493,10112,10615,11113,22849,29127,51056,51097,54443,55143,55165,79643,79801,129138,259266	ANXA2,CDK1,CENPC,CENPE,CENPF,DNM2,ECT2,INCENP,NEK2,PLK1,AURKA,IQGAP1,PRC1,KIF23,KIF20A,SPAG5,CIT,CPEB3,RACGAP1,LAP3,SCCPDH,ANLN,CDCA8,CEP55,CHMP6,SHCBP1,ANKRD54,ASPM	#
14_Member	GO Biological Processes	GO:0061640	cytoskeleton-dependent cytokinesis	-9.23307	-6.85167	1.40713e-07	18/108	1058,1894,3619,5347,5414,6242,9493,10096,10112,11113,26586,29127,51203,54443,55143,55165,79643,84501	CENPA,ECT2,INCENP,PLK1,SEPTIN4,RTKN,KIF23,ACTR3,KIF20A,CIT,CKAP2,RACGAP1,NUSAP1,ANLN,CDCA8,CEP55,CHMP6,SPIRE2	#
14_Member	GO Biological Processes	GO:0000910	cytokinesis	-9.09876	-6.73546	1.83884e-07	18/110	1058,1894,3619,5347,5414,6242,9493,10096,10112,11113,26586,29127,51203,54443,55143,55165,79643,84501	CENPA,ECT2,INCENP,PLK1,SEPTIN4,RTKN,KIF23,ACTR3,KIF20A,CIT,CKAP2,RACGAP1,NUSAP1,ANLN,CDCA8,CEP55,CHMP6,SPIRE2	#
14_Member	GO Biological Processes	GO:0000281	mitotic cytokinesis	-8.53312	-6.23929	5.76384e-07	15/80	1058,1894,3619,5347,6242,9493,10112,11113,26586,29127,51203,54443,55143,55165,79643	CENPA,ECT2,INCENP,PLK1,RTKN,KIF23,KIF20A,CIT,CKAP2,RACGAP1,NUSAP1,ANLN,CDCA8,CEP55,CHMP6	#
14_Member	GO Cellular Components	GO:0032153	cell division site	-4.67673	-2.82051	0.00151179	10/72	1894,5414,6242,11113,29127,54443,54820,55165,84501,84930	ECT2,SEPTIN4,RTKN,CIT,RACGAP1,ANLN,NDE1,CEP55,SPIRE2,MASTL	#
14_Member	GO Biological Processes	GO:0032506	cytokinetic process	-4.3149	-2.5344	0.00292143	7/37	6242,10112,29127,54443,55165,79643,84501	RTKN,KIF20A,RACGAP1,ANLN,CEP55,CHMP6,SPIRE2	#
14_Member	GO Cellular Components	GO:0032154	cleavage furrow	-3.24995	-1.67285	0.0212398	7/54	1894,11113,29127,54820,55165,84501,84930	ECT2,CIT,RACGAP1,NDE1,CEP55,SPIRE2,MASTL	#
15_Summary	GO Molecular Functions	GO:0019842	vitamin binding	-11.7583	-9.09395	8.05477e-10	24/149	18,32,875,2194,2731,2805,2806,4967,5264,5351,5837,7298,8879,23042,23464,29968,51166,54905,55214,64850,79701,84680,84706,116362,9945,3419	ABAT,ACACB,CBS,FASN,GLDC,GOT1,GOT2,OGDH,PHYH,PLOD1,PYGM,TYMS,SGPL1,PDXDC1,GCAT,PSAT1,AADAT,CYP2W1,P3H2,ETNPPL,OGFOD3,ACCS,GPT2,RBP7,GFPT2,IDH3A	#
15_Member	GO Molecular Functions	GO:0019842	vitamin binding	-11.7583	-9.09395	8.05477e-10	24/149	18,32,875,2194,2731,2805,2806,4967,5264,5351,5837,7298,8879,23042,23464,29968,51166,54905,55214,64850,79701,84680,84706,116362	ABAT,ACACB,CBS,FASN,GLDC,GOT1,GOT2,OGDH,PHYH,PLOD1,PYGM,TYMS,SGPL1,PDXDC1,GCAT,PSAT1,AADAT,CYP2W1,P3H2,ETNPPL,OGFOD3,ACCS,GPT2,RBP7	#
15_Member	GO Molecular Functions	GO:0030170	pyridoxal phosphate binding	-9.87548	-7.3918	4.05695e-08	14/55	18,875,2731,2805,2806,5837,8879,23042,23464,29968,51166,64850,84680,84706	ABAT,CBS,GLDC,GOT1,GOT2,PYGM,SGPL1,PDXDC1,GCAT,PSAT1,AADAT,ETNPPL,ACCS,GPT2	#
15_Member	GO Molecular Functions	GO:0070279	vitamin B6 binding	-9.76128	-7.32056	4.78012e-08	14/56	18,875,2731,2805,2806,5837,8879,23042,23464,29968,51166,64850,84680,84706	ABAT,CBS,GLDC,GOT1,GOT2,PYGM,SGPL1,PDXDC1,GCAT,PSAT1,AADAT,ETNPPL,ACCS,GPT2	#
15_Member	GO Molecular Functions	GO:0008483	transaminase activity	-8.2181	-5.95699	1.10411e-06	9/24	18,2805,2806,9945,29968,51166,64850,84680,84706	ABAT,GOT1,GOT2,GFPT2,PSAT1,AADAT,ETNPPL,ACCS,GPT2	#
15_Member	GO Molecular Functions	GO:0016769	transferase activity, transferring nitrogenous groups	-8.0347	-5.78397	1.64449e-06	9/25	18,2805,2806,9945,29968,51166,64850,84680,84706	ABAT,GOT1,GOT2,GFPT2,PSAT1,AADAT,ETNPPL,ACCS,GPT2	#
15_Member	GO Biological Processes	GO:0006103	2-oxoglutarate metabolic process	-5.46426	-3.46658	0.000341525	6/17	2805,2806,4967,5264,51166,84706	GOT1,GOT2,OGDH,PHYH,AADAT,GPT2	#
15_Member	KEGG Pathway	hsa01210	2-Oxocarboxylic acid metabolism	-3.94137	-2.22674	0.00593278	5/19	2805,2806,3419,51166,84706	GOT1,GOT2,IDH3A,AADAT,GPT2	#
16_Summary	GO Molecular Functions	GO:0015291	secondary active transmembrane transporter activity	-9.87127	-7.3918	4.05695e-08	28/246	1183,6506,6507,6540,6550,6556,9058,9120,9153,10237,10861,11261,11309,23169,23539,26503,54407,55002,55508,57864,64116,79751,81031,85414,201780,254428,353189,388931,477,1329,6833,7384,51382,127124,4714,301,624,6005,8501,9390,10478,11136,11182,51700,80772,113278,376497,7416,28962,29127,123,2173,2180,2806,116362,2901,55515,8676,9381,10814,11315,23025	CLCN4,SLC1A2,SLC1A3,SLC6A13,SLC9A3,SLC11A1,SLC13A2,SLC16A6,SLC28A2,SLC35B1,SLC26A1,CHP1,SLCO2B1,SLC35D1,SLC16A8,SLC17A5,SLC38A2,TMCO3,SLC35E3,SLC46A2,SLC39A8,SLC25A22,SLC2A10,SLC45A3,SLC10A4,SLC41A1,SLCO4C1,MFSD2B,ATP1A2,COX5B,ABCC8,UQCRC1,ATP6V1D,ATP6V1G3,NDUFB8,ANXA1,BDKRB2,RHAG,SLC43A1,SLC22A13,SLC25A17,SLC7A9,SLC2A6,CYB5R2,CPTP,SLC52A3,SLC27A1,VDAC1,OSTM1,RACGAP1,PLIN2,FABP7,ACSL1,GOT2,RBP7,G…	#
16_Member	GO Molecular Functions	GO:0015291	secondary active transmembrane transporter activity	-9.87127	-7.3918	4.05695e-08	28/246	1183,6506,6507,6540,6550,6556,9058,9120,9153,10237,10861,11261,11309,23169,23539,26503,54407,55002,55508,57864,64116,79751,81031,85414,201780,254428,353189,388931	CLCN4,SLC1A2,SLC1A3,SLC6A13,SLC9A3,SLC11A1,SLC13A2,SLC16A6,SLC28A2,SLC35B1,SLC26A1,CHP1,SLCO2B1,SLC35D1,SLC16A8,SLC17A5,SLC38A2,TMCO3,SLC35E3,SLC46A2,SLC39A8,SLC25A22,SLC2A10,SLC45A3,SLC10A4,SLC41A1,SLCO4C1,MFSD2B	#
16_Member	GO Molecular Functions	GO:0022853	active ion transmembrane transporter activity	-8.65178	-6.32663	4.71374e-07	28/278	477,1183,1329,6506,6507,6540,6550,6556,6833,7384,9058,9153,10237,10861,11261,11309,26503,51382,54407,55002,64116,79751,81031,85414,127124,201780,254428,353189	ATP1A2,CLCN4,COX5B,SLC1A2,SLC1A3,SLC6A13,SLC9A3,SLC11A1,ABCC8,UQCRC1,SLC13A2,SLC28A2,SLC35B1,SLC26A1,CHP1,SLCO2B1,SLC17A5,ATP6V1D,SLC38A2,TMCO3,SLC39A8,SLC25A22,SLC2A10,SLC45A3,ATP6V1G3,SLC10A4,SLC41A1,SLCO4C1	#
16_Member	GO Molecular Functions	GO:0022804	active transmembrane transporter activity	-8.51222	-6.22215	5.99589e-07	35/417	477,1183,1329,4714,6506,6507,6540,6550,6556,6833,7384,9058,9120,9153,10237,10861,11261,11309,23169,23539,26503,51382,54407,55002,55508,57864,64116,79751,81031,85414,127124,201780,254428,353189,388931	ATP1A2,CLCN4,COX5B,NDUFB8,SLC1A2,SLC1A3,SLC6A13,SLC9A3,SLC11A1,ABCC8,UQCRC1,SLC13A2,SLC16A6,SLC28A2,SLC35B1,SLC26A1,CHP1,SLCO2B1,SLC35D1,SLC16A8,SLC17A5,ATP6V1D,SLC38A2,TMCO3,SLC35E3,SLC46A2,SLC39A8,SLC25A22,SLC2A10,SLC45A3,ATP6V1G3,SLC10A4,SLC41A1,SLCO4C1,MFSD2B	#
16_Member	GO Biological Processes	GO:0015711	organic anion transport	-8.35874	-6.07976	8.32227e-07	30/324	301,624,6005,6506,6507,6540,6556,8501,9058,9120,9390,10237,10478,10861,11136,11182,11309,23169,23539,26503,51700,54407,64116,79751,80772,81031,113278,201780,353189,376497	ANXA1,BDKRB2,RHAG,SLC1A2,SLC1A3,SLC6A13,SLC11A1,SLC43A1,SLC13A2,SLC16A6,SLC22A13,SLC35B1,SLC25A17,SLC26A1,SLC7A9,SLC2A6,SLCO2B1,SLC35D1,SLC16A8,SLC17A5,CYB5R2,SLC38A2,SLC39A8,SLC25A22,CPTP,SLC2A10,SLC52A3,SLC10A4,SLCO4C1,SLC27A1	#
16_Member	GO Biological Processes	GO:0006820	anion transport	-7.37465	-5.16934	6.7711e-06	34/441	301,624,1183,6005,6506,6507,6540,6556,7416,8501,9058,9120,9390,10237,10478,10861,11136,11182,11309,23169,23539,26503,28962,29127,51700,54407,64116,79751,80772,81031,113278,201780,353189,376497	ANXA1,BDKRB2,CLCN4,RHAG,SLC1A2,SLC1A3,SLC6A13,SLC11A1,VDAC1,SLC43A1,SLC13A2,SLC16A6,SLC22A13,SLC35B1,SLC25A17,SLC26A1,SLC7A9,SLC2A6,SLCO2B1,SLC35D1,SLC16A8,SLC17A5,OSTM1,RACGAP1,CYB5R2,SLC38A2,SLC39A8,SLC25A22,CPTP,SLC2A10,SLC52A3,SLC10A4,SLCO4C1,SLC27A1	#
16_Member	GO Molecular Functions	GO:0008514	organic anion transmembrane transporter activity	-7.34446	-5.14527	7.15701e-06	21/190	6506,6507,6540,9058,9390,10237,10478,10861,11136,11182,11309,23169,23539,26503,54407,64116,79751,81031,113278,353189,376497	SLC1A2,SLC1A3,SLC6A13,SLC13A2,SLC22A13,SLC35B1,SLC25A17,SLC26A1,SLC7A9,SLC2A6,SLCO2B1,SLC35D1,SLC16A8,SLC17A5,SLC38A2,SLC39A8,SLC25A22,SLC2A10,SLC52A3,SLCO4C1,SLC27A1	#
16_Member	GO Biological Processes	GO:0015849	organic acid transport	-6.51925	-4.38483	4.12262e-05	24/269	123,301,624,2173,2180,2806,6506,6507,6540,6556,8501,9058,9390,10478,10861,11136,11309,23539,26503,54407,79751,116362,201780,376497	PLIN2,ANXA1,BDKRB2,FABP7,ACSL1,GOT2,SLC1A2,SLC1A3,SLC6A13,SLC11A1,SLC43A1,SLC13A2,SLC22A13,SLC25A17,SLC26A1,SLC7A9,SLCO2B1,SLC16A8,SLC17A5,SLC38A2,SLC25A22,RBP7,SLC10A4,SLC27A1	#
16_Member	GO Molecular Functions	GO:0015293	symporter activity	-5.73932	-3.69228	0.000203104	16/145	6506,6507,6540,9058,9120,9153,23539,26503,54407,57864,64116,79751,81031,85414,201780,388931	SLC1A2,SLC1A3,SLC6A13,SLC13A2,SLC16A6,SLC28A2,SLC16A8,SLC17A5,SLC38A2,SLC46A2,SLC39A8,SLC25A22,SLC2A10,SLC45A3,SLC10A4,MFSD2B	#
16_Member	GO Molecular Functions	GO:0008509	anion transmembrane transporter activity	-5.08472	-3.15507	0.00069973	23/303	1183,6506,6507,6540,7416,9058,9390,10237,10478,10861,11136,11182,11309,23169,23539,26503,54407,64116,79751,81031,113278,353189,376497	CLCN4,SLC1A2,SLC1A3,SLC6A13,VDAC1,SLC13A2,SLC22A13,SLC35B1,SLC25A17,SLC26A1,SLC7A9,SLC2A6,SLCO2B1,SLC35D1,SLC16A8,SLC17A5,SLC38A2,SLC39A8,SLC25A22,SLC2A10,SLC52A3,SLCO4C1,SLC27A1	#
16_Member	GO Biological Processes	GO:0046942	carboxylic acid transport	-5.0392	-3.12083	0.000757129	20/242	301,624,6506,6507,6540,6556,8501,9058,9120,9390,10861,11136,11309,23169,23539,26503,54407,79751,201780,376497	ANXA1,BDKRB2,SLC1A2,SLC1A3,SLC6A13,SLC11A1,SLC43A1,SLC13A2,SLC16A6,SLC22A13,SLC26A1,SLC7A9,SLCO2B1,SLC35D1,SLC16A8,SLC17A5,SLC38A2,SLC25A22,SLC10A4,SLC27A1	#
16_Member	GO Molecular Functions	GO:0015294	solute:cation symporter activity	-4.44717	-2.63853	0.00229863	12/109	6506,6507,6540,9058,9153,26503,54407,64116,79751,81031,85414,201780	SLC1A2,SLC1A3,SLC6A13,SLC13A2,SLC28A2,SLC17A5,SLC38A2,SLC39A8,SLC25A22,SLC2A10,SLC45A3,SLC10A4	#
16_Member	GO Molecular Functions	GO:0046943	carboxylic acid transmembrane transporter activity	-4.40478	-2.60414	0.00248808	15/165	6506,6507,6540,8501,9058,9120,9390,10861,11136,11309,23539,54407,79751,201780,376497	SLC1A2,SLC1A3,SLC6A13,SLC43A1,SLC13A2,SLC16A6,SLC22A13,SLC26A1,SLC7A9,SLCO2B1,SLC16A8,SLC38A2,SLC25A22,SLC10A4,SLC27A1	#
16_Member	GO Molecular Functions	GO:0005342	organic acid transmembrane transporter activity	-4.37432	-2.58327	0.00261057	15/166	6506,6507,6540,8501,9058,9120,9390,10861,11136,11309,23539,54407,79751,201780,376497	SLC1A2,SLC1A3,SLC6A13,SLC43A1,SLC13A2,SLC16A6,SLC22A13,SLC26A1,SLC7A9,SLCO2B1,SLC16A8,SLC38A2,SLC25A22,SLC10A4,SLC27A1	#
16_Member	GO Molecular Functions	GO:0005343	organic acid:sodium symporter activity	-3.74813	-2.07212	0.00847001	6/32	6506,6507,6540,9058,54407,201780	SLC1A2,SLC1A3,SLC6A13,SLC13A2,SLC38A2,SLC10A4	#
16_Member	GO Molecular Functions	GO:0015081	sodium ion transmembrane transporter activity	-3.52213	-1.8836	0.0130738	13/156	477,2901,6506,6507,6540,6550,9058,9153,11261,54407,55515,201780,254428	ATP1A2,GRIK5,SLC1A2,SLC1A3,SLC6A13,SLC9A3,SLC13A2,SLC28A2,CHP1,SLC38A2,ASIC4,SLC10A4,SLC41A1	#
16_Member	GO Biological Processes	GO:0098656	anion transmembrane transport	-3.4784	-1.85059	0.0141061	17/244	1183,6506,6507,6540,6556,7416,9058,10237,10478,10861,23169,23539,26503,54407,64116,79751,376497	CLCN4,SLC1A2,SLC1A3,SLC6A13,SLC11A1,VDAC1,SLC13A2,SLC35B1,SLC25A17,SLC26A1,SLC35D1,SLC16A8,SLC17A5,SLC38A2,SLC39A8,SLC25A22,SLC27A1	#
16_Member	GO Molecular Functions	GO:0005416	amino acid:cation symporter activity	-3.33922	-1.74662	0.0179217	5/25	6506,6507,6540,54407,79751	SLC1A2,SLC1A3,SLC6A13,SLC38A2,SLC25A22	#
16_Member	GO Biological Processes	GO:0010232	vascular transport	-3.31283	-1.72397	0.0188813	9/86	477,6506,6507,6540,9153,11309,54407,81031,376497	ATP1A2,SLC1A2,SLC1A3,SLC6A13,SLC28A2,SLCO2B1,SLC38A2,SLC2A10,SLC27A1	#
16_Member	GO Biological Processes	GO:0150104	transport across blood-brain barrier	-3.31283	-1.72397	0.0188813	9/86	477,6506,6507,6540,9153,11309,54407,81031,376497	ATP1A2,SLC1A2,SLC1A3,SLC6A13,SLC28A2,SLCO2B1,SLC38A2,SLC2A10,SLC27A1	#
16_Member	GO Molecular Functions	GO:0015172	acidic amino acid transmembrane transporter activity	-3.0402	-1.51174	0.0307791	4/17	6506,6507,54407,79751	SLC1A2,SLC1A3,SLC38A2,SLC25A22	#
16_Member	GO Biological Processes	GO:0006836	neurotransmitter transport	-2.96079	-1.46082	0.0346085	11/136	477,6506,6507,6540,8676,9153,9381,10814,11315,23025,54407	ATP1A2,SLC1A2,SLC1A3,SLC6A13,STX11,SLC28A2,OTOF,CPLX2,PARK7,UNC13A,SLC38A2	#
16_Member	GO Biological Processes	GO:0001504	neurotransmitter uptake	-2.95862	-1.46082	0.0346085	5/30	477,6506,6507,6540,11315	ATP1A2,SLC1A2,SLC1A3,SLC6A13,PARK7	#
16_Member	GO Biological Processes	GO:1905039	carboxylic acid transmembrane transport	-2.90911	-1.42145	0.0378918	11/138	6506,6507,6540,6556,8501,9058,11136,23539,54407,79751,376497	SLC1A2,SLC1A3,SLC6A13,SLC11A1,SLC43A1,SLC13A2,SLC7A9,SLC16A8,SLC38A2,SLC25A22,SLC27A1	#
16_Member	GO Biological Processes	GO:1903825	organic acid transmembrane transport	-2.88367	-1.4008	0.0397376	11/139	6506,6507,6540,6556,8501,9058,11136,23539,54407,79751,376497	SLC1A2,SLC1A3,SLC6A13,SLC11A1,SLC43A1,SLC13A2,SLC7A9,SLC16A8,SLC38A2,SLC25A22,SLC27A1	#
16_Member	GO Molecular Functions	GO:0005283	amino acid:sodium symporter activity	-2.84684	-1.37653	0.0420209	4/19	6506,6507,6540,54407	SLC1A2,SLC1A3,SLC6A13,SLC38A2	#
16_Member	GO Biological Processes	GO:0015807	L-amino acid transport	-2.68845	-1.25768	0.0552478	7/67	6506,6507,6556,8501,11136,54407,79751	SLC1A2,SLC1A3,SLC11A1,SLC43A1,SLC7A9,SLC38A2,SLC25A22	#
16_Member	GO Biological Processes	GO:1902475	L-alpha-amino acid transmembrane transport	-2.68845	-1.25768	0.0552478	7/67	6506,6507,6556,8501,11136,54407,79751	SLC1A2,SLC1A3,SLC11A1,SLC43A1,SLC7A9,SLC38A2,SLC25A22	#
16_Member	GO Biological Processes	GO:0070778	L-aspartate transmembrane transport	-2.5735	-1.1737	0.0670355	3/11	6506,6507,79751	SLC1A2,SLC1A3,SLC25A22	#
16_Member	GO Biological Processes	GO:0003333	amino acid transmembrane transport	-2.45968	-1.08722	0.0818048	8/93	6506,6507,6540,6556,8501,11136,54407,79751	SLC1A2,SLC1A3,SLC6A13,SLC11A1,SLC43A1,SLC7A9,SLC38A2,SLC25A22	#
16_Member	GO Biological Processes	GO:0072348	sulfur compound transport	-2.42904	-1.06795	0.0855166	6/56	6506,6540,10861,11136,29127,376497	SLC1A2,SLC6A13,SLC26A1,SLC7A9,RACGAP1,SLC27A1	#
16_Member	GO Biological Processes	GO:0006865	amino acid transport	-2.39923	-1.04165	0.0908553	9/116	6506,6507,6540,6556,8501,11136,26503,54407,79751	SLC1A2,SLC1A3,SLC6A13,SLC11A1,SLC43A1,SLC7A9,SLC17A5,SLC38A2,SLC25A22	#
16_Member	GO Molecular Functions	GO:0015370	solute:sodium symporter activity	-2.37739	-1.02804	0.0937479	7/76	6506,6507,6540,9058,9153,54407,201780	SLC1A2,SLC1A3,SLC6A13,SLC13A2,SLC28A2,SLC38A2,SLC10A4	#
16_Member	GO Biological Processes	GO:0015800	acidic amino acid transport	-2.29692	-0.963995	0.108644	5/42	6506,6507,6540,54407,79751	SLC1A2,SLC1A3,SLC6A13,SLC38A2,SLC25A22	#
16_Member	GO Biological Processes	GO:0015740	C4-dicarboxylate transport	-2.26436	-0.940022	0.114809	4/27	6506,6507,9058,79751	SLC1A2,SLC1A3,SLC13A2,SLC25A22	#
16_Member	GO Biological Processes	GO:0098657	import into cell	-2.26124	-0.938113	0.115315	12/191	477,2180,6506,6507,6540,6550,6833,11315,54407,64116,81031,376497	ATP1A2,ACSL1,SLC1A2,SLC1A3,SLC6A13,SLC9A3,ABCC8,PARK7,SLC38A2,SLC39A8,SLC2A10,SLC27A1	#
16_Member	GO Molecular Functions	GO:0005313	L-glutamate transmembrane transporter activity	-2.25583	-0.937932	0.115363	3/14	6506,6507,79751	SLC1A2,SLC1A3,SLC25A22	#
16_Member	GO Molecular Functions	GO:0015175	neutral amino acid transmembrane transporter activity	-2.20979	-0.902143	0.125273	5/44	6506,6507,8501,11136,54407	SLC1A2,SLC1A3,SLC43A1,SLC7A9,SLC38A2	#
16_Member	GO Molecular Functions	GO:0015171	amino acid transmembrane transporter activity	-2.1126	-0.829216	0.148178	7/85	6506,6507,6540,8501,11136,54407,79751	SLC1A2,SLC1A3,SLC6A13,SLC43A1,SLC7A9,SLC38A2,SLC25A22	#
16_Member	GO Molecular Functions	GO:0015179	L-amino acid transmembrane transporter activity	-2.07916	-0.805975	0.156324	6/66	6506,6507,8501,11136,54407,79751	SLC1A2,SLC1A3,SLC43A1,SLC7A9,SLC38A2,SLC25A22	#
16_Member	GO Biological Processes	GO:0098739	import across plasma membrane	-2.06536	-0.795101	0.160287	10/154	477,6506,6507,6540,6550,6833,54407,64116,81031,376497	ATP1A2,SLC1A2,SLC1A3,SLC6A13,SLC9A3,ABCC8,SLC38A2,SLC39A8,SLC2A10,SLC27A1	#
16_Member	GO Biological Processes	GO:0015804	neutral amino acid transport	-2.04983	-0.78408	0.164407	5/48	6506,6507,8501,11136,54407	SLC1A2,SLC1A3,SLC43A1,SLC7A9,SLC38A2	#
17_Summary	GO Cellular Components	GO:0000323	lytic vacuole	-9.85241	-7.38437	4.12694e-08	53/746	53,302,445,537,912,947,1075,1183,1356,1440,1512,1513,1522,1650,2040,2519,2581,3074,3425,4012,4069,4353,4688,6396,6556,8031,8876,9528,9583,11182,23200,23324,26503,28962,29952,51382,51622,51816,53346,54734,54847,57535,57665,58986,64116,66005,79643,81618,84286,147007,220441,353189,400668,51310,127124	ACP2,ANXA2,ASS1,ATP6AP1,CD1D,CD34,CTSC,CLCN4,CP,CSF3,CTSH,CTSK,CTSZ,DDOST,STOM,FUCA2,GALC,HEXB,IDUA,LNPEP,LYZ,MPO,NCF2,SEC13,SLC11A1,NCOA4,VNN1,TMEM59,ENTPD4,SLC2A6,ATP11B,MAN2B2,SLC17A5,OSTM1,DPP7,ATP6V1D,CCZ1,ADA2,TM6SF1,RAB39A,SIDT1,ELAPOR1,RDH14,PGAP6,SLC39A8,CHID1,CHMP6,ITM2C,TMEM175,TMEM199,RNF152,SLCO4C1,PRSS57,SLC22A17,ATP6V1G3	#
17_Member	GO Cellular Components	GO:0000323	lytic vacuole	-9.85241	-7.38437	4.12694e-08	53/746	53,302,445,537,912,947,1075,1183,1356,1440,1512,1513,1522,1650,2040,2519,2581,3074,3425,4012,4069,4353,4688,6396,6556,8031,8876,9528,9583,11182,23200,23324,26503,28962,29952,51382,51622,51816,53346,54734,54847,57535,57665,58986,64116,66005,79643,81618,84286,147007,220441,353189,400668	ACP2,ANXA2,ASS1,ATP6AP1,CD1D,CD34,CTSC,CLCN4,CP,CSF3,CTSH,CTSK,CTSZ,DDOST,STOM,FUCA2,GALC,HEXB,IDUA,LNPEP,LYZ,MPO,NCF2,SEC13,SLC11A1,NCOA4,VNN1,TMEM59,ENTPD4,SLC2A6,ATP11B,MAN2B2,SLC17A5,OSTM1,DPP7,ATP6V1D,CCZ1,ADA2,TM6SF1,RAB39A,SIDT1,ELAPOR1,RDH14,PGAP6,SLC39A8,CHID1,CHMP6,ITM2C,TMEM175,TMEM199,RNF152,SLCO4C1,PRSS57	#
17_Member	GO Cellular Components	GO:0005764	lysosome	-9.85241	-7.38437	4.12694e-08	53/746	53,302,445,537,912,947,1075,1183,1356,1440,1512,1513,1522,1650,2040,2519,2581,3074,3425,4012,4069,4353,4688,6396,6556,8031,8876,9528,9583,11182,23200,23324,26503,28962,29952,51382,51622,51816,53346,54734,54847,57535,57665,58986,64116,66005,79643,81618,84286,147007,220441,353189,400668	ACP2,ANXA2,ASS1,ATP6AP1,CD1D,CD34,CTSC,CLCN4,CP,CSF3,CTSH,CTSK,CTSZ,DDOST,STOM,FUCA2,GALC,HEXB,IDUA,LNPEP,LYZ,MPO,NCF2,SEC13,SLC11A1,NCOA4,VNN1,TMEM59,ENTPD4,SLC2A6,ATP11B,MAN2B2,SLC17A5,OSTM1,DPP7,ATP6V1D,CCZ1,ADA2,TM6SF1,RAB39A,SIDT1,ELAPOR1,RDH14,PGAP6,SLC39A8,CHID1,CHMP6,ITM2C,TMEM175,TMEM199,RNF152,SLCO4C1,PRSS57	#
17_Member	GO Cellular Components	GO:0005774	vacuolar membrane	-5.96784	-3.90556	0.00012429	32/461	53,302,537,912,1183,1356,1650,2040,4012,6396,8876,9528,9583,11182,23200,26503,28962,51310,51382,51622,53346,57535,57665,58986,64116,79643,81618,84286,127124,147007,220441,353189	ACP2,ANXA2,ATP6AP1,CD1D,CLCN4,CP,DDOST,STOM,LNPEP,SEC13,VNN1,TMEM59,ENTPD4,SLC2A6,ATP11B,SLC17A5,OSTM1,SLC22A17,ATP6V1D,CCZ1,TM6SF1,ELAPOR1,RDH14,PGAP6,SLC39A8,CHMP6,ITM2C,TMEM175,ATP6V1G3,TMEM199,RNF152,SLCO4C1	#
17_Member	GO Cellular Components	GO:0005765	lysosomal membrane	-5.46317	-3.46658	0.000341525	29/418	53,302,537,912,1183,1356,1650,2040,4012,6396,8876,9528,9583,11182,23200,26503,28962,51382,51622,53346,57535,57665,58986,64116,79643,81618,84286,220441,353189	ACP2,ANXA2,ATP6AP1,CD1D,CLCN4,CP,DDOST,STOM,LNPEP,SEC13,VNN1,TMEM59,ENTPD4,SLC2A6,ATP11B,SLC17A5,OSTM1,ATP6V1D,CCZ1,TM6SF1,ELAPOR1,RDH14,PGAP6,SLC39A8,CHMP6,ITM2C,TMEM175,RNF152,SLCO4C1	#
17_Member	GO Cellular Components	GO:0098852	lytic vacuole membrane	-5.46317	-3.46658	0.000341525	29/418	53,302,537,912,1183,1356,1650,2040,4012,6396,8876,9528,9583,11182,23200,26503,28962,51382,51622,53346,57535,57665,58986,64116,79643,81618,84286,220441,353189	ACP2,ANXA2,ATP6AP1,CD1D,CLCN4,CP,DDOST,STOM,LNPEP,SEC13,VNN1,TMEM59,ENTPD4,SLC2A6,ATP11B,SLC17A5,OSTM1,ATP6V1D,CCZ1,TM6SF1,ELAPOR1,RDH14,PGAP6,SLC39A8,CHMP6,ITM2C,TMEM175,RNF152,SLCO4C1	#
18_Summary	GO Biological Processes	GO:0045787	positive regulation of cell cycle	-9.55134	-7.12109	7.56678e-08	34/362	301,429,896,983,1111,1163,1164,1845,1894,3586,3619,4085,6241,6790,7051,8317,9493,9787,10051,10403,10615,11065,11113,23397,29127,51203,54892,55143,55968,64151,81610,83695,84967,284001	ANXA1,ASCL1,CCND3,CDK1,CHEK1,CKS1B,CKS2,DUSP3,ECT2,IL10,INCENP,MAD2L1,RRM2,AURKA,TGM1,CDC7,KIF23,DLGAP5,SMC4,NDC80,SPAG5,UBE2C,CIT,NCAPH,RACGAP1,NUSAP1,NCAPG2,CDCA8,NSFL1C,NCAPG,FAM83D,RHNO1,LSM10,CCDC57	#
18_Member	GO Biological Processes	GO:0045787	positive regulation of cell cycle	-9.55134	-7.12109	7.56678e-08	34/362	301,429,896,983,1111,1163,1164,1845,1894,3586,3619,4085,6241,6790,7051,8317,9493,9787,10051,10403,10615,11065,11113,23397,29127,51203,54892,55143,55968,64151,81610,83695,84967,284001	ANXA1,ASCL1,CCND3,CDK1,CHEK1,CKS1B,CKS2,DUSP3,ECT2,IL10,INCENP,MAD2L1,RRM2,AURKA,TGM1,CDC7,KIF23,DLGAP5,SMC4,NDC80,SPAG5,UBE2C,CIT,NCAPH,RACGAP1,NUSAP1,NCAPG2,CDCA8,NSFL1C,NCAPG,FAM83D,RHNO1,LSM10,CCDC57	#
18_Member	GO Biological Processes	GO:0090068	positive regulation of cell cycle process	-8.01574	-5.76842	1.70444e-06	26/260	301,896,983,1894,3619,4085,6241,6790,8317,9493,9787,10051,10403,10615,11065,11113,23397,29127,51203,54892,55143,55968,64151,81610,83695,84967	ANXA1,CCND3,CDK1,ECT2,INCENP,MAD2L1,RRM2,AURKA,CDC7,KIF23,DLGAP5,SMC4,NDC80,SPAG5,UBE2C,CIT,NCAPH,RACGAP1,NUSAP1,NCAPG2,CDCA8,NSFL1C,NCAPG,FAM83D,RHNO1,LSM10	#
18_Member	GO Biological Processes	GO:0045931	positive regulation of mitotic cell cycle	-2.60484	-1.19133	0.0643687	10/129	301,896,983,1845,6241,8317,9787,11065,84967,284001	ANXA1,CCND3,CDK1,DUSP3,RRM2,CDC7,DLGAP5,UBE2C,LSM10,CCDC57	#
18_Member	GO Biological Processes	GO:1901992	positive regulation of mitotic cell cycle phase transition	-2.26811	-0.940022	0.114809	8/100	301,896,983,6241,8317,9787,11065,84967	ANXA1,CCND3,CDK1,RRM2,CDC7,DLGAP5,UBE2C,LSM10	#
18_Member	GO Biological Processes	GO:1901989	positive regulation of cell cycle phase transition	-2.25597	-0.937932	0.115363	9/122	301,896,983,6241,8317,9787,11065,81610,84967	ANXA1,CCND3,CDK1,RRM2,CDC7,DLGAP5,UBE2C,FAM83D,LSM10	#
19_Summary	GO Cellular Components	GO:0005759	mitochondrial matrix	-9.46741	-7.05	8.91242e-08	40/483	18,37,501,983,1892,2230,2235,2731,2746,2806,3419,3712,4191,4706,4714,4967,5096,5166,7084,7298,7416,8050,10105,10157,11112,11315,23408,51095,51102,51110,51166,53343,55379,55902,64432,64850,80017,80221,84706,116447	ABAT,ACADVL,ALDH7A1,CDK1,ECHS1,FDX1,FECH,GLDC,GLUD1,GOT2,IDH3A,IVD,MDH2,NDUFAB1,NDUFB8,OGDH,PCCB,PDK4,TK2,TYMS,VDAC1,PDHX,PPIF,AASS,HIBADH,PARK7,SIRT5,TRNT1,MECR,LACTB2,AADAT,NUDT9,LRRC59,ACSS2,MRPS25,ETNPPL,DGLUCY,ACSF2,GPT2,TOP1MT	#
19_Member	GO Cellular Components	GO:0005759	mitochondrial matrix	-9.46741	-7.05	8.91242e-08	40/483	18,37,501,983,1892,2230,2235,2731,2746,2806,3419,3712,4191,4706,4714,4967,5096,5166,7084,7298,7416,8050,10105,10157,11112,11315,23408,51095,51102,51110,51166,53343,55379,55902,64432,64850,80017,80221,84706,116447	ABAT,ACADVL,ALDH7A1,CDK1,ECHS1,FDX1,FECH,GLDC,GLUD1,GOT2,IDH3A,IVD,MDH2,NDUFAB1,NDUFB8,OGDH,PCCB,PDK4,TK2,TYMS,VDAC1,PDHX,PPIF,AASS,HIBADH,PARK7,SIRT5,TRNT1,MECR,LACTB2,AADAT,NUDT9,LRRC59,ACSS2,MRPS25,ETNPPL,DGLUCY,ACSF2,GPT2,TOP1MT	#
20_Summary	GO Biological Processes	GO:0009123	nucleoside monophosphate metabolic process	-8.77522	-6.44187	3.61514e-07	15/77	204,353,1633,1635,1723,4354,5471,7083,7084,7298,7371,9615,10606,51292,158067,6241,9583,51020,51816,8930,25939	AK2,APRT,DCK,DCTD,DHODH,MPP1,PPAT,TK1,TK2,TYMS,UCK2,GDA,PAICS,GMPR2,AK8,RRM2,ENTPD4,HDDC2,ADA2,MBD4,SAMHD1	#
20_Member	GO Biological Processes	GO:0009123	nucleoside monophosphate metabolic process	-8.77522	-6.44187	3.61514e-07	15/77	204,353,1633,1635,1723,4354,5471,7083,7084,7298,7371,9615,10606,51292,158067	AK2,APRT,DCK,DCTD,DHODH,MPP1,PPAT,TK1,TK2,TYMS,UCK2,GDA,PAICS,GMPR2,AK8	#
20_Member	KEGG Pathway	hsa01232	Nucleotide metabolism	-8.15391	-5.89629	1.26974e-06	15/85	204,353,1633,1635,6241,7083,7084,7298,7371,9583,9615,51020,51292,51816,158067	AK2,APRT,DCK,DCTD,RRM2,TK1,TK2,TYMS,UCK2,ENTPD4,GDA,HDDC2,GMPR2,ADA2,AK8	#
20_Member	GO Biological Processes	GO:0009124	nucleoside monophosphate biosynthetic process	-6.8203	-4.65329	2.22184e-05	10/43	353,1633,1635,1723,5471,7083,7084,7298,7371,10606	APRT,DCK,DCTD,DHODH,PPAT,TK1,TK2,TYMS,UCK2,PAICS	#
20_Member	KEGG Pathway	hsa00240	Pyrimidine metabolism	-5.54249	-3.51838	0.000303127	10/58	1633,1635,1723,6241,7083,7084,7298,7371,9583,51020	DCK,DCTD,DHODH,RRM2,TK1,TK2,TYMS,UCK2,ENTPD4,HDDC2	#
20_Member	GO Biological Processes	GO:0009157	deoxyribonucleoside monophosphate biosynthetic process	-5.51851	-3.49844	0.000317368	5/10	1633,1635,7083,7084,7298	DCK,DCTD,TK1,TK2,TYMS	#
20_Member	GO Biological Processes	GO:0009162	deoxyribonucleoside monophosphate metabolic process	-4.38797	-2.59494	0.00254133	6/25	1633,1635,7083,7084,7298,9615	DCK,DCTD,TK1,TK2,TYMS,GDA	#
20_Member	GO Biological Processes	GO:0009130	pyrimidine nucleoside monophosphate biosynthetic process	-4.33766	-2.55368	0.00279462	5/16	1633,1635,1723,7298,7371	DCK,DCTD,DHODH,TYMS,UCK2	#
20_Member	GO Molecular Functions	GO:0019206	nucleoside kinase activity	-4.24229	-2.47729	0.00333204	4/9	1633,7083,7084,7371	DCK,TK1,TK2,UCK2	#
20_Member	GO Molecular Functions	GO:0019205	nucleobase-containing compound kinase activity	-3.87973	-2.17744	0.00664593	7/43	204,1633,4354,7083,7084,7371,158067	AK2,DCK,MPP1,TK1,TK2,UCK2,AK8	#
20_Member	GO Biological Processes	GO:0009394	2'-deoxyribonucleotide metabolic process	-3.81452	-2.12651	0.00747291	7/44	1633,1635,6241,7298,8930,9615,25939	DCK,DCTD,RRM2,TYMS,MBD4,GDA,SAMHD1	#
20_Member	GO Biological Processes	GO:0009262	deoxyribonucleotide metabolic process	-3.75114	-2.07212	0.00847001	7/45	1633,1635,6241,7298,8930,9615,25939	DCK,DCTD,RRM2,TYMS,MBD4,GDA,SAMHD1	#
20_Member	GO Biological Processes	GO:0019692	deoxyribose phosphate metabolic process	-3.75114	-2.07212	0.00847001	7/45	1633,1635,6241,7298,8930,9615,25939	DCK,DCTD,RRM2,TYMS,MBD4,GDA,SAMHD1	#
20_Member	GO Molecular Functions	GO:0019136	deoxynucleoside kinase activity	-3.73876	-2.06907	0.0085296	3/5	1633,7083,7084	DCK,TK1,TK2	#
20_Member	GO Biological Processes	GO:0009129	pyrimidine nucleoside monophosphate metabolic process	-3.61523	-1.96571	0.0108215	5/22	1633,1635,1723,7298,7371	DCK,DCTD,DHODH,TYMS,UCK2	#
20_Member	GO Biological Processes	GO:0072527	pyrimidine-containing compound metabolic process	-3.46749	-1.84213	0.0143838	9/82	1633,1635,1723,7083,7084,7298,7371,8930,9583	DCK,DCTD,DHODH,TK1,TK2,TYMS,UCK2,MBD4,ENTPD4	#
20_Member	GO Biological Processes	GO:0072528	pyrimidine-containing compound biosynthetic process	-3.38821	-1.78803	0.0162918	6/37	1633,1635,1723,7084,7298,7371	DCK,DCTD,DHODH,TK2,TYMS,UCK2	#
20_Member	GO Biological Processes	GO:0006220	pyrimidine nucleotide metabolic process	-3.35176	-1.75614	0.0175332	7/52	1633,1635,1723,7298,7371,8930,9583	DCK,DCTD,DHODH,TYMS,UCK2,MBD4,ENTPD4	#
20_Member	GO Biological Processes	GO:0009263	deoxyribonucleotide biosynthetic process	-3.14747	-1.59297	0.0255288	4/16	1633,1635,6241,7298	DCK,DCTD,RRM2,TYMS	#
20_Member	GO Biological Processes	GO:0009265	2'-deoxyribonucleotide biosynthetic process	-3.14747	-1.59297	0.0255288	4/16	1633,1635,6241,7298	DCK,DCTD,RRM2,TYMS	#
20_Member	GO Biological Processes	GO:0046385	deoxyribose phosphate biosynthetic process	-3.14747	-1.59297	0.0255288	4/16	1633,1635,6241,7298	DCK,DCTD,RRM2,TYMS	#
20_Member	GO Biological Processes	GO:0006221	pyrimidine nucleotide biosynthetic process	-2.82755	-1.36288	0.0433627	5/32	1633,1635,1723,7298,7371	DCK,DCTD,DHODH,TYMS,UCK2	#
20_Member	GO Biological Processes	GO:0009120	deoxyribonucleoside metabolic process	-2.5735	-1.1737	0.0670355	3/11	7083,7084,9615	TK1,TK2,GDA	#
20_Member	GO Biological Processes	GO:0009174	pyrimidine ribonucleoside monophosphate biosynthetic process	-2.5735	-1.1737	0.0670355	3/11	1633,1723,7371	DCK,DHODH,UCK2	#
20_Member	GO Biological Processes	GO:0009173	pyrimidine ribonucleoside monophosphate metabolic process	-2.16755	-0.871824	0.134331	3/15	1633,1723,7371	DCK,DHODH,UCK2	#
20_Member	GO Biological Processes	GO:0009218	pyrimidine ribonucleotide metabolic process	-2.0473	-0.78408	0.164407	4/31	1633,1723,7371,9583	DCK,DHODH,UCK2,ENTPD4	#
20_Member	GO Biological Processes	GO:0009151	purine deoxyribonucleotide metabolic process	-2.01027	-0.754725	0.175904	44637	1633961525939	DCK,GDA,SAMHD1	#

## Sheet: down regulated DEGs
Supplementary Table S3.2 Functional analysis of down-regulated Differentially Expressed Genes (DEGs) in High-Fat Diet (HFD) goose liver tissues
GroupID	Category	Term	Description	LogP	Log(q-value)	q-value	InTerm_InList	Genes	Symbols
1_Summary	GO Cellular Components	GO:0031012	extracellular matrix	-17.3105	-13.2291	5.90126e-14	43/573	43,285,655,1295,1311,1490,1634,1805,1842,2192,2263,2822,3320,3371,3490,3491,3909,4147,4313,4653,4684,5265,5649,5949,6387,7007,7045,7049,7123,7450,8483,10234,10319,11174,25878,25890,27283,57642,59277,64094,80144,83716,255631,164656	ACHE,ANGPT2,BMP7,COL8A1,COMP,CCN2,DCN,DPT,ECM2,FBLN1,FGFR2,GPLD1,HSP90AA1,TNC,IGFBP7,CCN1,LAMA3,MATN2,MMP2,MYOC,NCAM1,SERPINA1,RELN,RBP3,CXCL12,TECTA,TGFBI,TGFBR3,CLEC3B,VWF,CILP,LRRC17,LAMC3,ADAMTS6,MXRA5,ABI3BP,TINAG,COL20A1,NTN4,SMOC2,FRAS1,CRISPLD2,COL24A1,TMPRSS6	#
1_Member	GO Cellular Components	GO:0031012	extracellular matrix	-17.3105	-13.2291	5.90126e-14	43/573	43,285,655,1295,1311,1490,1634,1805,1842,2192,2263,2822,3320,3371,3490,3491,3909,4147,4313,4653,4684,5265,5649,5949,6387,7007,7045,7049,7123,7450,8483,10234,10319,11174,25878,25890,27283,57642,59277,64094,80144,83716,255631	ACHE,ANGPT2,BMP7,COL8A1,COMP,CCN2,DCN,DPT,ECM2,FBLN1,FGFR2,GPLD1,HSP90AA1,TNC,IGFBP7,CCN1,LAMA3,MATN2,MMP2,MYOC,NCAM1,SERPINA1,RELN,RBP3,CXCL12,TECTA,TGFBI,TGFBR3,CLEC3B,VWF,CILP,LRRC17,LAMC3,ADAMTS6,MXRA5,ABI3BP,TINAG,COL20A1,NTN4,SMOC2,FRAS1,CRISPLD2,COL24A1	#
1_Member	GO Cellular Components	GO:0030312	external encapsulating structure	-17.2826	-13.2291	5.90126e-14	43/574	43,285,655,1295,1311,1490,1634,1805,1842,2192,2263,2822,3320,3371,3490,3491,3909,4147,4313,4653,4684,5265,5649,5949,6387,7007,7045,7049,7123,7450,8483,10234,10319,11174,25878,25890,27283,57642,59277,64094,80144,83716,255631	ACHE,ANGPT2,BMP7,COL8A1,COMP,CCN2,DCN,DPT,ECM2,FBLN1,FGFR2,GPLD1,HSP90AA1,TNC,IGFBP7,CCN1,LAMA3,MATN2,MMP2,MYOC,NCAM1,SERPINA1,RELN,RBP3,CXCL12,TECTA,TGFBI,TGFBR3,CLEC3B,VWF,CILP,LRRC17,LAMC3,ADAMTS6,MXRA5,ABI3BP,TINAG,COL20A1,NTN4,SMOC2,FRAS1,CRISPLD2,COL24A1	#
1_Member	GO Cellular Components	GO:0062023	collagen-containing extracellular matrix	-16.7603	-13.0078	9.82221e-14	37/433	43,285,655,1295,1311,1490,1634,1805,1842,2192,2263,3320,3371,3490,3491,3909,4147,4313,4653,4684,5265,5949,6387,7007,7045,7123,7450,8483,10319,25878,25890,27283,57642,59277,64094,80144,255631	ACHE,ANGPT2,BMP7,COL8A1,COMP,CCN2,DCN,DPT,ECM2,FBLN1,FGFR2,HSP90AA1,TNC,IGFBP7,CCN1,LAMA3,MATN2,MMP2,MYOC,NCAM1,SERPINA1,RBP3,CXCL12,TECTA,TGFBI,CLEC3B,VWF,CILP,LAMC3,MXRA5,ABI3BP,TINAG,COL20A1,NTN4,SMOC2,FRAS1,COL24A1	#
1_Member	GO Molecular Functions	GO:0005201	extracellular matrix structural constituent	-9.82916	-6.97978	1.04766e-07	18/173	1295,1311,1634,1805,2192,3371,3490,3491,3909,4147,7007,7045,7450,8483,25878,25890,80144,255631	COL8A1,COMP,DCN,DPT,FBLN1,TNC,IGFBP7,CCN1,LAMA3,MATN2,TECTA,TGFBI,VWF,CILP,MXRA5,ABI3BP,FRAS1,COL24A1	#
1_Member	GO Cellular Components	GO:0005604	basement membrane	-6.53474	-4.13925	7.25681e-05	11/99	43,1295,2192,3371,3909,7045,10319,27283,59277,64094,80144	ACHE,COL8A1,FBLN1,TNC,LAMA3,TGFBI,LAMC3,TINAG,NTN4,SMOC2,FRAS1	#
1_Member	GO Biological Processes	GO:0030198	extracellular matrix organization	-6.00268	-3.73093	0.00018581	17/274	1295,1311,1490,1805,1842,2192,3491,4147,4313,7045,11174,25890,59277,64094,83716,164656,255631	COL8A1,COMP,CCN2,DPT,ECM2,FBLN1,CCN1,MATN2,MMP2,TGFBI,ADAMTS6,ABI3BP,NTN4,SMOC2,CRISPLD2,TMPRSS6,COL24A1	#
1_Member	GO Biological Processes	GO:0043062	extracellular structure organization	-5.98089	-3.71272	0.000193768	17/275	1295,1311,1490,1805,1842,2192,3491,4147,4313,7045,11174,25890,59277,64094,83716,164656,255631	COL8A1,COMP,CCN2,DPT,ECM2,FBLN1,CCN1,MATN2,MMP2,TGFBI,ADAMTS6,ABI3BP,NTN4,SMOC2,CRISPLD2,TMPRSS6,COL24A1	#
1_Member	GO Biological Processes	GO:0045229	external encapsulating structure organization	-5.93763	-3.68001	0.000208927	17/277	1295,1311,1490,1805,1842,2192,3491,4147,4313,7045,11174,25890,59277,64094,83716,164656,255631	COL8A1,COMP,CCN2,DPT,ECM2,FBLN1,CCN1,MATN2,MMP2,TGFBI,ADAMTS6,ABI3BP,NTN4,SMOC2,CRISPLD2,TMPRSS6,COL24A1	#
1_Member	GO Molecular Functions	GO:0050840	extracellular matrix binding	-3.7246	-1.99124	0.0102037	6/56	43,1634,3491,7045,59277,64094	ACHE,DCN,CCN1,TGFBI,NTN4,SMOC2	#
2_Summary	GO Biological Processes	GO:0035239	tube morphogenesis	-16.9937	-13.1163	7.65155e-14	46/670	182,285,652,655,657,1295,1311,1490,1909,1942,2185,2263,2277,2324,2658,2822,3091,3200,3202,3248,3491,3953,4313,4524,4609,5140,5979,6385,7045,7049,7424,8557,9464,10253,10411,23414,23462,25831,25960,51339,54567,57057,83700,154796,221395,221981,11174,84168,174,926,2252,2353,3172,3624,4653,4916,4920,8013,27302,51196,55614,84959,164656,1644,1745,2729,7123,8483,25878,57556,4254,5168,5649,6387,6405,9647,…	JAG1,ANGPT2,BMP4,BMP7,BMPR1A,COL8A1,COMP,CCN2,EDNRA,EFNA1,PTK2B,FGFR2,VEGFD,FLT4,GDF2,GPLD1,HIF1A,HOXA3,HOXA5,HPGD,CCN1,LEPR,MMP2,MTHFR,MYC,PDE3B,RET,SDC4,TGFBI,TGFBR3,VEGFC,TCAP,HAND2,SPRY2,RAPGEF3,ZFPM2,HEY1,HECTD1,ADGRA2,DACT1,DLL4,TBX20,JAM3,AMOT,ADGRF5,THSD7A,ADAMTS6,ANTXR1,AFP,CD8B,FGF7,FOS,HNF4A,INHBA,MYOC,NTRK3,ROR2,NR4A3,BMP10,PLCE1,KIF16B,UBASH3B,TMPRSS6,DDC,DLX1,GCLC,CLEC3B,CILP,MXRA5,…	#
2_Member	GO Biological Processes	GO:0035239	tube morphogenesis	-16.9937	-13.1163	7.65155e-14	46/670	182,285,652,655,657,1295,1311,1490,1909,1942,2185,2263,2277,2324,2658,2822,3091,3200,3202,3248,3491,3953,4313,4524,4609,5140,5979,6385,7045,7049,7424,8557,9464,10253,10411,23414,23462,25831,25960,51339,54567,57057,83700,154796,221395,221981	JAG1,ANGPT2,BMP4,BMP7,BMPR1A,COL8A1,COMP,CCN2,EDNRA,EFNA1,PTK2B,FGFR2,VEGFD,FLT4,GDF2,GPLD1,HIF1A,HOXA3,HOXA5,HPGD,CCN1,LEPR,MMP2,MTHFR,MYC,PDE3B,RET,SDC4,TGFBI,TGFBR3,VEGFC,TCAP,HAND2,SPRY2,RAPGEF3,ZFPM2,HEY1,HECTD1,ADGRA2,DACT1,DLL4,TBX20,JAM3,AMOT,ADGRF5,THSD7A	#
2_Member	GO Biological Processes	GO:0048514	blood vessel morphogenesis	-16.3278	-12.6723	2.1269e-13	36/421	182,285,652,657,1295,1311,1490,1909,1942,2185,2263,2277,2324,2658,2822,3091,3200,3248,3491,3953,4313,5140,7045,7049,7424,9464,10411,23414,23462,25960,54567,57057,83700,154796,221395,221981	JAG1,ANGPT2,BMP4,BMPR1A,COL8A1,COMP,CCN2,EDNRA,EFNA1,PTK2B,FGFR2,VEGFD,FLT4,GDF2,GPLD1,HIF1A,HOXA3,HPGD,CCN1,LEPR,MMP2,PDE3B,TGFBI,TGFBR3,VEGFC,HAND2,RAPGEF3,ZFPM2,HEY1,ADGRA2,DLL4,TBX20,JAM3,AMOT,ADGRF5,THSD7A	#
2_Member	GO Biological Processes	GO:0001568	blood vessel development	-16.0901	-12.5137	3.06412e-13	39/507	182,285,652,657,1295,1311,1490,1909,1942,2185,2263,2277,2324,2658,2822,3091,3200,3248,3491,3953,4313,5140,7045,7049,7424,9464,10411,11174,23414,23462,25831,25960,54567,57057,83700,84168,154796,221395,221981	JAG1,ANGPT2,BMP4,BMPR1A,COL8A1,COMP,CCN2,EDNRA,EFNA1,PTK2B,FGFR2,VEGFD,FLT4,GDF2,GPLD1,HIF1A,HOXA3,HPGD,CCN1,LEPR,MMP2,PDE3B,TGFBI,TGFBR3,VEGFC,HAND2,RAPGEF3,ADAMTS6,ZFPM2,HEY1,HECTD1,ADGRA2,DLL4,TBX20,JAM3,ANTXR1,AMOT,ADGRF5,THSD7A	#
2_Member	GO Biological Processes	GO:0001944	vasculature development	-15.5001	-12.0475	8.96477e-13	39/528	182,285,652,657,1295,1311,1490,1909,1942,2185,2263,2277,2324,2658,2822,3091,3200,3248,3491,3953,4313,5140,7045,7049,7424,9464,10411,11174,23414,23462,25831,25960,54567,57057,83700,84168,154796,221395,221981	JAG1,ANGPT2,BMP4,BMPR1A,COL8A1,COMP,CCN2,EDNRA,EFNA1,PTK2B,FGFR2,VEGFD,FLT4,GDF2,GPLD1,HIF1A,HOXA3,HPGD,CCN1,LEPR,MMP2,PDE3B,TGFBI,TGFBR3,VEGFC,HAND2,RAPGEF3,ADAMTS6,ZFPM2,HEY1,HECTD1,ADGRA2,DLL4,TBX20,JAM3,ANTXR1,AMOT,ADGRF5,THSD7A	#
2_Member	GO Biological Processes	GO:0001525	angiogenesis	-14.5728	-11.1725	6.72206e-12	30/325	182,285,652,1295,1490,1909,1942,2185,2263,2277,2324,2658,2822,3091,3200,3491,3953,4313,5140,7045,7424,9464,10411,23462,25960,54567,57057,83700,154796,221981	JAG1,ANGPT2,BMP4,COL8A1,CCN2,EDNRA,EFNA1,PTK2B,FGFR2,VEGFD,FLT4,GDF2,GPLD1,HIF1A,HOXA3,CCN1,LEPR,MMP2,PDE3B,TGFBI,VEGFC,HAND2,RAPGEF3,HEY1,ADGRA2,DLL4,TBX20,JAM3,AMOT,THSD7A	#
2_Member	GO Biological Processes	GO:0007167	enzyme-linked receptor protein signaling pathway	-9.68505	-6.84903	1.41568e-07	34/636	174,285,652,655,657,926,1311,1490,1942,2185,2252,2263,2277,2324,2353,2658,2822,3172,3248,3624,4313,4653,4916,4920,5979,7049,7424,8013,10253,27302,51196,55614,84959,164656	AFP,ANGPT2,BMP4,BMP7,BMPR1A,CD8B,COMP,CCN2,EFNA1,PTK2B,FGF7,FGFR2,VEGFD,FLT4,FOS,GDF2,GPLD1,HNF4A,HPGD,INHBA,MMP2,MYOC,NTRK3,ROR2,RET,TGFBR3,VEGFC,NR4A3,SPRY2,BMP10,PLCE1,KIF16B,UBASH3B,TMPRSS6	#
2_Member	GO Biological Processes	GO:0070848	response to growth factor	-8.77072	-6.01825	9.58858e-07	29/519	285,652,655,657,1311,1490,1644,1745,2252,2263,2277,2324,2353,2658,2729,3248,4609,4916,7049,7123,7424,8483,10253,25878,27302,54567,55614,57556,164656	ANGPT2,BMP4,BMP7,BMPR1A,COMP,CCN2,DDC,DLX1,FGF7,FGFR2,VEGFD,FLT4,FOS,GDF2,GCLC,HPGD,MYC,NTRK3,TGFBR3,CLEC3B,VEGFC,CILP,SPRY2,MXRA5,BMP10,DLL4,KIF16B,SEMA6A,TMPRSS6	#
2_Member	GO Biological Processes	GO:0071363	cellular response to growth factor stimulus	-8.11421	-5.44988	3.54915e-06	27/488	285,652,655,657,1311,1490,1644,1745,2252,2263,2277,2324,2353,2658,2729,3248,4916,7049,7123,7424,8483,10253,27302,54567,55614,57556,164656	ANGPT2,BMP4,BMP7,BMPR1A,COMP,CCN2,DDC,DLX1,FGF7,FGFR2,VEGFD,FLT4,FOS,GDF2,GCLC,HPGD,NTRK3,TGFBR3,CLEC3B,VEGFC,CILP,SPRY2,BMP10,DLL4,KIF16B,SEMA6A,TMPRSS6	#
2_Member	GO Biological Processes	GO:0030335	positive regulation of cell migration	-7.93023	-5.3081	4.9193e-06	29/566	652,655,2185,2252,2277,2324,2822,3091,3491,4254,4313,4653,4916,4920,5168,5649,5979,6387,6405,7424,8013,9647,10253,23224,25960,57556,64094,83700,117581	BMP4,BMP7,PTK2B,FGF7,VEGFD,FLT4,GPLD1,HIF1A,CCN1,KITLG,MMP2,MYOC,NTRK3,ROR2,ENPP2,RELN,RET,CXCL12,SEMA3F,VEGFC,NR4A3,PPM1F,SPRY2,SYNE2,ADGRA2,SEMA6A,SMOC2,JAM3,TWIST2	#
2_Member	GO Biological Processes	GO:2000147	positive regulation of cell motility	-7.50568	-4.95595	1.10676e-05	29/592	652,655,2185,2252,2277,2324,2822,3091,3491,4254,4313,4653,4916,4920,5168,5649,5979,6387,6405,7424,8013,9647,10253,23224,25960,57556,64094,83700,117581	BMP4,BMP7,PTK2B,FGF7,VEGFD,FLT4,GPLD1,HIF1A,CCN1,KITLG,MMP2,MYOC,NTRK3,ROR2,ENPP2,RELN,RET,CXCL12,SEMA3F,VEGFC,NR4A3,PPM1F,SPRY2,SYNE2,ADGRA2,SEMA6A,SMOC2,JAM3,TWIST2	#
2_Member	GO Biological Processes	GO:0040017	positive regulation of locomotion	-7.27251	-4.76308	1.72552e-05	29/607	652,655,2185,2252,2277,2324,2822,3091,3491,4254,4313,4653,4916,4920,5168,5649,5979,6387,6405,7424,8013,9647,10253,23224,25960,57556,64094,83700,117581	BMP4,BMP7,PTK2B,FGF7,VEGFD,FLT4,GPLD1,HIF1A,CCN1,KITLG,MMP2,MYOC,NTRK3,ROR2,ENPP2,RELN,RET,CXCL12,SEMA3F,VEGFC,NR4A3,PPM1F,SPRY2,SYNE2,ADGRA2,SEMA6A,SMOC2,JAM3,TWIST2	#
2_Member	GO Biological Processes	GO:0007169	transmembrane receptor protein tyrosine kinase signaling pathway	-5.73543	-3.51863	0.00030295	21/420	285,926,1490,1942,2185,2252,2263,2277,2324,2822,4313,4653,4916,4920,5979,7424,8013,10253,51196,55614,84959	ANGPT2,CD8B,CCN2,EFNA1,PTK2B,FGF7,FGFR2,VEGFD,FLT4,GPLD1,MMP2,MYOC,NTRK3,ROR2,RET,VEGFC,NR4A3,SPRY2,PLCE1,KIF16B,UBASH3B	#
3_Summary	GO Biological Processes	GO:0007507	heart development	-15.4989	-12.0475	8.96477e-13	40/556	182,652,655,657,1363,1889,1909,1942,2263,2274,3091,3399,3491,3624,3720,3764,4151,4313,4916,5467,6258,6261,7049,7135,8557,9249,9464,10529,11174,23363,23414,23462,25831,27129,27302,51196,54567,57057,64091,79933,1311,2273,2353,8910,9172,56704,84466,85407,145258,246329,347273,583,4133,5071,5802,6387,6405,57556,2185,9647,55615,84275,2658,154796	JAG1,BMP4,BMP7,BMPR1A,CPE,ECE1,EDNRA,EFNA1,FGFR2,FHL2,HIF1A,ID3,CCN1,INHBA,JARID2,KCNJ8,MB,MMP2,NTRK3,PPARD,RXRG,RYR1,TGFBR3,TNNI1,TCAP,DHRS3,HAND2,NEBL,ADAMTS6,OBSL1,ZFPM2,HEY1,HECTD1,HSPB7,BMP10,PLCE1,DLL4,TBX20,POPDC2,SYNPO2L,COMP,FHL1,FOS,SGCE,MYOM2,JPH1,MEGF10,NKD1,GSC,STAC3,CAVIN4,BBS2,MAP2,PRKN,PTPRS,CXCL12,SEMA3F,SEMA6A,PTK2B,PPM1F,PRR5,SLC25A33,GDF2,AMOT	#
3_Member	GO Biological Processes	GO:0007507	heart development	-15.4989	-12.0475	8.96477e-13	40/556	182,652,655,657,1363,1889,1909,1942,2263,2274,3091,3399,3491,3624,3720,3764,4151,4313,4916,5467,6258,6261,7049,7135,8557,9249,9464,10529,11174,23363,23414,23462,25831,27129,27302,51196,54567,57057,64091,79933	JAG1,BMP4,BMP7,BMPR1A,CPE,ECE1,EDNRA,EFNA1,FGFR2,FHL2,HIF1A,ID3,CCN1,INHBA,JARID2,KCNJ8,MB,MMP2,NTRK3,PPARD,RXRG,RYR1,TGFBR3,TNNI1,TCAP,DHRS3,HAND2,NEBL,ADAMTS6,OBSL1,ZFPM2,HEY1,HECTD1,HSPB7,BMP10,PLCE1,DLL4,TBX20,POPDC2,SYNPO2L	#
3_Member	GO Biological Processes	GO:0003206	cardiac chamber morphogenesis	-13.265	-9.95185	1.11726e-10	19/126	182,652,655,657,1363,1909,2263,2274,3091,3491,7049,7135,9249,9464,23414,23462,27302,54567,57057	JAG1,BMP4,BMP7,BMPR1A,CPE,EDNRA,FGFR2,FHL2,HIF1A,CCN1,TGFBR3,TNNI1,DHRS3,HAND2,ZFPM2,HEY1,BMP10,DLL4,TBX20	#
3_Member	GO Biological Processes	GO:0003205	cardiac chamber development	-12.9873	-9.71195	1.94111e-10	21/167	182,652,655,657,1363,1909,2263,2274,3091,3491,7049,7135,9249,9464,11174,23414,23462,25831,27302,54567,57057	JAG1,BMP4,BMP7,BMPR1A,CPE,EDNRA,FGFR2,FHL2,HIF1A,CCN1,TGFBR3,TNNI1,DHRS3,HAND2,ADAMTS6,ZFPM2,HEY1,HECTD1,BMP10,DLL4,TBX20	#
3_Member	GO Biological Processes	GO:0003208	cardiac ventricle morphogenesis	-11.585	-8.51217	3.07487e-09	14/71	182,657,1363,1909,2263,3091,7049,7135,9464,23414,23462,27302,54567,57057	JAG1,BMPR1A,CPE,EDNRA,FGFR2,HIF1A,TGFBR3,TNNI1,HAND2,ZFPM2,HEY1,BMP10,DLL4,TBX20	#
3_Member	GO Biological Processes	GO:0003007	heart morphogenesis	-11.1663	-8.15419	7.01154e-09	23/253	182,652,655,657,1363,1909,1942,2263,2274,3091,3491,6261,7049,7135,8557,9249,9464,23414,23462,27302,54567,57057,79933	JAG1,BMP4,BMP7,BMPR1A,CPE,EDNRA,EFNA1,FGFR2,FHL2,HIF1A,CCN1,RYR1,TGFBR3,TNNI1,TCAP,DHRS3,HAND2,ZFPM2,HEY1,BMP10,DLL4,TBX20,SYNPO2L	#
3_Member	GO Biological Processes	GO:0003231	cardiac ventricle development	-11.1299	-8.13711	7.29268e-09	17/126	182,652,657,1363,1909,2263,3091,3491,7049,7135,9464,23414,23462,25831,27302,54567,57057	JAG1,BMP4,BMPR1A,CPE,EDNRA,FGFR2,HIF1A,CCN1,TGFBR3,TNNI1,HAND2,ZFPM2,HEY1,HECTD1,BMP10,DLL4,TBX20	#
3_Member	GO Biological Processes	GO:0061061	muscle structure development	-11.0648	-8.09046	8.11969e-09	32/503	182,652,657,1311,1909,2263,2273,2274,2353,3399,6258,6261,7049,7135,8557,8910,9172,10529,23363,23414,23462,27302,54567,56704,57057,64091,79933,84466,85407,145258,246329,347273	JAG1,BMP4,BMPR1A,COMP,EDNRA,FGFR2,FHL1,FHL2,FOS,ID3,RXRG,RYR1,TGFBR3,TNNI1,TCAP,SGCE,MYOM2,NEBL,OBSL1,ZFPM2,HEY1,BMP10,DLL4,JPH1,TBX20,POPDC2,SYNPO2L,MEGF10,NKD1,GSC,STAC3,CAVIN4	#
3_Member	GO Biological Processes	GO:0060537	muscle tissue development	-8.89031	-6.10398	7.87076e-07	23/329	652,655,657,1909,2263,2274,2353,3720,6258,6261,7049,7135,8557,10529,23363,23414,23462,27302,54567,57057,64091,84466,246329	BMP4,BMP7,BMPR1A,EDNRA,FGFR2,FHL2,FOS,JARID2,RXRG,RYR1,TGFBR3,TNNI1,TCAP,NEBL,OBSL1,ZFPM2,HEY1,BMP10,DLL4,TBX20,POPDC2,MEGF10,STAC3	#
3_Member	GO Biological Processes	GO:0007517	muscle organ development	-8.80812	-6.03337	9.26034e-07	22/304	657,1909,2263,2273,2353,3399,6258,6261,7049,7135,8557,8910,23414,27302,54567,56704,57057,64091,84466,145258,246329,347273	BMPR1A,EDNRA,FGFR2,FHL1,FOS,ID3,RXRG,RYR1,TGFBR3,TNNI1,TCAP,SGCE,ZFPM2,BMP10,DLL4,JPH1,TBX20,POPDC2,MEGF10,GSC,STAC3,CAVIN4	#
3_Member	GO Biological Processes	GO:0003151	outflow tract morphogenesis	-8.70626	-5.96451	1.08515e-06	12/78	182,652,657,1909,2263,3091,6261,7049,9249,9464,23414,57057	JAG1,BMP4,BMPR1A,EDNRA,FGFR2,HIF1A,RYR1,TGFBR3,DHRS3,HAND2,ZFPM2,TBX20	#
3_Member	GO Biological Processes	GO:0048738	cardiac muscle tissue development	-8.48357	-5.76251	1.72781e-06	17/185	652,655,657,1909,2263,2274,3720,7049,7135,8557,10529,23363,23414,23462,27302,54567,57057	BMP4,BMP7,BMPR1A,EDNRA,FGFR2,FHL2,JARID2,TGFBR3,TNNI1,TCAP,NEBL,OBSL1,ZFPM2,HEY1,BMP10,DLL4,TBX20	#
3_Member	GO Biological Processes	GO:0014706	striated muscle tissue development	-8.27291	-5.59047	2.5676e-06	17/191	652,655,657,1909,2263,2274,3720,7049,7135,8557,10529,23363,23414,23462,27302,54567,57057	BMP4,BMP7,BMPR1A,EDNRA,FGFR2,FHL2,JARID2,TGFBR3,TNNI1,TCAP,NEBL,OBSL1,ZFPM2,HEY1,BMP10,DLL4,TBX20	#
3_Member	GO Biological Processes	GO:0003279	cardiac septum development	-8.08848	-5.43292	3.69046e-06	13/107	182,652,655,657,2263,3491,7049,9249,11174,23414,23462,25831,57057	JAG1,BMP4,BMP7,BMPR1A,FGFR2,CCN1,TGFBR3,DHRS3,ADAMTS6,ZFPM2,HEY1,HECTD1,TBX20	#
3_Member	GO Biological Processes	GO:0060411	cardiac septum morphogenesis	-7.99755	-5.35903	4.37495e-06	11/72	182,652,655,657,2263,3491,7049,9249,23414,23462,57057	JAG1,BMP4,BMP7,BMPR1A,FGFR2,CCN1,TGFBR3,DHRS3,ZFPM2,HEY1,TBX20	#
3_Member	GO Biological Processes	GO:0055008	cardiac muscle tissue morphogenesis	-7.70042	-5.09408	8.0523e-06	10/60	657,1909,2263,7049,7135,8557,23414,27302,54567,57057	BMPR1A,EDNRA,FGFR2,TGFBR3,TNNI1,TCAP,ZFPM2,BMP10,DLL4,TBX20	#
3_Member	GO Biological Processes	GO:0048644	muscle organ morphogenesis	-7.5043	-4.95595	1.10676e-05	11/80	657,1909,2263,7049,7135,8557,23414,27302,54567,57057,145258	BMPR1A,EDNRA,FGFR2,TGFBR3,TNNI1,TCAP,ZFPM2,BMP10,DLL4,TBX20,GSC	#
3_Member	GO Biological Processes	GO:0060415	muscle tissue morphogenesis	-6.85979	-4.42954	3.71931e-05	10/73	657,1909,2263,7049,7135,8557,23414,27302,54567,57057	BMPR1A,EDNRA,FGFR2,TGFBR3,TNNI1,TCAP,ZFPM2,BMP10,DLL4,TBX20	#
3_Member	GO Biological Processes	GO:0061383	trabecula morphogenesis	-6.49959	-4.12493	7.50009e-05	8/45	655,657,2274,4313,7049,23462,27302,54567	BMP7,BMPR1A,FHL2,MMP2,TGFBR3,HEY1,BMP10,DLL4	#
3_Member	GO Biological Processes	GO:0055010	ventricular cardiac muscle tissue morphogenesis	-6.42231	-4.0721	8.47037e-05	8/46	657,1909,2263,7049,7135,23414,27302,54567	BMPR1A,EDNRA,FGFR2,TGFBR3,TNNI1,ZFPM2,BMP10,DLL4	#
3_Member	GO Biological Processes	GO:0061384	heart trabecula morphogenesis	-6.4046	-4.05867	8.73638e-05	7/32	655,657,2274,7049,23462,27302,54567	BMP7,BMPR1A,FHL2,TGFBR3,HEY1,BMP10,DLL4	#
3_Member	GO Biological Processes	GO:0003229	ventricular cardiac muscle tissue development	-5.80451	-3.57339	0.000267062	8/55	657,1909,2263,7049,7135,23414,27302,54567	BMPR1A,EDNRA,FGFR2,TGFBR3,TNNI1,ZFPM2,BMP10,DLL4	#
3_Member	GO Biological Processes	GO:0060045	positive regulation of cardiac muscle cell proliferation	-5.31974	-3.17486	0.000668563	6/30	657,2263,7049,23414,27302,57057	BMPR1A,FGFR2,TGFBR3,ZFPM2,BMP10,TBX20	#
3_Member	GO Biological Processes	GO:0060043	regulation of cardiac muscle cell proliferation	-5.03313	-2.9619	0.00109169	7/50	657,2263,3720,7049,23414,27302,57057	BMPR1A,FGFR2,JARID2,TGFBR3,ZFPM2,BMP10,TBX20	#
3_Member	GO Biological Processes	GO:0048638	regulation of developmental growth	-4.88938	-2.86323	0.00137016	17/332	583,652,657,2263,3720,4133,5071,5467,5802,6387,6405,7049,23414,27302,57057,57556,85407	BBS2,BMP4,BMPR1A,FGFR2,JARID2,MAP2,PRKN,PPARD,PTPRS,CXCL12,SEMA3F,TGFBR3,ZFPM2,BMP10,TBX20,SEMA6A,NKD1	#
3_Member	GO Biological Processes	GO:0003281	ventricular septum development	-4.81964	-2.8095	0.0015506	8/74	652,657,2263,3491,7049,23414,23462,25831	BMP4,BMPR1A,FGFR2,CCN1,TGFBR3,ZFPM2,HEY1,HECTD1	#
3_Member	GO Biological Processes	GO:0055023	positive regulation of cardiac muscle tissue growth	-4.76549	-2.7689	0.00170256	6/37	657,2263,7049,23414,27302,57057	BMPR1A,FGFR2,TGFBR3,ZFPM2,BMP10,TBX20	#
3_Member	GO Biological Processes	GO:0060343	trabecula formation	-4.6054	-2.64004	0.00229067	5/24	2274,4313,7049,23462,27302	FHL2,MMP2,TGFBR3,HEY1,BMP10	#
3_Member	GO Biological Processes	GO:0060421	positive regulation of heart growth	-4.50099	-2.58103	0.00262405	6/41	657,2263,7049,23414,27302,57057	BMPR1A,FGFR2,TGFBR3,ZFPM2,BMP10,TBX20	#
3_Member	GO Biological Processes	GO:0060412	ventricular septum morphogenesis	-4.37976	-2.49002	0.00323582	6/43	652,657,2263,7049,23414,23462	BMP4,BMPR1A,FGFR2,TGFBR3,ZFPM2,HEY1	#
3_Member	GO Biological Processes	GO:0045927	positive regulation of growth	-4.34744	-2.4642	0.00343398	14/261	583,657,2185,2263,5071,5467,6387,7049,9647,23414,27302,55615,57057,84275	BBS2,BMPR1A,PTK2B,FGFR2,PRKN,PPARD,CXCL12,TGFBR3,PPM1F,ZFPM2,BMP10,PRR5,TBX20,SLC25A33	#
3_Member	GO Biological Processes	GO:0060347	heart trabecula formation	-4.22521	-2.37037	0.00426217	4/15	2274,7049,23462,27302	FHL2,TGFBR3,HEY1,BMP10	#
3_Member	GO Biological Processes	GO:0055021	regulation of cardiac muscle tissue growth	-4.10579	-2.27982	0.00525021	7/69	657,2263,3720,7049,23414,27302,57057	BMPR1A,FGFR2,JARID2,TGFBR3,ZFPM2,BMP10,TBX20	#
3_Member	GO Biological Processes	GO:0046622	positive regulation of organ growth	-3.90542	-2.13182	0.00738215	6/52	657,2263,7049,23414,27302,57057	BMPR1A,FGFR2,TGFBR3,ZFPM2,BMP10,TBX20	#
3_Member	GO Biological Processes	GO:0060420	regulation of heart growth	-3.83808	-2.0867	0.00819039	7/76	657,2263,3720,7049,23414,27302,57057	BMPR1A,FGFR2,JARID2,TGFBR3,ZFPM2,BMP10,TBX20	#
3_Member	GO Biological Processes	GO:0048639	positive regulation of developmental growth	-3.62583	-1.90375	0.0124809	10/168	583,657,2263,5071,5467,6387,7049,23414,27302,57057	BBS2,BMPR1A,FGFR2,PRKN,PPARD,CXCL12,TGFBR3,ZFPM2,BMP10,TBX20	#
3_Member	GO Biological Processes	GO:0046620	regulation of organ growth	-3.03066	-1.44918	0.0355484	7/103	657,2263,3720,7049,23414,27302,57057	BMPR1A,FGFR2,JARID2,TGFBR3,ZFPM2,BMP10,TBX20	#
3_Member	GO Biological Processes	GO:0001570	vasculogenesis	-2.39555	-0.972981	0.106419	5/70	2658,7049,23414,57057,154796	GDF2,TGFBR3,ZFPM2,TBX20,AMOT	#
4_Summary	GO Biological Processes	GO:0048598	embryonic morphogenesis	-13.4042	-10.0497	8.9191e-11	38/582	652,655,657,1295,1843,1889,1909,1942,2114,2263,2299,2487,3091,3200,3202,3491,3624,3909,4313,4524,5979,6385,7358,7424,8013,8092,8557,9464,10253,25831,51339,54567,55614,57057,64388,80144,145258,154796,60,182,2195,2252,2658,3371,3400,4609,7049,7135,23414,23462,27302,468,3399,4254,1745,3203,202018,5649,5991,6405,22856,1311,1490,6424,9249,4916	BMP4,BMP7,BMPR1A,COL8A1,DUSP1,ECE1,EDNRA,EFNA1,ETS2,FGFR2,FOXI1,FRZB,HIF1A,HOXA3,HOXA5,CCN1,INHBA,LAMA3,MMP2,MTHFR,RET,SDC4,UGDH,VEGFC,NR4A3,ALX1,TCAP,HAND2,SPRY2,HECTD1,DACT1,DLL4,KIF16B,TBX20,GREM2,FRAS1,GSC,AMOT,ACTB,JAG1,FAT1,FGF7,GDF2,TNC,ID4,MYC,TGFBR3,TNNI1,ZFPM2,HEY1,BMP10,ATF4,ID3,KITLG,DLX1,HOXA6,TAPT1,RELN,RFX3,SEMA3F,CHSY1,COMP,CCN2,SFRP4,DHRS3,NTRK3	#
4_Member	GO Biological Processes	GO:0048598	embryonic morphogenesis	-13.4042	-10.0497	8.9191e-11	38/582	652,655,657,1295,1843,1889,1909,1942,2114,2263,2299,2487,3091,3200,3202,3491,3624,3909,4313,4524,5979,6385,7358,7424,8013,8092,8557,9464,10253,25831,51339,54567,55614,57057,64388,80144,145258,154796	BMP4,BMP7,BMPR1A,COL8A1,DUSP1,ECE1,EDNRA,EFNA1,ETS2,FGFR2,FOXI1,FRZB,HIF1A,HOXA3,HOXA5,CCN1,INHBA,LAMA3,MMP2,MTHFR,RET,SDC4,UGDH,VEGFC,NR4A3,ALX1,TCAP,HAND2,SPRY2,HECTD1,DACT1,DLL4,KIF16B,TBX20,GREM2,FRAS1,GSC,AMOT	#
4_Member	GO Biological Processes	GO:0048729	tissue morphogenesis	-12.4077	-9.16708	6.80648e-10	36/565	60,182,652,655,657,1909,2195,2252,2263,2487,2658,3091,3202,3371,3400,3491,3624,3909,4313,4524,4609,5979,6385,7049,7135,7424,8557,9464,10253,23414,23462,25831,27302,54567,57057,80144	ACTB,JAG1,BMP4,BMP7,BMPR1A,EDNRA,FAT1,FGF7,FGFR2,FRZB,GDF2,HIF1A,HOXA5,TNC,ID4,CCN1,INHBA,LAMA3,MMP2,MTHFR,MYC,RET,SDC4,TGFBR3,TNNI1,VEGFC,TCAP,HAND2,SPRY2,ZFPM2,HEY1,HECTD1,BMP10,DLL4,TBX20,FRAS1	#
4_Member	GO Biological Processes	GO:0002009	morphogenesis of an epithelium	-10.1414	-7.23403	5.834e-08	29/453	60,182,652,655,1909,2195,2252,2263,2487,2658,3091,3202,3371,3400,3491,3909,4313,4524,4609,5979,6385,7424,8557,9464,10253,25831,54567,57057,80144	ACTB,JAG1,BMP4,BMP7,EDNRA,FAT1,FGF7,FGFR2,FRZB,GDF2,HIF1A,HOXA5,TNC,ID4,CCN1,LAMA3,MMP2,MTHFR,MYC,RET,SDC4,VEGFC,TCAP,HAND2,SPRY2,HECTD1,DLL4,TBX20,FRAS1	#
4_Member	GO Biological Processes	GO:0048568	embryonic organ development	-7.66643	-5.07533	8.4076e-06	25/446	468,652,655,657,1889,1909,1942,2263,2299,2487,3091,3200,3202,3399,3491,4254,8092,8557,9464,10253,23414,23462,25831,57057,145258	ATF4,BMP4,BMP7,BMPR1A,ECE1,EDNRA,EFNA1,FGFR2,FOXI1,FRZB,HIF1A,HOXA3,HOXA5,ID3,CCN1,KITLG,ALX1,TCAP,HAND2,SPRY2,ZFPM2,HEY1,HECTD1,TBX20,GSC	#
4_Member	GO Biological Processes	GO:0048706	embryonic skeletal system development	-6.26172	-3.95251	0.000111554	12/128	652,655,1745,1909,2263,3200,3202,3203,8092,9464,145258,202018	BMP4,BMP7,DLX1,EDNRA,FGFR2,HOXA3,HOXA5,HOXA6,ALX1,HAND2,GSC,TAPT1	#
4_Member	GO Biological Processes	GO:0007389	pattern specification process	-5.22568	-3.10919	0.000777692	21/453	652,655,657,1745,2114,2263,3091,3200,3202,3203,5649,5991,6405,8557,9464,22856,23462,54567,57057,64388,145258	BMP4,BMP7,BMPR1A,DLX1,ETS2,FGFR2,HIF1A,HOXA3,HOXA5,HOXA6,RELN,RFX3,SEMA3F,TCAP,HAND2,CHSY1,HEY1,DLL4,TBX20,GREM2,GSC	#
4_Member	GO Biological Processes	GO:0060562	epithelial tube morphogenesis	-5.20499	-3.09597	0.000801731	17/314	652,655,1909,2263,2658,3091,3202,4524,4609,5979,6385,8557,9464,10253,25831,54567,57057	BMP4,BMP7,EDNRA,FGFR2,GDF2,HIF1A,HOXA5,MTHFR,MYC,RET,SDC4,TCAP,HAND2,SPRY2,HECTD1,DLL4,TBX20	#
4_Member	GO Biological Processes	GO:0048562	embryonic organ morphogenesis	-4.99885	-2.93935	0.00114987	16/292	652,655,1909,1942,2263,2299,2487,3091,3200,3202,8092,8557,9464,10253,57057,145258	BMP4,BMP7,EDNRA,EFNA1,FGFR2,FOXI1,FRZB,HIF1A,HOXA3,HOXA5,ALX1,TCAP,HAND2,SPRY2,TBX20,GSC	#
4_Member	GO Biological Processes	GO:0003002	regionalization	-4.77293	-2.77251	0.00168847	17/339	652,657,1745,2114,2263,3200,3202,3203,5649,6405,8557,22856,23462,54567,57057,64388,145258	BMP4,BMPR1A,DLX1,ETS2,FGFR2,HOXA3,HOXA5,HOXA6,RELN,SEMA3F,TCAP,CHSY1,HEY1,DLL4,TBX20,GREM2,GSC	#
4_Member	GO Biological Processes	GO:0048705	skeletal system morphogenesis	-4.42792	-2.52372	0.00299422	13/224	652,655,1311,1490,2263,3200,3202,4313,6424,8092,9249,22856,145258	BMP4,BMP7,COMP,CCN2,FGFR2,HOXA3,HOXA5,MMP2,SFRP4,ALX1,DHRS3,CHSY1,GSC	#
4_Member	GO Biological Processes	GO:0061138	morphogenesis of a branching epithelium	-4.37527	-2.48909	0.00324274	11/165	652,655,1909,2252,2263,2658,3202,4609,10253,54567,57057	BMP4,BMP7,EDNRA,FGF7,FGFR2,GDF2,HOXA5,MYC,SPRY2,DLL4,TBX20	#
4_Member	GO Biological Processes	GO:0048754	branching morphogenesis of an epithelial tube	-4.3612	-2.47649	0.00333815	10/137	652,655,1909,2263,2658,3202,4609,10253,54567,57057	BMP4,BMP7,EDNRA,FGFR2,GDF2,HOXA5,MYC,SPRY2,DLL4,TBX20	#
4_Member	GO Biological Processes	GO:0001763	morphogenesis of a branching structure	-4.1434	-2.30342	0.00497258	11/175	652,655,1909,2252,2263,2658,3202,4609,10253,54567,57057	BMP4,BMP7,EDNRA,FGF7,FGFR2,GDF2,HOXA5,MYC,SPRY2,DLL4,TBX20	#
4_Member	GO Biological Processes	GO:0043583	ear development	-3.89549	-2.12302	0.00753319	12/219	182,652,1889,1909,2263,2299,2487,4916,6385,8557,10253,145258	JAG1,BMP4,ECE1,EDNRA,FGFR2,FOXI1,FRZB,NTRK3,SDC4,TCAP,SPRY2,GSC	#
4_Member	GO Biological Processes	GO:0048704	embryonic skeletal system morphogenesis	-3.26765	-1.62828	0.0235351	7/94	652,655,2263,3200,3202,8092,145258	BMP4,BMP7,FGFR2,HOXA3,HOXA5,ALX1,GSC	#
4_Member	GO Biological Processes	GO:0045165	cell fate commitment	-2.82899	-1.29532	0.0506621	11/250	182,652,1745,1909,2114,2263,4916,10253,54567,57057,145258	JAG1,BMP4,DLX1,EDNRA,ETS2,FGFR2,NTRK3,SPRY2,DLL4,TBX20,GSC	#
4_Member	GO Biological Processes	GO:0009953	dorsal/ventral pattern formation	-2.77953	-1.25902	0.0550787	6/84	652,657,54567,57057,64388,145258	BMP4,BMPR1A,DLL4,TBX20,GREM2,GSC	#
4_Member	GO Biological Processes	GO:0048839	inner ear development	-2.60757	-1.135	0.0732829	9/191	182,652,2263,2299,2487,4916,6385,8557,10253	JAG1,BMP4,FGFR2,FOXI1,FRZB,NTRK3,SDC4,TCAP,SPRY2	#
4_Member	GO Biological Processes	GO:0042471	ear morphogenesis	-2.58659	-1.11911	0.0760132	7/123	1909,2263,2299,2487,8557,10253,145258	EDNRA,FGFR2,FOXI1,FRZB,TCAP,SPRY2,GSC	#
5_Summary	GO Biological Processes	GO:0001934	positive regulation of protein phosphorylation	-11.9137	-8.73081	1.85862e-09	41/749	652,655,657,941,1272,1389,1490,1942,2185,2252,2277,2324,2658,3320,3491,3600,3624,3953,4254,4916,4920,5168,5649,5979,6385,7424,10044,10253,10268,10411,10456,11211,22998,27302,55024,55615,81617,84254,84632,284654,285016,1843,2122,2192,2263,3486,4609,4653,5071,6361,6815,9464,9611,51196,51339,57556,57630,81606,115352,260425,60,1917,8651,9104,9647,10221,84959,374462,57561,63922	BMP4,BMP7,BMPR1A,CD80,CNTN1,CREBL2,CCN2,EFNA1,PTK2B,FGF7,VEGFD,FLT4,GDF2,HSP90AA1,CCN1,IL15,INHBA,LEPR,KITLG,NTRK3,ROR2,ENPP2,RELN,RET,SDC4,VEGFC,SH2D3C,SPRY2,RAMP3,RAPGEF3,HAX1,FZD10,LIMCH1,BMP10,BANK1,PRR5,CAB39L,CAMKK1,AFAP1L2,RSPO1,ALKAL2,DUSP1,MECOM,FBLN1,FGFR2,IGFBP3,MYC,MYOC,PRKN,CCL17,STYX,HAND2,NCOR1,PLCE1,DACT1,SEMA6A,SH3RF1,LBH,FCRL3,MAGI3,ACTB,EEF1A2,SOCS1,RGN,PPM1F,TRIB1,UBASH3B,PTPR…	#
5_Member	GO Biological Processes	GO:0001934	positive regulation of protein phosphorylation	-11.9137	-8.73081	1.85862e-09	41/749	652,655,657,941,1272,1389,1490,1942,2185,2252,2277,2324,2658,3320,3491,3600,3624,3953,4254,4916,4920,5168,5649,5979,6385,7424,10044,10253,10268,10411,10456,11211,22998,27302,55024,55615,81617,84254,84632,284654,285016	BMP4,BMP7,BMPR1A,CD80,CNTN1,CREBL2,CCN2,EFNA1,PTK2B,FGF7,VEGFD,FLT4,GDF2,HSP90AA1,CCN1,IL15,INHBA,LEPR,KITLG,NTRK3,ROR2,ENPP2,RELN,RET,SDC4,VEGFC,SH2D3C,SPRY2,RAMP3,RAPGEF3,HAX1,FZD10,LIMCH1,BMP10,BANK1,PRR5,CAB39L,CAMKK1,AFAP1L2,RSPO1,ALKAL2	#
5_Member	GO Biological Processes	GO:0043408	regulation of MAPK cascade	-9.86544	-7.00032	9.99254e-08	36/694	652,655,1490,1843,1942,2122,2185,2192,2263,2324,3486,3491,3624,4254,4609,4653,4916,4920,5071,5979,6361,6815,9464,9611,10253,10268,11211,51196,51339,55024,57556,57630,81606,115352,260425,285016	BMP4,BMP7,CCN2,DUSP1,EFNA1,MECOM,PTK2B,FBLN1,FGFR2,FLT4,IGFBP3,CCN1,INHBA,KITLG,MYC,MYOC,NTRK3,ROR2,PRKN,RET,CCL17,STYX,HAND2,NCOR1,SPRY2,RAMP3,FZD10,PLCE1,DACT1,BANK1,SEMA6A,SH3RF1,LBH,FCRL3,MAGI3,ALKAL2	#
5_Member	GO Biological Processes	GO:0043549	regulation of kinase activity	-6.87627	-4.43555	3.66813e-05	33/786	60,652,655,657,1843,1917,1942,2185,2263,2324,3320,3491,4254,4916,4920,5071,5649,5979,6385,7424,8651,9104,9647,10221,10253,11211,51196,81617,84254,84632,84959,285016,374462	ACTB,BMP4,BMP7,BMPR1A,DUSP1,EEF1A2,EFNA1,PTK2B,FGFR2,FLT4,HSP90AA1,CCN1,KITLG,NTRK3,ROR2,PRKN,RELN,RET,SDC4,VEGFC,SOCS1,RGN,PPM1F,TRIB1,SPRY2,FZD10,PLCE1,CAB39L,CAMKK1,AFAP1L2,UBASH3B,ALKAL2,PTPRQ	#
5_Member	GO Biological Processes	GO:0045859	regulation of protein kinase activity	-5.85365	-3.60971	0.000245634	28/672	60,652,655,657,1843,1942,2185,3320,3491,4254,4916,4920,5649,6385,7424,8651,9104,9647,10221,10253,11211,51196,81617,84254,84632,84959,285016,374462	ACTB,BMP4,BMP7,BMPR1A,DUSP1,EFNA1,PTK2B,HSP90AA1,CCN1,KITLG,NTRK3,ROR2,RELN,SDC4,VEGFC,SOCS1,RGN,PPM1F,TRIB1,SPRY2,FZD10,PLCE1,CAB39L,CAMKK1,AFAP1L2,UBASH3B,ALKAL2,PTPRQ	#
5_Member	GO Biological Processes	GO:0043410	positive regulation of MAPK cascade	-5.14259	-3.04813	0.000895093	22/496	652,1490,1942,2185,2263,2324,3486,3624,4254,4916,4920,5979,6361,9464,10253,10268,11211,51196,55024,57630,115352,285016	BMP4,CCN2,EFNA1,PTK2B,FGFR2,FLT4,IGFBP3,INHBA,KITLG,NTRK3,ROR2,RET,CCL17,HAND2,SPRY2,RAMP3,FZD10,PLCE1,BANK1,SH3RF1,FCRL3,ALKAL2	#
5_Member	GO Biological Processes	GO:0051347	positive regulation of transferase activity	-4.97606	-2.92256	0.0011952	24/586	657,1917,1942,2185,2263,2324,3320,3491,4254,4609,4916,4920,5649,5979,6385,7424,10253,11211,57561,63922,81617,84254,84632,285016	BMPR1A,EEF1A2,EFNA1,PTK2B,FGFR2,FLT4,HSP90AA1,CCN1,KITLG,MYC,NTRK3,ROR2,RELN,RET,SDC4,VEGFC,SPRY2,FZD10,ARRDC3,CHTF18,CAB39L,CAMKK1,AFAP1L2,ALKAL2	#
5_Member	GO Biological Processes	GO:0033674	positive regulation of kinase activity	-4.66211	-2.68598	0.00206072	21/494	657,1917,1942,2185,2263,2324,3320,3491,4254,4916,4920,5649,5979,6385,7424,10253,11211,81617,84254,84632,285016	BMPR1A,EEF1A2,EFNA1,PTK2B,FGFR2,FLT4,HSP90AA1,CCN1,KITLG,NTRK3,ROR2,RELN,RET,SDC4,VEGFC,SPRY2,FZD10,CAB39L,CAMKK1,AFAP1L2,ALKAL2	#
5_Member	GO Biological Processes	GO:0070372	regulation of ERK1 and ERK2 cascade	-4.02922	-2.22246	0.00599156	15/315	652,1490,2185,2192,2263,2324,3491,3624,6361,6815,9464,10253,10268,57556,285016	BMP4,CCN2,PTK2B,FBLN1,FGFR2,FLT4,CCN1,INHBA,CCL17,STYX,HAND2,SPRY2,RAMP3,SEMA6A,ALKAL2	#
5_Member	GO Biological Processes	GO:0045860	positive regulation of protein kinase activity	-3.65872	-1.9328	0.0116734	17/418	657,1942,2185,3320,3491,4254,4916,4920,5649,6385,7424,10253,11211,81617,84254,84632,285016	BMPR1A,EFNA1,PTK2B,HSP90AA1,CCN1,KITLG,NTRK3,ROR2,RELN,SDC4,VEGFC,SPRY2,FZD10,CAB39L,CAMKK1,AFAP1L2,ALKAL2	#
5_Member	GO Biological Processes	GO:0043405	regulation of MAP kinase activity	-3.27514	-1.6341	0.0232219	10/186	652,655,1843,2185,4254,4916,4920,10221,10253,11211	BMP4,BMP7,DUSP1,PTK2B,KITLG,NTRK3,ROR2,TRIB1,SPRY2,FZD10	#
5_Member	GO Biological Processes	GO:0070374	positive regulation of ERK1 and ERK2 cascade	-3.23184	-1.59994	0.0251221	11/223	652,1490,2185,2263,2324,3624,6361,9464,10253,10268,285016	BMP4,CCN2,PTK2B,FGFR2,FLT4,INHBA,CCL17,HAND2,SPRY2,RAMP3,ALKAL2	#
5_Member	GO Biological Processes	GO:0071900	regulation of protein serine/threonine kinase activity	-2.14979	-0.793849	0.16075	13/395	60,652,655,657,1843,2185,4254,4916,4920,10221,10253,11211,81617	ACTB,BMP4,BMP7,BMPR1A,DUSP1,PTK2B,KITLG,NTRK3,ROR2,TRIB1,SPRY2,FZD10,CAB39L	#
6_Summary	GO Cellular Components	GO:0030016	myofibril	-11.9092	-8.73081	1.85862e-09	23/233	845,2274,3764,4313,6261,6385,7125,7135,8557,8735,9172,10529,23224,23363,27302,56704,79933,84676,91624,137735,171024,283807,347273,182,652,657,1909,3624,7049,9464,1311,84466,246329,23462,64091,60,2185,2195,2252,3760,9754,11252,22998,54749,84168,85477,152273,154796,221981,1272,6208,8994,9611,54505,55052	CASQ2,FHL2,KCNJ8,MMP2,RYR1,SDC4,TNNC2,TNNI1,TCAP,MYH13,MYOM2,NEBL,SYNE2,OBSL1,BMP10,JPH1,SYNPO2L,TRIM63,NEXN,ABRA,SYNPO2,FBXL22,CAVIN4,JAG1,BMP4,BMPR1A,EDNRA,INHBA,TGFBR3,HAND2,COMP,MEGF10,STAC3,HEY1,POPDC2,ACTB,PTK2B,FAT1,FGF7,KCNJ3,STARD8,PACSIN2,LIMCH1,EPDR1,ANTXR1,SCIN,FGD5,AMOT,THSD7A,CNTN1,RPS14,LIMD1,NCOR1,DHX29,MRPL20	#
6_Member	GO Cellular Components	GO:0030016	myofibril	-11.9092	-8.73081	1.85862e-09	23/233	845,2274,3764,4313,6261,6385,7125,7135,8557,8735,9172,10529,23224,23363,27302,56704,79933,84676,91624,137735,171024,283807,347273	CASQ2,FHL2,KCNJ8,MMP2,RYR1,SDC4,TNNC2,TNNI1,TCAP,MYH13,MYOM2,NEBL,SYNE2,OBSL1,BMP10,JPH1,SYNPO2L,TRIM63,NEXN,ABRA,SYNPO2,FBXL22,CAVIN4	#
6_Member	GO Cellular Components	GO:0043292	contractile fiber	-11.5657	-8.51217	3.07487e-09	23/242	845,2274,3764,4313,6261,6385,7125,7135,8557,8735,9172,10529,23224,23363,27302,56704,79933,84676,91624,137735,171024,283807,347273	CASQ2,FHL2,KCNJ8,MMP2,RYR1,SDC4,TNNC2,TNNI1,TCAP,MYH13,MYOM2,NEBL,SYNE2,OBSL1,BMP10,JPH1,SYNPO2L,TRIM63,NEXN,ABRA,SYNPO2,FBXL22,CAVIN4	#
6_Member	GO Cellular Components	GO:0030017	sarcomere	-10.0041	-7.11192	7.72815e-08	20/214	845,2274,4313,6261,7125,7135,8557,9172,10529,23224,23363,27302,56704,79933,84676,91624,137735,171024,283807,347273	CASQ2,FHL2,MMP2,RYR1,TNNC2,TNNI1,TCAP,MYOM2,NEBL,SYNE2,OBSL1,BMP10,JPH1,SYNPO2L,TRIM63,NEXN,ABRA,SYNPO2,FBXL22,CAVIN4	#
6_Member	GO Cellular Components	GO:0030018	Z disc	-8.92094	-6.12271	7.53853e-07	15/130	845,2274,6261,8557,10529,23224,23363,27302,56704,79933,84676,91624,171024,283807,347273	CASQ2,FHL2,RYR1,TCAP,NEBL,SYNE2,OBSL1,BMP10,JPH1,SYNPO2L,TRIM63,NEXN,SYNPO2,FBXL22,CAVIN4	#
6_Member	GO Cellular Components	GO:0031674	I band	-8.34267	-5.65089	2.23411e-06	15/143	845,2274,6261,8557,10529,23224,23363,27302,56704,79933,84676,91624,171024,283807,347273	CASQ2,FHL2,RYR1,TCAP,NEBL,SYNE2,OBSL1,BMP10,JPH1,SYNPO2L,TRIM63,NEXN,SYNPO2,FBXL22,CAVIN4	#
6_Member	GO Biological Processes	GO:0035051	cardiocyte differentiation	-6.64741	-4.2324	5.85601e-05	12/118	182,652,657,1909,2274,3624,7049,8557,9464,10529,23363,27302	JAG1,BMP4,BMPR1A,EDNRA,FHL2,INHBA,TGFBR3,TCAP,HAND2,NEBL,OBSL1,BMP10	#
6_Member	GO Biological Processes	GO:0055006	cardiac cell development	-6.04635	-3.771	0.000169435	9/69	182,657,2274,3624,7049,8557,10529,23363,27302	JAG1,BMPR1A,FHL2,INHBA,TGFBR3,TCAP,NEBL,OBSL1,BMP10	#
6_Member	GO Biological Processes	GO:0055001	muscle cell development	-5.89477	-3.64404	0.000226966	13/164	657,1311,1909,2274,6261,8557,9172,10529,23363,27302,79933,84466,246329	BMPR1A,COMP,EDNRA,FHL2,RYR1,TCAP,MYOM2,NEBL,OBSL1,BMP10,SYNPO2L,MEGF10,STAC3	#
6_Member	GO Biological Processes	GO:0042692	muscle cell differentiation	-5.34682	-3.19912	0.000632238	16/274	652,657,1311,1909,2274,6261,8557,9172,10529,23363,23462,27302,64091,79933,84466,246329	BMP4,BMPR1A,COMP,EDNRA,FHL2,RYR1,TCAP,MYOM2,NEBL,OBSL1,HEY1,BMP10,POPDC2,SYNPO2L,MEGF10,STAC3	#
6_Member	GO Biological Processes	GO:0051146	striated muscle cell differentiation	-4.12735	-2.29264	0.0050975	12/207	652,657,2274,6261,8557,9172,10529,23363,27302,64091,79933,246329	BMP4,BMPR1A,FHL2,RYR1,TCAP,MYOM2,NEBL,OBSL1,BMP10,POPDC2,SYNPO2L,STAC3	#
6_Member	GO Biological Processes	GO:0030029	actin filament-based process	-3.84539	-2.0867	0.00819039	22/606	60,2185,2195,2252,3760,3764,8557,9172,9754,10529,11252,22998,23224,23363,27302,54749,79933,84168,85477,152273,154796,221981	ACTB,PTK2B,FAT1,FGF7,KCNJ3,KCNJ8,TCAP,MYOM2,STARD8,NEBL,PACSIN2,LIMCH1,SYNE2,OBSL1,BMP10,EPDR1,SYNPO2L,ANTXR1,SCIN,FGD5,AMOT,THSD7A	#
6_Member	GO Biological Processes	GO:0031032	actomyosin structure organization	-3.48296	-1.78932	0.0162436	8/114	2185,8557,9172,10529,22998,23363,27302,79933	PTK2B,TCAP,MYOM2,NEBL,LIMCH1,OBSL1,BMP10,SYNPO2L	#
6_Member	GO Biological Processes	GO:0030239	myofibril assembly	-3.48015	-1.78932	0.0162436	6/62	8557,9172,10529,23363,27302,79933	TCAP,MYOM2,NEBL,OBSL1,BMP10,SYNPO2L	#
6_Member	GO Biological Processes	GO:0055013	cardiac muscle cell development	-3.48015	-1.78932	0.0162436	6/62	657,2274,8557,10529,23363,27302	BMPR1A,FHL2,TCAP,NEBL,OBSL1,BMP10	#
6_Member	GO Biological Processes	GO:0055002	striated muscle cell development	-3.44214	-1.76123	0.0173287	6/63	8557,9172,10529,23363,27302,79933	TCAP,MYOM2,NEBL,OBSL1,BMP10,SYNPO2L	#
6_Member	GO Biological Processes	GO:0055007	cardiac muscle cell differentiation	-3.44182	-1.76123	0.0173287	7/88	652,657,2274,8557,10529,23363,27302	BMP4,BMPR1A,FHL2,TCAP,NEBL,OBSL1,BMP10	#
6_Member	GO Biological Processes	GO:0010927	cellular component assembly involved in morphogenesis	-2.90992	-1.35197	0.0444667	7/108	1272,8557,9172,10529,23363,27302,79933	CNTN1,TCAP,MYOM2,NEBL,OBSL1,BMP10,SYNPO2L	#
6_Member	GO Biological Processes	GO:0030036	actin cytoskeleton organization	-2.79627	-1.2704	0.0536542	18/544	60,2185,2195,2252,8557,9172,9754,10529,11252,22998,23363,27302,79933,84168,85477,152273,154796,221981	ACTB,PTK2B,FAT1,FGF7,TCAP,MYOM2,STARD8,NEBL,PACSIN2,LIMCH1,OBSL1,BMP10,SYNPO2L,ANTXR1,SCIN,FGD5,AMOT,THSD7A	#
6_Member	GO Biological Processes	GO:0055003	cardiac myofibril assembly	-2.63717	-1.15828	0.0694571	3/18	8557,10529,23363	TCAP,NEBL,OBSL1	#
6_Member	GO Biological Processes	GO:0045214	sarcomere organization	-2.6103	-1.13658	0.073016	4/38	8557,9172,27302,79933	TCAP,MYOM2,BMP10,SYNPO2L	#
6_Member	GO Biological Processes	GO:0140694	non-membrane-bounded organelle assembly	-2.07576	-0.736585	0.183407	11/315	6208,8557,8994,9172,9611,10529,23363,27302,54505,55052,79933	RPS14,TCAP,LIMD1,MYOM2,NCOR1,NEBL,OBSL1,BMP10,DHX29,MRPL20,SYNPO2L	#
7_Summary	GO Biological Processes	GO:0001503	ossification	-11.8086	-8.65822	2.19676e-09	25/283	43,468,652,655,657,1311,1490,2263,2274,2658,2822,3091,3371,3400,3486,3491,4313,4653,4920,5251,6261,7123,8994,9464,202018,583,1745,1909,2114,2487,3200,3202,3203,3953,6424,7045,8092,9249,10234,11061,22856,145258,5467,10891,57561	ACHE,ATF4,BMP4,BMP7,BMPR1A,COMP,CCN2,FGFR2,FHL2,GDF2,GPLD1,HIF1A,TNC,ID4,IGFBP3,CCN1,MMP2,MYOC,ROR2,PHEX,RYR1,CLEC3B,LIMD1,HAND2,TAPT1,BBS2,DLX1,EDNRA,ETS2,FRZB,HOXA3,HOXA5,HOXA6,LEPR,SFRP4,TGFBI,ALX1,DHRS3,LRRC17,CNMD,CHSY1,GSC,PPARD,PPARGC1A,ARRDC3	#
7_Member	GO Biological Processes	GO:0001503	ossification	-11.8086	-8.65822	2.19676e-09	25/283	43,468,652,655,657,1311,1490,2263,2274,2658,2822,3091,3371,3400,3486,3491,4313,4653,4920,5251,6261,7123,8994,9464,202018	ACHE,ATF4,BMP4,BMP7,BMPR1A,COMP,CCN2,FGFR2,FHL2,GDF2,GPLD1,HIF1A,TNC,ID4,IGFBP3,CCN1,MMP2,MYOC,ROR2,PHEX,RYR1,CLEC3B,LIMD1,HAND2,TAPT1	#
7_Member	GO Biological Processes	GO:0001501	skeletal system development	-11.5708	-8.51217	3.07487e-09	33/511	583,652,655,657,1311,1490,1745,1909,2114,2263,2487,2658,2822,3091,3200,3202,3203,3491,3953,4313,4653,5251,6261,6424,7045,8092,9249,9464,10234,11061,22856,145258,202018	BBS2,BMP4,BMP7,BMPR1A,COMP,CCN2,DLX1,EDNRA,ETS2,FGFR2,FRZB,GDF2,GPLD1,HIF1A,HOXA3,HOXA5,HOXA6,CCN1,LEPR,MMP2,MYOC,PHEX,RYR1,SFRP4,TGFBI,ALX1,DHRS3,HAND2,LRRC17,CNMD,CHSY1,GSC,TAPT1	#
7_Member	GO Biological Processes	GO:0061448	connective tissue development	-10.6478	-7.70829	1.95755e-08	21/220	583,652,655,657,1311,1490,2658,2822,3091,3200,3202,3400,3491,5467,7045,9464,10891,11061,22856,57561,202018	BBS2,BMP4,BMP7,BMPR1A,COMP,CCN2,GDF2,GPLD1,HIF1A,HOXA3,HOXA5,ID4,CCN1,PPARD,TGFBI,HAND2,PPARGC1A,CNMD,CHSY1,ARRDC3,TAPT1	#
7_Member	GO Biological Processes	GO:0051216	cartilage development	-9.25074	-6.42769	3.73519e-07	17/165	583,652,655,657,1311,1490,2658,2822,3091,3200,3202,3491,7045,9464,11061,22856,202018	BBS2,BMP4,BMP7,BMPR1A,COMP,CCN2,GDF2,GPLD1,HIF1A,HOXA3,HOXA5,CCN1,TGFBI,HAND2,CNMD,CHSY1,TAPT1	#
7_Member	GO Biological Processes	GO:0001649	osteoblast differentiation	-5.87755	-3.63023	0.000234297	12/139	43,652,657,2274,2658,3371,3400,3486,3491,4653,8994,9464	ACHE,BMP4,BMPR1A,FHL2,GDF2,TNC,ID4,IGFBP3,CCN1,MYOC,LIMD1,HAND2	#
7_Member	GO Biological Processes	GO:0002062	chondrocyte differentiation	-4.53005	-2.6	0.00251187	8/81	652,657,1311,1490,2822,3091,7045,22856	BMP4,BMPR1A,COMP,CCN2,GPLD1,HIF1A,TGFBI,CHSY1	#
8_Summary	GO Biological Processes	GO:0048762	mesenchymal cell differentiation	-11.7524	-8.62832	2.35332e-09	20/172	182,652,655,657,1909,1942,2263,2487,3091,4254,5979,6405,7049,8092,9464,23462,57057,57556,145258,202018,3202,23414,3720	JAG1,BMP4,BMP7,BMPR1A,EDNRA,EFNA1,FGFR2,FRZB,HIF1A,KITLG,RET,SEMA3F,TGFBR3,ALX1,HAND2,HEY1,TBX20,SEMA6A,GSC,TAPT1,HOXA5,ZFPM2,JARID2	#
8_Member	GO Biological Processes	GO:0048762	mesenchymal cell differentiation	-11.7524	-8.62832	2.35332e-09	20/172	182,652,655,657,1909,1942,2263,2487,3091,4254,5979,6405,7049,8092,9464,23462,57057,57556,145258,202018	JAG1,BMP4,BMP7,BMPR1A,EDNRA,EFNA1,FGFR2,FRZB,HIF1A,KITLG,RET,SEMA3F,TGFBR3,ALX1,HAND2,HEY1,TBX20,SEMA6A,GSC,TAPT1	#
8_Member	GO Biological Processes	GO:0060485	mesenchyme development	-10.8495	-7.89293	1.27959e-08	22/238	182,652,655,657,1909,1942,2263,2487,3091,3202,4254,5979,6405,7049,8092,9464,23414,23462,57057,57556,145258,202018	JAG1,BMP4,BMP7,BMPR1A,EDNRA,EFNA1,FGFR2,FRZB,HIF1A,HOXA5,KITLG,RET,SEMA3F,TGFBR3,ALX1,HAND2,ZFPM2,HEY1,TBX20,SEMA6A,GSC,TAPT1	#
8_Member	GO Biological Processes	GO:0014033	neural crest cell differentiation	-8.79108	-6.02761	9.38398e-07	13/94	182,657,1909,2487,3091,4254,5979,6405,8092,9464,57556,145258,202018	JAG1,BMPR1A,EDNRA,FRZB,HIF1A,KITLG,RET,SEMA3F,ALX1,HAND2,SEMA6A,GSC,TAPT1	#
8_Member	GO Biological Processes	GO:0014032	neural crest cell development	-7.44674	-4.90512	1.24416e-05	11/81	182,657,1909,3091,4254,5979,6405,8092,9464,57556,202018	JAG1,BMPR1A,EDNRA,HIF1A,KITLG,RET,SEMA3F,ALX1,HAND2,SEMA6A,TAPT1	#
8_Member	GO Biological Processes	GO:0048864	stem cell development	-7.11814	-4.63284	2.32897e-05	11/87	182,657,1909,3091,4254,5979,6405,8092,9464,57556,202018	JAG1,BMPR1A,EDNRA,HIF1A,KITLG,RET,SEMA3F,ALX1,HAND2,SEMA6A,TAPT1	#
8_Member	GO Biological Processes	GO:0048863	stem cell differentiation	-6.8673	-4.43185	3.69955e-05	15/184	182,657,1909,2263,2487,3091,3720,4254,5979,6405,8092,9464,57556,145258,202018	JAG1,BMPR1A,EDNRA,FGFR2,FRZB,HIF1A,JARID2,KITLG,RET,SEMA3F,ALX1,HAND2,SEMA6A,GSC,TAPT1	#
8_Member	GO Biological Processes	GO:0001755	neural crest cell migration	-5.68325	-3.47485	0.000335084	8/57	1909,3091,4254,5979,6405,8092,9464,57556	EDNRA,HIF1A,KITLG,RET,SEMA3F,ALX1,HAND2,SEMA6A	#
8_Member	GO Biological Processes	GO:0090497	mesenchymal cell migration	-5.56687	-3.37965	0.000417201	8/59	1909,3091,4254,5979,6405,8092,9464,57556	EDNRA,HIF1A,KITLG,RET,SEMA3F,ALX1,HAND2,SEMA6A	#
9_Summary	GO Biological Processes	GO:0045596	negative regulation of cell differentiation	-11.2501	-8.21781	6.05599e-09	39/718	60,182,652,655,657,1745,1942,2185,2192,2487,3202,3399,3400,3624,4133,4609,4916,5467,5802,6361,6405,6833,7424,8651,8994,9464,10140,10221,10234,10253,23414,23462,23506,54756,57556,81606,84959,117581,122953,3091,4653,5649,5979,5991,6387,23363,25960,54567,6258	ACTB,JAG1,BMP4,BMP7,BMPR1A,DLX1,EFNA1,PTK2B,FBLN1,FRZB,HOXA5,ID3,ID4,INHBA,MAP2,MYC,NTRK3,PPARD,PTPRS,CCL17,SEMA3F,ABCC8,VEGFC,SOCS1,LIMD1,HAND2,TOB1,TRIB1,LRRC17,SPRY2,ZFPM2,HEY1,BICRAL,IL17RD,SEMA6A,LBH,UBASH3B,TWIST2,JDP2,HIF1A,MYOC,RELN,RET,RFX3,CXCL12,OBSL1,ADGRA2,DLL4,RXRG	#
9_Member	GO Biological Processes	GO:0045596	negative regulation of cell differentiation	-11.2501	-8.21781	6.05599e-09	39/718	60,182,652,655,657,1745,1942,2185,2192,2487,3202,3399,3400,3624,4133,4609,4916,5467,5802,6361,6405,6833,7424,8651,8994,9464,10140,10221,10234,10253,23414,23462,23506,54756,57556,81606,84959,117581,122953	ACTB,JAG1,BMP4,BMP7,BMPR1A,DLX1,EFNA1,PTK2B,FBLN1,FRZB,HOXA5,ID3,ID4,INHBA,MAP2,MYC,NTRK3,PPARD,PTPRS,CCL17,SEMA3F,ABCC8,VEGFC,SOCS1,LIMD1,HAND2,TOB1,TRIB1,LRRC17,SPRY2,ZFPM2,HEY1,BICRAL,IL17RD,SEMA6A,LBH,UBASH3B,TWIST2,JDP2	#
9_Member	GO Biological Processes	GO:0060284	regulation of cell development	-6.46045	-4.09714	7.99575e-05	25/516	652,655,657,1745,2192,2487,3091,3400,4133,4653,4916,5649,5802,5979,5991,6387,6405,6833,7424,10221,23363,23462,25960,54567,57556	BMP4,BMP7,BMPR1A,DLX1,FBLN1,FRZB,HIF1A,ID4,MAP2,MYOC,NTRK3,RELN,PTPRS,RET,RFX3,CXCL12,SEMA3F,ABCC8,VEGFC,TRIB1,OBSL1,HEY1,ADGRA2,DLL4,SEMA6A	#
9_Member	GO Biological Processes	GO:0010721	negative regulation of cell development	-4.53315	-2.6	0.00251187	12/188	655,657,1745,2192,2487,3400,4133,4916,5802,6405,6833,57556	BMP7,BMPR1A,DLX1,FBLN1,FRZB,ID4,MAP2,NTRK3,PTPRS,SEMA3F,ABCC8,SEMA6A	#
9_Member	GO Biological Processes	GO:0050767	regulation of neurogenesis	-4.19491	-2.3428	0.00454149	17/377	655,657,1745,3091,3400,4133,4916,5649,5802,6387,6405,6833,7424,23363,23462,54567,57556	BMP7,BMPR1A,DLX1,HIF1A,ID4,MAP2,NTRK3,RELN,PTPRS,CXCL12,SEMA3F,ABCC8,VEGFC,OBSL1,HEY1,DLL4,SEMA6A	#
9_Member	GO Biological Processes	GO:0050768	negative regulation of neurogenesis	-4.12742	-2.29264	0.0050975	10/146	655,657,1745,3400,4133,4916,5802,6405,6833,57556	BMP7,BMPR1A,DLX1,ID4,MAP2,NTRK3,PTPRS,SEMA3F,ABCC8,SEMA6A	#
9_Member	GO Biological Processes	GO:0051961	negative regulation of nervous system development	-4.00527	-2.2075	0.00620154	10/151	655,657,1745,3400,4133,4916,5802,6405,6833,57556	BMP7,BMPR1A,DLX1,ID4,MAP2,NTRK3,PTPRS,SEMA3F,ABCC8,SEMA6A	#
9_Member	GO Biological Processes	GO:0051960	regulation of nervous system development	-3.68131	-1.95295	0.0111441	18/456	655,657,1745,3091,3400,4133,4916,5649,5802,6258,6387,6405,6833,7424,23363,23462,54567,57556	BMP7,BMPR1A,DLX1,HIF1A,ID4,MAP2,NTRK3,RELN,PTPRS,RXRG,CXCL12,SEMA3F,ABCC8,VEGFC,OBSL1,HEY1,DLL4,SEMA6A	#
9_Member	GO Biological Processes	GO:0014014	negative regulation of gliogenesis	-2.37628	-0.960765	0.109455	4/44	1745,3400,4916,6833	DLX1,ID4,NTRK3,ABCC8	#
9_Member	GO Biological Processes	GO:0045686	negative regulation of glial cell differentiation	-2.12599	-0.775784	0.167578	3/27	1745,3400,4916	DLX1,ID4,NTRK3	#
10_Summary	GO Biological Processes	GO:0040008	regulation of growth	-10.5231	-7.59993	2.5123e-08	35/624	583,652,657,2100,2185,2263,2273,2487,2658,3091,3172,3371,3486,3490,3624,3720,4133,5071,5467,5802,6387,6405,6414,7049,7486,9647,23414,27302,51196,51447,55615,57057,57556,84275,85407,1400,1942,9139,22876,10253,5979	BBS2,BMP4,BMPR1A,ESR2,PTK2B,FGFR2,FHL1,FRZB,GDF2,HIF1A,HNF4A,TNC,IGFBP3,IGFBP7,INHBA,JARID2,MAP2,PRKN,PPARD,PTPRS,CXCL12,SEMA3F,SELENOP,TGFBR3,WRN,PPM1F,ZFPM2,BMP10,PLCE1,IP6K2,PRR5,TBX20,SEMA6A,SLC25A33,NKD1,CRMP1,EFNA1,CBFA2T2,INPP5F,SPRY2,RET	#
10_Member	GO Biological Processes	GO:0040008	regulation of growth	-10.5231	-7.59993	2.5123e-08	35/624	583,652,657,2100,2185,2263,2273,2487,2658,3091,3172,3371,3486,3490,3624,3720,4133,5071,5467,5802,6387,6405,6414,7049,7486,9647,23414,27302,51196,51447,55615,57057,57556,84275,85407	BBS2,BMP4,BMPR1A,ESR2,PTK2B,FGFR2,FHL1,FRZB,GDF2,HIF1A,HNF4A,TNC,IGFBP3,IGFBP7,INHBA,JARID2,MAP2,PRKN,PPARD,PTPRS,CXCL12,SEMA3F,SELENOP,TGFBR3,WRN,PPM1F,ZFPM2,BMP10,PLCE1,IP6K2,PRR5,TBX20,SEMA6A,SLC25A33,NKD1	#
10_Member	GO Biological Processes	GO:0045926	negative regulation of growth	-7.31008	-4.78806	1.62908e-05	18/249	583,652,2100,2273,2487,2658,3091,3172,3624,3720,4133,5467,5802,6405,27302,51447,57556,85407	BBS2,BMP4,ESR2,FHL1,FRZB,GDF2,HIF1A,HNF4A,INHBA,JARID2,MAP2,PPARD,PTPRS,SEMA3F,BMP10,IP6K2,SEMA6A,NKD1	#
10_Member	GO Biological Processes	GO:0001558	regulation of cell growth	-6.28205	-3.95944	0.000109788	22/422	2100,2185,2273,2487,2658,3172,3371,3486,3490,3624,4133,5071,5467,5802,6387,6405,27302,51196,51447,55615,57556,84275	ESR2,PTK2B,FHL1,FRZB,GDF2,HNF4A,TNC,IGFBP3,IGFBP7,INHBA,MAP2,PRKN,PPARD,PTPRS,CXCL12,SEMA3F,BMP10,PLCE1,IP6K2,PRR5,SEMA6A,SLC25A33	#
10_Member	GO Biological Processes	GO:0030308	negative regulation of cell growth	-5.23668	-3.11514	0.000767109	13/188	2100,2273,2487,2658,3172,3624,4133,5467,5802,6405,27302,51447,57556	ESR2,FHL1,FRZB,GDF2,HNF4A,INHBA,MAP2,PPARD,PTPRS,SEMA3F,BMP10,IP6K2,SEMA6A	#
10_Member	GO Biological Processes	GO:0048640	negative regulation of developmental growth	-3.45727	-1.76926	0.0170114	8/115	583,652,3720,4133,5802,6405,57556,85407	BBS2,BMP4,JARID2,MAP2,PTPRS,SEMA3F,SEMA6A,NKD1	#
10_Member	GO Biological Processes	GO:0010977	negative regulation of neuron projection development	-2.85507	-1.31678	0.0482193	8/142	1400,1942,4133,5802,6405,9139,22876,57556	CRMP1,EFNA1,MAP2,PTPRS,SEMA3F,CBFA2T2,INPP5F,SEMA6A	#
10_Member	GO Biological Processes	GO:0031345	negative regulation of cell projection organization	-2.56226	-1.1026	0.0789593	9/194	1400,1942,4133,5802,6405,9139,10253,22876,57556	CRMP1,EFNA1,MAP2,PTPRS,SEMA3F,CBFA2T2,SPRY2,INPP5F,SEMA6A	#
10_Member	GO Biological Processes	GO:0030517	negative regulation of axon extension	-2.34093	-0.933347	0.116588	4/45	4133,5802,6405,57556	MAP2,PTPRS,SEMA3F,SEMA6A	#
10_Member	GO Biological Processes	GO:0050770	regulation of axonogenesis	-2.02877	-0.70418	0.197615	7/156	1942,4133,5802,5979,6387,6405,57556	EFNA1,MAP2,PTPRS,RET,CXCL12,SEMA3F,SEMA6A	#
11_Summary	GO Biological Processes	GO:0009725	response to hormone	-9.86349	-7.00032	9.99254e-08	38/764	178,477,583,652,655,1490,1909,2100,2185,2274,2353,2729,2822,3283,3320,3490,3624,3953,4306,4313,4916,5140,5251,5467,6258,6387,6424,6833,7049,8013,8473,8743,9663,9975,10268,84275,84676,117581,182,51274,60,468,845,1644,5071,6261,8651,10411,43	AGL,ATP1A2,BBS2,BMP4,BMP7,CCN2,EDNRA,ESR2,PTK2B,FHL2,FOS,GCLC,GPLD1,HSD3B1,HSP90AA1,IGFBP7,INHBA,LEPR,NR3C2,MMP2,NTRK3,PDE3B,PHEX,PPARD,RXRG,CXCL12,SFRP4,ABCC8,TGFBR3,NR4A3,OGT,TNFSF10,LPIN2,NR1D2,RAMP3,SLC25A33,TRIM63,TWIST2,JAG1,KLF3,ACTB,ATF4,CASQ2,DDC,PRKN,RYR1,SOCS1,RAPGEF3,ACHE	#
11_Member	GO Biological Processes	GO:0009725	response to hormone	-9.86349	-7.00032	9.99254e-08	38/764	178,477,583,652,655,1490,1909,2100,2185,2274,2353,2729,2822,3283,3320,3490,3624,3953,4306,4313,4916,5140,5251,5467,6258,6387,6424,6833,7049,8013,8473,8743,9663,9975,10268,84275,84676,117581	AGL,ATP1A2,BBS2,BMP4,BMP7,CCN2,EDNRA,ESR2,PTK2B,FHL2,FOS,GCLC,GPLD1,HSD3B1,HSP90AA1,IGFBP7,INHBA,LEPR,NR3C2,MMP2,NTRK3,PDE3B,PHEX,PPARD,RXRG,CXCL12,SFRP4,ABCC8,TGFBR3,NR4A3,OGT,TNFSF10,LPIN2,NR1D2,RAMP3,SLC25A33,TRIM63,TWIST2	#
11_Member	GO Biological Processes	GO:1901652	response to peptide	-5.80407	-3.57339	0.000267062	22/451	182,655,1490,1909,2353,2729,2822,3624,4313,5140,5251,6387,6833,7049,8013,8473,8743,9663,10268,51274,84275,117581	JAG1,BMP7,CCN2,EDNRA,FOS,GCLC,GPLD1,INHBA,MMP2,PDE3B,PHEX,CXCL12,ABCC8,TGFBR3,NR4A3,OGT,TNFSF10,LPIN2,RAMP3,KLF3,SLC25A33,TWIST2	#
11_Member	GO Biological Processes	GO:0032870	cellular response to hormone stimulus	-5.31029	-3.17486	0.000668563	22/484	477,583,652,655,1909,2100,2353,2729,2822,3490,3624,3953,4306,5140,5251,5467,6258,8013,9663,9975,10268,84275	ATP1A2,BBS2,BMP4,BMP7,EDNRA,ESR2,FOS,GCLC,GPLD1,IGFBP7,INHBA,LEPR,NR3C2,PDE3B,PHEX,PPARD,RXRG,NR4A3,LPIN2,NR1D2,RAMP3,SLC25A33	#
11_Member	GO Biological Processes	GO:0043434	response to peptide hormone	-4.95268	-2.90778	0.00123657	18/363	655,1490,1909,2353,2729,2822,3624,5140,5251,6387,6833,7049,8013,8473,8743,9663,84275,117581	BMP7,CCN2,EDNRA,FOS,GCLC,GPLD1,INHBA,PDE3B,PHEX,CXCL12,ABCC8,TGFBR3,NR4A3,OGT,TNFSF10,LPIN2,SLC25A33,TWIST2	#
11_Member	GO Biological Processes	GO:0032868	response to insulin	-2.8117	-1.28325	0.0520901	10/214	2353,2729,2822,5140,6833,8473,8743,9663,84275,117581	FOS,GCLC,GPLD1,PDE3B,ABCC8,OGT,TNFSF10,LPIN2,SLC25A33,TWIST2	#
11_Member	GO Biological Processes	GO:0071417	cellular response to organonitrogen compound	-2.80333	-1.27552	0.0530247	19/588	60,468,845,1644,1909,2353,2729,2822,3624,4313,5071,5140,6261,8013,8651,9663,10411,51274,84275	ACTB,ATF4,CASQ2,DDC,EDNRA,FOS,GCLC,GPLD1,INHBA,MMP2,PRKN,PDE3B,RYR1,NR4A3,SOCS1,LPIN2,RAPGEF3,KLF3,SLC25A33	#
11_Member	GO Biological Processes	GO:1901699	cellular response to nitrogen compound	-2.70416	-1.20333	0.0626142	20/646	43,60,468,845,1644,1909,2353,2729,2822,3624,4313,5071,5140,6261,8013,8651,9663,10411,51274,84275	ACHE,ACTB,ATF4,CASQ2,DDC,EDNRA,FOS,GCLC,GPLD1,INHBA,MMP2,PRKN,PDE3B,RYR1,NR4A3,SOCS1,LPIN2,RAPGEF3,KLF3,SLC25A33	#
12_Summary	GO Biological Processes	GO:0009792	embryo development ending in birth or egg hatching	-9.18209	-6.37163	4.24982e-07	34/665	652,655,657,1745,1889,1909,2263,2299,3091,3200,3202,3203,3294,3491,4524,6385,8092,8557,8796,9464,9644,23414,23462,25831,26227,27022,51339,64168,84660,91746,145258,154796,202018,221395	BMP4,BMP7,BMPR1A,DLX1,ECE1,EDNRA,FGFR2,FOXI1,HIF1A,HOXA3,HOXA5,HOXA6,HSD17B2,CCN1,MTHFR,SDC4,ALX1,TCAP,SCEL,HAND2,SH3PXD2A,ZFPM2,HEY1,HECTD1,PHGDH,FOXD3,DACT1,NECAB1,CCDC62,YTHDC1,GSC,AMOT,TAPT1,ADGRF5	#
12_Member	GO Biological Processes	GO:0009792	embryo development ending in birth or egg hatching	-9.18209	-6.37163	4.24982e-07	34/665	652,655,657,1745,1889,1909,2263,2299,3091,3200,3202,3203,3294,3491,4524,6385,8092,8557,8796,9464,9644,23414,23462,25831,26227,27022,51339,64168,84660,91746,145258,154796,202018,221395	BMP4,BMP7,BMPR1A,DLX1,ECE1,EDNRA,FGFR2,FOXI1,HIF1A,HOXA3,HOXA5,HOXA6,HSD17B2,CCN1,MTHFR,SDC4,ALX1,TCAP,SCEL,HAND2,SH3PXD2A,ZFPM2,HEY1,HECTD1,PHGDH,FOXD3,DACT1,NECAB1,CCDC62,YTHDC1,GSC,AMOT,TAPT1,ADGRF5	#
12_Member	GO Biological Processes	GO:0043009	chordate embryonic development	-8.38985	-5.67877	2.09522e-06	32/643	652,655,657,1745,1889,1909,2263,3091,3200,3202,3203,3294,3491,4524,6385,8092,8557,9464,9644,23414,23462,25831,26227,27022,51339,64168,84660,91746,145258,154796,202018,221395	BMP4,BMP7,BMPR1A,DLX1,ECE1,EDNRA,FGFR2,HIF1A,HOXA3,HOXA5,HOXA6,HSD17B2,CCN1,MTHFR,SDC4,ALX1,TCAP,HAND2,SH3PXD2A,ZFPM2,HEY1,HECTD1,PHGDH,FOXD3,DACT1,NECAB1,CCDC62,YTHDC1,GSC,AMOT,TAPT1,ADGRF5	#
12_Member	GO Biological Processes	GO:0001701	in utero embryonic development	-4.05647	-2.24227	0.00572436	17/387	655,657,1909,2263,3091,3294,3491,9464,9644,23414,23462,25831,27022,64168,84660,91746,154796	BMP7,BMPR1A,EDNRA,FGFR2,HIF1A,HSD17B2,CCN1,HAND2,SH3PXD2A,ZFPM2,HEY1,HECTD1,FOXD3,NECAB1,CCDC62,YTHDC1,AMOT	#
13_Summary	KEGG Pathway	hsa05200	Pathways in cancer	-8.54649	-5.81521	1.53035e-06	29/531	182,652,1909,2100,2122,2252,2263,2277,2324,2353,2940,3091,3320,3568,3595,3600,3909,4254,4313,4609,5467,5979,6258,6387,7424,10319,11211,23462,54567,468,7365,9611	JAG1,BMP4,EDNRA,ESR2,MECOM,FGF7,FGFR2,VEGFD,FLT4,FOS,GSTA3,HIF1A,HSP90AA1,IL5RA,IL12RB2,IL15,LAMA3,KITLG,MMP2,MYC,PPARD,RET,RXRG,CXCL12,VEGFC,LAMC3,FZD10,HEY1,DLL4,ATF4,UGT2B10,NCOR1	#
13_Member	KEGG Pathway	hsa05200	Pathways in cancer	-8.54649	-5.81521	1.53035e-06	29/531	182,652,1909,2100,2122,2252,2263,2277,2324,2353,2940,3091,3320,3568,3595,3600,3909,4254,4313,4609,5467,5979,6258,6387,7424,10319,11211,23462,54567	JAG1,BMP4,EDNRA,ESR2,MECOM,FGF7,FGFR2,VEGFD,FLT4,FOS,GSTA3,HIF1A,HSP90AA1,IL5RA,IL12RB2,IL15,LAMA3,KITLG,MMP2,MYC,PPARD,RET,RXRG,CXCL12,VEGFC,LAMC3,FZD10,HEY1,DLL4	#
13_Member	KEGG Pathway	hsa05207	Chemical carcinogenesis - receptor activation	-3.41593	-1.73992	0.0182005	11/212	182,468,2100,2252,2353,2940,3320,4609,6258,7365,54567	JAG1,ATF4,ESR2,FGF7,FOS,GSTA3,HSP90AA1,MYC,RXRG,UGT2B10,DLL4	#
13_Member	KEGG Pathway	hsa05224	Breast cancer	-3.40746	-1.73614	0.0183594	9/147	182,2100,2252,2324,2353,4609,11211,23462,54567	JAG1,ESR2,FGF7,FLT4,FOS,MYC,FZD10,HEY1,DLL4	#
13_Member	KEGG Pathway	hsa01522	Endocrine resistance	-2.44208	-1.0108	0.0975446	6/98	182,2100,2353,4313,9611,54567	JAG1,ESR2,FOS,MMP2,NCOR1,DLL4	#
14_Summary	GO Molecular Functions	GO:0140297	DNA-binding transcription factor binding	-8.34268	-5.65089	2.23411e-06	27/476	60,468,583,2114,2274,2353,3091,3172,3399,3400,4261,4609,5467,7508,8013,9464,9611,9969,10221,10891,23414,23462,51053,51339,57057,84660,145258,2072,8863,5991,6258,7089,8994,10456,10625,79101,122953	ACTB,ATF4,BBS2,ETS2,FHL2,FOS,HIF1A,HNF4A,ID3,ID4,CIITA,MYC,PPARD,XPC,NR4A3,HAND2,NCOR1,MED13,TRIB1,PPARGC1A,ZFPM2,HEY1,GMNN,DACT1,TBX20,CCDC62,GSC,ERCC4,PER3,RFX3,RXRG,TLE2,LIMD1,HAX1,IVNS1ABP,TAF1D,JDP2	#
14_Member	GO Molecular Functions	GO:0140297	DNA-binding transcription factor binding	-8.34268	-5.65089	2.23411e-06	27/476	60,468,583,2114,2274,2353,3091,3172,3399,3400,4261,4609,5467,7508,8013,9464,9611,9969,10221,10891,23414,23462,51053,51339,57057,84660,145258	ACTB,ATF4,BBS2,ETS2,FHL2,FOS,HIF1A,HNF4A,ID3,ID4,CIITA,MYC,PPARD,XPC,NR4A3,HAND2,NCOR1,MED13,TRIB1,PPARGC1A,ZFPM2,HEY1,GMNN,DACT1,TBX20,CCDC62,GSC	#
14_Member	GO Molecular Functions	GO:0061629	RNA polymerase II-specific DNA-binding transcription factor binding	-7.6909	-5.09224	8.08645e-06	22/350	60,468,583,2114,2353,3091,3172,3400,5467,7508,8013,9464,9611,9969,10221,10891,23414,23462,51339,57057,84660,145258	ACTB,ATF4,BBS2,ETS2,FOS,HIF1A,HNF4A,ID4,PPARD,XPC,NR4A3,HAND2,NCOR1,MED13,TRIB1,PPARGC1A,ZFPM2,HEY1,DACT1,TBX20,CCDC62,GSC	#
14_Member	GO Molecular Functions	GO:0008134	transcription factor binding	-7.42704	-4.89205	1.28218e-05	29/597	60,468,583,2072,2114,2274,2353,3091,3172,3399,3400,4261,4609,5467,7508,8013,8863,9464,9611,9969,10221,10891,23414,23462,51053,51339,57057,84660,145258	ACTB,ATF4,BBS2,ERCC4,ETS2,FHL2,FOS,HIF1A,HNF4A,ID3,ID4,CIITA,MYC,PPARD,XPC,NR4A3,PER3,HAND2,NCOR1,MED13,TRIB1,PPARGC1A,ZFPM2,HEY1,GMNN,DACT1,TBX20,CCDC62,GSC	#
14_Member	GO Cellular Components	GO:0005667	transcription regulator complex	-2.7135	-1.20962	0.0617139	17/509	468,2353,3091,4609,5991,6258,7089,8013,8994,9464,9611,10456,10625,51053,79101,122953,145258	ATF4,FOS,HIF1A,MYC,RFX3,RXRG,TLE2,NR4A3,LIMD1,HAND2,NCOR1,HAX1,IVNS1ABP,GMNN,TAF1D,JDP2,GSC	#
15_Summary	GO Biological Processes	GO:0007369	gastrulation	-8.24469	-5.5714	2.68287e-06	16/168	652,655,657,1295,1843,2114,2263,3624,3909,4313,7358,8013,55614,57057,145258,154796	BMP4,BMP7,BMPR1A,COL8A1,DUSP1,ETS2,FGFR2,INHBA,LAMA3,MMP2,UGDH,NR4A3,KIF16B,TBX20,GSC,AMOT	#
15_Member	GO Biological Processes	GO:0007369	gastrulation	-8.24469	-5.5714	2.68287e-06	16/168	652,655,657,1295,1843,2114,2263,3624,3909,4313,7358,8013,55614,57057,145258,154796	BMP4,BMP7,BMPR1A,COL8A1,DUSP1,ETS2,FGFR2,INHBA,LAMA3,MMP2,UGDH,NR4A3,KIF16B,TBX20,GSC,AMOT	#
15_Member	GO Biological Processes	GO:0001704	formation of primary germ layer	-6.6071	-4.20196	6.28119e-05	12/119	652,655,657,1295,1843,2114,2263,3624,3909,4313,55614,57057	BMP4,BMP7,BMPR1A,COL8A1,DUSP1,ETS2,FGFR2,INHBA,LAMA3,MMP2,KIF16B,TBX20	#
15_Member	GO Biological Processes	GO:0007492	endoderm development	-5.54361	-3.36226	0.000434245	9/79	652,657,1295,1843,3624,3909,4313,55614,57057	BMP4,BMPR1A,COL8A1,DUSP1,INHBA,LAMA3,MMP2,KIF16B,TBX20	#
15_Member	GO Biological Processes	GO:0001706	endoderm formation	-3.81304	-2.06489	0.00861212	6/54	1295,1843,3624,3909,4313,57057	COL8A1,DUSP1,INHBA,LAMA3,MMP2,TBX20	#
15_Member	GO Biological Processes	GO:0035987	endodermal cell differentiation	-2.37628	-0.960765	0.109455	4/44	1295,3624,3909,4313	COL8A1,INHBA,LAMA3,MMP2	#
16_Summary	GO Molecular Functions	GO:0042578	phosphoric ester hydrolase activity	-8.03351	-5.38655	4.10631e-06	23/365	477,1843,1909,2822,3631,5140,5168,5475,5774,5783,5802,6815,9647,9663,11099,22876,50940,51196,84513,84812,84959,285193,374462,43,1066,2072,7486,9104,30814,57406,340152	ATP1A2,DUSP1,EDNRA,GPLD1,INPP4A,PDE3B,ENPP2,PPEF1,PTPN3,PTPN13,PTPRS,STYX,PPM1F,LPIN2,PTPN21,INPP5F,PDE11A,PLCE1,PLPP5,PLCD4,UBASH3B,DUSP28,PTPRQ,ACHE,CES1,ERCC4,WRN,RGN,PLA2G2E,ABHD6,ZC3H12D	#
16_Member	GO Molecular Functions	GO:0042578	phosphoric ester hydrolase activity	-8.03351	-5.38655	4.10631e-06	23/365	477,1843,1909,2822,3631,5140,5168,5475,5774,5783,5802,6815,9647,9663,11099,22876,50940,51196,84513,84812,84959,285193,374462	ATP1A2,DUSP1,EDNRA,GPLD1,INPP4A,PDE3B,ENPP2,PPEF1,PTPN3,PTPN13,PTPRS,STYX,PPM1F,LPIN2,PTPN21,INPP5F,PDE11A,PLCE1,PLPP5,PLCD4,UBASH3B,DUSP28,PTPRQ	#
16_Member	GO Molecular Functions	GO:0016788	hydrolase activity, acting on ester bonds	-6.28528	-3.95944	0.000109788	31/755	43,477,1066,1843,1909,2072,2822,3631,5140,5168,5475,5774,5783,5802,6815,7486,9104,9647,9663,11099,22876,30814,50940,51196,57406,84513,84812,84959,285193,340152,374462	ACHE,ATP1A2,CES1,DUSP1,EDNRA,ERCC4,GPLD1,INPP4A,PDE3B,ENPP2,PPEF1,PTPN3,PTPN13,PTPRS,STYX,WRN,RGN,PPM1F,LPIN2,PTPN21,INPP5F,PLA2G2E,PDE11A,PLCE1,ABHD6,PLPP5,PLCD4,UBASH3B,DUSP28,ZC3H12D,PTPRQ	#
16_Member	GO Molecular Functions	GO:0016791	phosphatase activity	-5.30667	-3.17486	0.000668563	16/276	477,1843,3631,5475,5774,5783,5802,6815,9647,9663,11099,22876,84513,84959,285193,374462	ATP1A2,DUSP1,INPP4A,PPEF1,PTPN3,PTPN13,PTPRS,STYX,PPM1F,LPIN2,PTPN21,INPP5F,PLPP5,UBASH3B,DUSP28,PTPRQ	#
16_Member	GO Biological Processes	GO:0016311	dephosphorylation	-4.17673	-2.3287	0.00469136	13/237	1843,5475,5774,5783,5802,6815,9647,11099,22876,84513,84959,285193,374462	DUSP1,PPEF1,PTPN3,PTPN13,PTPRS,STYX,PPM1F,PTPN21,INPP5F,PLPP5,UBASH3B,DUSP28,PTPRQ	#
16_Member	GO Biological Processes	GO:0006470	protein dephosphorylation	-4.16581	-2.31927	0.00479435	11/174	1843,5475,5774,5783,5802,6815,9647,11099,84959,285193,374462	DUSP1,PPEF1,PTPN3,PTPN13,PTPRS,STYX,PPM1F,PTPN21,UBASH3B,DUSP28,PTPRQ	#
16_Member	GO Molecular Functions	GO:0004721	phosphoprotein phosphatase activity	-4.09907	-2.27474	0.00531203	11/177	1843,5475,5774,5783,5802,6815,9647,11099,84959,285193,374462	DUSP1,PPEF1,PTPN3,PTPN13,PTPRS,STYX,PPM1F,PTPN21,UBASH3B,DUSP28,PTPRQ	#
16_Member	GO Molecular Functions	GO:0004725	protein tyrosine phosphatase activity	-3.93655	-2.15721	0.00696293	8/98	1843,5774,5783,5802,11099,84959,285193,374462	DUSP1,PTPN3,PTPN13,PTPRS,PTPN21,UBASH3B,DUSP28,PTPRQ	#
16_Member	GO Biological Processes	GO:0035335	peptidyl-tyrosine dephosphorylation	-3.84292	-2.0867	0.00819039	5/34	1843,5783,5802,84959,374462	DUSP1,PTPN13,PTPRS,UBASH3B,PTPRQ	#
16_Member	GO Molecular Functions	GO:0008138	protein tyrosine/serine/threonine phosphatase activity	-2.37628	-0.960765	0.109455	4/44	1843,6815,9647,285193	DUSP1,STYX,PPM1F,DUSP28	#
17_Summary	GO Biological Processes	GO:0040011	locomotion	-7.95973	-5.32948	4.68301e-06	28/530	477,652,655,1272,1400,1889,1909,1942,2252,2277,2829,3491,3909,4313,4684,5168,5649,5979,6361,6387,6405,7424,10584,56956,57556,91624,117283,154796,60,468,2195,2263,3320,4133,10319,50944,59277,80243,84168,340547,8557,9172,10529,11252,23363,27302,79933,1008,10129,2185,3371,4653,6385,8925,26227,4858,4916,4920,5802,9139,10253,22876,23224,51196,202018,285016	ATP1A2,BMP4,BMP7,CNTN1,CRMP1,ECE1,EDNRA,EFNA1,FGF7,VEGFD,XCR1,CCN1,LAMA3,MMP2,NCAM1,ENPP2,RELN,RET,CCL17,CXCL12,SEMA3F,VEGFC,COLEC10,LHX9,SEMA6A,NEXN,IP6K3,AMOT,ACTB,ATF4,FAT1,FGFR2,HSP90AA1,MAP2,LAMC3,SHANK1,NTN4,PREX2,ANTXR1,VSIG1,TCAP,MYOM2,NEBL,PACSIN2,OBSL1,BMP10,SYNPO2L,CDH10,FRY,PTK2B,TNC,MYOC,SDC4,HERC1,PHGDH,NOVA2,NTRK3,ROR2,PTPRS,CBFA2T2,SPRY2,INPP5F,SYNE2,PLCE1,TAPT1,ALKAL2	#
17_Member	GO Biological Processes	GO:0040011	locomotion	-7.95973	-5.32948	4.68301e-06	28/530	477,652,655,1272,1400,1889,1909,1942,2252,2277,2829,3491,3909,4313,4684,5168,5649,5979,6361,6387,6405,7424,10584,56956,57556,91624,117283,154796	ATP1A2,BMP4,BMP7,CNTN1,CRMP1,ECE1,EDNRA,EFNA1,FGF7,VEGFD,XCR1,CCN1,LAMA3,MMP2,NCAM1,ENPP2,RELN,RET,CCL17,CXCL12,SEMA3F,VEGFC,COLEC10,LHX9,SEMA6A,NEXN,IP6K3,AMOT	#
17_Member	GO Biological Processes	GO:0000904	cell morphogenesis involved in differentiation	-7.14149	-4.6443	2.26832e-05	27/544	60,468,655,1272,1400,1889,1909,1942,2195,2263,3320,3909,4133,4684,5649,5979,6387,6405,10319,50944,56956,57556,59277,80243,84168,91624,340547	ACTB,ATF4,BMP7,CNTN1,CRMP1,ECE1,EDNRA,EFNA1,FAT1,FGFR2,HSP90AA1,LAMA3,MAP2,NCAM1,RELN,RET,CXCL12,SEMA3F,LAMC3,SHANK1,LHX9,SEMA6A,NTN4,PREX2,ANTXR1,NEXN,VSIG1	#
17_Member	GO Biological Processes	GO:0006935	chemotaxis	-7.12572	-4.63451	2.32001e-05	26/510	652,655,1272,1400,1889,1909,1942,2252,2277,2829,3491,3909,4313,4684,5168,5649,5979,6361,6387,6405,7424,10584,56956,57556,91624,154796	BMP4,BMP7,CNTN1,CRMP1,ECE1,EDNRA,EFNA1,FGF7,VEGFD,XCR1,CCN1,LAMA3,MMP2,NCAM1,ENPP2,RELN,RET,CCL17,CXCL12,SEMA3F,VEGFC,COLEC10,LHX9,SEMA6A,NEXN,AMOT	#
17_Member	GO Biological Processes	GO:0042330	taxis	-7.09235	-4.61863	2.40641e-05	26/512	652,655,1272,1400,1889,1909,1942,2252,2277,2829,3491,3909,4313,4684,5168,5649,5979,6361,6387,6405,7424,10584,56956,57556,91624,154796	BMP4,BMP7,CNTN1,CRMP1,ECE1,EDNRA,EFNA1,FGF7,VEGFD,XCR1,CCN1,LAMA3,MMP2,NCAM1,ENPP2,RELN,RET,CCL17,CXCL12,SEMA3F,VEGFC,COLEC10,LHX9,SEMA6A,NEXN,AMOT	#
17_Member	GO Biological Processes	GO:0032989	cellular component morphogenesis	-6.92113	-4.47509	3.34897e-05	28/594	60,655,1272,1400,1889,1909,1942,2263,3320,3909,4133,4684,5649,5979,6387,6405,8557,9172,10529,11252,23363,27302,50944,56956,57556,79933,80243,91624	ACTB,BMP7,CNTN1,CRMP1,ECE1,EDNRA,EFNA1,FGFR2,HSP90AA1,LAMA3,MAP2,NCAM1,RELN,RET,CXCL12,SEMA3F,TCAP,MYOM2,NEBL,PACSIN2,OBSL1,BMP10,SHANK1,LHX9,SEMA6A,SYNPO2L,PREX2,NEXN	#
17_Member	GO Biological Processes	GO:0000902	cell morphogenesis	-6.56582	-4.16553	6.83072e-05	30/694	60,468,655,1008,1272,1400,1889,1909,1942,2195,2263,3320,3909,4133,4684,5649,5979,6387,6405,10129,10319,11252,50944,56956,57556,59277,80243,84168,91624,340547	ACTB,ATF4,BMP7,CDH10,CNTN1,CRMP1,ECE1,EDNRA,EFNA1,FAT1,FGFR2,HSP90AA1,LAMA3,MAP2,NCAM1,RELN,RET,CXCL12,SEMA3F,FRY,LAMC3,PACSIN2,SHANK1,LHX9,SEMA6A,NTN4,PREX2,ANTXR1,NEXN,VSIG1	#
17_Member	GO Biological Processes	GO:0031175	neuron projection development	-6.49719	-4.12493	7.50009e-05	29/661	60,655,1272,1400,1889,1909,1942,2185,2263,3320,3371,3909,4133,4313,4653,4684,5649,5979,6385,6387,6405,8925,10129,26227,50944,56956,57556,80243,91624	ACTB,BMP7,CNTN1,CRMP1,ECE1,EDNRA,EFNA1,PTK2B,FGFR2,HSP90AA1,TNC,LAMA3,MAP2,MMP2,MYOC,NCAM1,RELN,RET,SDC4,CXCL12,SEMA3F,HERC1,FRY,PHGDH,SHANK1,LHX9,SEMA6A,PREX2,NEXN	#
17_Member	GO Biological Processes	GO:0007411	axon guidance	-5.68012	-3.47481	0.000335114	15/228	655,1272,1400,1889,1909,1942,3909,4684,5649,5979,6387,6405,56956,57556,91624	BMP7,CNTN1,CRMP1,ECE1,EDNRA,EFNA1,LAMA3,NCAM1,RELN,RET,CXCL12,SEMA3F,LHX9,SEMA6A,NEXN	#
17_Member	GO Biological Processes	GO:0097485	neuron projection guidance	-5.6566	-3.4574	0.000348818	15/229	655,1272,1400,1889,1909,1942,3909,4684,5649,5979,6387,6405,56956,57556,91624	BMP7,CNTN1,CRMP1,ECE1,EDNRA,EFNA1,LAMA3,NCAM1,RELN,RET,CXCL12,SEMA3F,LHX9,SEMA6A,NEXN	#
17_Member	GO Biological Processes	GO:0048667	cell morphogenesis involved in neuron differentiation	-5.60677	-3.4106	0.000388505	21/428	60,655,1272,1400,1889,1909,1942,2263,3320,3909,4133,4684,5649,5979,6387,6405,50944,56956,57556,80243,91624	ACTB,BMP7,CNTN1,CRMP1,ECE1,EDNRA,EFNA1,FGFR2,HSP90AA1,LAMA3,MAP2,NCAM1,RELN,RET,CXCL12,SEMA3F,SHANK1,LHX9,SEMA6A,PREX2,NEXN	#
17_Member	GO Biological Processes	GO:0061564	axon development	-5.53989	-3.36145	0.000435058	20/397	60,655,1272,1400,1889,1909,1942,2263,3320,3371,3909,4313,4684,5649,5979,6387,6405,56956,57556,91624	ACTB,BMP7,CNTN1,CRMP1,ECE1,EDNRA,EFNA1,FGFR2,HSP90AA1,TNC,LAMA3,MMP2,NCAM1,RELN,RET,CXCL12,SEMA3F,LHX9,SEMA6A,NEXN	#
17_Member	GO Biological Processes	GO:0048858	cell projection morphogenesis	-5.38196	-3.22883	0.000590435	22/479	60,655,1272,1400,1889,1909,1942,2263,3320,3909,4133,4684,5649,5979,6387,6405,11252,50944,56956,57556,80243,91624	ACTB,BMP7,CNTN1,CRMP1,ECE1,EDNRA,EFNA1,FGFR2,HSP90AA1,LAMA3,MAP2,NCAM1,RELN,RET,CXCL12,SEMA3F,PACSIN2,SHANK1,LHX9,SEMA6A,PREX2,NEXN	#
17_Member	GO Biological Processes	GO:0032990	cell part morphogenesis	-5.11522	-3.02848	0.000936533	22/498	60,655,1272,1400,1889,1909,1942,2263,3320,3909,4133,4684,5649,5979,6387,6405,11252,50944,56956,57556,80243,91624	ACTB,BMP7,CNTN1,CRMP1,ECE1,EDNRA,EFNA1,FGFR2,HSP90AA1,LAMA3,MAP2,NCAM1,RELN,RET,CXCL12,SEMA3F,PACSIN2,SHANK1,LHX9,SEMA6A,PREX2,NEXN	#
17_Member	GO Biological Processes	GO:0007409	axonogenesis	-5.0506	-2.97482	0.00105969	18/357	60,655,1272,1400,1889,1909,1942,2263,3320,3909,4684,5649,5979,6387,6405,56956,57556,91624	ACTB,BMP7,CNTN1,CRMP1,ECE1,EDNRA,EFNA1,FGFR2,HSP90AA1,LAMA3,NCAM1,RELN,RET,CXCL12,SEMA3F,LHX9,SEMA6A,NEXN	#
17_Member	GO Biological Processes	GO:0048812	neuron projection morphogenesis	-4.99722	-2.93935	0.00114987	21/469	60,655,1272,1400,1889,1909,1942,2263,3320,3909,4133,4684,5649,5979,6387,6405,50944,56956,57556,80243,91624	ACTB,BMP7,CNTN1,CRMP1,ECE1,EDNRA,EFNA1,FGFR2,HSP90AA1,LAMA3,MAP2,NCAM1,RELN,RET,CXCL12,SEMA3F,SHANK1,LHX9,SEMA6A,PREX2,NEXN	#
17_Member	GO Biological Processes	GO:0120039	plasma membrane bounded cell projection morphogenesis	-4.92813	-2.88798	0.00129426	21/474	60,655,1272,1400,1889,1909,1942,2263,3320,3909,4133,4684,5649,5979,6387,6405,50944,56956,57556,80243,91624	ACTB,BMP7,CNTN1,CRMP1,ECE1,EDNRA,EFNA1,FGFR2,HSP90AA1,LAMA3,MAP2,NCAM1,RELN,RET,CXCL12,SEMA3F,SHANK1,LHX9,SEMA6A,PREX2,NEXN	#
17_Member	GO Biological Processes	GO:0031344	regulation of cell projection organization	-4.60142	-2.63937	0.00229419	25/659	655,1272,1400,1942,2185,3320,4133,4858,4916,4920,5168,5649,5802,5979,6387,6405,9139,10253,22876,23224,23363,51196,57556,202018,285016	BMP7,CNTN1,CRMP1,EFNA1,PTK2B,HSP90AA1,MAP2,NOVA2,NTRK3,ROR2,ENPP2,RELN,PTPRS,RET,CXCL12,SEMA3F,CBFA2T2,SPRY2,INPP5F,SYNE2,OBSL1,PLCE1,SEMA6A,TAPT1,ALKAL2	#
17_Member	GO Biological Processes	GO:0120035	regulation of plasma membrane bounded cell projection organization	-4.34018	-2.46277	0.00344529	24/642	655,1272,1400,1942,2185,3320,4133,4858,4916,4920,5168,5649,5802,5979,6387,6405,9139,22876,23224,23363,51196,57556,202018,285016	BMP7,CNTN1,CRMP1,EFNA1,PTK2B,HSP90AA1,MAP2,NOVA2,NTRK3,ROR2,ENPP2,RELN,PTPRS,RET,CXCL12,SEMA3F,CBFA2T2,INPP5F,SYNE2,OBSL1,PLCE1,SEMA6A,TAPT1,ALKAL2	#
17_Member	GO Biological Processes	GO:0010975	regulation of neuron projection development	-4.28624	-2.416	0.00383703	19/446	655,1272,1400,1942,2185,4133,4858,4916,4920,5649,5802,5979,6387,6405,9139,22876,23363,57556,285016	BMP7,CNTN1,CRMP1,EFNA1,PTK2B,MAP2,NOVA2,NTRK3,ROR2,RELN,PTPRS,RET,CXCL12,SEMA3F,CBFA2T2,INPP5F,OBSL1,SEMA6A,ALKAL2	#
17_Member	GO Biological Processes	GO:0031346	positive regulation of cell projection organization	-3.50708	-1.80961	0.0155022	15/352	655,1272,2185,3320,4916,4920,5168,5649,5979,6387,9139,23363,51196,202018,285016	BMP7,CNTN1,PTK2B,HSP90AA1,NTRK3,ROR2,ENPP2,RELN,RET,CXCL12,CBFA2T2,OBSL1,PLCE1,TAPT1,ALKAL2	#
17_Member	GO Biological Processes	GO:0010976	positive regulation of neuron projection development	-3.19991	-1.57292	0.0267347	9/157	655,1272,2185,4916,4920,5649,5979,9139,285016	BMP7,CNTN1,PTK2B,NTRK3,ROR2,RELN,RET,CBFA2T2,ALKAL2	#
18_Summary	GO Biological Processes	GO:0003012	muscle system process	-7.78619	-5.17203	6.72938e-06	20/287	477,583,845,1311,1909,3320,3600,3760,3764,4653,6261,7125,7135,8557,8735,9172,22876,57057,84676,246329,5071,8925,50944,10268	ATP1A2,BBS2,CASQ2,COMP,EDNRA,HSP90AA1,IL15,KCNJ3,KCNJ8,MYOC,RYR1,TNNC2,TNNI1,TCAP,MYH13,MYOM2,INPP5F,TBX20,TRIM63,STAC3,PRKN,HERC1,SHANK1,RAMP3	#
18_Member	GO Biological Processes	GO:0003012	muscle system process	-7.78619	-5.17203	6.72938e-06	20/287	477,583,845,1311,1909,3320,3600,3760,3764,4653,6261,7125,7135,8557,8735,9172,22876,57057,84676,246329	ATP1A2,BBS2,CASQ2,COMP,EDNRA,HSP90AA1,IL15,KCNJ3,KCNJ8,MYOC,RYR1,TNNC2,TNNI1,TCAP,MYH13,MYOM2,INPP5F,TBX20,TRIM63,STAC3	#
18_Member	GO Biological Processes	GO:0006936	muscle contraction	-7.07728	-4.60924	2.45904e-05	17/230	477,583,845,1311,1909,3320,3760,3764,6261,7125,7135,8557,8735,9172,57057,84676,246329	ATP1A2,BBS2,CASQ2,COMP,EDNRA,HSP90AA1,KCNJ3,KCNJ8,RYR1,TNNC2,TNNI1,TCAP,MYH13,MYOM2,TBX20,TRIM63,STAC3	#
18_Member	GO Biological Processes	GO:0006941	striated muscle contraction	-4.39896	-2.50231	0.0031455	9/109	477,845,3320,3760,3764,7125,7135,8557,246329	ATP1A2,CASQ2,HSP90AA1,KCNJ3,KCNJ8,TNNC2,TNNI1,TCAP,STAC3	#
18_Member	GO Biological Processes	GO:0050879	multicellular organismal movement	-4.37976	-2.49002	0.00323582	6/43	1311,3320,7125,7135,8557,246329	COMP,HSP90AA1,TNNC2,TNNI1,TCAP,STAC3	#
18_Member	GO Biological Processes	GO:0050881	musculoskeletal movement	-4.37976	-2.49002	0.00323582	6/43	1311,3320,7125,7135,8557,246329	COMP,HSP90AA1,TNNC2,TNNI1,TCAP,STAC3	#
18_Member	GO Biological Processes	GO:0050905	neuromuscular process	-4.28118	-2.41302	0.00386349	10/140	1311,1909,3320,5071,7125,7135,8557,8925,50944,246329	COMP,EDNRA,HSP90AA1,PRKN,TNNC2,TNNI1,TCAP,HERC1,SHANK1,STAC3	#
18_Member	GO Biological Processes	GO:0003009	skeletal muscle contraction	-4.11214	-2.28266	0.00521608	5/30	3320,7125,7135,8557,246329	HSP90AA1,TNNC2,TNNI1,TCAP,STAC3	#
18_Member	GO Biological Processes	GO:0003015	heart process	-3.58861	-1.87655	0.0132878	8/110	477,845,1909,3760,3764,7135,8557,10268	ATP1A2,CASQ2,EDNRA,KCNJ3,KCNJ8,TNNI1,TCAP,RAMP3	#
18_Member	GO Biological Processes	GO:0060048	cardiac muscle contraction	-3.00544	-1.43194	0.0369876	6/76	477,845,3760,3764,7135,8557	ATP1A2,CASQ2,KCNJ3,KCNJ8,TNNI1,TCAP	#
18_Member	GO Biological Processes	GO:0060047	heart contraction	-2.55523	-1.09723	0.0799414	6/93	477,845,3760,3764,7135,8557	ATP1A2,CASQ2,KCNJ3,KCNJ8,TNNI1,TCAP	#
19_Summary	GO Biological Processes	GO:0060840	artery development	-7.60247	-5.01879	9.57663e-06	12/97	182,652,657,1311,1909,3248,9464,11174,23462,25831,54567,221395,1942,3491,57057,655,8092,10253,54756,1745,9139,3400,5649,5979,6387,402117,7049,1272,64065	JAG1,BMP4,BMPR1A,COMP,EDNRA,HPGD,HAND2,ADAMTS6,HEY1,HECTD1,DLL4,ADGRF5,EFNA1,CCN1,TBX20,BMP7,ALX1,SPRY2,IL17RD,DLX1,CBFA2T2,ID4,RELN,RET,CXCL12,VWC2L,TGFBR3,CNTN1,PERP	#
19_Member	GO Biological Processes	GO:0060840	artery development	-7.60247	-5.01879	9.57663e-06	12/97	182,652,657,1311,1909,3248,9464,11174,23462,25831,54567,221395	JAG1,BMP4,BMPR1A,COMP,EDNRA,HPGD,HAND2,ADAMTS6,HEY1,HECTD1,DLL4,ADGRF5	#
19_Member	GO Biological Processes	GO:0048844	artery morphogenesis	-7.09841	-4.61894	2.40467e-05	10/69	182,652,657,1311,1909,3248,9464,23462,54567,221395	JAG1,BMP4,BMPR1A,COMP,EDNRA,HPGD,HAND2,HEY1,DLL4,ADGRF5	#
19_Member	GO Biological Processes	GO:0003170	heart valve development	-6.27205	-3.95891	0.000109922	9/65	182,652,657,1942,3491,23462,25831,54567,57057	JAG1,BMP4,BMPR1A,EFNA1,CCN1,HEY1,HECTD1,DLL4,TBX20	#
19_Member	GO Biological Processes	GO:0003179	heart valve morphogenesis	-5.80451	-3.57339	0.000267062	8/55	182,652,657,1942,3491,23462,54567,57057	JAG1,BMP4,BMPR1A,EFNA1,CCN1,HEY1,DLL4,TBX20	#
19_Member	GO Biological Processes	GO:0003180	aortic valve morphogenesis	-5.14715	-3.0503	0.000890634	6/32	182,652,1942,23462,54567,57057	JAG1,BMP4,EFNA1,HEY1,DLL4,TBX20	#
19_Member	GO Biological Processes	GO:0003176	aortic valve development	-4.76549	-2.7689	0.00170256	6/37	182,652,1942,23462,54567,57057	JAG1,BMP4,EFNA1,HEY1,DLL4,TBX20	#
19_Member	GO Biological Processes	GO:0061311	cell surface receptor signaling pathway involved in heart development	-4.6054	-2.64004	0.00229067	5/24	182,652,657,23462,54567	JAG1,BMP4,BMPR1A,HEY1,DLL4	#
19_Member	GO Biological Processes	GO:0035904	aorta development	-4.59928	-2.63937	0.00229419	7/58	182,657,1909,11174,23462,25831,54567	JAG1,BMPR1A,EDNRA,ADAMTS6,HEY1,HECTD1,DLL4	#
19_Member	GO Biological Processes	GO:1905314	semi-lunar valve development	-4.50099	-2.58103	0.00262405	6/41	182,652,1942,23462,54567,57057	JAG1,BMP4,EFNA1,HEY1,DLL4,TBX20	#
19_Member	GO Biological Processes	GO:0003171	atrioventricular valve development	-4.34288	-2.46402	0.00343544	5/27	657,1942,3491,23462,57057	BMPR1A,EFNA1,CCN1,HEY1,TBX20	#
19_Member	GO Biological Processes	GO:0003197	endocardial cushion development	-4.15587	-2.31188	0.0048766	6/47	182,652,655,657,23462,57057	JAG1,BMP4,BMP7,BMPR1A,HEY1,TBX20	#
19_Member	GO Biological Processes	GO:0003184	pulmonary valve morphogenesis	-3.99409	-2.19947	0.0063173	4/17	182,652,23462,57057	JAG1,BMP4,HEY1,TBX20	#
19_Member	GO Biological Processes	GO:0035912	dorsal aorta morphogenesis	-3.75227	-2.01473	0.00966641	3/8	657,23462,54567	BMPR1A,HEY1,DLL4	#
19_Member	GO Biological Processes	GO:0010717	regulation of epithelial to mesenchymal transition	-3.67104	-1.94388	0.0113795	8/107	182,652,655,1942,8092,10253,54756,57057	JAG1,BMP4,BMP7,EFNA1,ALX1,SPRY2,IL17RD,TBX20	#
19_Member	GO Biological Processes	GO:0003177	pulmonary valve development	-3.61422	-1.89818	0.0126421	4/21	182,652,23462,57057	JAG1,BMP4,HEY1,TBX20	#
19_Member	GO Biological Processes	GO:0045746	negative regulation of Notch signaling pathway	-3.60807	-1.89402	0.0127638	5/38	655,1745,9139,23462,54567	BMP7,DLX1,CBFA2T2,HEY1,DLL4	#
19_Member	GO Biological Processes	GO:0035907	dorsal aorta development	-3.43098	-1.75223	0.0176917	3/10	657,23462,54567	BMPR1A,HEY1,DLL4	#
19_Member	GO Biological Processes	GO:0003181	atrioventricular valve morphogenesis	-3.38035	-1.71335	0.0193486	4/24	657,1942,3491,23462	BMPR1A,EFNA1,CCN1,HEY1	#
19_Member	GO Biological Processes	GO:0061314	Notch signaling involved in heart development	-3.29753	-1.65396	0.0221838	3/11	182,23462,54567	JAG1,HEY1,DLL4	#
19_Member	GO Biological Processes	GO:0045664	regulation of neuron differentiation	-3.0993	-1.49911	0.0316873	10/196	182,652,655,1745,3400,5649,5979,6387,23462,402117	JAG1,BMP4,BMP7,DLX1,ID4,RELN,RET,CXCL12,HEY1,VWC2L	#
19_Member	GO Biological Processes	GO:0003188	heart valve formation	-3.06834	-1.47724	0.0333246	3/13	1942,23462,57057	EFNA1,HEY1,TBX20	#
19_Member	GO Biological Processes	GO:0035909	aorta morphogenesis	-2.89195	-1.33814	0.0459053	4/32	182,657,23462,54567	JAG1,BMPR1A,HEY1,DLL4	#
19_Member	GO Biological Processes	GO:0010718	positive regulation of epithelial to mesenchymal transition	-2.8224	-1.29173	0.051082	5/56	182,652,655,8092,57057	JAG1,BMP4,BMP7,ALX1,TBX20	#
19_Member	GO Biological Processes	GO:0008593	regulation of Notch signaling pathway	-2.46412	-1.02499	0.0944085	6/97	182,655,1745,9139,23462,54567	JAG1,BMP7,DLX1,CBFA2T2,HEY1,DLL4	#
19_Member	GO Biological Processes	GO:0045665	negative regulation of neuron differentiation	-2.31756	-0.917273	0.120984	5/73	182,655,1745,3400,23462	JAG1,BMP7,DLX1,ID4,HEY1	#
19_Member	GO Biological Processes	GO:0060317	cardiac epithelial to mesenchymal transition	-2.08156	-0.741972	0.181146	3/28	1942,7049,23462	EFNA1,TGFBR3,HEY1	#
19_Member	GO Biological Processes	GO:0007219	Notch signaling pathway	-2.07145	-0.733118	0.184877	6/117	182,1272,1745,23462,54567,64065	JAG1,CNTN1,DLX1,HEY1,DLL4,PERP	#
20_Summary	GO Biological Processes	GO:0040013	negative regulation of locomotion	-7.56033	-4.98395	1.03765e-05	24/419	182,285,657,1634,1843,2192,2658,3486,5467,6387,6405,6833,8473,9104,10221,22998,27302,54567,57406,57556,57561,90355,126820,131450,583,5802,9975,22876,84959	JAG1,ANGPT2,BMPR1A,DCN,DUSP1,FBLN1,GDF2,IGFBP3,PPARD,CXCL12,SEMA3F,ABCC8,OGT,RGN,TRIB1,LIMCH1,BMP10,DLL4,ABHD6,SEMA6A,ARRDC3,MACIR,DNAI3,CD200R1,BBS2,PTPRS,NR1D2,INPP5F,UBASH3B	#
20_Member	GO Biological Processes	GO:0040013	negative regulation of locomotion	-7.56033	-4.98395	1.03765e-05	24/419	182,285,657,1634,1843,2192,2658,3486,5467,6387,6405,6833,8473,9104,10221,22998,27302,54567,57406,57556,57561,90355,126820,131450	JAG1,ANGPT2,BMPR1A,DCN,DUSP1,FBLN1,GDF2,IGFBP3,PPARD,CXCL12,SEMA3F,ABCC8,OGT,RGN,TRIB1,LIMCH1,BMP10,DLL4,ABHD6,SEMA6A,ARRDC3,MACIR,DNAI3,CD200R1	#
20_Member	GO Biological Processes	GO:2000146	negative regulation of cell motility	-6.37786	-4.03616	9.20101e-05	21/383	182,285,657,1634,1843,2192,2658,3486,5467,6387,6833,8473,9104,10221,22998,27302,54567,57406,90355,126820,131450	JAG1,ANGPT2,BMPR1A,DCN,DUSP1,FBLN1,GDF2,IGFBP3,PPARD,CXCL12,ABCC8,OGT,RGN,TRIB1,LIMCH1,BMP10,DLL4,ABHD6,MACIR,DNAI3,CD200R1	#
20_Member	GO Biological Processes	GO:0030336	negative regulation of cell migration	-5.44617	-3.27633	0.000529256	19/368	182,285,657,1634,1843,2658,3486,5467,6387,6833,8473,10221,22998,27302,54567,57406,90355,126820,131450	JAG1,ANGPT2,BMPR1A,DCN,DUSP1,GDF2,IGFBP3,PPARD,CXCL12,ABCC8,OGT,TRIB1,LIMCH1,BMP10,DLL4,ABHD6,MACIR,DNAI3,CD200R1	#
20_Member	GO Biological Processes	GO:0032102	negative regulation of response to external stimulus	-2.2094	-0.84075	0.144295	14/433	2.85583e+60	ANGPT2,BBS2,DUSP1,PPARD,PTPRS,SEMA3F,ABCC8,NR1D2,TRIB1,INPP5F,SEMA6A,UBASH3B,MACIR,CD200R1	#

## Sheet: Readme
Supplementary Table S3. The functional analysis for the goose DEGs
Supplementary Table S3.1 Functional analysis of up-regulated Differentially Expressed Genes (DEGs) in High-Fat Diet (HFD) goose liver tissues
Supplementary Table S3.2 Functional analysis of down-regulated Differentially Expressed Genes (DEGs) in High-Fat Diet (HFD) goose liver tissues
