# Supplementary material for: Exploring the dynamic three-dimensional chromatin architecture and transcriptional landscape in goose liver tissues underlying metabolic adaptations induced by a high-fat diet
Source: J Anim Sci Biotechnol. 2024 May 2;15:60. doi: 10.1186/s40104-024-01016-5 (PMC11064361; doi:10.1186/s40104-024-01016-5)
Supplement: Supplementary file 10 — Additional file 10: Table S4. The goose gene list embedded in regions that experience the swith between Compartments A and B. [file 40104_2024_1016_MOESM10_ESM.xlsx]

## Sheet: B-to-A
Supplementary Table S4.1 The goose gene list embedded in regions that experience the B-to-A
Goose gene	Goose gene description	Human Ensembl	chrname	TSS	ABswitch	FDR value of the DEGs
MKI67	marker of proliferation Ki-67	ENSG00000148773	9	33449531	B-A	1.28367e-06
protein O-GlcNAcase-like	K15719 protein O-GlcNAcase / histone acetyltransferase [EC:3.2.1.169 2.3.1.48] (A)	ENSG00000177570	11	11357881	B-A	2.252e-06
None	None	None	10	14247588	B-A	5.17961e-06
FGD3	FYVE, RhoGEF and PH domain containing 3	ENSG00000102302	18	10514358	B-A	0.000382796
EDEM3	ER degradation enhancer, mannosidase alpha-like 3	ENSG00000116406	14	15400505	B-A	0.00107602
ncf1	neutrophil cytosolic factor 1	ENSG00000107957	9	25394694	B-A	0.00182346
PCDH9	protocadherin 9	ENSG00000099715	13	14865684	B-A	0.00489781
uncharacterized LOC100635111	K15503 serine/threonine-protein phosphatase 6 regulatory ankyrin repeat subunit B (A)	ENSG00000152766	9	20186695	B-A	0.00892957
GALC	galactosylceramidase	ENSG00000054983	2	18477901	B-A	0.0121265
ITGB1BP3	integrin beta 1 binding protein 3 (EC:2.7.1.22)	None	19	22213234	B-A	0.0196358
structural maintenance of chromosomes protein 3-like	K06669 structural maintenance of chromosome 3 (chondroitin sulfate proteoglycan 6) (A)	ENSG00000198887	12	4694962	B-A	0.0310963
UROS	uroporphyrinogen III synthase	ENSG00000188690	9	34379704	B-A	0.0573261
MYO18B	myosin XVIIIB	ENSG00000133454	27	10100022	B-A	0.0599675
TP63	tumor protein p63	ENSG00000073282	16	11209501	B-A	0.0754223
ITGA2B	integrin, alpha 2b (platelet glycoprotein IIb of IIb/IIIa complex, antigen CD41)	ENSG00000144369	7	4824173	B-A	0.0793766
RNF2	ring finger protein 2	ENSG00000121481	14	15289075	B-A	0.0805855
PTGER3	prostaglandin E receptor 3 (subtype EP3)	ENSG00000050628	14	27972858	B-A	0.0834539
MYOT	myotilin	ENSG00000120729	24	15122393	B-A	0.0862346
lysosomal acid lipase/cholesteryl ester hydrolase	K19406 lipase-like abhydrolase domain-containing protein 3 [EC:3.1.1.-] (A)	None	9	20195463	B-A	0.091009
RIMKLB	ribosomal modification protein rimK-like family member B	ENSG00000166532	4	7948020	B-A	0.0937791
hypothetical protein	K12587 exosome complex component MTR3 (A)	ENSG00000140950	21	18188023	B-A	0.104802
ADGRG2, GPR64	adhesion G protein-coupled receptor G2	None	4	26728362	B-A	0.111402
ALDH1A3	aldehyde dehydrogenase 1 family, member A3	ENSG00000089022	19	3536039	B-A	0.114877
None	None	ENSG00000169570	23	7894215	B-A	0.1168
ACKR3, CXCR7	atypical chemokine receptor 3	ENSG00000144476	7	8976083	B-A	0.11948
None	None	ENSG00000133958	2	15719448	B-A	0.120881
PTPRB	protein tyrosine phosphatase, receptor type, B	ENSG00000127329	3	30862918	B-A	0.171471
PDE8B	phosphodiesterase 8B	ENSG00000073417	12	13408679	B-A	0.186952
CRHR1	corticotropin releasing hormone receptor 1	ENSG00000106113	37	2154984	B-A	0.198811
SEL1L	sel-1 suppressor of lin-12-like (C. elegans)	ENSG00000071537	2	19558981	B-A	0.201411
CD180	CD180 molecule	None	13	14086271	B-A	0.205871
WNT9B	wingless-type MMTV integration site family, member 9B	ENSG00000158955	37	1700568	B-A	0.212107
B3GALTL	beta 1,3-galactosyltransferase-like	None	13	865499	B-A	0.213985
betahydroxylase	K00476 aspartate beta-hydroxylase [EC:1.14.11.16] (A)	ENSG00000128203	27	10239136	B-A	0.232818
hypothetical protein	K08332 vacuolar protein 8 (A)	ENSG00000165309	5	27265964	B-A	0.238425
POU2F3	POU class 2 homeobox 3	ENSG00000184232	31	6019489	B-A	0.26927
dynein heavy chain 10, axonemal-like	K10408 dynein heavy chain, axonemal (A)	ENSG00000007174	27	7624013	B-A	0.277983
TSEN15	TSEN15 tRNA splicing endonuclease subunit	ENSG00000198860	14	15622098	B-A	0.289789
NOL9	nucleolar protein 9	ENSG00000162408	32	597152	B-A	0.299728
SLC12A2	solute carrier family 12 (sodium/potassium/chloride transporter), member 2	None	23	19142625	B-A	0.299809
LAMA5	laminin subunit alpha-5	None	37	1941146	B-A	0.329581
PPL	periplakin	ENSG00000118898	25	13391821	B-A	0.342639
GK	glycerol kinase	None	13	14665018	B-A	0.345393
CENPP	centromere protein P	None	18	6610912	B-A	0.351162
TDP1	tyrosyl-DNA phosphodiesterase 1	ENSG00000042088	2	17448735	B-A	0.351775
GATA6	GATA binding protein 6	None	37	2058599	B-A	0.401687
None	None	ENSG00000116667	14	15489324	B-A	0.407208
unconventional myosin-IXa-like	K10360 myosin IX (A)	ENSG00000066933	19	11703821	B-A	0.43578
hypothetical protein	K00128 aldehyde dehydrogenase (NAD+) [EC:1.2.1.3] (A)	ENSG00000185838	27	2673487	B-A	0.437346
E1A-binding protein p400-like	K11320 E1A-binding protein p400 [EC:3.6.4.-] (A)	None	27	4725995	B-A	0.445285
GK	glycerol kinase	None	6	18063714	B-A	0.44768
MUC5B	mucin 5B, oligomeric mucus/gel-forming	ENSG00000110799	2	44203193	B-A	0.453622
Hcfc2	host cell factor C2	None	7	25975671	B-A	0.462645
Limkain-b1	KIAA0430 ortholog	ENSG00000166783	25	9849915	B-A	0.476789
GPR65	G protein-coupled receptor 65	ENSG00000140030	2	18461547	B-A	0.483927
ABCF3	ATP-binding cassette, sub-family F (GCN20), member 3	ENSG00000116273	32	574662	B-A	0.484637
SLC2A8	solute carrier family 2 (facilitated glucose transporter), member 8	ENSG00000136856	29	12096776	B-A	0.49529
EVX1	even-skipped homeobox 1	ENSG00000106038	5	11884420	B-A	0.506579
HS2ST1	heparan sulfate 2-O-sulfotransferase 1	None	14	16730973	B-A	0.508477
cytochrome b reductase 1	K08370 cytochrome b reductase 1 [EC:1.16.5.1] (A)	None	13	10048645	B-A	0.515139
RUNX1T1	runt-related transcription factor 1	ENSG00000078699	26	10159794	B-A	0.515759
SQRDL	sulfide quinone reductase-like (yeast)	ENSG00000137767	19	22200991	B-A	0.516825
LNX1	ligand of numb-protein X 1, E3 ubiquitin protein ligase	None	15	6121173	B-A	0.51693
protein-glutamine gamma-glutamyltransferase 5-like	K05622 transglutaminase 5 [EC:2.3.2.13] (A)	None	8	14371907	B-A	0.529712
LAMA5	laminin subunit alpha-5	None	37	1838519	B-A	0.541261
FBXW2	F-box and WD repeat domain containing 2	ENSG00000119402	29	12094757	B-A	0.55798
GK	glycerol kinase	None	6	6477419	B-A	0.558372
MYO9A	myosin IXA	None	19	11693792	B-A	0.581175
None	None	None	2	43653647	B-A	0.593112
BCCIP	BRCA2 and CDKN1A interacting protein	ENSG00000107949	9	34374267	B-A	0.602932
CEP128	centrosomal protein 128kDa	ENSG00000100629	2	19807059	B-A	0.609907
LAMA5	laminin subunit alpha-5	ENSG00000170627	37	1794517	B-A	0.618701
None	None	ENSG00000165655	9	6262426	B-A	0.645554
UPP1	uridine phosphorylase 1	ENSG00000183696	8	27119822	B-A	0.678674
cysteine--tRNA ligase-like	K01883 cysteinyl-tRNA synthetase [EC:6.1.1.16] (A)	None	13	14151565	B-A	0.688859
None	None	ENSG00000171928	28	2625090	B-A	0.69347
cytochrome b reductase 1	K08370 cytochrome b reductase 1 [EC:1.16.5.1] (A)	None	15	6553879	B-A	0.705605
NPNT	nephronectin	None	11	6706882	B-A	0.712195
TOPORS	topoisomerase I binding, arginine/serine-rich, E3 ubiquitin protein ligase	None	23	18545330	B-A	0.712411
Limkain-b1	KIAA0430 ortholog	None	25	9856511	B-A	0.71764
serpin B3-like	K13963 serpin B (A)	None	8	32645711	B-A	0.728914
syntaxin-binding protein 4-like	K15302 syntaxin-binding protein 4 (A)	None	25	13374877	B-A	0.733322
GK	glycerol kinase	None	13	11390568	B-A	0.740299
GK	glycerol kinase	None	13	11846134	B-A	0.746971
TAS1R1, T1R1	taste receptor, type 1, member 1	ENSG00000173662	32	596502	B-A	0.747731
PKD2L2	polycystic kidney disease 2-like 2	ENSG00000078795	24	15088080	B-A	0.747941
EDEM3	ER degradation enhancer, mannosidase alpha-like 3	ENSG00000135842	14	15332840	B-A	0.750118
cytochrome b reductase 1	K08370 cytochrome b reductase 1 [EC:1.16.5.1] (A)	None	13	14549511	B-A	0.751087
CD180	CD180 molecule	None	13	14605003	B-A	0.757494
tRNA-dihydrouridine synthase 2	K05543 tRNA-dihydrouridine synthase 2 [EC:1.3.1.91] (A)	None	16	2994806	B-A	0.787503
None	None	None	24	18868907	B-A	0.792453
fatty acid synthase-like	K00665 fatty acid synthase, animal type [EC:2.3.1.85] (A)	None	7	9023890	B-A	0.798017
PHC2	polyhomeotic homolog 2 (Drosophila)	ENSG00000134686	32	8006665	B-A	0.818515
PRKD1	protein kinase D1 (EC:2.7.11.13)	ENSG00000105287	2	40977475	B-A	0.820639
GAL	galanin/GMAP prepropeptide	ENSG00000069482	2	44334594	B-A	0.836492
GRIN2B	glutamate receptor, ionotropic, N-methyl D-aspartate 2B	ENSG00000105464	3	35879593	B-A	0.841034
SMOX	spermine oxidase	ENSG00000088826	15	26143276	B-A	0.847012
GK	glycerol kinase	None	13	14757111	B-A	0.849861
immunoglobulin omega chain-like	K06553 pre-B lymphocyte gene (A)	None	37	1954216	B-A	0.859282
E1A-binding protein p400-like	K11320 E1A-binding protein p400 [EC:3.6.4.-] (A)	None	27	4721587	B-A	0.901998
DNAJC11	DnaJ (Hsp40) homolog, subfamily C, member 11	ENSG00000007923	32	544242	B-A	0.913769
uncharacterized LOC103739519	K10784 T cell receptor alpha chain V region (A)	None	37	1979389	B-A	0.919407
PCDH20	protocadherin 20	ENSG00000099715	13	10283547	B-A	0.92853
KLHL21	kelch-like family member 21	ENSG00000162413	32	576913	B-A	0.928539
None	None	ENSG00000142686	33	2328720	B-A	0.937312
None	None	ENSG00000100099	27	10259942	B-A	0.948569
HS2ST1	heparan sulfate 2-O-sulfotransferase 1	ENSG00000153936	14	16729194	B-A	0.951609
None	None	ENSG00000183324	19	12585599	B-A	0.956047
cytochrome b reductase 1	K08370 cytochrome b reductase 1 [EC:1.16.5.1] (A)	None	13	11851933	B-A	0.976671
TXNDC12	thioredoxin domain containing 12 (endoplasmic reticulum)	ENSG00000106541	5	16013497	B-A	0.986969
PTAR1	protein prenyltransferase alpha subunit repeat containing 1	ENSG00000188647	12	4536382	B-A	0.997716
NPY5R	neuropeptide Y receptor Y5	ENSG00000164129	6	13793490	B-A	1
LHX3, lim-3	LIM homeobox 3	ENSG00000107187	29	9206235	B-A	1
None	None	None	37	2198690	B-A	1
GNAQ	guanine nucleotide binding protein (G protein), q polypeptide	ENSG00000088256	12	3783801	B-A	1
KLHL1	kelch-like family member 1	ENSG00000102271	13	14266142	B-A	1
GALNT5	polypeptide N-acetylgalactosaminyltransferase 5	ENSG00000136542	7	38572059	B-A	1
ST8SIA6	ST8 alpha-N-acetyl-neuraminide alpha-2,8-sialyltransferase 6	ENSG00000148488	5	24752772	B-A	1
CD180	CD180 molecule	None	14	15601891	B-A	1
NR2E3	nuclear receptor subfamily 2, group E, member 3	ENSG00000278570	19	11687856	B-A	1
LAMA5	laminin subunit alpha-5	None	37	1948250	B-A	1
GK	glycerol kinase	None	6	7609604	B-A	1
NPY1R	neuropeptide Y receptor Y1	ENSG00000164128	6	13777240	B-A	1

## Sheet: A-to-B
Supplementary Table S4.2 The goose gene list embedded in regions that experience the A-to-B
Goose gene	Goose gene description	Human Ensembl	chrname	TSS	ABswitch	FDR value of the DEGs
HNF4G	hepatocyte nuclear factor 4, gamma	ENSG00000101076	11	25865306	A-B	1.04629e-08
None	None	ENSG00000184305	6	28944851	A-B	1.41019e-05
ABCA10	ATP-binding cassette sub-family A member 10	ENSG00000141338	28	10574457	A-B	0.000127086
SPON2	GL10630 gene product from transcript GL10630-RA K06532 prominin 1 (A)	ENSG00000159674	15	30996770	A-B	0.000677226
NAALADL2	N-acetylated alpha-linked acidic dipeptidase-like 2	ENSG00000177694	16	6387979	A-B	0.00106932
P2RX2	purinergic receptor P2X, ligand gated ion channel, 2	ENSG00000187848	27	589302	A-B	0.00125436
None	None	ENSG00000198832	27	611805	A-B	0.00207626
None	None	None	6	28927647	A-B	0.00217818
RHOBTB2	Rho-related BTB domain containing 2	ENSG00000008853	36	3516410	A-B	0.00415454
CNP	2',3'-cyclic nucleotide 3' phosphodiesterase	ENSG00000173786	37	4266185	A-B	0.00531767
None	None	ENSG00000124429	22	1773359	A-B	0.00666418
wwc1	WW and C2 domain containing 1	ENSG00000047644	4	31155601	A-B	0.00910555
None	None	None	6	28924402	A-B	0.0161145
None	None	None	9	11044625	A-B	0.023306
None	None	ENSG00000178965	14	27207849	A-B	0.0235237
None	None	None	25	13878322	A-B	0.0400725
ABLIM1	actin binding LIM protein 1	ENSG00000158856	36	3834484	A-B	0.041641
None	None	None	2	24028885	A-B	0.0778708
CNKSR2	connector enhancer of kinase suppressor of Ras 2	ENSG00000067365	25	13875615	A-B	0.0828581
KMT2A, MLL	lysine (K)-specific methyltransferase 2A	ENSG00000118058	31	8775067	A-B	0.0832828
RXFP1	relaxin/insulin-like family peptide receptor 1	ENSG00000133105	6	12191393	A-B	0.0901896
None	None	ENSG00000150676	13	18033040	A-B	0.119294
cGMP-dependent protein kinase 1-like	K07376 cGMP-dependent protein kinase 1 [EC:2.7.11.12] (A)	None	9	15955449	A-B	0.120477
CD180	CD180 molecule	None	11	25874449	A-B	0.122923
None	None	None	23	9430881	A-B	0.128062
DRD1	dopamine receptor D1	ENSG00000184845	24	10237969	A-B	0.129006
uncharacterized LOC100544636	K06782 cell adhesion molecule 2 (A)	None	17	10056121	A-B	0.130301
ESRRG	estrogen-related receptor gamma	None	10	17864519	A-B	0.130762
None	None	ENSG00000107771	9	8952992	A-B	0.131737
TNFRSF10A	tumor necrosis factor receptor superfamily member 10A	ENSG00000104689	36	3503559	A-B	0.132923
DIO3	deiodinase, iodothyronine, type III	ENSG00000197406	2	11384626	A-B	0.141787
GK	glycerol kinase	None	3	26760182	A-B	0.143635
CHMP7	charged multivesicular body protein 7	ENSG00000147457	36	3495551	A-B	0.157027
None	None	ENSG00000171951	16	21336880	A-B	0.161082
GK	glycerol kinase	None	17	5904639	A-B	0.16383
glutamate receptor ionotropic, kainate 2	K05202 glutamate receptor, ionotropic kainate 2 (A)	None	32	1830991	A-B	0.166369
IGF1, IGF-1, IGF-I	insulin-like growth factor 1 (somatomedin C)	ENSG00000017427	3	50436078	A-B	0.175473
None	None	None	30	9278115	A-B	0.177929
tp53i3	tumor protein p53 inducible protein 3	ENSG00000108828	37	3788631	A-B	0.17802
NR2F2	nuclear receptor subfamily 2, group F, member 2	None	19	5264258	A-B	0.182211
MAML2	mastermind-like 2 (Drosophila)	ENSG00000184384	13	22606571	A-B	0.185462
SRSF3	serine/arginine-rich splicing factor 3	ENSG00000112081	34	6697981	A-B	0.208775
DNAJC7	DnaJ (Hsp40) homolog, subfamily C, member 7	ENSG00000168259	37	4237614	A-B	0.213985
None	None	ENSG00000158321	27	3600927	A-B	0.243259
GUCY1A3	guanylate cyclase 1, soluble, alpha 3	ENSG00000061918	6	11024790	A-B	0.252786
GK	glycerol kinase	ENSG00000110841	2	51660481	A-B	0.281467
None	None	ENSG00000151338	2	23747255	A-B	0.28589
hypothetical protein	K09666 beta-1,2-N-acetylglucosaminyltransferase [EC:2.4.1.-] (A)	ENSG00000183844	4	16923647	A-B	0.304652
None	None	ENSG00000104679	36	3472153	A-B	0.305009
KLHL11	kelch-like family member 11	ENSG00000178502	37	4313441	A-B	0.319848
GK	glycerol kinase	None	11	8439599	A-B	0.320757
TMEM126A	transmembrane protein 126A	ENSG00000171202	13	17951518	A-B	0.347672
GK	glycerol kinase	None	6	12180307	A-B	0.348019
GK	glycerol kinase	None	21	11557741	A-B	0.348224
hypothetical protein	K18730 PERQ amino acid-rich with GYF domain-containing protein (A)	ENSG00000204624	32	5410280	A-B	0.351775
BIN3	bridging integrator 3	ENSG00000147439	36	3616724	A-B	0.352144
TRMT44, C4orf23, METTL19, TRM44	tRNA methyltransferase 44 homolog (S. cerevisiae)	ENSG00000155275	15	21389721	A-B	0.354712
hypothetical protein	K15837 G-protein signaling modulator 2 (A)	ENSG00000125089	15	21215304	A-B	0.355552
GK	glycerol kinase	None	15	16153806	A-B	0.38004
myo9b	myosin IXB	ENSG00000130052	24	4161775	A-B	0.382485
PLCH2	phospholipase C, eta 2	ENSG00000114805	32	1872527	A-B	0.383267
SALL1	spalt-like transcription factor 1	ENSG00000101115	21	11383633	A-B	0.388492
hypothetical protein	K06839 slit 2 (A)	None	29	991189	A-B	0.399309
phosphatidylethanolamine-binding protein 1-like	K17439 large subunit ribosomal protein L35 (A)	ENSG00000134020	36	3529315	A-B	0.401784
protein O-GlcNAcase-like	K15719 protein O-GlcNAcase / histone acetyltransferase [EC:3.2.1.169 2.3.1.48] (A)	None	15	17894575	A-B	0.402279
GK	glycerol kinase	None	11	27746151	A-B	0.423455
hypothetical protein	K10137 zinc finger, matrin type 3 (A)	ENSG00000187595	37	4214604	A-B	0.426775
EGR3	early growth response 3	ENSG00000179388	36	3602561	A-B	0.434551
PITX2	paired-like homeodomain 2	ENSG00000164093	6	36422038	A-B	0.442672
PLXNA4	plexin A4	ENSG00000004399	3	2169985	A-B	0.459215
GPX4	glutathione peroxidase 4	ENSG00000167468	35	5390635	A-B	0.474185
ABCA5	ATP-binding cassette, sub-family A (ABC1), member 5	ENSG00000141338	28	10633372	A-B	0.491827
ankyrin-3-like	K10380 ankyrin (A)	ENSG00000187164	9	30949596	A-B	0.507812
LGR4	leucine-rich repeat containing G protein-coupled receptor 4	ENSG00000133067	2	53999133	A-B	0.536151
CNP	tetratricopeptide repeat protein 25	ENSG00000204815	37	4279647	A-B	0.556502
KCNT2	potassium channel, subfamily T, member 2	ENSG00000107147	14	4153284	A-B	0.56034
SUN2	Sad1 and UNC84 domain containing 2	ENSG00000177706	25	6678409	A-B	0.566603
CDH4	cadherin 4, type 1, R-cadherin (retinal)	ENSG00000039068	26	2824103	A-B	0.581365
CFHR2, CFH	complement factor H-related 2	ENSG00000000971	14	4156383	A-B	0.611803
BHLHE22	basic helix-loop-helix family, member e22	ENSG00000180828	11	29576127	A-B	0.618672
None	None	None	18	9364120	A-B	0.632352
CD180	CD180 molecule	None	6	30846852	A-B	0.635102
VPS13C	vacuolar protein sorting 13 homolog C (S. cerevisiae)	ENSG00000129003	19	15216795	A-B	0.642477
CLIP2	CAP-GLY domain containing linker protein 2	ENSG00000033030	30	3356473	A-B	0.651303
NMT2	N-myristoyltransferase 2	ENSG00000136448	5	24101388	A-B	0.670386
POLR2E	polymerase (RNA) II (DNA directed) polypeptide E, 25kDa	ENSG00000099817	35	5391202	A-B	0.686137
PANX2	pannexin 2	ENSG00000073150	3	18708733	A-B	0.690084
PRKCZ	protein kinase C, zeta	ENSG00000067606	32	2277107	A-B	0.734151
afap1	actin filament associated protein 1	ENSG00000151553	36	3821867	A-B	0.739622
putative protein serine/threonine kinase	K08815 tau tubulin kinase [EC:2.7.11.26] (A)	ENSG00000155970	6	22194112	A-B	0.746456
GJ23361 gene product from transcript GJ23361-RA	K07200 5'-AMP-activated protein kinase, regulatory gamma subunit (A)	ENSG00000184840	15	30988079	A-B	0.761975
RND2	Rho family GTPase 2	ENSG00000108830	37	3781333	A-B	0.770787
WDR18	WD repeat domain 18	ENSG00000065268	35	5469187	A-B	0.788103
None	None	None	32	5391617	A-B	0.792303
ZBTB16	zinc finger and BTB domain containing 16	ENSG00000109906	31	8593486	A-B	0.794252
None	None	ENSG00000175920	15	23586099	A-B	0.79616
ablim2	actin binding LIM protein family member 2	ENSG00000099204	15	21166969	A-B	0.808907
GK	glycerol kinase	None	11	21456210	A-B	0.810824
AFF2	AF4/FMR2 family, member 2	None	22	20226294	A-B	0.814022
None	None	None	32	2223660	A-B	0.817452
GK	glycerol kinase	None	11	8427013	A-B	0.820693
CDH4	cadherin 4, type 1, R-cadherin (retinal)	None	26	3112427	A-B	0.832201
slit homolog 3 protein-like	K06839 slit 2 (A)	ENSG00000179796	5	6631689	A-B	0.834607
NKIRAS2	NFKB inhibitor interacting Ras-like 2	ENSG00000168256	37	4237004	A-B	0.843153
uncharacterized LOC102501475	K01530 phospholipid-translocating ATPase [EC:3.6.3.1] (A)	ENSG00000053524	22	6652111	A-B	0.843901
KIAA0368 ortholog	K11886 proteasome component ECM29 (A)	None	32	6228137	A-B	0.850352
BMP1	bone morphogenetic protein 1	ENSG00000038295	36	3763834	A-B	0.85647
collagen alpha-6(VI) chain-like	K06238 collagen, type VI, alpha (A)	None	36	3767584	A-B	0.871518
BBOX1	butyrobetaine (gamma), 2-oxoglutarate dioxygenase (gamma-butyrobetaine hydroxylase) 1	ENSG00000129151	2	54153346	A-B	0.885357
None	None	None	6	28921147	A-B	0.886859
KIAA0368 ortholog	K11886 proteasome component ECM29 (A)	None	29	1238343	A-B	0.888603
SLC30A9	solute carrier family 30 (zinc transporter), member 9	None	11	8421122	A-B	0.897789
FBXO39	F-box protein 39	ENSG00000183963	27	640709	A-B	0.902954
protein O-GlcNAcase-like	K15719 protein O-GlcNAcase / histone acetyltransferase [EC:3.2.1.169 2.3.1.48] (A)	None	2	23784701	A-B	0.904955
GK	glycerol kinase	None	20	1001835	A-B	0.904962
ZBTB25	zinc finger and BTB domain containing 25	ENSG00000267221	37	4209127	A-B	0.906562
None	None	None	32	6269406	A-B	0.907572
CALY, DRD1IP, NSG3	calcyon neuron specific vesicular protein	ENSG00000170091	24	9664798	A-B	0.916884
sorbs1	sorbin and SH3 domain containing 1	ENSG00000120896	36	3675888	A-B	0.919407
SLEI family protein	K12600 superkiller protein 3 (A)	ENSG00000139865	2	23658156	A-B	0.919782
hypothetical protein	K07747 beta-site APP-cleaving enzyme 2 (memapsin 1) [EC:3.4.23.45] (A)	ENSG00000149196	13	18214166	A-B	0.921369
E3 ubiquitin-protein ligase RNF43-like	K15694 RING finger protein 43 [EC:2.3.2.27] (A)	ENSG00000176160	30	772376	A-B	0.925457
ACAP3	ArfGAP with coiled-coil, ankyrin repeat and PH domains 3	None	32	3044509	A-B	0.925565
transcription factor COE1-like	K09103 early B-cell factor (A)	None	24	10953585	A-B	0.929854
transmembrane protein 135	K02354 frizzled 4 (A)	ENSG00000166575	13	25919891	A-B	0.936274
LIM domain-binding protein 3-like	K19867 LIM domain-binding protein 3 (A)	ENSG00000120913	36	3665878	A-B	0.937312
SNAI2	snail family zinc finger 2	ENSG00000019549	8	639791	A-B	0.939211
BAIAP2L1	BAI1-associated protein 2-like 1	ENSG00000006453	25	7389530	A-B	0.940783
STK38	serine/threonine kinase 38	ENSG00000112079	34	6693863	A-B	0.957032
EDEM3	ER degradation enhancer, mannosidase alpha-like 3	ENSG00000136830	29	2679968	A-B	0.96786
ACOX3	acyl-CoA oxidase 3, pristanoyl	ENSG00000087008	15	21386882	A-B	0.971667
GPR139	G protein-coupled receptor 139	ENSG00000180269	25	8447341	A-B	0.974046
GK	glycerol kinase	None	17	12766529	A-B	0.975268
GRM4	glutamate receptor, metabotropic 4	ENSG00000113262	34	5750981	A-B	0.976663
None	None	ENSG00000141376	30	9184576	A-B	0.980684
ELP3	elongator acetyltransferase complex subunit 3 (EC:2.3.1.48)	ENSG00000134014	1	1678868	A-B	0.98291
PALMD	palmdelphin	ENSG00000099260	14	8391320	A-B	0.983403
FBXO4	F-box protein 4	None	6	38070784	A-B	0.985187
GK	glycerol kinase	None	21	11431710	A-B	0.995224
1-phosphatidylinositol 4,5-bisphosphate phosphodiesterase beta-1-like	K05858 phosphatidylinositol phospholipase C, beta [EC:3.1.4.11] (A)	None	10	36793009	A-B	1
None	None	None	30	9327093	A-B	1
INPP5J	inositol polyphosphate-5-phosphatase J	ENSG00000185133	27	607135	A-B	1
None	None	ENSG00000009694	6	19675603	A-B	1
None	None	None	2	11395882	A-B	1
KANSL1	KAT8 regulatory NSL complex subunit 1	None	37	3048648	A-B	1
E3 ubiquitin-protein ligase Topors-like	K10631 E3 ubiquitin-protein ligase Topors [EC:2.3.2.27] (A)	None	23	17448351	A-B	1
btbd10	BTB (POZ) domain containing 10	ENSG00000112078	34	6646181	A-B	1
acid-sensing ion channel 2-like	K04828 acid-sensing ion channel 2 (A)	NoneI128I1:I149	37	990084	A-B	1

## Sheet: Readme
Supplementary Table S4 The goose gene list embedded in regions that experience the switch between Compartments A and B
Supplementary Table S4.1 The goose gene list embedded in regions that experience the B-to-A
Supplementary Table S4.2 The goose gene list embedded in regions that experience the A-to-B
