# Supplementary material for: Exploring the dynamic three-dimensional chromatin architecture and transcriptional landscape in goose liver tissues underlying metabolic adaptations induced by a high-fat diet
Source: J Anim Sci Biotechnol. 2024 May 2;15:60. doi: 10.1186/s40104-024-01016-5 (PMC11064361; doi:10.1186/s40104-024-01016-5)
Supplement: Supplementary file 11 — Additional file 11: Table S5. The functional analysis of the goose genes embedded in regions that experience the swith between Compartments A and B. [file 40104_2024_1016_MOESM11_ESM.xlsx]

## Sheet: BtoA_metascape
Supplementary Table S5.1 The functional analysis of the gene embedded in regions that experience the B-to-A
GroupID	Category	Term	Description	LogP	p value	Log(q-value)	q value	InTerm_InList	Genes	Symbols
1_Summary	GO Molecular Functions	GO:0008528	G protein-coupled peptide receptor activity	-4.39166	4.05829e-05	-0.397057	0.400814	5/149	1395,4886,4889,51083,57007,2906,5733	CRHR2,NPY1R,NPY5R,GAL,ACKR3,GRIN2D,PTGER3
1_Member	GO Molecular Functions	GO:0008528	G protein-coupled peptide receptor activity	-4.39166	4.05829e-05	-0.397057	0.400814	5/149	1395,4886,4889,51083,57007	CRHR2,NPY1R,NPY5R,GAL,ACKR3
1_Member	GO Molecular Functions	GO:0001653	peptide receptor activity	-4.30994	4.89848e-05	-0.397057	0.400814	5/155	1395,4886,4889,51083,57007	CRHR2,NPY1R,NPY5R,GAL,ACKR3
1_Member	GO Molecular Functions	GO:0008188	neuropeptide receptor activity	-3.65054	0.000223594	0	1	3/46	4886,4889,51083	NPY1R,NPY5R,GAL
1_Member	KEGG Pathway	hsa04080	Neuroactive ligand-receptor interaction	-3.48166	0.00032987	0	1	6/362	1395,2906,4886,4889,5733,51083	CRHR2,GRIN2D,NPY1R,NPY5R,PTGER3,GAL
1_Member	GO Biological Processes	GO:0007631	feeding behavior	-2.79678	0.00159669	0	1	3/90	4886,4889,51083	NPY1R,NPY5R,GAL
1_Member	KEGG Pathway	hsa04024	cAMP signaling pathway	-2.60407	0.00248846	0	1	4/221	1395,2906,4886,5733	CRHR2,GRIN2D,NPY1R,PTGER3
1_Member	GO Biological Processes	GO:0007218	neuropeptide signaling pathway	-2.5597	0.00275615	0	1	3/109	4886,4889,51083	NPY1R,NPY5R,GAL
2_Summary	GO Biological Processes	GO:0002065	columnar/cuboidal epithelial cell differentiation	-4.27291	5.33446e-05	-0.397057	0.400814	4/80	8626,9139,10551,56647,4649,5493	TP63,CBFA2T2,AGR2,BCCIP,MYO9A,PPL
2_Member	GO Biological Processes	GO:0002065	columnar/cuboidal epithelial cell differentiation	-4.27291	5.33446e-05	-0.397057	0.400814	4/80	8626,9139,10551,56647	TP63,CBFA2T2,AGR2,BCCIP
2_Member	GO Biological Processes	GO:0030855	epithelial cell differentiation	-2.45056	0.00354354	0	1	6/576	4649,5493,8626,9139,10551,56647	MYO9A,PPL,TP63,CBFA2T2,AGR2,BCCIP
2_Member	GO Biological Processes	GO:0048565	digestive tract development	-2.37306	0.0042358	0	1	3/127	8626,9139,10551	TP63,CBFA2T2,AGR2
2_Member	GO Biological Processes	GO:0055123	digestive system development	-2.264	0.00544506	0	1	3/139	8626,9139,10551	TP63,CBFA2T2,AGR2
3_Summary	GO Biological Processes	GO:0001738	morphogenesis of a polarized epithelium	-3.56881	0.000269889	0	1	3/49	4649,7484,8626,1395,2767,5151,4889	MYO9A,WNT9B,TP63,CRHR2,GNA11,PDE8A,NPY5R
3_Member	GO Biological Processes	GO:0001738	morphogenesis of a polarized epithelium	-3.56881	0.000269889	0	1	3/49	4649,7484,8626	MYO9A,WNT9B,TP63
3_Member	KEGG Pathway	hsa04934	Cushing syndrome	-3.17049	0.000675325	0	1	4/155	1395,2767,5151,7484	CRHR2,GNA11,PDE8A,WNT9B
3_Member	GO Biological Processes	GO:1904888	cranial skeletal system development	-3.09462	0.00080422	0	1	3/71	2767,7484,8626	GNA11,WNT9B,TP63
3_Member	GO Biological Processes	GO:0007568	aging	-2.05956	0.00871851	0	1	3/165	2767,4889,8626	GNA11,NPY5R,TP63
4_Summary	GO Biological Processes	GO:0007188	adenylate cyclase-modulating G protein-coupled receptor signaling pathway	-3.51677	0.00030425	0	1	5/229	1395,2767,4886,5733,8477	CRHR2,GNA11,NPY1R,PTGER3,GPR65
4_Member	GO Biological Processes	GO:0007188	adenylate cyclase-modulating G protein-coupled receptor signaling pathway	-3.51677	0.00030425	0	1	5/229	1395,2767,4886,5733,8477	CRHR2,GNA11,NPY1R,PTGER3,GPR65
4_Member	GO Biological Processes	GO:0007200	phospholipase C-activating G protein-coupled receptor signaling pathway	-2.67839	0.00209706	0	1	3/99	2767,5733,8477	GNA11,PTGER3,GPR65
5_Summary	GO Biological Processes	GO:1901136	carbohydrate derivative catabolic process	-3.02101	0.000952769	0	1	4/170	2581,5151,7378,80267	GALC,PDE8A,UPP1,EDEM3
5_Member	GO Biological Processes	GO:1901136	carbohydrate derivative catabolic process	-3.02101	0.000952769	0	1	4/170	2581,5151,7378,80267	GALC,PDE8A,UPP1,EDEM3
6_Summary	GO Biological Processes	GO:0035239	tube morphogenesis	-2.81904	0.0015169	0	1	7/663	5787,7484,8626,10551,25865,57007,84700	PTPRB,WNT9B,TP63,AGR2,PRKD2,ACKR3,MYO18B
6_Member	GO Biological Processes	GO:0035239	tube morphogenesis	-2.81904	0.0015169	0	1	7/663	5787,7484,8626,10551,25865,57007,84700	PTPRB,WNT9B,TP63,AGR2,PRKD2,ACKR3,MYO18B
7_Summary	GO Biological Processes	GO:0070374	positive regulation of ERK1 and ERK2 cascade	-2.60407	0.00248846	0	1	4/221	4889,5151,25865,57007	NPY5R,PDE8A,PRKD2,ACKR3
7_Member	GO Biological Processes	GO:0070374	positive regulation of ERK1 and ERK2 cascade	-2.60407	0.00248846	0	1	4/221	4889,5151,25865,57007	NPY5R,PDE8A,PRKD2,ACKR3
7_Member	GO Biological Processes	GO:0070372	regulation of ERK1 and ERK2 cascade	-2.07688	0.00837766	0	1	4/312	4889,5151,25865,57007	NPY5R,PDE8A,PRKD2,ACKR3
8_Summary	GO Molecular Functions	GO:0003774	cytoskeletal motor activity	-2.53737	0.00290155	0	1	3/111	1770,4649,84700	DNAH9,MYO9A,MYO18B
8_Member	GO Molecular Functions	GO:0003774	cytoskeletal motor activity	-2.53737	0.00290155	0	1	3/111	1770,4649,84700	DNAH9,MYO9A,MYO18B
9_Summary	GO Biological Processes	GO:0009306	protein secretion	-2.52637	0.00297599	0	1	3/112	64005103051083	SEL1L,TVP23B,GAL
9_Member	GO Biological Processes	GO:0009306	protein secretion	-2.52637	0.00297599	0	1	3/112	6400,51030,51083	SEL1L,TVP23B,GAL
9_Member	GO Biological Processes	GO:0035592	establishment of protein localization to extracellular region	-2.51547	0.00305159	0	1	3/113	6400,51030,51083	SEL1L,TVP23B,GAL
9_Member	GO Biological Processes	GO:0071692	protein localization to extracellular region	-2.4319	0.00369914	0	1	3/121	6400,51030,51083	SEL1L,TVP23B,GAL
10_Summary	GO Biological Processes	GO:0009581	detection of external stimulus	-2.34477	0.00452093	0	1	3/130	2767,10002,27039	GNA11,NR2E3,PKD2L2
10_Member	GO Biological Processes	GO:0009581	detection of external stimulus	-2.34477	0.00452093	0	1	3/130	2767,10002,27039	GNA11,NR2E3,PKD2L2
10_Member	GO Biological Processes	GO:0009582	detection of abiotic stimulus	-2.31718	0.00481743	0	1	3/133	2767,10002,27039	GNA11,NR2E3,PKD2L2
11_Summary	GO Biological Processes	GO:0009101	glycoprotein biosynthetic process	-2.3174	0.004815	0	1	4/266	9653,11227,80267,338596,4886,29988	HS2ST1,GALNT5,EDEM3,ST8SIA6,NPY1R,SLC2A8
11_Member	GO Biological Processes	GO:0009101	glycoprotein biosynthetic process	-2.3174	0.004815	0	1	4/266	9653,11227,80267,338596	HS2ST1,GALNT5,EDEM3,ST8SIA6
11_Member	GO Biological Processes	GO:0005975	carbohydrate metabolic process	-2.21333	0.00611882	0	1	5/454	4886,9653,29988,80267,338596	NPY1R,HS2ST1,SLC2A8,EDEM3,ST8SIA6
12_Summary	GO Biological Processes	GO:0006665	sphingolipid metabolic process	-2.11843	0.0076133	0	1	3/157	2581,25865,338596	GALC,PRKD2,ST8SIA6
12_Member	GO Biological Processes	GO:0006665	sphingolipid metabolic process	-2.11843	0.0076133	0	1	3/157	2581,25865,338596	GALC,PRKD2,ST8SIA6
13_Summary	GO Cellular Components	GO:0000151	ubiquitin ligase complex	-2.11562	0.00766269	0	1	4/304	1912,6045,6400,9903	PHC2,RNF2,SEL1L,KLHL21
13_Member	GO Cellular Components	GO:0000151	ubiquitin ligase complex	-2.11562	0.00766269	0	1	4/304	1912,6045,6400,9903	PHC2,RNF2,SEL1L,KLHL21
14_Summary	GO Biological Processes	GO:0000280	nuclear division	-2.08645	0.00819497	0	1	4/310	9665,29988,56647,148479	MARF1,SLC2A8,BCCIP,PHF13
14_Member	GO Biological Processes	GO:0000280	nuclear division	-2.08645	0.00819497	0	1	4/310	9665,29988,56647,148479	MARF1,SLC2A8,BCCIP,PHF13
15_Summary	GO Cellular Components	GO:0000922	spindle pole	-2.01745	0.00960606	0	1	3/171	9903,56647,145508	KLHL21,BCCIP,CEP128
15_Member	GO Cellular Components	GO:0000922	spindle pole	-2.01745	0.00960606	0	1	3/171	9903,56647,145508	KLHL21,BCCIP,CEP128

## Sheet: AtoB_metascape
Supplementary Table S5.2 The functional analysis of the goose gene embedded in regions that experience the A-to-B
GroupID	Category	Term	Description	LogP	P value	Log(q-value)	q-value	InTerm_InList	Genes	Symbols
1_Summary	GO Biological Processes	GO:0030036	actin cytoskeleton organization	-6.73709	0.0093742	-2.38411	0.00412938	12/538	2039,6525,8153,9754,10174,23221,26053,55909,55971,57698,64236,79983,999,3983,5590,7092	DMTN,SMTN,RND2,STARD8,SORBS3,RHOBTB2,AUTS2,BIN3,BAIAP2L1,SHTN1,PDLIM2,POF1B,CDH1,ABLIM1,PRKCZ,TLL1
1_Member	GO Biological Processes	GO:0030036	actin cytoskeleton organization	-6.73709	0.0093742	-2.38411	0.00412938	12/538	2039,6525,8153,9754,10174,23221,26053,55909,55971,57698,64236,79983	DMTN,SMTN,RND2,STARD8,SORBS3,RHOBTB2,AUTS2,BIN3,BAIAP2L1,SHTN1,PDLIM2,POF1B
1_Member	GO Biological Processes	GO:0030029	actin filament-based process	-6.2269	0.0133511	-2.17496	0.00668411	12/601	2039,6525,8153,9754,10174,23221,26053,55909,55971,57698,64236,79983	DMTN,SMTN,RND2,STARD8,SORBS3,RHOBTB2,AUTS2,BIN3,BAIAP2L1,SHTN1,PDLIM2,POF1B
1_Member	GO Biological Processes	GO:0007015	actin filament organization	-5.57467	0.0209826	-1.69881	0.0200072	8/267	2039,8153,10174,23221,55909,55971,57698,79983	DMTN,RND2,SORBS3,RHOBTB2,BIN3,BAIAP2L1,SHTN1,POF1B
1_Member	GO Cellular Components	GO:0015629	actin cytoskeleton	-5.26045	0.0260883	-1.50954	0.0309358	10/501	999,2039,3983,5590,6525,26053,55909,55971,64236,79983	CDH1,DMTN,ABLIM1,PRKCZ,SMTN,AUTS2,BIN3,BAIAP2L1,PDLIM2,POF1B
1_Member	GO Biological Processes	GO:0097435	supramolecular fiber organization	-4.11803	0.0575903	-0.543207	0.286281	9/549	2039,7092,8153,10174,23221,55909,55971,57698,79983	DMTN,TLL1,RND2,SORBS3,RHOBTB2,BIN3,BAIAP2L1,SHTN1,POF1B
1_Member	GO Cellular Components	GO:0005884	actin filament	-3.29057	0.102197	-0.439799	0.363246	4/113	2039,6525,64236,79983	DMTN,SMTN,PDLIM2,POF1B
1_Member	GO Molecular Functions	GO:0003779	actin binding	-3.23594	0.106141	-0.427037	0.374079	7/439	2039,3983,6525,55971,57698,64236,79983	DMTN,ABLIM1,SMTN,BAIAP2L1,SHTN1,PDLIM2,POF1B
1_Member	GO Molecular Functions	GO:0051015	actin filament binding	-2.27103	0.207182	0	1	4/215	2039,3983,57698,79983	DMTN,ABLIM1,SHTN1,POF1B
2_Summary	GO Biological Processes	GO:0051493	regulation of cytoskeleton organization	-4.22854	0.0533435	-0.574541	0.266354	9/531	2039,8153,10174,10178,23221,27124,54828,55971,91782,23129,26053,55909,57698,3479,4836,54732,1812	DMTN,RND2,SORBS3,TENM1,RHOBTB2,INPP5J,BCAS3,BAIAP2L1,CHMP7,PLXND1,AUTS2,BIN3,SHTN1,IGF1,NMT1,TMED9,DRD1
2_Member	GO Biological Processes	GO:0051493	regulation of cytoskeleton organization	-4.22854	0.0533435	-0.574541	0.266354	9/531	2039,8153,10174,10178,23221,27124,54828,55971,91782	DMTN,RND2,SORBS3,TENM1,RHOBTB2,INPP5J,BCAS3,BAIAP2L1,CHMP7
2_Member	GO Biological Processes	GO:0032956	regulation of actin cytoskeleton organization	-3.76851	0.0733781	-0.510934	0.308365	7/358	2039,8153,10174,10178,23221,54828,55971	DMTN,RND2,SORBS3,TENM1,RHOBTB2,BCAS3,BAIAP2L1
2_Member	GO Biological Processes	GO:0120035	regulation of plasma membrane bounded cell projection organization	-3.6954	0.0771923	-0.510934	0.308365	9/625	2039,8153,10178,23129,26053,27124,54828,55909,57698	DMTN,RND2,TENM1,PLXND1,AUTS2,INPP5J,BCAS3,BIN3,SHTN1
2_Member	GO Biological Processes	GO:0031344	regulation of cell projection organization	-3.60943	0.0819318	-0.486908	0.325906	9/642	2039,8153,10178,23129,26053,27124,54828,55909,57698	DMTN,RND2,TENM1,PLXND1,AUTS2,INPP5J,BCAS3,BIN3,SHTN1
2_Member	GO Biological Processes	GO:0032970	regulation of actin filament-based process	-3.48295	0.0894391	-0.482574	0.329174	7/399	2039,8153,10174,10178,23221,54828,55971	DMTN,RND2,SORBS3,TENM1,RHOBTB2,BCAS3,BAIAP2L1
2_Member	GO Biological Processes	GO:0120032	regulation of plasma membrane bounded cell projection assembly	-3.34107	0.0986819	-0.439799	0.363246	5/196	2039,10178,26053,54828,55909	DMTN,TENM1,AUTS2,BCAS3,BIN3
2_Member	GO Biological Processes	GO:0060491	regulation of cell projection assembly	-3.32101	0.100064	-0.439799	0.363246	5/198	2039,10178,26053,54828,55909	DMTN,TENM1,AUTS2,BCAS3,BIN3
2_Member	GO Biological Processes	GO:0051489	regulation of filopodium assembly	-3.26129	0.104292	-0.439799	0.363246	3/49	2039,10178,54828	DMTN,TENM1,BCAS3
2_Member	GO Biological Processes	GO:0031346	positive regulation of cell projection organization	-3.05212	0.120565	-0.374778	0.421912	6/342	8153,10178,23129,26053,54828,57698	RND2,TENM1,PLXND1,AUTS2,BCAS3,SHTN1
2_Member	GO Biological Processes	GO:0061572	actin filament bundle organization	-3.04651	0.121034	-0.374778	0.421912	3/58	2039,55971,57698	DMTN,BAIAP2L1,SHTN1
2_Member	GO Biological Processes	GO:0010638	positive regulation of organelle organization	-2.89232	0.134687	-0.271736	0.534889	7/503	3479,4836,10174,10178,54732,54828,55971	IGF1,NMT1,SORBS3,TENM1,TMED9,BCAS3,BAIAP2L1
2_Member	GO Biological Processes	GO:0051495	positive regulation of cytoskeleton organization	-2.42854	0.185753	-0.020054	0.954874	4/194	10174,10178,54828,55971	SORBS3,TENM1,BCAS3,BAIAP2L1
2_Member	GO Biological Processes	GO:0032271	regulation of protein polymerization	-2.38162	0.191894	0	1	4/200	2039,10178,27124,55971	DMTN,TENM1,INPP5J,BAIAP2L1
2_Member	GO Biological Processes	GO:0120034	positive regulation of plasma membrane bounded cell projection assembly	-2.2992	0.203176	0	1	3/106	10178,26053,54828	TENM1,AUTS2,BCAS3
2_Member	GO Biological Processes	GO:0090066	regulation of anatomical structure size	-2.25411	0.209627	0	1	6/495	1812,2039,8153,10178,55971,57698	DRD1,DMTN,RND2,TENM1,BAIAP2L1,SHTN1
2_Member	GO Biological Processes	GO:0032535	regulation of cellular component size	-2.19606	0.218234	0	1	5/359	2039,8153,10178,55971,57698	DMTN,RND2,TENM1,BAIAP2L1,SHTN1
2_Member	GO Biological Processes	GO:1902903	regulation of supramolecular fiber organization	-2.09027	0.234837	0	1	5/381	2039,10174,10178,27124,55971	DMTN,SORBS3,TENM1,INPP5J,BAIAP2L1
3_Summary	GO Biological Processes	GO:0010821	regulation of mitochondrion organization	-3.87789	0.0680202	-0.510934	0.308365	5/150	3479,4836,10493,54832,65084	IGF1,NMT1,VAT1,VPS13C,TMEM135
3_Member	GO Biological Processes	GO:0010821	regulation of mitochondrion organization	-3.87789	0.0680202	-0.510934	0.308365	5/150	3479,4836,10493,54832,65084	IGF1,NMT1,VAT1,VPS13C,TMEM135
4_Summary	GO Biological Processes	GO:0008360	regulation of cell shape	-3.85096	0.069302	-0.510934	0.308365	5/152	2039,8153,23129,23221,54873,3479,28511,57698,1735,64855,55841	DMTN,RND2,PLXND1,RHOBTB2,PALMD,IGF1,NKIRAS2,SHTN1,DIO3,NIBAN2,WWC3
4_Member	GO Biological Processes	GO:0008360	regulation of cell shape	-3.85096	0.069302	-0.510934	0.308365	5/152	2039,8153,23129,23221,54873	DMTN,RND2,PLXND1,RHOBTB2,PALMD
4_Member	GO Biological Processes	GO:0007264	small GTPase mediated signal transduction	-2.77802	0.145792	-0.217439	0.606123	5/262	3479,8153,23221,28511,57698	IGF1,RND2,RHOBTB2,NKIRAS2,SHTN1
4_Member	GO Biological Processes	GO:0050772	positive regulation of axonogenesis	-2.69096	0.15486	-0.170497	0.67531	3/77	8153,23129,57698	RND2,PLXND1,SHTN1
4_Member	GO Biological Processes	GO:0048639	positive regulation of developmental growth	-2.64354	0.160035	-0.147899	0.711379	4/169	1735,3479,8153,57698	DIO3,IGF1,RND2,SHTN1
4_Member	GO Biological Processes	GO:0010720	positive regulation of cell development	-2.54228	0.171671	-0.0757978	0.839851	5/297	2039,8153,23129,57698,64855	DMTN,RND2,PLXND1,SHTN1,NIBAN2
4_Member	GO Biological Processes	GO:0022604	regulation of cell morphogenesis	-2.48691	0.178388	-0.0480553	0.895251	5/306	2039,8153,23129,23221,54873	DMTN,RND2,PLXND1,RHOBTB2,PALMD
4_Member	GO Biological Processes	GO:0048638	regulation of developmental growth	-2.35378	0.195632	0	1	5/329	1735,3479,8153,55841,57698	DIO3,IGF1,RND2,WWC3,SHTN1
4_Member	GO Biological Processes	GO:0060284	regulation of cell development	-2.22925	0.21327	0	1	6/501	2039,3479,8153,23129,57698,64855	DMTN,IGF1,RND2,PLXND1,SHTN1,NIBAN2
5_Summary	GO Biological Processes	GO:0040017	positive regulation of locomotion	-3.8326	0.0701897	-0.510934	0.308365	9/599	1812,2039,3479,6591,7857,54828,55140,57698,59352	DRD1,DMTN,IGF1,SNAI2,SCG2,BCAS3,ELP3,SHTN1,LGR6
5_Member	GO Biological Processes	GO:0040017	positive regulation of locomotion	-3.8326	0.0701897	-0.510934	0.308365	9/599	1812,2039,3479,6591,7857,54828,55140,57698,59352	DRD1,DMTN,IGF1,SNAI2,SCG2,BCAS3,ELP3,SHTN1,LGR6
5_Member	GO Biological Processes	GO:0030335	positive regulation of cell migration	-3.3137	0.100572	-0.439799	0.363246	8/560	1812,2039,3479,6591,54828,55140,57698,59352	DRD1,DMTN,IGF1,SNAI2,BCAS3,ELP3,SHTN1,LGR6
5_Member	GO Biological Processes	GO:2000147	positive regulation of cell motility	-3.19452	0.109233	-0.397846	0.400087	8/584	1812,2039,3479,6591,54828,55140,57698,59352	DRD1,DMTN,IGF1,SNAI2,BCAS3,ELP3,SHTN1,LGR6
5_Member	GO Biological Processes	GO:0051272	positive regulation of cellular component movement	-3.13247	0.114034	-0.396299	0.401514	8/597	1812,2039,3479,6591,54828,55140,57698,59352	DRD1,DMTN,IGF1,SNAI2,BCAS3,ELP3,SHTN1,LGR6
5_Member	GO Biological Processes	GO:2001237	negative regulation of extrinsic apoptotic signaling pathway	-2.40685	0.188567	-0.00326453	0.992511	3/97	3479,6591,7857	IGF1,SNAI2,SCG2
6_Summary	GO Biological Processes	GO:0014904	myotube cell development	-3.77347	0.0731261	-0.510934	0.308365	3/33	3479,22953,55909,5590,26053,57167,59352,140606,2039,1960,6525,64236	IGF1,P2RX2,BIN3,PRKCZ,AUTS2,SALL4,LGR6,SELENOM,DMTN,EGR3,SMTN,PDLIM2
6_Member	GO Biological Processes	GO:0014904	myotube cell development	-3.77347	0.0731261	-0.510934	0.308365	3/33	3479,22953,55909	IGF1,P2RX2,BIN3
6_Member	GO Biological Processes	GO:0040007	growth	-3.65979	0.0791214	-0.510934	0.308365	7/373	3479,5590,26053,55909,57167,59352,140606	IGF1,PRKCZ,AUTS2,BIN3,SALL4,LGR6,SELENOM
6_Member	GO Biological Processes	GO:0048589	developmental growth	-3.65979	0.0791214	-0.510934	0.308365	7/373	3479,5590,26053,55909,57167,59352,140606	IGF1,PRKCZ,AUTS2,BIN3,SALL4,LGR6,SELENOM
6_Member	GO Biological Processes	GO:0010591	regulation of lamellipodium assembly	-3.49076	0.0889564	-0.482574	0.329174	3/41	2039,26053,55909	DMTN,AUTS2,BIN3
6_Member	GO Biological Processes	GO:1902743	regulation of lamellipodium organization	-3.16106	0.111796	-0.396299	0.401514	3/53	2039,26053,55909	DMTN,AUTS2,BIN3
6_Member	GO Biological Processes	GO:0042246	tissue regeneration	-3.02486	0.122864	-0.362087	0.434423	3/59	3479,55909,59352	IGF1,BIN3,LGR6
6_Member	GO Biological Processes	GO:0014902	myotube differentiation	-2.82776	0.140851	-0.245642	0.568013	3/69	3479,22953,55909	IGF1,P2RX2,BIN3
6_Member	GO Biological Processes	GO:0007517	muscle organ development	-2.56753	0.168693	-0.0953695	0.802843	5/293	1960,3479,6525,22953,55909	EGR3,IGF1,SMTN,P2RX2,BIN3
6_Member	GO Biological Processes	GO:0016049	cell growth	-2.43225	0.185276	-0.020054	0.954874	3/95	5590,26053,55909	PRKCZ,AUTS2,BIN3
6_Member	GO Biological Processes	GO:0061061	muscle structure development	-2.30068	0.202967	0	1	6/484	1960,3479,6525,22953,55909,64236	EGR3,IGF1,SMTN,P2RX2,BIN3,PDLIM2
6_Member	GO Biological Processes	GO:0060560	developmental growth involved in morphogenesis	-2.17033	0.22216	0	1	3/118	5590,26053,55909	PRKCZ,AUTS2,BIN3
7_Summary	GO Biological Processes	GO:0034330	cell junction organization	-3.76729	0.07344	-0.510934	0.308365	8/479	999,1812,6591,8496,22953,23129,79983,285489	CDH1,DRD1,SNAI2,PPFIBP1,P2RX2,PLXND1,POF1B,DOK7
7_Member	GO Biological Processes	GO:0034330	cell junction organization	-3.76729	0.07344	-0.510934	0.308365	8/479	999,1812,6591,8496,22953,23129,79983,285489	CDH1,DRD1,SNAI2,PPFIBP1,P2RX2,PLXND1,POF1B,DOK7
7_Member	GO Biological Processes	GO:0007528	neuromuscular junction development	-3.52274	0.0870063	-0.482574	0.329174	3/40	8496,22953,285489	PPFIBP1,P2RX2,DOK7
7_Member	GO Biological Processes	GO:0050808	synapse organization	-3.4348	0.0924743	-0.462041	0.345111	6/289	999,1812,8496,22953,23129,285489	CDH1,DRD1,PPFIBP1,P2RX2,PLXND1,DOK7
7_Member	GO Biological Processes	GO:0007416	synapse assembly	-2.35771	0.195101	0	1	3/101	999,1812,23129	CDH1,DRD1,PLXND1
8_Summary	GO Biological Processes	GO:0051223	regulation of protein transport	-3.67067	0.0785268	-0.510934	0.308365	8/495	999,2039,3172,3479,4836,5590,10178,54828,2983,8153,23221,1960,6591,7704,23129,1812,51617,1267,57698,140606,22953	CDH1,DMTN,HNF4A,IGF1,NMT1,PRKCZ,TENM1,BCAS3,GUCY1B1,RND2,RHOBTB2,EGR3,SNAI2,ZBTB16,PLXND1,DRD1,NSG2,CNP,SHTN1,SELENOM,P2RX2
8_Member	GO Biological Processes	GO:0051223	regulation of protein transport	-3.67067	0.0785268	-0.510934	0.308365	8/495	999,2039,3172,3479,4836,5590,10178,54828	CDH1,DMTN,HNF4A,IGF1,NMT1,PRKCZ,TENM1,BCAS3
8_Member	GO Biological Processes	GO:0070201	regulation of establishment of protein localization	-3.52698	0.0867506	-0.482574	0.329174	8/520	999,2039,3172,3479,4836,5590,10178,54828	CDH1,DMTN,HNF4A,IGF1,NMT1,PRKCZ,TENM1,BCAS3
8_Member	GO Biological Processes	GO:0051222	positive regulation of protein transport	-3.40318	0.0945239	-0.448143	0.356333	6/293	999,3479,4836,5590,10178,54828	CDH1,IGF1,NMT1,PRKCZ,TENM1,BCAS3
8_Member	GO Biological Processes	GO:1904951	positive regulation of establishment of protein localization	-3.28147	0.102844	-0.439799	0.363246	6/309	999,3479,4836,5590,10178,54828	CDH1,IGF1,NMT1,PRKCZ,TENM1,BCAS3
8_Member	GO Cellular Components	GO:0005938	cell cortex	-3.27411	0.10337	-0.439799	0.363246	6/310	999,2039,2983,5590,8153,23221	CDH1,DMTN,GUCY1B1,PRKCZ,RND2,RHOBTB2
8_Member	GO Biological Processes	GO:0033157	regulation of intracellular protein transport	-3.07923	0.11832	-0.379473	0.417375	5/224	999,2039,4836,10178,54828	CDH1,DMTN,NMT1,TENM1,BCAS3
8_Member	GO Biological Processes	GO:0030155	regulation of cell adhesion	-2.97984	0.126759	-0.334435	0.462983	9/786	999,1960,2039,3479,5590,6591,7704,23129,54828	CDH1,EGR3,DMTN,IGF1,PRKCZ,SNAI2,ZBTB16,PLXND1,BCAS3
8_Member	GO Biological Processes	GO:0090316	positive regulation of intracellular protein transport	-2.77	0.146605	-0.216363	0.607627	4/156	999,4836,10178,54828	CDH1,NMT1,TENM1,BCAS3
8_Member	GO Biological Processes	GO:0007162	negative regulation of cell adhesion	-2.49297	0.177641	-0.0480553	0.895251	5/305	999,2039,6591,23129,54828	CDH1,DMTN,SNAI2,PLXND1,BCAS3
8_Member	GO Biological Processes	GO:1903829	positive regulation of protein localization	-2.46292	0.181379	-0.0393699	0.913335	6/448	999,3479,4836,5590,10178,54828	CDH1,IGF1,NMT1,PRKCZ,TENM1,BCAS3
8_Member	GO Biological Processes	GO:0032388	positive regulation of intracellular transport	-2.39708	0.189849	-0.000426312	0.999019	4/198	999,4836,10178,54828	CDH1,NMT1,TENM1,BCAS3
8_Member	GO Biological Processes	GO:0032386	regulation of intracellular transport	-2.33724	0.197888	0	1	5/332	999,2039,4836,10178,54828	CDH1,DMTN,NMT1,TENM1,BCAS3
8_Member	GO Biological Processes	GO:1901699	cellular response to nitrogen compound	-2.31145	0.201457	0	1	7/640	999,1812,2039,2983,3479,5590,51617	CDH1,DRD1,DMTN,GUCY1B1,IGF1,PRKCZ,NSG2
8_Member	GO Biological Processes	GO:0001952	regulation of cell-matrix adhesion	-2.11122	0.231451	0	1	3/124	2039,5590,54828	DMTN,PRKCZ,BCAS3
8_Member	GO Cellular Components	GO:0048471	perinuclear region of cytoplasm	-2.03909	0.243318	0	1	7/721	999,1267,2039,5590,10178,57698,140606	CDH1,CNP,DMTN,PRKCZ,TENM1,SHTN1,SELENOM
8_Member	GO Biological Processes	GO:0060341	regulation of cellular localization	-2.00224	0.249613	0	1	7/733	999,2039,4836,5590,10178,22953,54828	CDH1,DMTN,NMT1,PRKCZ,TENM1,P2RX2,BCAS3
9_Summary	GO Cellular Components	GO:0005912	adherens junction	-3.53262	0.0864123	-0.482574	0.329174	5/178	999,55971,64236,64855,79983,3479,8496,10178,11329,57698,5590,56666	CDH1,BAIAP2L1,PDLIM2,NIBAN2,POF1B,IGF1,PPFIBP1,TENM1,STK38,SHTN1,PRKCZ,PANX2
9_Member	GO Cellular Components	GO:0005912	adherens junction	-3.53262	0.0864123	-0.482574	0.329174	5/178	999,55971,64236,64855,79983	CDH1,BAIAP2L1,PDLIM2,NIBAN2,POF1B
9_Member	GO Molecular Functions	GO:0050839	cell adhesion molecule binding	-3.32904	0.0995082	-0.439799	0.363246	8/557	999,3479,8496,10178,11329,55971,57698,64855	CDH1,IGF1,PPFIBP1,TENM1,STK38,BAIAP2L1,SHTN1,NIBAN2
9_Member	GO Molecular Functions	GO:0045296	cadherin binding	-3.11201	0.115662	-0.396299	0.401514	6/333	999,8496,11329,55971,57698,64855	CDH1,PPFIBP1,STK38,BAIAP2L1,SHTN1,NIBAN2
9_Member	GO Cellular Components	GO:0005911	cell-cell junction	-2.89727	0.134226	-0.271736	0.534889	7/502	999,5590,55971,56666,64236,64855,79983	CDH1,PRKCZ,BAIAP2L1,PANX2,PDLIM2,NIBAN2,POF1B
10_Summary	GO Biological Processes	GO:0000902	cell morphogenesis	-3.47382	0.090007	-0.482574	0.329174	9/670	1267,5590,23129,26053,55909,57698,59352,64855,79983,999,3983,27124,54828	CNP,PRKCZ,PLXND1,AUTS2,BIN3,SHTN1,LGR6,NIBAN2,POF1B,CDH1,ABLIM1,INPP5J,BCAS3
10_Member	GO Biological Processes	GO:0000902	cell morphogenesis	-3.47382	0.090007	-0.482574	0.329174	9/670	1267,5590,23129,26053,55909,57698,59352,64855,79983	CNP,PRKCZ,PLXND1,AUTS2,BIN3,SHTN1,LGR6,NIBAN2,POF1B
10_Member	GO Cellular Components	GO:0031252	cell leading edge	-3.36831	0.0968363	-0.439799	0.363246	7/417	999,3983,5590,23129,27124,54828,57698	CDH1,ABLIM1,PRKCZ,PLXND1,INPP5J,BCAS3,SHTN1
10_Member	GO Biological Processes	GO:0048812	neuron projection morphogenesis	-3.15017	0.112643	-0.396299	0.401514	7/454	1267,5590,23129,26053,57698,59352,64855	CNP,PRKCZ,PLXND1,AUTS2,SHTN1,LGR6,NIBAN2
10_Member	GO Biological Processes	GO:0120039	plasma membrane bounded cell projection morphogenesis	-3.12788	0.114397	-0.396299	0.401514	7/458	1267,5590,23129,26053,57698,59352,64855	CNP,PRKCZ,PLXND1,AUTS2,SHTN1,LGR6,NIBAN2
10_Member	GO Biological Processes	GO:0048858	cell projection morphogenesis	-3.10582	0.11616	-0.396299	0.401514	7/462	1267,5590,23129,26053,57698,59352,64855	CNP,PRKCZ,PLXND1,AUTS2,SHTN1,LGR6,NIBAN2
10_Member	GO Biological Processes	GO:0007409	axonogenesis	-3.05212	0.120565	-0.374778	0.421912	6/342	1267,23129,26053,57698,59352,64855	CNP,PLXND1,AUTS2,SHTN1,LGR6,NIBAN2
10_Member	GO Biological Processes	GO:0032990	cell part morphogenesis	-3.00411	0.124644	-0.35011	0.446571	7/481	1267,5590,23129,26053,57698,59352,64855	CNP,PRKCZ,PLXND1,AUTS2,SHTN1,LGR6,NIBAN2
10_Member	GO Biological Processes	GO:0031175	neuron projection development	-2.9344	0.130815	-0.297426	0.504167	8/641	999,1267,5590,23129,26053,57698,59352,64855	CDH1,CNP,PRKCZ,PLXND1,AUTS2,SHTN1,LGR6,NIBAN2
10_Member	GO Biological Processes	GO:0061564	axon development	-2.8068	0.142913	-0.232868	0.584968	6/382	1267,23129,26053,57698,59352,64855	CNP,PLXND1,AUTS2,SHTN1,LGR6,NIBAN2
10_Member	GO Biological Processes	GO:0000904	cell morphogenesis involved in differentiation	-2.80051	0.143536	-0.232868	0.584968	7/522	1267,23129,26053,57698,59352,64855,79983	CNP,PLXND1,AUTS2,SHTN1,LGR6,NIBAN2,POF1B
10_Member	GO Biological Processes	GO:0048667	cell morphogenesis involved in neuron differentiation	-2.65269	0.159023	-0.15098	0.70635	6/410	1267,23129,26053,57698,59352,64855	CNP,PLXND1,AUTS2,SHTN1,LGR6,NIBAN2
10_Member	GO Biological Processes	GO:0032989	cellular component morphogenesis	-2.56923	0.168495	-0.0953695	0.802843	7/574	1267,5590,23129,26053,57698,59352,64855	CNP,PRKCZ,PLXND1,AUTS2,SHTN1,LGR6,NIBAN2
10_Member	GO Cellular Components	GO:0030027	lamellipodium	-2.36633	0.193938	0	1	4/202	999,3983,23129,57698	CDH1,ABLIM1,PLXND1,SHTN1
11_Summary	GO Molecular Functions	GO:0031072	heat shock protein binding	-3.15209	0.112494	-0.396299	0.401514	4/123	2983,7266,51501,79091	GUCY1B1,DNAJC7,HIKESHI,METTL22
11_Member	GO Molecular Functions	GO:0031072	heat shock protein binding	-3.15209	0.112494	-0.396299	0.401514	4/123	2983,7266,51501,79091	GUCY1B1,DNAJC7,HIKESHI,METTL22
12_Summary	GO Biological Processes	GO:0006939	smooth muscle contraction	-3.11391	0.11551	-0.396299	0.401514	3/55	1812,6525,22953,1267,1960,2916,2983	DRD1,SMTN,P2RX2,CNP,EGR3,GRM6,GUCY1B1
12_Member	GO Biological Processes	GO:0006939	smooth muscle contraction	-3.11391	0.11551	-0.396299	0.401514	3/55	1812,6525,22953	DRD1,SMTN,P2RX2
12_Member	GO Biological Processes	GO:0099537	trans-synaptic signaling	-2.62652	0.161934	-0.136869	0.729678	6/415	1267,1812,1960,2916,2983,22953	CNP,DRD1,EGR3,GRM6,GUCY1B1,P2RX2
12_Member	GO Biological Processes	GO:0099536	synaptic signaling	-2.48195	0.179002	-0.0480553	0.895251	6/444	1267,1812,1960,2916,2983,22953	CNP,DRD1,EGR3,GRM6,GUCY1B1,P2RX2
12_Member	GO Biological Processes	GO:0051928	positive regulation of calcium ion transport	-2.10168	0.232986	0	1	3/125	1812,2916,22953	DRD1,GRM6,P2RX2
12_Member	GO Biological Processes	GO:0007268	chemical synaptic transmission	-2.01356	0.247661	0	1	5/398	1267,1812,1960,2916,22953	CNP,DRD1,EGR3,GRM6,P2RX2
12_Member	GO Biological Processes	GO:0098916	anterograde trans-synaptic signaling	-2.01356	0.247661	0	1	5/398	1267,1812,1960,2916,22953	CNP,DRD1,EGR3,GRM6,P2RX2
13_Summary	GO Biological Processes	GO:0043542	endothelial cell migration	-2.86463	0.137297	-0.252019	0.559733	3/67	1960,7857,23129,5308	EGR3,SCG2,PLXND1,PITX2
13_Member	GO Biological Processes	GO:0043542	endothelial cell migration	-2.86463	0.137297	-0.252019	0.559733	3/67	1960,7857,23129	EGR3,SCG2,PLXND1
13_Member	GO Biological Processes	GO:0010631	epithelial cell migration	-2.51211	0.175299	-0.0512356	0.888719	3/89	1960,7857,23129	EGR3,SCG2,PLXND1
13_Member	GO Biological Processes	GO:0001667	ameboidal-type cell migration	-2.50213	0.176516	-0.0480553	0.895251	4/185	1960,5308,7857,23129	EGR3,PITX2,SCG2,PLXND1
13_Member	GO Biological Processes	GO:0090132	epithelium migration	-2.47148	0.180307	-0.0427821	0.906187	3/92	1960,7857,23129	EGR3,SCG2,PLXND1
13_Member	GO Biological Processes	GO:0090130	tissue migration	-2.39436	0.190207	-0.000426312	0.999019	3/98	1960,7857,23129	EGR3,SCG2,PLXND1
14_Summary	GO Biological Processes	GO:0035065	regulation of histone acetylation	-2.84605	0.139076	-0.245642	0.568013	3/68	4297,6591,26053	KMT2A,SNAI2,AUTS2
14_Member	GO Biological Processes	GO:0035065	regulation of histone acetylation	-2.84605	0.139076	-0.245642	0.568013	3/68	4297,6591,26053	KMT2A,SNAI2,AUTS2
14_Member	GO Biological Processes	GO:2000756	regulation of peptidyl-lysine acetylation	-2.69096	0.15486	-0.170497	0.67531	3/77	4297,6591,26053	KMT2A,SNAI2,AUTS2
14_Member	GO Biological Processes	GO:1901983	regulation of protein acetylation	-2.48486	0.178642	-0.0480553	0.895251	3/91	4297,6591,26053	KMT2A,SNAI2,AUTS2
14_Member	GO Biological Processes	GO:0031058	positive regulation of histone modification	-2.25453	0.209565	0	1	3/110	4297,6591,26053	KMT2A,SNAI2,AUTS2
15_Summary	GO Cellular Components	GO:0001725	stress fiber	-2.82776	0.140851	-0.245642	0.568013	3/69	3983,5590,64236	ABLIM1,PRKCZ,PDLIM2
15_Member	GO Cellular Components	GO:0001725	stress fiber	-2.82776	0.140851	-0.245642	0.568013	3/69	3983,5590,64236	ABLIM1,PRKCZ,PDLIM2
15_Member	GO Cellular Components	GO:0097517	contractile actin filament bundle	-2.82776	0.140851	-0.245642	0.568013	3/69	3983,5590,64236	ABLIM1,PRKCZ,PDLIM2
15_Member	GO Cellular Components	GO:0042641	actomyosin	-2.69096	0.15486	-0.170497	0.67531	3/77	3983,5590,64236	ABLIM1,PRKCZ,PDLIM2
15_Member	GO Cellular Components	GO:0032432	actin filament bundle	-2.67494	0.156589	-0.160819	0.690527	3/78	3983,5590,64236	ABLIM1,PRKCZ,PDLIM2
16_Summary	GO Biological Processes	GO:0010256	endomembrane system organization	-2.73548	0.150154	-0.188691	0.647603	7/536	51501,54732,54828,55909,55971,57698,91782	HIKESHI,TMED9,BCAS3,BIN3,BAIAP2L1,SHTN1,CHMP7
16_Member	GO Biological Processes	GO:0010256	endomembrane system organization	-2.73548	0.150154	-0.188691	0.647603	7/536	51501,54732,54828,55909,55971,57698,91782	HIKESHI,TMED9,BCAS3,BIN3,BAIAP2L1,SHTN1,CHMP7
17_Summary	GO Biological Processes	GO:0046879	hormone secretion	-2.7072	0.153126	-0.170497	0.67531	3/76	54097,64855,140606,2039,7857	FAM3B,NIBAN2,SELENOM,DMTN,SCG2
17_Member	GO Biological Processes	GO:0046879	hormone secretion	-2.7072	0.153126	-0.170497	0.67531	3/76	54097,64855,140606	FAM3B,NIBAN2,SELENOM
17_Member	GO Biological Processes	GO:0009914	hormone transport	-2.56867	0.168559	-0.0953695	0.802843	3/85	54097,64855,140606	FAM3B,NIBAN2,SELENOM
17_Member	GO Biological Processes	GO:0009306	protein secretion	-2.23286	0.212737	0	1	3/112	2039,7857,54097	DMTN,SCG2,FAM3B
17_Member	GO Biological Processes	GO:0035592	establishment of protein localization to extracellular region	-2.22218	0.214317	0	1	3/113	2039,7857,54097	DMTN,SCG2,FAM3B
17_Member	GO Biological Processes	GO:0071692	protein localization to extracellular region	-2.14037	0.226822	0	1	3/121	2039,7857,54097	DMTN,SCG2,FAM3B
17_Member	GO Biological Processes	GO:0032940	secretion by cell	-2.10424	0.232573	0	1	5/378	2039,7857,54097,64855,140606	DMTN,SCG2,FAM3B,NIBAN2,SELENOM
18_Summary	GO Cellular Components	GO:0030427	site of polarized growth	-2.65287	0.159003	-0.15098	0.70635	4/168	2916,26053,27124,57698	GRM6,AUTS2,INPP5J,SHTN1
18_Member	GO Cellular Components	GO:0030427	site of polarized growth	-2.65287	0.159003	-0.15098	0.70635	4/168	2916,26053,27124,57698	GRM6,AUTS2,INPP5J,SHTN1
19_Summary	GO Biological Processes	GO:0022409	positive regulation of cell-cell adhesion	-2.45106	0.182876	-0.032584	0.927718	5/312	1960,2039,3479,5590,7704,999,8797	EGR3,DMTN,IGF1,PRKCZ,ZBTB16,CDH1,TNFRSF10A
19_Member	GO Biological Processes	GO:0022409	positive regulation of cell-cell adhesion	-2.45106	0.182876	-0.032584	0.927718	5/312	1960,2039,3479,5590,7704	EGR3,DMTN,IGF1,PRKCZ,ZBTB16
19_Member	GO Biological Processes	GO:0022407	regulation of cell-cell adhesion	-2.33102	0.198744	0	1	6/477	999,1960,2039,3479,5590,7704	CDH1,EGR3,DMTN,IGF1,PRKCZ,ZBTB16
19_Member	GO Biological Processes	GO:0045582	positive regulation of T cell differentiation	-2.22218	0.214317	0	1	3/113	1960,5590,7704	EGR3,PRKCZ,ZBTB16
19_Member	GO Biological Processes	GO:0045621	positive regulation of lymphocyte differentiation	-2.09223	0.234519	0	1	3/126	1960,5590,7704	EGR3,PRKCZ,ZBTB16
19_Member	GO Biological Processes	GO:0050870	positive regulation of T cell activation	-2.0867	0.235419	0	1	4/243	1960,3479,5590,7704	EGR3,IGF1,PRKCZ,ZBTB16
19_Member	GO Biological Processes	GO:0032147	activation of protein kinase activity	-2.00203	0.249648	0	1	3/136	3479,5590,8797	IGF1,PRKCZ,TNFRSF10A
20_Summary	GO Biological Processes	GO:0060348	bone development	-2.31417	0.201079	0	1	4/209	3479,5308,7704,56975,6591,7092	IGF1,PITX2,ZBTB16,FAM20C,SNAI2,TLL1
20_Member	GO Biological Processes	GO:0060348	bone development	-2.31417	0.201079	0	1	4/209	3479,5308,7704,56975	IGF1,PITX2,ZBTB16,FAM20C
20_Member	GO Biological Processes	GO:0001501	skeletal system development	-2.21289	0.215702	0	1	6/505	3479,5308,6591,7092,7704,56975	IGF1,PITX2,SNAI2,TLL1,ZBTB16,FAM20C

## Sheet: Readme
Supplementary Table S5 The functional analysis of the goose genes embedded in regions that experience the swith between Compartments A and B
Supplementary Table S5.1 The functional analysis of the gene embedded in regions that experience the B-to-A
Supplementary Table S5.2 The functional analysis of the goose gene embedded in regions that experience the A-to-B
