# Supplementary material for: Exploring the dynamic three-dimensional chromatin architecture and transcriptional landscape in goose liver tissues underlying metabolic adaptations induced by a high-fat diet
Source: J Anim Sci Biotechnol. 2024 May 2;15:60. doi: 10.1186/s40104-024-01016-5 (PMC11064361; doi:10.1186/s40104-024-01016-5)
Supplement: Supplementary file 12 — Additional file 12: Table S6. Genes within the reorganized topologically associating domains (TADs) of geese. [file 40104_2024_1016_MOESM12_ESM.xlsx]

## Sheet: Table6
Supplementary Table S6 Genes within the reorganized Topologically Associating Domains (TADs) of geese.
Group	TAD boundary region	P value	Chromosome	Goose gene name	Gene start site	Gene end site
overfeed	21:14320000-14720000	4.83217e-10	chr21	evm.model.chr21.482	14551910	14551911
overfeed	21:14320000-14720000	4.83217e-10	chr21	evm.model.chr21.487	14751920	14751921
control	8:8160000-8560000	0.00606844	chr8	evm.model.chr8.292	8450121	8450122
control	8:8160000-8560000	0.00606844	chr8	evm.model.chr8.295	8494012	8494013
