# Supplementary material for: Exploring the dynamic three-dimensional chromatin architecture and transcriptional landscape in goose liver tissues underlying metabolic adaptations induced by a high-fat diet
Source: J Anim Sci Biotechnol. 2024 May 2;15:60. doi: 10.1186/s40104-024-01016-5 (PMC11064361; doi:10.1186/s40104-024-01016-5)
Supplement: Supplementary file 13 — Additional file 13: Table S7. Genes in geese are regulated by the rewiring of promoter-enhancer interactions (PEIs). [file 40104_2024_1016_MOESM13_ESM.xlsx]

## Sheet: RPS Increase in goose HFD
Supplementary Table 7.1 The gene lists of with significantly increase RPS value in the goose HFD liver tissues.
Goose genes	Goose gene expression	human Emsembl	geneid	control_RPS	overfeed_RPS	control_state	overfeed_stat	type_name	control_enhancers	overfeed_enhancers	delt_RPS	Fold_change_RPS	FDR_Gene_Expression
SIX4	Homeobox protein SIX4	ENSG00000100625	evm.model.chr2.286	0	16.0085	None	RE	gains	0	10	-16.0085	0.0624667	0.0489957
ODPA	Pyruvate dehydrogenase E1 component subunit alpha, somatic form, mitochondrial	ENSG00000131828	evm.model.chr4.1215	1.60725	9.49396	inactive	inactive	gains	1	6	-7.88671	0.169292	0.0488135
HSPB7	Heat shock protein beta-7	ENSG00000173641	evm.model.chr32.420	3.43749	11.3143	RE	None	gains	2	7	-7.87683	0.303818	0.048606
PRPH2	Peripherin-2	ENSG00000112619	evm.model.chr10.404	2.659	18.1712	inactive	inactive	gains	2	13	-15.5122	0.146331	0.0480902
AKT3	RAC-gamma serine/threonine-protein kinase	ENSG00000105221	evm.model.chr10.36	1.42938	9.56317	RE	RE	gains	1	6	-8.13379	0.149467	0.048057
BCAS4	Breast carcinoma-amplified sequence 4	ENSG00000124243	evm.model.chr26.258	4.4643	15.1958	RE	RE	gains	3	10	-10.7315	0.293785	0.0479931
AIDB	Putative acyl-CoA dehydrogenase AidB	None	evm.model.chr27.74	7.27875	17.8494	SE	SE	gains	5	12	-10.5706	0.407787	0.0471551
F198B	Protein FAM198B	ENSG00000164125	evm.model.chr6.269	4.7151	10.5883	inactive	RE	gains	3	7	-5.87323	0.445311	0.0450839
IDH3A	Isocitrate dehydrogenase [NAD] subunit alpha, mitochondrial	ENSG00000166411	evm.model.chr19.602	0	4.4437	None	RE	gains	0	3	-4.4437	0.225037	0.0450599
RCBT1	RCC1 and BTB domain-containing protein 1	ENSG00000136144	evm.model.chr13.240	1.63455	9.85082	RE	RE	gains	1	6	-8.21626	0.165931	0.0446025
VATE1	V-type proton ATPase subunit E 1	ENSG00000131100	evm.model.chr3.2332	1.57888	6.28285	RE	inactive	gains	1	4	-4.70397	0.2513	0.0445452
EZRI	Ezrin	ENSG00000092820	evm.model.chr1.2211	0	5.63785	None	inactive	gains	0	4	-5.63785	0.177373	0.0444946
RTJK	RNA-directed DNA polymerase from mobile element jockey	None	evm.model.chr19.841	0	4.44375	None	inactive	gains	0	3	-4.44375	0.225035	0.043959
PKHH2	Pleckstrin homology domain-containing family H member 2	ENSG00000054690	evm.model.chr10.351	2.93241	18.758	inactive	inactive	gains	2	13	-15.8256	0.156328	0.0438467
RTJK	RNA-directed DNA polymerase from mobile element jockey	None	evm.model.chr7.390	5.9851	14.4695	RE	RE	gains	4	10	-8.4844	0.413636	0.0436977
RET	Proto-oncogene tyrosine-protein kinase receptor Ret	ENSG00000165731	evm.model.chr9.75	0	6.03427	None	inactive	gains	0	4	-6.03427	0.16572	0.041641
S26A2	Sulfate transporter	ENSG00000145217	evm.model.chr24.7	11.0207	23.0691	inactive	RE	gains	7	14	-12.0484	0.477726	0.0408129
DONS	Protein downstream neighbor of son homolog	ENSG00000159147	evm.model.chr4.693	16.9054	38.3213	RE	RE	gains	11	25	-21.4159	0.44115	0.0400741
TF2H5	General transcription factor IIH subunit 5	ENSG00000272047	evm.model.chr1.2219	0	11.0408	None	inactive	gains	0	8	-11.0408	0.0905736	0.039691
DMTF1	Cyclin-D-binding Myb-like transcription factor 1	ENSG00000135164	evm.model.chr3.350	0	5.97993	None	inactive	gains	0	4	-5.97993	0.167226	0.0396634
SPTB1	Spectrin beta chain, erythrocytic	ENSG00000070182	evm.model.chr2.1211	8.32279	19.6094	inactive	RE	gains	5	13	-11.2866	0.424429	0.0388877
LIFR	Leukemia inhibitory factor receptor	ENSG00000113594	evm.model.chr12.1043	0	6.36601	None	inactive	gains	0	4	-6.36601	0.157084	0.0383463
STX11	Syntaxin-11	ENSG00000135604	evm.model.chr1.2390	14.6375	36.221	inactive	inactive	gains	9	23	-21.5835	0.404116	0.0381731
ITIH5	Inter-alpha-trypsin inhibitor heavy chain H5	None	evm.model.chr3.185	0	18.9412	None	inactive	gains	0	11	-18.9412	0.052795	0.0361639
YES	Tyrosine-protein kinase Yes	ENSG00000000938	evm.model.chr8.252	2.75629	10.7871	inactive	RE	gains	2	7	-8.03077	0.255518	0.0359071
WDHD1	WD repeat and HMG-box DNA-binding protein 1	ENSG00000198554	evm.model.chr2.173	0	32.4457	None	inactive	gains	0	18	-32.4457	0.0308208	0.0350738
B4GT7	Beta-1,4-galactosyltransferase 7	ENSG00000027847	evm.model.chr24.429	0	18.4138	None	inactive	gains	0	12	-18.4138	0.054307	0.0345721
SKA3	Spindle and kinetochore-associated protein 3	ENSG00000165480	evm.model.chr13.1324	3.39244	10.1253	RE	RE	gains	2	6	-6.73286	0.335046	0.0339409
ZBTB1	Zinc finger and BTB domain-containing protein 1	ENSG00000126804	evm.model.chr2.360	0	4.52577	None	inactive	gains	0	3	-4.52577	0.220957	0.0329232
PIGQ	Phosphatidylinositol N-acetylglucosaminyltransferase subunit Q	ENSG00000007541	evm.model.chr25.666	5.91994	18.3537	inactive	inactive	gains	4	12	-12.4338	0.322546	0.0329137
CNPD1	Protein CNPPD1	ENSG00000115649	evm.model.chr7.857	1.43467	5.75143	inactive	RE	gains	1	4	-4.31676	0.249446	0.032478
CO040	UPF0235 protein C15orf40 homolog	ENSG00000169609	evm.model.chr19.348	5.33834	12.4146	RE	RE	gains	4	9	-7.07623	0.430006	0.0317898
UBP53	Inactive ubiquitin carboxyl-terminal hydrolase 53	None	evm.model.chr15.426	4.33107	24.1519	RE	inactive	gains	3	17	-19.8208	0.179327	0.0309586
TBL3	Transducin beta-like protein 3	ENSG00000183751	evm.model.chr25.114	1.42291	8.94793	inactive	inactive	gains	1	6	-7.52503	0.159021	0.0309586
EVI5	Ecotropic viral integration site 5 protein homolog	None	evm.model.chr14.427	0	10.4246	None	inactive	gains	0	6	-10.4246	0.0959268	0.0308149
TM258	Transmembrane protein 258	ENSG00000134825	evm.model.chr2.1170	3.54647	62.9123	inactive	inactive	gains	2	41	-59.3658	0.0563716	0.0308149
AMOL1	Angiomotin-like protein 1	ENSG00000126016	evm.model.chr13.1048	0	9.60703	None	inactive	gains	0	6	-9.60703	0.10409	0.0307129
STOM	Erythrocyte band 7 integral membrane protein	ENSG00000148175	evm.model.chr29.527	1.49933	8.92138	inactive	None	gains	1	6	-7.42205	0.168061	0.0304087
OGT1	UDP-N-acetylglucosamine--peptide N-acetylglucosaminyltransferase 110 kDa subunit	ENSG00000147162	evm.model.chr22.328	12.9317	38.3052	inactive	inactive	gains	9	26	-25.3735	0.337596	0.0303011
PAXX	Protein PAXX	ENSG00000148362	evm.model.chr29.46	6.23581	15.7742	inactive	None	gains	4	10	-9.53841	0.395316	0.0289466
PRSR2	Proline and serine-rich protein 2	ENSG00000148426	evm.model.chr3.262	0	16.0144	None	SE	gains	0	10	-16.0144	0.0624436	0.0289163
UPP	Uracil phosphoribosyltransferase homolog	ENSG00000094841	evm.model.chr22.533	0	8.38245	None	RE	gains	0	6	-8.38245	0.119297	0.028565
RGF1A	Ras-GEF domain-containing family member 1A	ENSG00000138670	evm.model.chr9.70	3.32482	9.28383	RE	RE	gains	2	6	-5.95901	0.35813	0.0284972
FBX33	F-box only protein 33	ENSG00000165355	evm.model.chr2.925	0	17.7615	None	RE	gains	0	11	-17.7615	0.0563017	0.0282949
ODPX	Pyruvate dehydrogenase protein X component, mitochondrial	ENSG00000110435	evm.model.chr2.2300	0	9.33126	None	RE	gains	0	6	-9.33126	0.107167	0.0281753
NRDE2	Protein NRDE2 homolog	ENSG00000119720	evm.model.chr2.707	0	7.67202	None	inactive	gains	0	5	-7.67202	0.130344	0.0278914
CWC15	Spliceosome-associated protein CWC15 homolog	ENSG00000150316	evm.model.chr13.1045	1.62078	14.4995	RE	RE	gains	1	9	-12.8787	0.111782	0.0271388
MIC1	Uncharacterized protein C18orf8	ENSG00000141452	evm.model.chr8.208	2.96869	7.76366	RE	RE	gains	2	5	-4.79497	0.382383	0.0263902
TM144	Transmembrane protein 144	ENSG00000164124	evm.model.chr6.270	0	7.30924	None	inactive	gains	0	5	-7.30924	0.136813	0.0263683
MMP15	Matrix metalloproteinase-15	ENSG00000102996	evm.model.chr21.123	4.59111	22.0775	inactive	RE	gains	3	16	-17.4864	0.207954	0.0260201
IMPA3	Inositol monophosphatase 3	ENSG00000104331	evm.model.chr11.1252	1.47113	6.20668	RE	RE	gains	1	4	-4.73555	0.237024	0.0258932
MYCD	Myocardin	ENSG00000141052	evm.model.chr28.58	1.47746	6.92656	inactive	RE	gains	1	5	-5.4491	0.213303	0.0251221
FRM4B	FERM domain-containing protein 4B	ENSG00000114541	evm.model.chr18.611	2.71384	9.30359	RE	inactive	gains	2	7	-6.58975	0.291698	0.0248474
TM231	Transmembrane protein 231	ENSG00000205084	evm.model.chr21.684	2.10933	32.9947	RE	RE	gains	1	20	-30.8854	0.0639294	0.0237184
RTJK	RNA-directed DNA polymerase from mobile element jockey	None	evm.model.chr5.392	1.43157	7.52754	inactive	inactive	gains	1	5	-6.09598	0.190177	0.0235682
DDX18	ATP-dependent RNA helicase DDX18	ENSG00000088205	evm.model.chr7.898	2.90759	12.2293	RE	inactive	gains	2	8	-9.32166	0.237757	0.0233559
FBXL2	F-box/LRR-repeat protein 2	ENSG00000108306	evm.model.chr20.54	0	7.68027	None	inactive	gains	0	5	-7.68027	0.130204	0.0229083
HBA	Hemoglobin subunit alpha-A	ENSG00000188536	evm.model.chr25.516	1.51126	8.5748	RE	SE	gains	1	5	-7.06354	0.176244	0.022883
S35E3	Solute carrier family 35 member E3	ENSG00000175782	evm.model.chr3.1219	0	6.93531	None	RE	gains	0	4	-6.93531	0.14419	0.0226567
ITSN2	Intersectin-2	ENSG00000198399	evm.model.chr1.361	9.53888	21.2051	inactive	inactive	gains	6	12	-11.6663	0.449838	0.0225343
CIZ1	Cip1-interacting zinc finger protein	ENSG00000148337	evm.model.chr29.284	1.55265	11.5613	RE	None	gains	1	8	-10.0087	0.134297	0.0222081
CAH13	Carbonic anhydrase 13	ENSG00000185015	evm.model.chr11.842	1.46421	9.87578	inactive	SE	gains	1	7	-8.41157	0.148263	0.0220579
MTFR2	Mitochondrial fission regulator 2	ENSG00000146410	evm.model.chr1.2080	0	8.2625	None	RE	gains	0	6	-8.2625	0.121029	0.0220579
AL8A1	Aldehyde dehydrogenase family 8 member A1	ENSG00000118514	evm.model.chr1.2059	1.94493	15.4889	RE	RE	gains	1	12	-13.544	0.125569	0.0220065
MORN3	MORN repeat-containing protein 3	ENSG00000139714	evm.model.chr27.327	0	12.904	None	RE	gains	0	9	-12.904	0.0774955	0.0217384
CD027	UPF0609 protein C4orf27	ENSG00000056050	evm.model.chr6.362	6.06764	17.3537	inactive	RE	gains	4	11	-11.286	0.349646	0.0209462
ANT3	Antithrombin-III	ENSG00000117601	evm.model.chr14.593	0	5.31804	None	RE	gains	0	3	-5.31804	0.188039	0.0209217
ENPP3	Ectonucleotide pyrophosphatase/phosphodiesterase family member 3	ENSG00000136960	evm.model.chr1.2031	2.84413	8.3119	inactive	RE	gains	2	6	-5.46777	0.342176	0.0200228
JDP2	Jun dimerization protein 2	ENSG00000140044	evm.model.chr2.883	1.92295	8.13754	RE	RE	gains	1	5	-6.21458	0.236307	0.0198043
MOT2	Monocarboxylate transporter 2	None	evm.model.chr12.451	1.66991	20.3581	RE	RE	gains	1	14	-18.6882	0.0820268	0.0193693
CALM	Calmodulin	ENSG00000160014	evm.model.chr2.705	0	11.0486	None	inactive	gains	0	7	-11.0486	0.0905094	0.0192646
MA2B2	Epididymis-specific alpha-mannosidase	None	evm.model.chr15.748	7.95191	17.4781	inactive	inactive	gains	6	13	-9.52621	0.454964	0.0190707
TRPC3	Short transient receptor potential channel 3	ENSG00000069018	evm.model.chr15.463	4.51637	16.5715	inactive	RE	gains	3	11	-12.0552	0.272538	0.0189067
NEDD4	E3 ubiquitin-protein ligase NEDD4	ENSG00000049759	evm.model.chr19.733	6.14415	22.3425	inactive	inactive	gains	4	15	-16.1983	0.274999	0.0188547
ENTP7	Ectonucleoside triphosphate diphosphohydrolase 7	ENSG00000197217	evm.model.chr9.746	1.37662	23.7999	RE	inactive	gains	1	15	-22.4233	0.0578416	0.0187361
EGFR	Epidermal growth factor receptor	ENSG00000065361	evm.model.chr20.554	0	36.5836	None	RE	gains	0	23	-36.5836	0.0273347	0.0187361
CAD19	Cadherin-19	ENSG00000040731	evm.model.chr8.481	1.41287	8.77624	inactive	inactive	gains	1	6	-7.36337	0.160988	0.0186702
F13A	Coagulation factor XIII A chain	ENSG00000092295	evm.model.chr20.249	2.85842	12.2432	inactive	inactive	gains	2	9	-9.38477	0.23347	0.0186242
VATG3	V-type proton ATPase subunit G 3	ENSG00000151418	evm.model.chr14.264	0	5.46517	None	RE	gains	0	3	-5.46517	0.182977	0.0181939
SDF1	Stromal cell-derived factor 1	ENSG00000107562	evm.model.chr9.640	10.1541	22.5824	inactive	inactive	gains	7	15	-12.4283	0.449645	0.017901
ECM2	Extracellular matrix protein 2	ENSG00000106823	evm.model.chr18.344	1.32944	16.1992	inactive	inactive	gains	1	11	-14.8697	0.0820683	0.0172883
I12R2	Interleukin-12 receptor subunit beta-2	ENSG00000081985	evm.model.chr14.1235	0	4.68934	None	RE	gains	0	3	-4.68934	0.21325	0.0172647
SSNA1	Sjoegren syndrome nuclear autoantigen 1 homolog	ENSG00000176101	evm.model.chr5.940	4.73168	9.6932	RE	RE	gains	3	6	-4.96152	0.488145	0.0172325
CPLX2	Complexin-2	ENSG00000145920	evm.model.chr24.473	4.30067	19.1323	RE	RE	gains	3	13	-14.8316	0.224786	0.0166986
CHMP6	Charged multivesicular body protein 6	ENSG00000176108	evm.model.chr28.584	3.48433	10.3472	inactive	None	gains	2	7	-6.86284	0.336743	0.0166835
NTF2	Nuclear transport factor 2	ENSG00000102898	evm.model.chr21.180	8.45877	21.4149	inactive	inactive	gains	6	15	-12.9562	0.394994	0.0166262
GLRX5	Glutaredoxin-related protein 5, mitochondrial	ENSG00000182512	evm.model.chr2.625	0	8.97426	None	RE	gains	0	5	-8.97426	0.11143	0.0165486
TEX36	Testis-expressed sequence 36 protein	ENSG00000175018	evm.model.chr9.1122	4.15553	27.6642	inactive	inactive	gains	3	20	-23.5087	0.150213	0.0162153
RFWD3	E3 ubiquitin-protein ligase RFWD3	ENSG00000168404	evm.model.chr21.270	11.9132	35.1778	RE	inactive	gains	8	24	-23.2646	0.338657	0.0158612
OGFD3	2-oxoglutarate and iron-dependent oxygenase domain-containing protein 3	ENSG00000181396	evm.model.chr28.216	1.47838	8.99807	SE	inactive	gains	1	6	-7.51969	0.1643	0.0157176
TBC15	TBC1 domain family member 15	None	evm.model.chr3.1259	0	8.36968	None	inactive	gains	0	5	-8.36968	0.119479	0.0156361
SC22B	Vesicle-trafficking protein SEC22b	ENSG00000265808	evm.model.chr14.132	0	13.8638	None	RE	gains	0	8	-13.8638	0.0721301	0.0156361
BCAR3	Breast cancer anti-estrogen resistance protein 3	ENSG00000095370	evm.model.chr14.416	0	14.2854	None	SE	gains	0	8	-14.2854	0.0700018	0.0155328
ALR	FAD-linked sulfhydryl oxidase ALR	ENSG00000127554	evm.model.chr25.110	0	4.50348	None	RE	gains	0	3	-4.50348	0.22205	0.0154285
SGTB	Small glutamine-rich tetratricopeptide repeat-containing protein beta	ENSG00000197860	evm.model.chr12.756	0	9.63856	None	inactive	gains	0	7	-9.63856	0.10375	0.0153635
EGFR	Epidermal growth factor receptor (Fragment)	None	evm.model.chr20.553	4.16771	49.5033	SE	inactive	gains	2	32	-45.3356	0.0841905	0.0153524
COE3	Transcription factor COE3	ENSG00000088881	evm.model.chr9.1072	1.41668	5.78044	inactive	inactive	gains	1	4	-4.36376	0.245081	0.0148118
LONF1	LON peptidase N-terminal domain and RING finger protein 1	None	evm.model.chr24.546	7.16743	20.5998	inactive	inactive	gains	5	14	-13.4324	0.347937	0.0145144
R144B	E3 ubiquitin-protein ligase RNF144B	ENSG00000137393	evm.model.chr20.906	0	6.28259	None	RE	gains	0	4	-6.28259	0.15917	0.0144109
G6PI	Glucose-6-phosphate isomerase	ENSG00000105220	evm.model.chr21.66	2.94253	8.81179	RE	RE	gains	2	6	-5.86926	0.333931	0.0143794
PKNX1	Homeobox protein PKNOX1	ENSG00000160199	evm.model.chr4.871	1.50883	5.58532	inactive	inactive	gains	1	4	-4.07649	0.270142	0.0141741
MA2B2	Epididymis-specific alpha-mannosidase	ENSG00000013288	evm.model.chr15.749	1.34023	8.11499	RE	inactive	gains	1	6	-6.77476	0.165155	0.0141489
PRS23	Serine protease 23	ENSG00000150687	evm.model.chr13.1182	0	4.93109	None	inactive	gains	0	3	-4.93109	0.202795	0.0137547
RHAG	Ammonium transporter Rh type A	ENSG00000112077	evm.model.chr1.267	1.68058	6.94112	RE	inactive	gains	1	4	-5.26054	0.242119	0.0137542
F208A	Protein FAM208A	ENSG00000163946	evm.model.chr18.485	3.00713	14.5684	inactive	inactive	gains	2	10	-11.5612	0.206415	0.013709
EXC6B	Exocyst complex component 6B	ENSG00000138190	evm.model.chr15.899	2.95361	13.5818	inactive	RE	gains	2	9	-10.6282	0.217468	0.013222
MFS2B	Major facilitator superfamily domain-containing protein 2B	ENSG00000205639	evm.model.chr1.370	0	11.3655	None	inactive	gains	0	7	-11.3655	0.0879858	0.0130948
JARD2	Protein Jumonji	ENSG00000008083	evm.model.chr20.951	0	13.5029	None	RE	gains	0	8	-13.5029	0.0740582	0.0129223
GALT1	Polypeptide N-acetylgalactosaminyltransferase 1	ENSG00000141429	evm.model.chr8.915	0	11.2195	None	inactive	gains	0	8	-11.2195	0.0891305	0.0128122
RSH4A	Radial spoke head protein 4 homolog A	ENSG00000104941	evm.model.chr6.1039	2.85734	16.6688	inactive	RE	gains	2	11	-13.8115	0.171418	0.0126284
BIEA	Biliverdin reductase A	ENSG00000106605	evm.model.chr20.572	0	9.22005	None	inactive	gains	0	6	-9.22005	0.108459	0.0125869
I22R2	Interleukin-22 receptor subunit alpha-2	ENSG00000164485	evm.model.chr1.2093	0	23.8289	None	inactive	gains	0	18	-23.8289	0.0419659	0.0119949
RHG07	Rho GTPase-activating protein 7	ENSG00000130052	evm.model.chr15.276	2.92589	8.42747	inactive	RE	gains	2	6	-5.50158	0.347185	0.0119776
PAK1	Serine/threonine-protein kinase PAK 1	ENSG00000077264	evm.model.chr13.700	5.10661	28.0538	inactive	inactive	gains	3	15	-22.9472	0.182029	0.0119233
INHBA	Inhibin beta A chain	ENSG00000122641	evm.model.chr20.609	2.12999	16.134	RE	RE	gains	1	10	-14.004	0.132018	0.0118708
TRNT1	CCA tRNA nucleotidyltransferase 1, mitochondrial	None	evm.model.chr18.686	0	4.31201	None	inactive	gains	0	3	-4.31201	0.23191	0.011129
RORA	Nuclear receptor ROR-alpha	ENSG00000069667	evm.model.chr19.650	3.16036	11.8114	inactive	inactive	gains	2	8	-8.65102	0.267569	0.0110906
GLT16	Polypeptide N-acetylgalactosaminyltransferase 16	None	evm.model.chr2.1521	2.95857	10.8492	RE	SE	gains	2	7	-7.89063	0.2727	0.0110686
SYDE2	Rho GTPase-activating protein SYDE2	ENSG00000097096	evm.model.chr14.742	0	7.08234	None	RE	gains	0	4	-7.08234	0.141196	0.0109704
FKBP9	Peptidyl-prolyl cis-trans isomerase FKBP9	ENSG00000122642	evm.model.chr20.457	0	8.80236	None	RE	gains	0	6	-8.80236	0.113606	0.0109309
SYDE2	Rho GTPase-activating protein SYDE2	ENSG00000097096	evm.model.chr14.741	0	6.76115	None	inactive	gains	0	4	-6.76115	0.147904	0.0108324
TIM23	Mitochondrial import inner membrane translocase subunit Tim23	ENSG00000265354	evm.model.chr9.24	0	14.9159	None	RE	gains	0	9	-14.9159	0.0670428	0.0108238
RET3	Retinol-binding protein 3	ENSG00000265203	evm.model.chr9.612	1.46327	11.8984	inactive	inactive	gains	1	8	-10.4351	0.12298	0.0106123
ZC3H1	Zinc finger C3H1 domain-containing protein	ENSG00000133858	evm.model.chr3.1254	0	8.09652	None	RE	gains	0	5	-8.09652	0.12351	0.0105319
EPC1	Enhancer of polycomb homolog 1	ENSG00000120616	evm.model.chr5.983	4.37651	9.8794	RE	RE	gains	3	7	-5.50289	0.442994	0.010479
DYH17	Dynein heavy chain 17, axonemal	ENSG00000007174	evm.model.chr28.550	1.55807	7.4425	SE	None	gains	1	5	-5.88442	0.209348	0.0104784
MEP1A	Meprin A subunit alpha	None	evm.model.chr1.314	1.51026	6.74567	RE	RE	gains	1	4	-5.23542	0.223886	0.0104754
MRC1	Macrophage mannose receptor 1	ENSG00000011028	evm.model.chr5.798	1.48266	13.5321	inactive	inactive	gains	1	10	-12.0495	0.109566	0.00986983
AACS	Acetoacetyl-CoA synthetase	ENSG00000081760	evm.model.chr27.245	0	6.49665	None	RE	gains	0	4	-6.49665	0.153925	0.00977232
GLYL3	Glycine N-acyltransferase-like protein 3	None	evm.model.chr1.271	4.81384	10.3544	RE	RE	gains	3	6	-5.54057	0.464907	0.00977232
ESR2	Estrogen receptor beta	ENSG00000140009	evm.model.chr2.352	0	4.80952	None	RE	gains	0	3	-4.80952	0.207921	0.00952931
DEUP1	Deuterosome protein 1	ENSG00000165325	evm.model.chr13.1080	3.29023	14.6996	inactive	inactive	gains	2	9	-11.4094	0.223832	0.00951223
WASH1	WAS protein family homolog 1	ENSG00000181404	evm.model.chr3.2264	4.87825	10.0219	RE	RE	gains	3	6	-5.1436	0.486761	0.00937545
ARP2	Actin-related protein 2	ENSG00000138071	evm.model.chr10.1156	13.1322	26.3549	inactive	RE	gains	9	18	-13.2227	0.498282	0.00894028
TMED5	Transmembrane emp24 domain-containing protein 5	ENSG00000117500	evm.model.chr14.422	0	6.49447	None	RE	gains	0	4	-6.49447	0.153977	0.00874161
HNRDL	Heterogeneous nuclear ribonucleoprotein D-like	ENSG00000152795	evm.model.chr15.407	0	4.32487	None	RE	gains	0	3	-4.32487	0.231221	0.00872545
ERF3A	Eukaryotic peptide chain release factor GTP-binding subunit ERF3A	ENSG00000103342	evm.model.chr25.487	0	4.14755	None	RE	gains	0	3	-4.14755	0.241106	0.00854553
GREM2	Gremlin-2	ENSG00000180875	evm.model.chr1.2418	5.09793	13.522	inactive	inactive	gains	3	9	-8.42403	0.377011	0.00830938
SC61G	Protein transport protein Sec61 subunit gamma	ENSG00000132432	evm.model.chr20.540	0	15.9027	None	inactive	gains	0	11	-15.9027	0.0628825	0.00827039
GK	glycerol kinase	None	evm.model.chr19.623	1.4625	7.4581	inactive	RE	gains	1	5	-5.9956	0.196096	0.00819252
SUN1	SUN domain-containing protein 1	ENSG00000164828	evm.model.chr25.355	0	4.46652	None	RE	gains	0	3	-4.46652	0.223888	0.00799463
YIPF6	Protein YIPF6	ENSG00000181704	evm.model.chr22.115	3.1684	7.8999	RE	inactive	gains	2	5	-4.73151	0.401068	0.00786746
UBR7	Putative E3 ubiquitin-protein ligase UBR7	ENSG00000012963	evm.model.chr2.666	0	6.20114	None	SE	gains	0	4	-6.20114	0.161261	0.00762154
TM263	Transmembrane protein 263	None	evm.model.chr2.1344	0	4.2822	None	inactive	gains	0	3	-4.2822	0.233525	0.00736966
FANCL	E3 ubiquitin-protein ligase FANCL	ENSG00000115392	evm.model.chr10.824	2.96792	7.06973	RE	inactive	gains	2	5	-4.10181	0.419806	0.00733043
ZFYV1	Zinc finger FYVE domain-containing protein 1	ENSG00000165861	evm.model.chr2.1455	3.07114	7.75973	RE	RE	gains	2	5	-4.68859	0.395779	0.00697622
RT25	28S ribosomal protein S25, mitochondrial	ENSG00000131368	evm.model.chr18.761	2.82111	11.7364	inactive	inactive	gains	2	8	-8.91534	0.240371	0.00682302
SMAP1	Stromal membrane-associated protein 1	ENSG00000112305	evm.model.chr1.1452	1.47223	5.66571	inactive	inactive	gains	1	4	-4.19348	0.259849	0.0066857
PCY1A	Choline-phosphate cytidylyltransferase A	ENSG00000161217	evm.model.chr16.356	11.3947	36.1287	RE	inactive	gains	8	22	-24.734	0.315393	0.00661895
RN152	E3 ubiquitin-protein ligase RNF152	ENSG00000176641	evm.model.chr8.1246	0	8.57033	None	inactive	gains	0	6	-8.57033	0.116682	0.00645099
NQO1	NAD(P)H dehydrogenase [quinone] 1	ENSG00000181019	evm.model.chr21.727	0	13.7048	None	inactive	gains	0	8	-13.7048	0.0729672	0.00636324
SSR1	Somatostatin receptor type 1	ENSG00000139874	evm.model.chr2.939	1.82935	19.1586	inactive	inactive	gains	1	12	-17.3292	0.0954845	0.00636324
CAPON	Carboxyl-terminal PDZ ligand of neuronal nitric oxide synthase protein	None	evm.model.chr29.532	2.99909	11.2026	RE	None	gains	2	8	-8.20352	0.267713	0.00616828
CLAP1	CLIP-associating protein 1	None	evm.model.chr20.353	0	28.993	None	inactive	gains	0	20	-28.993	0.0344911	0.00571138
RASFA	Ras association domain-containing protein 10	ENSG00000189431	evm.model.chr2.1928	1.7797	16.8622	inactive	inactive	gains	1	11	-15.0825	0.105544	0.00567646
SP5	Transcription factor Sp5	ENSG00000204335	evm.model.chr7.554	0	5.54815	None	inactive	gains	0	4	-5.54815	0.18024	0.00546164
POLK	DNA polymerase kappa	ENSG00000122008	evm.model.chr12.612	4.59369	9.36176	inactive	inactive	gains	3	6	-4.76808	0.490686	0.0054219
MMP13	Collagenase 3	ENSG00000137745	evm.model.chr13.1474	6.63898	15.2794	inactive	inactive	gains	4	9	-8.64046	0.434504	0.00526569
IF140	Intraflagellar transport protein 140 homolog	ENSG00000187535	evm.model.chr25.708	1.47377	50.2256	inactive	SE	gains	1	34	-48.7518	0.029343	0.0051664
PCDH9	Protocadherin-9	ENSG00000099715	evm.model.chr13.614	0	6.80307	None	inactive	gains	0	4	-6.80307	0.146993	0.00489781
CALD1	Non-muscle caldesmon	ENSG00000122786	evm.model.chr3.2373	3.25989	15.7559	RE	inactive	gains	2	10	-12.496	0.206899	0.00478235
PPE1	Serine/threonine-protein phosphatase with EF-hands 1	ENSG00000086717	evm.model.chr4.1225	0	4.27466	None	RE	gains	0	3	-4.27466	0.233937	0.00470437
RCOR1	REST corepressor 1	ENSG00000089902	evm.model.chr2.513	0	10.7638	None	RE	gains	0	6	-10.7638	0.0929039	0.00416718
LDHA	L-lactate dehydrogenase A chain	ENSG00000111716	evm.model.chr2.1095	1.65917	14.9646	SE	SE	gains	1	9	-13.3054	0.110873	0.00399969
ZC12D	Probable ribonuclease ZC3H12D	ENSG00000178199	evm.model.chr1.2339	0	7.54622	None	RE	gains	0	5	-7.54622	0.132517	0.00398468
PA24F	Cytosolic phospholipase A2 zeta	ENSG00000159337	evm.model.chr2.1410	0	13.9705	None	inactive	gains	0	9	-13.9705	0.0715794	0.00391167
TPPP3	Tubulin polymerization-promoting protein family member 3	ENSG00000159713	evm.model.chr21.226	4.0765	10.0027	RE	inactive	gains	3	7	-5.92621	0.40754	0.00388139
CP2U1	Cytochrome P450 2U1	ENSG00000155016	evm.model.chr6.1091	5.30152	11.4171	RE	RE	gains	3	7	-6.11556	0.46435	0.00388104
GPA33	Cell surface A33 antigen	ENSG00000143167	evm.model.chr17.229	3.95852	10.9745	inactive	inactive	gains	3	8	-7.01595	0.360703	0.00366468
AVID	Avidin	None	evm.model.chr12.1203	7.85855	16.7374	inactive	RE	gains	5	11	-8.87881	0.469522	0.00364902
GEMI	Geminin	ENSG00000112312	evm.model.chr8.739	1.73395	9.44821	inactive	inactive	gains	1	6	-7.71427	0.183521	0.00361889
ALKB2	Alpha-ketoglutarate-dependent dioxygenase alkB homolog 2	ENSG00000189046	evm.model.chr27.402	4.43081	19.6764	inactive	RE	gains	3	13	-15.2456	0.225184	0.00357716
DHE4	Glutamate dehydrogenase 2, mitochondrial	ENSG00000148672	evm.model.chr24.459	0	14.2886	None	inactive	gains	0	10	-14.2886	0.069986	0.00342592
RAD9B	Cell cycle checkpoint control protein RAD9B	ENSG00000151164	evm.model.chr27.349	1.50111	19.6853	RE	inactive	gains	1	13	-18.1842	0.0762554	0.00316315
NEB1	Neurabin-1	ENSG00000108819	evm.model.chr7.534	2.89643	9.44853	RE	RE	gains	2	6	-6.5521	0.306548	0.00309381
GDE	Glycogen debranching enzyme	ENSG00000162688	evm.model.chr14.360	0	6.6643	None	RE	gains	0	4	-6.6643	0.150053	0.00309186
WDR19	WD repeat-containing protein 19	ENSG00000157796	evm.model.chr15.93	1.54989	13.5562	inactive	RE	gains	1	9	-12.0063	0.11433	0.00289771
PDXD1	Pyridoxal-dependent decarboxylase domain-containing protein 1	ENSG00000179889	evm.model.chr25.481	5.499	12.7371	inactive	RE	gains	4	9	-7.23808	0.431731	0.00280709
EAA2	Excitatory amino acid transporter 2	ENSG00000110436	evm.model.chr2.2294	0	21.6449	None	RE	gains	0	14	-21.6449	0.0462002	0.0027476
PSIP1	PC4 and SFRS1-interacting protein	ENSG00000164985	evm.model.chr12.403	3.42735	14.5452	RE	RE	gains	2	10	-11.1179	0.235634	0.00264816
CBPM	Carboxypeptidase M	ENSG00000135678	evm.model.chr3.1223	0	8.3609	None	RE	gains	0	5	-8.3609	0.119604	0.00263298
POSTN	Periostin	ENSG00000120708	evm.model.chr13.119	10.3597	25.0724	inactive	inactive	gains	6	16	-14.7127	0.41319	0.00246798
None	None	None	evm.model.chr2.884	1.92295	8.13754	RE	RE	gains	1	5	-6.21458	0.236307	0.0024509
IBP3	Insulin-like growth factor-binding protein 3	ENSG00000146674	evm.model.chr20.721	0	21.7215	None	inactive	gains	0	13	-21.7215	0.0460374	0.00240052
FLIP1	Filamin-A-interacting protein 1	ENSG00000118407	evm.model.chr1.1533	0	4.01896	None	inactive	gains	0	3	-4.01896	0.248821	0.00239876
CENPF	Centromere protein F	ENSG00000117724	evm.model.chr10.616	1.55942	15.5511	inactive	inactive	gains	1	11	-13.9917	0.100277	0.00239397
MYB	Transcriptional activator Myb	ENSG00000118513	evm.model.chr1.2061	0	5.21792	None	inactive	gains	0	4	-5.21792	0.191647	0.00229206
O1440	Olfactory receptor 1440	None	evm.model.chr2.1201	10.1721	37.4776	inactive	RE	gains	6	25	-27.3055	0.271417	0.00221353
BUB1B	Mitotic checkpoint serine/threonine-protein kinase BUB1 beta	ENSG00000156970	evm.model.chr2.1244	10.1891	31.9338	RE	inactive	gains	6	20	-21.7447	0.319071	0.00219879
FGD5	FYVE, RhoGEF and PH domain-containing protein 5	ENSG00000154783	evm.model.chr18.763	6.50126	18.0946	inactive	inactive	gains	4	12	-11.5934	0.359293	0.00217818
AATM	Aspartate aminotransferase, mitochondrial	ENSG00000125166	evm.model.chr21.243	0	10.3343	None	SE	gains	0	7	-10.3343	0.0967649	0.00208522
CTGF	Connective tissue growth factor	ENSG00000118523	evm.model.chr1.2035	13.8401	39.2321	RE	inactive	gains	10	28	-25.392	0.352774	0.00207626
MCM5	DNA replication licensing factor MCM5	ENSG00000100297	evm.model.chr3.1993	1.50465	6.47043	inactive	inactive	gains	1	4	-4.96578	0.232543	0.00195137
COCA1	Collagen alpha-1(XII) chain	ENSG00000101203	evm.model.chr1.1530	15.6559	39.5001	inactive	inactive	gains	11	28	-23.8442	0.396352	0.00192487
CCD73	Coiled-coil domain-containing protein 73	ENSG00000186714	evm.model.chr2.1943	0	8.95201	None	inactive	gains	0	6	-8.95201	0.111707	0.00191998
EYA4	Eyes absent homolog 4	ENSG00000064655	evm.model.chr1.2052	0	21.8175	None	inactive	gains	0	16	-21.8175	0.0458347	0.00191998
RPKL1	Ribosomal protein S6 kinase-like 1	ENSG00000198208	evm.model.chr2.897	3.78209	9.98646	inactive	RE	gains	2	6	-6.20437	0.378722	0.00170369
LIPM	Lipase member M	None	evm.model.chr9.490	0	49.1714	None	RE	gains	0	34	-49.1714	0.020337	0.00163725
AGRF5	Adhesion G protein-coupled receptor F5	None	evm.model.chr1.319	0	7.27184	None	inactive	gains	0	4	-7.27184	0.137517	0.0016184
LEGLA	Galectin-related protein A	None	evm.model.chr2.1556	0	4.34913	None	inactive	gains	0	3	-4.34913	0.229931	0.00156283
MEP1A	Meprin A subunit alpha	None	evm.model.chr1.315	4.65546	13.1911	RE	RE	gains	3	8	-8.53559	0.352926	0.00154515
CDC7	Cell division cycle 7-related protein kinase	ENSG00000097046	evm.model.chr14.447	0	28.3118	None	inactive	gains	0	16	-28.3118	0.035321	0.00147582
SC23A	Protein transport protein Sec23A	ENSG00000100934	evm.model.chr2.931	5.3739	28.5486	RE	inactive	gains	3	18	-23.1747	0.188237	0.00141005
hypothetical protein	K07055 tRNA wybutosine-synthesizing protein 2 [EC:2.5.1.114] (A)	None	evm.model.chr16.6	3.28056	11.4055	RE	inactive	gains	2	7	-8.12492	0.28763	0.0013358
MED6	Mediator of RNA polymerase II transcription subunit 6	ENSG00000133997	evm.model.chr2.1484	7.3216	17.2275	inactive	inactive	gains	5	12	-9.90593	0.424994	0.00121259
TERB1	Telomere repeats-binding bouquet formation protein 1	ENSG00000249961	evm.model.chr21.52	5.63737	12.9551	inactive	inactive	gains	4	9	-7.31769	0.435148	0.00119235
ELMD2	ELMO domain-containing protein 2	ENSG00000179387	evm.model.chr6.107	4.4205	13.4206	RE	inactive	gains	3	9	-9.00011	0.329382	0.00114431
DPP2	Dipeptidyl peptidase 2	ENSG00000176978	evm.model.chr29.24	3.11432	13.106	inactive	None	gains	2	8	-9.99166	0.237626	0.00111196
B2L13	Bcl-2-like protein 13	ENSG00000099968	evm.model.chr3.2333	1.57888	6.28285	RE	inactive	gains	1	4	-4.70397	0.2513	0.00106248
PSIP1	Lens epithelium-derived growth factor	ENSG00000164985	evm.model.chr12.405	0	5.8956	None	RE	gains	0	4	-5.8956	0.169618	0.00103378
PTTG1	Securin	ENSG00000164611	evm.model.chr24.37	3.24222	12.5329	inactive	inactive	gains	2	8	-9.2907	0.258697	0.000948416
NCOA4	Nuclear receptor coactivator 4	ENSG00000266412	evm.model.chr9.23	3.70446	9.13638	SE	SE	gains	2	5	-5.43192	0.405463	0.000941932
BMP6	Bone morphogenetic protein 6	ENSG00000101144	evm.model.chr20.212	3.06457	7.10284	inactive	inactive	gains	2	5	-4.03827	0.431457	0.000913847
FBXL8	F-box/LRR-repeat protein 8	ENSG00000135722	evm.model.chr21.305	1.47285	12.4911	inactive	RE	gains	1	9	-11.0182	0.117912	0.000822919
VATD	V-type proton ATPase subunit D	ENSG00000100554	evm.model.chr2.1559	3.25691	9.1451	RE	RE	gains	2	6	-5.88819	0.356137	0.000817481
TYSY	Thymidylate synthase	ENSG00000176890	evm.model.chr8.250	8.94007	19.9215	RE	inactive	gains	6	13	-10.9815	0.448764	0.000797777
FA8	Coagulation factor VIII	ENSG00000185010	evm.model.chr22.333	4.71962	14.7527	RE	inactive	gains	3	10	-10.0331	0.319915	0.000582227
RSLBL	Ras-like protein family member 11A-like	None	evm.model.chr22.555	1.74066	7.81557	RE	RE	gains	1	5	-6.07491	0.222717	0.00057177
AGRF5	Adhesion G protein-coupled receptor F5	ENSG00000069122	evm.model.chr1.318	6.72422	13.6491	RE	RE	gains	4	8	-6.92487	0.49265	0.00051623
SYNE2	Nesprin-2	ENSG00000054654	evm.model.chr2.350	0	13.9044	None	inactive	gains	0	9	-13.9044	0.0719195	0.000467112
OSTM1	Osteopetrosis-associated transmembrane protein 1	ENSG00000081087	evm.model.chr1.1707	1.429	15.2968	inactive	inactive	gains	1	11	-13.8678	0.0934184	0.000463736
MALT1	Mucosa-associated lymphoid tissue lymphoma translocation protein 1	None	evm.model.chr19.411	7.36917	21.4597	RE	RE	gains	5	14	-14.0906	0.343395	0.000460597
TSPO	Translocator protein	None	evm.model.chr34.360	0	4.57845	None	None	gains	0	3	-4.57845	0.218414	0.000458597
RSRC2	Arginine/serine-rich coiled-coil protein 2	ENSG00000111011	evm.model.chr27.345	6.26237	14.8667	RE	inactive	gains	4	10	-8.60437	0.421234	0.000447114
AT7L1	Ataxin-7-like protein 1	None	evm.model.chr3.529	0	10.7632	None	RE	gains	0	7	-10.7632	0.0929094	0.000431186
PLXC1	Plexin-C1	ENSG00000004399	evm.model.chr3.1577	0	6.61794	None	RE	gains	0	4	-6.61794	0.151104	0.000431186
THIC	Acetyl-CoA acetyltransferase, cytosolic	ENSG00000120437	evm.model.chr1.2405	4.77849	10.7015	inactive	inactive	gains	3	7	-5.92304	0.446524	0.000315192
AATC	Aspartate aminotransferase, cytoplasmic	ENSG00000120053	evm.model.chr9.750	4.2323	16.6868	RE	inactive	gains	3	11	-12.4545	0.253632	0.000306138
ANLN	Actin-binding protein anillin	ENSG00000011426	evm.model.chr20.420	0	7.03584	None	inactive	gains	0	5	-7.03584	0.142129	0.000291353
SC6A1	Sodium- and chloride-dependent GABA transporter 1	ENSG00000010379	evm.model.chr18.383	2.84732	10.545	inactive	RE	gains	2	7	-7.69767	0.270016	0.000258517
A1AT	Alpha-1-antitrypsin	ENSG00000197249	evm.model.chr2.642	0	25.7683	None	RE	gains	0	15	-25.7683	0.0388074	0.000238172
ARG39	Rho guanine nucleotide exchange factor 39	ENSG00000137135	evm.model.chr12.1194	10.6567	21.7621	RE	SE	gains	7	15	-11.1053	0.489692	0.000238172
CX021	Uncharacterized protein CXorf21	None	evm.model.chr22.38	3.3025	11.0932	RE	RE	gains	2	7	-7.7907	0.297705	0.000213225
TSP1	Thrombospondin-1	ENSG00000105664	evm.model.chr2.1574	2.80255	28.2075	inactive	inactive	gains	2	19	-25.4049	0.0993549	0.000212358
HHAT	Protein-cysteine N-palmitoyltransferase HHAT	ENSG00000054392	evm.model.chr10.427	1.37679	7.04009	inactive	inactive	gains	1	5	-5.66331	0.195564	0.000129392
ABCAA	ATP-binding cassette sub-family A member 10	ENSG00000141338	evm.model.chr28.467	4.92474	16.8156	RE	RE	gains	3	11	-11.8909	0.292867	0.000127086
1A1L1	1-aminocyclopropane-1-carboxylate synthase-like protein 1	ENSG00000110455	evm.model.chr2.2183	7.61985	28.6445	RE	RE	gains	4	16	-21.0247	0.266014	0.00011383
WDR63	WD repeat-containing protein 63	ENSG00000162643	evm.model.chr14.743	0	8.43471	None	inactive	gains	0	5	-8.43471	0.118558	0.000112649
TM9S2	Transmembrane 9 superfamily member 2	ENSG00000101337	evm.model.chr4.2092	0	6.9527	None	RE	gains	0	4	-6.9527	0.143829	9.83003e-05
MACC1	Metastasis-associated in colon cancer protein 1	None	evm.model.chr5.469	0	6.04935	None	inactive	gains	0	4	-6.04935	0.165307	9.56507e-05
CENPP	Centromere protein P	ENSG00000188312	evm.model.chr18.349	7.28136	14.948	inactive	RE	gains	5	11	-7.66668	0.487111	8.6792e-05
PAHX	Phytanoyl-CoA dioxygenase, peroxisomal	ENSG00000107537	evm.model.chr3.303	0	4.68233	None	inactive	gains	0	3	-4.68233	0.213569	7.80372e-05
MD2L1	Mitotic spindle assembly checkpoint protein MAD2A	ENSG00000164109	evm.model.chr15.433	0	4.27164	None	RE	gains	0	3	-4.27164	0.234102	6.73519e-05
FABP7	Fatty acid-binding protein, brain	ENSG00000164434	evm.model.chr1.1933	0	9.01807	None	RE	gains	0	6	-9.01807	0.110888	6.25145e-05
NS1BP	Influenza virus NS1A-binding protein homolog	ENSG00000116679	evm.model.chr14.670	0	21.9054	None	RE	gains	0	12	-21.9054	0.0456508	5.87003e-05
F180B	Protein FAM180B	ENSG00000196666	evm.model.chr2.2133	0	4.60598	None	inactive	gains	0	3	-4.60598	0.217109	5.01815e-05
RNLS	Renalase	ENSG00000184719	evm.model.chr9.487	5.90747	88.758	inactive	SE	gains	4	57	-82.8505	0.066557	4.19887e-05
NS1BP	Influenza virus NS1A-binding protein	None	evm.model.chr14.669	0	21.9054	None	RE	gains	0	12	-21.9054	0.0456508	3.62665e-05
GCH1	GTP cyclohydrolase 1	ENSG00000131979	evm.model.chr2.170	0	15.0706	None	inactive	gains	0	9	-15.0706	0.0663543	3.43627e-05
APRT	adenine phosphoribosyltransferase	ENSG00000198931	evm.model.chr21.663	4.64721	25.0058	inactive	inactive	gains	3	16	-20.3586	0.185845	2.99757e-05
ERO1B	ERO1-like protein beta	ENSG00000086619	evm.model.chr1.2446	0	6.43768	None	RE	gains	0	4	-6.43768	0.155335	2.84968e-05
CCSE1	Serine-rich coiled-coil domain-containing protein 1	None	evm.model.chr6.883	2.87762	11.1445	inactive	inactive	gains	2	8	-8.26691	0.258209	2.84968e-05
BMP4	Bone morphogenetic protein 4	ENSG00000125378	evm.model.chr2.145	0	8.21721	None	inactive	gains	0	5	-8.21721	0.121696	2.66886e-05
ERAP1	Endoplasmic reticulum aminopeptidase 1	ENSG00000113441	evm.model.chr23.103	5.85245	12.6777	RE	RE	gains	4	8	-6.82524	0.461634	2.65747e-05
CENPF	Centromere protein F	None	evm.model.chr10.613	0	7.07023	None	inactive	gains	0	5	-7.07023	0.141438	1.76447e-05
DESP	Desmoplakin	ENSG00000096696	evm.model.chr20.220	0	8.28123	None	inactive	gains	0	6	-8.28123	0.120755	1.62612e-05
MACC1	Metastasis-associated in colon cancer protein 1	ENSG00000130147	evm.model.chr5.468	2.85111	13.9858	inactive	inactive	gains	2	9	-11.1347	0.203857	1.62612e-05
SYNE2	Nesprin-2	ENSG00000054654	evm.model.chr2.349	0	4.60325	None	RE	gains	0	3	-4.60325	0.217238	1.62208e-05
AIFM2	Apoptosis-inducing factor 2	ENSG00000042286	evm.model.chr9.354	7.18209	16.5762	SE	RE	gains	4	10	-9.39408	0.433278	1.61451e-05
EXFAB	Extracellular fatty acid-binding protein	ENSG00000177984	evm.model.chr29.62	3.11615	9.67653	RE	None	gains	2	6	-6.56038	0.322032	1.61451e-05
APCD1	Protein APCDD1	ENSG00000154856	evm.model.chr8.368	6.23032	20.589	RE	RE	gains	4	13	-14.3587	0.302605	1.53149e-05
CENPF	Centromere protein F	ENSG00000117724	evm.model.chr10.614	2.67533	12.2076	inactive	inactive	gains	2	9	-9.53222	0.219154	1.40039e-05
HBAD	Hemoglobin subunit alpha-D	None	evm.model.chr25.515	1.51126	8.5748	RE	SE	gains	1	5	-7.06354	0.176244	1.24964e-05
GLNA	Glutamine synthetase	ENSG00000135821	evm.model.chr29.168	1.48723	18.9748	RE	None	gains	1	12	-17.4876	0.0783789	9.82099e-06
CLCN4	H(+)/Cl(-) exchange transporter 4	ENSG00000073464	evm.model.chr4.1396	3.07145	7.33756	inactive	inactive	gains	2	5	-4.26611	0.418593	9.82099e-06
WRN	Werner syndrome ATP-dependent helicase	None	evm.model.chr6.619	1.43334	5.79122	RE	RE	gains	1	4	-4.35788	0.247502	7.59118e-06
GCSP	Glycine dehydrogenase (decarboxylating), mitochondrial	ENSG00000178445	evm.model.chr12.434	0	7.34846	None	RE	gains	0	5	-7.34846	0.136083	6.51329e-06
DESP	Desmoplakin	ENSG00000096696	evm.model.chr20.219	0	4.58107	None	inactive	gains	0	3	-4.58107	0.218289	6.10827e-06
HHAT	Protein-cysteine N-palmitoyltransferase HHAT	None	evm.model.chr10.429	0	5.49956	None	RE	gains	0	4	-5.49956	0.181833	5.17961e-06
QSOX1	Sulfhydryl oxidase 1	ENSG00000116260	evm.model.chr14.652	0	24.3598	None	RE	gains	0	14	-24.3598	0.0410513	4.08224e-06
CCNG2	Cyclin-G2	ENSG00000138764	evm.model.chr6.638	12.61	29.9993	RE	SE	gains	8	19	-17.3893	0.420343	1.54429e-06
CATC	Dipeptidyl peptidase 1	ENSG00000109861	evm.model.chr13.1155	0	5.34096	None	inactive	gains	0	3	-5.34096	0.187232	1.28367e-06
GDPD2	Glycerophosphoinositol inositolphosphodiesterase GDPD2	ENSG00000130055	evm.model.chr22.301	9.70354	19.8506	RE	inactive	gains	7	14	-10.147	0.488829	1.16793e-06
NEUL	Neurolysin, mitochondrial	ENSG00000123213	evm.model.chr12.754	10.4721	29.1661	inactive	inactive	gains	7	20	-18.694	0.359052	1.14815e-06
A1AT	Alpha-1-antiproteinase	None	evm.model.chr2.637	0	28.8883	None	RE	gains	0	17	-28.8883	0.034616	1.10691e-06
KNTC1	Kinetochore-associated protein 1	ENSG00000184445	evm.model.chr27.347	4.45723	14.5739	inactive	inactive	gains	3	10	-10.1166	0.305837	7.33679e-07
MYH11	Myosin-11	ENSG00000006788	evm.model.chr25.474	3.96457	9.45131	RE	RE	gains	3	7	-5.48674	0.419473	7.13992e-07
LEG6	16 kDa beta-galactoside-binding lectin	ENSG00000100097	evm.model.chr6.652	2.95077	7.40594	RE	RE	gains	2	5	-4.45517	0.398433	6.35328e-07
WRN	Werner syndrome ATP-dependent helicase homolog	ENSG00000165392	evm.model.chr6.620	1.43334	5.79122	RE	RE	gains	1	4	-4.35788	0.247502	2.58337e-07
SYNP2	Synaptopodin-2	ENSG00000172403	evm.model.chr15.424	5.64673	19.3197	inactive	inactive	gains	4	13	-13.673	0.292278	2.11733e-07
FKBP6	Inactive peptidyl-prolyl cis-trans isomerase FKBP6	ENSG00000077800	evm.model.chr30.36	0	6.01835	None	None	gains	0	4	-6.01835	0.166158	1.78565e-07
CDHR5	Cadherin-related family member 5	ENSG00000099834	evm.model.chr2.1243	1.66705	8.64821	RE	inactive	gains	1	6	-6.98116	0.192763	1.46004e-07
CR1	Complement receptor type 1	None	evm.model.chr34.112	4.77568	9.66709	RE	None	gains	3	6	-4.89141	0.494014	1.3041e-07
DHTK1	Probable 2-oxoglutarate dehydrogenase E1 component DHKTD1, mitochondrial	ENSG00000105953	evm.model.chr3.269	0	8.15334	None	SE	gains	0	5	-8.15334	0.122649	9.14543e-08
MCM10	Protein MCM10 homolog	ENSG00000065328	evm.model.chr3.302	0	6.31517	None	RE	gains	0	4	-6.31517	0.158349	8.11822e-08
SPB10	Heterochromatin-associated protein MENT	ENSG00000242550	evm.model.chr8.1214	0	6.99188	None	inactive	gains	0	5	-6.99188	0.143023	7.50127e-08
AL9A1	4-trimethylaminobutyraldehyde dehydrogenase	ENSG00000143149	evm.model.chr14.42	0	4.9626	None	inactive	gains	0	3	-4.9626	0.201507	4.56067e-08
DHB12	Very-long-chain 3-oxoacyl-CoA reductase	ENSG00000149084	evm.model.chr2.2192	1.97672	22.6386	RE	RE	gains	1	14	-20.6619	0.0873163	2.90933e-08
IMA1	Importin subunit alpha-1	ENSG00000102753	evm.model.chr28.433	4.87214	14.5274	inactive	RE	gains	3	10	-9.65529	0.335375	2.53034e-09
ANKR9	Ankyrin repeat domain-containing protein 9	ENSG00000156381	evm.model.chr2.517	0	12.6491	None	RE	gains	0	7	-12.6491	0.0790567	1.65137e-09
SNTB1	Beta-1-syntrophin	ENSG00000168807	evm.model.chr11.446	3.6124	15.8864	RE	RE	gains	2	9	-12.274	0.227389	1.39456e-09
EAF2	ELL-associated factor 2	ENSG00000145088	evm.model.chr7.712	7.27444	18.552	RE	RE	gains	5	12	-11.2775	0.392112	1.14671e-09
ENPP5	Ectonucleotide pyrophosphatase/phosphodiesterase family member 5	ENSG00000112796	evm.model.chr1.305	0	5.02836	None	inactive	gains	0	3	-5.02836	0.198872	1.12731e-09
R9BP	Regulator of G-protein signaling 9-binding protein	ENSG00000186326	evm.model.chr21.523	17.5847	50.9916	RE	RE	gains	11	30	-33.4069	0.344855	1.07842e-10
SAA	Serum amyloid A protein	ENSG00000134339	evm.model.chr2.1098	1.78024	17.0376	inactive	inactive	gains	1	10	-15.2573	0.104489	1.20464e-11
FADS2	Fatty acid desaturase 2	ENSG00000134824	evm.model.chr2.2079	6.29564	12.9829	RE	RE	gains	3	7	-6.68722	0.48492	6.30629e-12
FADS1	Fatty acid desaturase 1	ENSG00000134824	evm.model.chr2.2078	6.32928	16.7357	RE	SE	gains	3	9	-10.4064	0.378191	1.11896e-13
SPB6	Serpin B6	ENSG00000124570	evm.model.chr8.1213	0	5.52991	None	inactive	gains	0	4	-5.52991	0.180835	1.11896e-13
ALAT2	Alanine aminotransferase 2	ENSG00000166123	evm.model.chr21.448	0	4.29591	None	RE	gains	0	3	-4.29591	0.23278	5.86987e-31

## Sheet: RPS Increase in goose normal
Supplementary Table 7.2 The gene lists of with significantly increase RPS value in the goose Normal liver tissues.
geneid	control_RPS	overfeed_RPS	control_state	overfeed_stat	type_name	control_enhancers	overfeed_enhancers	control_tpm	overfeed_tpm	delt_RPS	Fold_change_RPS	log2FoldChange_DEG	lfcSE_DEG	stat_DEG	pvalue_DEG	padj_DEG	FDR_Gene_Expression	Goose gene	Goose gene description	Human Ensembl
evm.model.chr18.274	8.70871	4.3046	RE	RE	loss	6	3	6.03259	6.80873	4.40411	2.02312	-0.208112	1.42287	0.626576	0.428614	0.691355	0.0481364	EMC3	ER membrane protein complex subunit 3	ENSG00000125037
evm.model.chr24.699	8.94921	3.05961	SE	SE	loss	6	2	5.15015	5.92786	5.8896	2.92495	0.324268	6.60955	2.92371	0.0872869	0.285879	0.043959	PP2AA	Serine/threonine-protein phosphatase 2A catalytic subunit alpha isoform	ENSG00000104695
evm.model.chr1.1418	4.24591	0	inactive	None	loss	3	0	2.70486	1.69591	4.24591	4.24591	1.29887	-3.70036	1.44428	0.229448	0.497066	0.0421437	GK	glycerol kinase	None
evm.model.chr4.1779	4.42128	0	inactive	None	loss	3	0	3.47831	3.38264	4.42128	4.42128	-0.579964	4.60646	9.86087	0.00168831	0.0200846	0.0417033	RN149	E3 ubiquitin-protein ligase RNF149	ENSG00000163162
evm.model.chr5.1320	6.91732	1.63179	RE	RE	loss	4	1	1.97777	2.97301	5.28553	4.23909	0.626426	5.33227	3.68864	0.0547843	0.21368	0.040052	VIPR	Vasoactive intestinal polypeptide receptor	ENSG00000114812
evm.model.chr14.883	44.148	14.0034	RE	RE	loss	29	9	2.47261	3.47935	30.1446	3.15266	1.10457	3.08223	10.2438	0.00137144	0.0171597	0.0393129	DCUP	Uroporphyrinogen decarboxylase	ENSG00000126088
evm.model.chr23.28	10.9605	4.77105	inactive	inactive	loss	7	3	3.41431	2.24953	6.18945	2.29729	-0.885248	-3.25785	0.71323	0.398374	0.663802	0.0388877	RSF1	remodeling and spacing factor 1	None
evm.model.chr30.190	6.10369	0	RE	None	loss	4	0	2.01618	1.46431	6.10369	6.10369	-1.0886	2.30681	7.51047	0.00613415	0.0500987	0.0383739	KKCC1	Calcium/calmodulin-dependent protein kinase kinase 1	ENSG00000004660
evm.model.chr4.67	5.18985	0	RE	None	loss	3	0	0.383381	0.195326	5.18985	5.18985	0.0945732	-1.73162	0.0179065	0.893549	1	0.0383463	GK	glycerol kinase	None
evm.model.chr17.281	12.7006	5.27989	inactive	inactive	loss	9	4	0.557504	0.273721	7.42069	2.40546	-1.30473	-1.1117	8.44406	0.00366239	0.0351178	0.0375052	MO2R1	Cell surface glycoprotein CD200 receptor 1	ENSG00000163606
evm.model.chr6.1023	17.8597	1.51516	SE	SE	loss	12	1	3.34568	4.4033	16.3445	11.7874	0.0376128	3.53678	0.0357589	0.850014	0.980972	0.0365212	S39A8	Zinc transporter ZIP8	ENSG00000138821
evm.model.chr8.412	32.8824	11.9596	RE	RE	loss	21	8	3.86576	2.96208	20.9228	2.74946	-1.2985	3.63001	3.17818	0.0746279	0.258273	0.0348229	#N/A	#N/A	None
evm.model.chr19.52	4.39617	0	RE	None	loss	3	0	4.86311	5.82636	4.39617	4.39617	0.812448	5.46669	9.77117	0.0017727	0.0207993	0.0347179	CATH	Pro-cathepsin H	ENSG00000103811
evm.model.chr29.260	14.4177	7.16165	SE	None	loss	9	5	6.46547	6.11705	7.25606	2.01318	-0.615189	6.96011	6.88291	0.00870238	0.0641553	0.0327569	SCMC2	Calcium-binding mitochondrial carrier protein SCaMC-2	ENSG00000085491
evm.model.chr6.398	8.56409	0	inactive	None	loss	6	0	1.95105	1.37968	8.56409	8.56409	-1.2181	1.65795	18.4583	1.74e-05	0.000639243	0.0320867	GLTL6	Polypeptide N-acetylgalactosaminyltransferase-like 6	None
evm.model.chr16.938	7.45587	0	RE	None	loss	5	0	3.88624	4.67263	7.45587	7.45587	0.664431	4.16418	10.1603	0.001435	0.0177517	0.0308149	PLS2	Phospholipid scramblase 2	ENSG00000188313
evm.model.chr5.446	4.48574	0	inactive	None	loss	3	0	2.21588	1.9056	4.48574	4.48574	-0.89039	4.40321	13.7625	0.000207434	0.00421777	0.029712	RPGF5	Rap guanine nucleotide exchange factor 5	ENSG00000079337
evm.model.chr3.2196	10.7908	0	SE	None	loss	7	0	0.0102691	0.1273	10.7908	10.7908	3.0618	-2.51677	7.70324	0.00551218	0.0469953	0.0289466	WEE2	Wee1-like protein kinase 2	ENSG00000214102
evm.model.chr26.671	12.6014	3.32719	RE	RE	loss	8	2	2.03829	2.75905	9.27417	3.78739	0.594603	3.92633	10.7194	0.00106016	0.0142567	0.0288986	S35C2	Solute carrier family 35 member C2	ENSG00000080189
evm.model.chr15.600	16.5019	0	inactive	None	loss	12	0	1.16495	0.502466	16.5019	16.5019	-1.48799	1.52658	15.1889	9.73e-05	0.00237788	0.0287059	KCIP4	Kv channel-interacting protein 4	ENSG00000185774
evm.model.chr28.222	4.86388	0	inactive	None	loss	3	0	5.51151	4.93754	4.86388	4.86388	-1.04931	4.34856	11.5471	0.000678536	0.010307	0.0286582	#N/A	#N/A	None
evm.model.chr21.379	28.66	7.5133	inactive	RE	loss	19	5	3.01377	2.85096	21.1467	3.81457	-0.397002	4.72197	5.47319	0.0193103	0.110928	0.0278071	RBL2	Retinoblastoma-like protein 2	ENSG00000080839
evm.model.chr14.895	18.8835	6.42108	inactive	inactive	loss	13	4	9.08324	10.2895	12.4624	2.94086	1.07546	8.33522	10.8308	0.000998259	0.0136269	0.0268579	PRDX1	Peroxiredoxin-1	ENSG00000117450
evm.model.chr34.128	9.80039	4.77472	inactive	None	loss	6	3	0.831352	2.07109	5.02567	2.05256	1.854	-1.83056	6.77184	0.00926074	0.0669922	0.0263421	FA72A	Protein FAM72A	ENSG00000215784
evm.model.chr7.752	8.59304	2.72642	inactive	inactive	loss	6	2	4.46824	4.20678	5.86662	3.15177	-0.515861	4.04311	9.05974	0.002613	0.0275815	0.0261629	PTN4	Tyrosine-protein phosphatase non-receptor type 4	ENSG00000070159
evm.model.chr7.933	20.8828	9.34679	inactive	inactive	loss	13	6	0.417476	0.229325	11.536	2.23422	-1.11892	1.03905	9.73633	0.00180661	0.0210745	0.0259791	LPH	Lactase-phlorizin hydrolase	ENSG00000115850
evm.model.chr2.1855	18.7482	8.23136	RE	SE	loss	12	6	6.94097	6.66333	10.5169	2.27766	-0.469577	9.397	6.08836	0.0136075	0.0874638	0.025632	ST5	Suppression of tumorigenicity 5 protein	ENSG00000146966
evm.model.chr31.228	7.39378	1.65601	inactive	None	loss	5	1	0.469085	1.32497	5.73777	4.46481	1.1438	0.985969	4.604	0.0318975	0.152093	0.0251245	BARX2	Homeobox protein BarH-like 2	ENSG00000043039
evm.model.chr4.1049	11.1997	2.77755	inactive	RE	loss	7	2	0.13821	0.00451171	8.42215	4.03223	0.664708	-1.02639	1.54437	0.213969	0.482436	0.0237184	RTJK	RNA-directed DNA polymerase from mobile element jockey	None
evm.model.chr3.2053	47.0659	22.1379	RE	RE	loss	30	14	3.05871	2.61848	24.928	2.12603	-0.896645	4.02789	10.6078	0.0011261	0.0148039	0.0234075	NUAK1	NUAK family SNF1-like kinase 1	None
evm.model.chr31.315	4.66503	0	RE	None	loss	3	0	2.90968	3.65112	4.66503	4.66503	0.636417	5.51858	10.6567	0.00109672	0.0145873	0.0231205	GRM1B	GRAM domain-containing protein 1B	ENSG00000023171
evm.model.chr3.1954	15.1599	5.05227	RE	RE	loss	9	3	4.45659	3.63438	10.1076	3.00061	-0.983537	6.8444	7.88151	0.00499427	0.0438382	0.0229	TMPS6	Transmembrane protease serine 6	ENSG00000187045
evm.model.chr25.405	18.8685	9.28334	RE	RE	loss	13	6	2.42144	3.40752	9.58515	2.03251	0.166035	1.39606	0.217303	0.641102	0.856716	0.0223567	CDR2	Cerebellar degeneration-related protein 2	ENSG00000140743
evm.model.chr7.676	73.0335	26.5584	inactive	inactive	loss	51	19	1.16868	2.85171	46.4751	2.74992	2.1804	1.24003	5.40492	0.0200801	0.114019	0.0216247	MUC13	Mucin-13	ENSG00000173702
evm.model.chr26.698	8.06523	1.46142	RE	RE	loss	5	1	3.30964	2.18156	6.60381	5.51875	-1.91201	1.28787	6.08488	0.0136343	0.0875829	0.0206986	TNNC2	Troponin C, skeletal muscle	ENSG00000101470
evm.model.chr8.1158	28.7272	11.2079	SE	inactive	loss	21	8	4.39046	4.20476	17.5193	2.56312	-0.556241	5.32155	10.6478	0.00110204	0.0146237	0.0197858	PRP4B	Serine/threonine-protein kinase PRP4 homolog	ENSG00000112739
evm.model.chr22.422	11.6061	5.37322	RE	inactive	loss	8	4	7.20949	6.61251	6.23283	2.15998	-0.622721	3.28994	8.06759	0.0045064	0.0406423	0.0195132	THOC2	THO complex subunit 2	None
evm.model.chr17.798	26.2293	11.5044	inactive	inactive	loss	17	7	1.63946	2.59107	14.7249	2.27994	1.04773	2.24495	11.1299	0.000849471	0.012158	0.0187361	MANS1	MANSC domain-containing protein 1	ENSG00000111261
evm.model.chr5.91	14.0708	0	RE	None	loss	9	0	3.83576	4.65729	14.0708	14.0708	0.499724	4.6742	8.54328	0.00346801	0.0338107	0.0170962	UBA5	Ubiquitin-like modifier-activating enzyme 5	ENSG00000081307
evm.model.chr10.980	18.1164	6.69153	RE	RE	loss	12	4	3.37554	4.32391	11.4248	2.70736	0.621517	5.30823	7.77111	0.00530886	0.045705	0.0165486	HNRLL	Heterogeneous nuclear ribonucleoprotein L-like	ENSG00000104824
evm.model.chr22.303	5.18645	0	RE	None	loss	4	0	2.16045	1.65676	5.18645	5.18645	-0.667323	2.57362	5.22537	0.0222597	0.121954	0.0159375	TEX11	Testis-expressed sequence 11 protein	ENSG00000120498
evm.model.chr7.552	8.13047	2.83526	inactive	inactive	loss	6	2	4.3834	5.24387	5.2952	2.86762	0.541757	5.64499	8.77994	0.00304561	0.0307142	0.0157057	GORS2	Golgi reassembly-stacking protein 2	ENSG00000115806
evm.model.chr21.339	12.9547	4.19509	inactive	RE	loss	9	3	1.8856	3.16641	8.75963	3.08807	1.10609	4.11195	11.6347	0.000647336	0.00996696	0.0156361	DPEP2	Dipeptidase 2	ENSG00000141096
evm.model.chr34.40	9.65812	1.62023	RE	None	loss	6	1	3.48474	3.24534	8.03789	5.96095	-0.582949	5.37884	8.07101	0.0044979	0.0405879	0.0155873	MAGI3	Membrane-associated guanylate kinase, WW and PDZ domain-containing protein 3	ENSG00000081026
evm.model.chr19.295	7.2671	1.3397	inactive	SE	loss	5	1	0.193781	0.0204198	5.9274	5.42442	-2.50193	-2.54006	9.00322	0.00269505	0.0281969	0.0151589	RLBP1	Retinaldehyde-binding protein 1	ENSG00000140522
evm.model.chr4.875	27.7772	9.26647	inactive	RE	loss	18	6	3.38603	4.73572	18.5107	2.9976	1.24693	2.89235	8.21168	0.00416216	0.0383909	0.0148939	CBS	Cystathionine beta-synthase	None
evm.model.chr5.268	4.50125	0	RE	None	loss	3	0	4.32366	3.90333	4.50125	4.50125	-0.70537	4.0665	8.97445	0.00273781	0.0284811	0.0144685	NR1D2	Nuclear receptor subfamily 1 group D member 2	None
evm.model.chr11.337	9.09906	0	RE	None	loss	5	0	2.3987	1.82571	9.09906	9.09906	-0.933381	2.85223	8.10267	0.00442001	0.0400343	0.0144198	MYC	Viral myc transforming protein	ENSG00000136997
evm.model.chr15.648	13.9023	5.44694	SE	inactive	loss	10	4	0.017176	0.735122	8.45538	2.55232	5.09772	-2.16658	8.1327	0.00434739	0.039626	0.0138852	FGFP1	Fibroblast growth factor-binding protein 1	ENSG00000137440
evm.model.chr19.617	18.4308	7.07233	SE	inactive	loss	13	5	3.70267	2.69516	11.3585	2.60604	-0.902744	0.988196	7.72664	0.00544119	0.0466035	0.0137547	FXL22	F-box and leucine-rich protein 22	ENSG00000197361
evm.model.chr16.554	18.5914	3.22426	RE	SE	loss	13	2	11.4339	12.6661	15.3671	5.76609	1.0187	13.8965	15.2876	9.23e-05	0.00228318	0.0132195	TRFE	Ovotransferrin	ENSG00000012223
evm.model.chr30.366	5.62293	0	inactive	None	loss	4	0	0.0752234	0.428483	5.62293	5.62293	1.87118	-2.30928	3.87143	0.0491147	0.199509	0.012608	SPAG5	Sperm-associated antigen 5	None
evm.model.chr30.648	19.7148	2.91906	inactive	None	loss	14	2	3.28994	6.0907	16.7957	6.75381	1.8418	3.46753	9.7923	0.00175244	0.0206594	0.0123439	S13A5	Solute carrier family 13 member 5	ENSG00000007216
evm.model.chr9.1107	7.38197	1.37677	inactive	inactive	loss	5	1	3.33927	3.09892	6.0052	5.3618	-0.484485	5.42061	9.36748	0.00220869	0.0243495	0.0120452	DOCK1	Dedicator of cytokinesis protein 1	ENSG00000088538
evm.model.chr19.229	42.4975	1.36476	SE	inactive	loss	29	1	2.38248	1.22983	41.1327	31.1392	-1.43298	-0.32954	10.3109	0.00132248	0.016699	0.0120452	#N/A	#N/A	None
evm.model.chr16.287	9.59154	1.62256	RE	RE	loss	7	1	1.69393	3.90703	7.96898	5.91135	2.02613	-3.20588	3.32967	0.0680406	0.244447	0.0115816	CK2N2	Calcium/calmodulin-dependent protein kinase II inhibitor 2	ENSG00000163888
evm.model.chr28.304	6.1087	1.36776	RE	SE	loss	4	1	0.0056573	0.0393802	4.74094	4.4662	2.02742	-3.39963	3.63061	0.0567262	0.218352	0.0110782	MCHR1	Melanin-concentrating hormone receptor 1 (Fragment)	ENSG00000128285
evm.model.chr23.491	6.00545	0	inactive	None	loss	4	0	4.87706	4.13248	6.00545	6.00545	-0.518333	2.79947	6.49218	0.010835	0.0747386	0.00996736	transcription factor TFIIIB component B'' homolog	K15198 transcription factor TFIIIB component B'' (A)	None
evm.model.chr17.781	36.9247	1.62242	RE	SE	loss	22	1	2.52733	3.45661	35.3023	22.7591	0.319005	6.62718	2.53231	0.111537	0.328284	0.00890075	ETV6	Transcription factor ETV6	ENSG00000139083
evm.model.chr5.553	5.69912	0	inactive	None	loss	4	0	1.04899	0.688264	5.69912	5.69912	-0.918461	2.35953	5.10865	0.0238068	0.127023	0.00872545	THS7A	Thrombospondin type-1 domain-containing protein 7A	ENSG00000005108
evm.model.chr24.585	5.64372	0	RE	None	loss	4	0	10.6983	10.2202	5.64372	5.64372	-0.169299	0.583675	0.272531	0.601639	0.827794	0.00794023	RS14	40S ribosomal protein S14	ENSG00000164587
evm.model.chr18.745	8.36675	2.71224	SE	RE	loss	6	2	4.57502	5.53235	5.65451	3.08481	-0.0567471	0.299271	0.0299135	0.862687	0.987946	0.00745979	MBD4	Methyl-CpG-binding domain protein 4	ENSG00000129071
evm.model.chr8.1408	14.5638	3.10432	inactive	inactive	loss	10	2	0.598937	0.233307	11.4595	4.69146	-1.09861	-0.927824	4.27199	0.0387456	0.171908	0.00705935	uncharacterized LOC100539484	K10601 E3 ubiquitin-protein ligase synoviolin [EC:2.3.2.27] (A)	None
evm.model.chr25.275	4.27484	0	RE	None	loss	3	0	0.0477711	0.0416819	4.27484	4.27484	-1.08601	-1.58452	3.50397	0.0612218	0.229269	0.00681833	AMZ1	Archaemetzincin-1	ENSG00000174945
evm.model.chr23.504	6.39166	0	SE	None	loss	4	0	1.94243	1.48168	6.39166	6.39166	-0.903173	3.79571	9.9627	0.00159744	0.0192405	0.00622976	ZN608	Zinc finger protein 608	ENSG00000168916
evm.model.chr7.1116	16.8467	5.33741	SE	SE	loss	10	3	1.33723	1.73012	11.5093	3.15634	0.054448	2.8274	0.0284653	0.866019	0.989451	0.00596517	CC148	Coiled-coil domain-containing protein 148	ENSG00000153237
evm.model.chr3.2050	15.0909	4.37445	inactive	RE	loss	10	3	5.00816	4.59556	10.7164	3.44978	-0.967005	2.99446	10.2059	0.00139989	0.0174083	0.00564218	T11L2	T-complex protein 11-like protein 2	ENSG00000166046
evm.model.chr16.350	33.0709	8.06256	inactive	inactive	loss	22	5	1.78133	2.95802	25.0083	4.10178	1.49118	7.10351	17.9871	2.22e-05	0.000774547	0.00461786	ACK1	Activated CDC42 kinase 1	ENSG00000061938
evm.model.chr16.705	7.3503	1.70177	SE	SE	loss	5	1	7.71	8.99466	5.64853	4.31921	-0.187366	5.58036	0.255543	0.613199	0.836266	0.00460372	SIAT1	Beta-galactoside alpha-2,6-sialyltransferase 1	ENSG00000073849
evm.model.chr4.260	10.8991	5.05267	RE	RE	loss	7	3	3.06084	3.9178	5.84647	2.1571	0.679491	4.82001	14.5679	0.000135201	0.00305987	0.00388104	UBP5	Ubiquitin carboxyl-terminal hydrolase 5	ENSG00000058056
evm.model.chr10.549	29.5266	2.61415	inactive	inactive	loss	20	2	4.75993	5.77102	26.9124	11.2949	-0.184214	0.309691	0.392595	0.530939	0.776544	0.00384604	BPNT1	3'(2'),5'-bisphosphate nucleotidase 1	ENSG00000162813
evm.model.chr19.304	19.5021	8.26526	SE	RE	loss	14	6	0.163162	0.947226	11.2368	2.35952	2.78858	-2.31759	9.54594	0.00200393	0.0225993	0.003463	PLIN1	Perilipin-1	ENSG00000166819
evm.model.chr17.787	28.6492	9.09246	RE	RE	loss	18	5	5.00693	4.52641	19.5568	3.15088	-1.23416	3.31421	25.0673	5.54e-07	3.9e-05	0.00240545	B2L14	Apoptosis facilitator Bcl-2-like protein 14	ENSG00000121380
evm.model.chr15.277	21.1606	8.7266	RE	RE	loss	14	6	2.225	1.92132	12.434	2.42484	-0.619246	4.48185	13.3909	0.000252851	0.00486286	0.00239397	RHG07	Rho GTPase-activating protein 7	ENSG00000130052
evm.model.chr6.702	11.0152	0	inactive	None	loss	7	0	1.12213	2.27023	11.0152	11.0152	1.30349	1.64503	15.4057	8.67e-05	0.00217894	0.00237982	CENPC	Centromere protein C (Fragment)	ENSG00000145241
evm.model.chr6.1008	7.75747	0	inactive	None	loss	5	0	2.87477	2.39323	7.75747	7.75747	-0.827149	2.05689	12.2304	0.00047018	0.00784194	0.0021712	MUCEN	Endomucin	ENSG00000164035
evm.model.chr10.745	20.3092	9.38466	inactive	RE	loss	14	7	1.26749	0.871506	10.9246	2.16409	-1.14806	1.48446	16.6557	4.48e-05	0.00131239	0.0020011	TF2AY	TFIIA-alpha and beta-like factor	ENSG00000068781
evm.model.chr26.94	20.6686	9.73214	inactive	inactive	loss	14	6	4.09947	3.7318	10.9364	2.12374	-0.792857	6.98472	18.6432	1.58e-05	0.000591855	0.00191145	DIDO1	Death-inducer obliterator 1	ENSG00000101191
evm.model.chr9.762	15.4105	3.02312	RE	inactive	loss	10	2	1.20459	3.1556	12.3873	5.09753	2.32187	-3.57697	3.51638	0.0607649	0.228263	0.0018733	AVPI1	Arginine vasopressin-induced protein 1	ENSG00000119986
evm.model.chr5.414	23.865	4.5443	inactive	RE	loss	15	3	5.11005	4.09782	19.3207	5.25164	-1.24876	6.16831	14.1846	0.000165724	0.00355913	0.00171202	MPP6	MAGUK p55 subfamily member 6	ENSG00000105926
evm.model.chr4.196	6.1508	0	RE	None	loss	4	0	0.453035	1.44694	6.1508	6.1508	1.1685	-1.04979	5.90886	0.0150649	0.0933377	0.00157992	CC181	Coiled-coil domain-containing protein 181	ENSG00000117477
evm.model.chr12.975	28.3905	5.42948	inactive	RE	loss	19	4	11.715	11.0155	22.961	5.22895	-0.685181	7.85833	12.24	0.000467765	0.00781402	0.00156283	SEPP1	Selenoprotein P	ENSG00000250722
evm.model.chr11.225	14.9761	5.03891	inactive	inactive	loss	10	3	3.3796	4.54042	9.93724	2.9721	1.00881	3.84661	8.58633	0.00338696	0.0332332	0.00150434	SIA4A	CMP-N-acetylneuraminate-beta-galactosamide-alpha-2, 3-sialyltransferase 1	ENSG00000008513
evm.model.chr16.730	14.4284	3.36956	RE	RE	loss	9	2	3.59731	2.86679	11.0589	4.28199	-1.03671	5.70985	16.918	3.9e-05	0.00119721	0.0013375	PER2	Period circadian protein homolog 2	ENSG00000049246
evm.model.chr31.21	11.7179	1.63542	inactive	None	loss	7	1	0.082544	0.538756	10.0825	7.16506	2.74519	-0.549177	13.9918	0.000183608	0.00385686	0.00130663	IQGA3	Ras GTPase-activating-like protein IQGAP3	ENSG00000140575
evm.model.chr17.573	4.18034	0	SE	None	loss	3	0	4.51425	5.55598	4.18034	4.18034	-0.48355	2.90955	4.3568	0.0368615	0.166897	0.00112865	ASUN	Protein asunder homolog	ENSG00000064102
evm.model.chr16.203	7.08042	0	inactive	None	loss	5	0	5.41383	4.53273	7.08042	7.08042	-1.0556	6.00939	12.0054	0.000530478	0.00865162	0.00106932	NADL2	Inactive N-acetylated-alpha-linked acidic dipeptidase-like protein 2	ENSG00000177694
evm.model.chr6.701	22.1543	1.44258	RE	RE	loss	14	1	0.971171	1.93747	20.7118	15.3574	2.23897	-1.26161	13.9018	0.000192612	0.00398518	0.000948416	CENPC, CENPC1	centromere protein C	ENSG00000145241
evm.model.chr5.229	21.3815	3.01533	RE	RE	loss	14	2	0.203014	0	18.3661	7.09091	-3.98516	-3.19426	9.70695	0.00183572	0.0212785	0.000732783	#N/A	#N/A	None
evm.model.chr6.219	66.6478	0	inactive	None	loss	42	0	1.95469	3.4587	66.6478	66.6478	1.44365	1.45697	8.25536	0.00406319	0.0377751	0.000661424	TLR21	Toll-like receptor 2 type-1	ENSG00000137462
evm.model.chr6.1121	25.7067	3.00712	RE	inactive	loss	17	2	9.39136	8.49915	22.6996	8.5486	-1.01788	9.5565	17.1365	3.48e-05	0.00109466	0.000654485	CFAI	Complement factor I	ENSG00000205403
evm.model.chr14.870	10.7276	1.54797	RE	RE	loss	7	1	0.343606	1.56741	9.17959	6.93008	2.43592	1.62124	38.6759	5e-10	1.4e-07	0.000632695	KIF2C	Kinesin-like protein KIF2C	ENSG00000068796
evm.model.chr21.63	20.1938	9.3547	RE	RE	loss	14	6	4.26949	3.71261	10.8391	2.15868	-0.932727	4.12759	17.1293	3.49e-05	0.00109666	0.000623971	PDD2L	Programmed cell death protein 2-like	ENSG00000126249
evm.model.chr38.75	4.98103	0	RE	None	loss	3	0	3.89459	5.16493	4.98103	4.98103	0.0222424	1.21599	0.00267822	0.958727	1	0.000445543	NRAM2	Natural resistance-associated macrophage protein 2	ENSG00000018280
evm.model.chr28.507	30.6778	10.2587	inactive	None	loss	19	6	7.75598	10.1506	20.4191	2.99042	2.30995	12.4277	19.8916	8.2e-06	0.000350388	0.000437465	FAS	Fatty acid synthase	ENSG00000169710
evm.model.chr16.612	7.36868	0	inactive	None	loss	5	0	5.16266	6.2805	7.36868	7.36868	-0.19091	4.06451	0.920048	0.337462	0.604318	0.000387732	PCCB	Propionyl-CoA carboxylase beta chain, mitochondrial	ENSG00000114054
evm.model.chr27.588	8.14542	1.49244	SE	RE	loss	5	1	5.49125	3.75495	6.65298	5.45778	-1.57726	3.70649	18.5404	1.66e-05	0.000618779	0.000367442	GTR11	Solute carrier family 2, facilitated glucose transporter member 11	None
evm.model.chr18.242	8.35312	0	inactive	None	loss	6	0	2.00584	3.18572	8.35312	8.35312	1.08555	3.31904	17.5931	2.74e-05	0.000908736	0.000321845	NT5D2	5'-nucleotidase domain-containing protein 2	ENSG00000111696
evm.model.chr28.506	21.6014	7.16749	inactive	None	loss	14	4	7.42103	9.88587	14.4339	3.0138	2.07877	10.071	16.7854	4.19e-05	0.00125943	0.000315192	FAS	Fatty acid synthase	ENSG00000169710
evm.model.chr3.1962	22.6222	3.10756	inactive	RE	loss	15	2	1.46782	3.05241	19.5146	7.27973	1.60005	2.26357	14.3901	0.000148578	0.00328907	0.000288169	IFT27	Intraflagellar transport protein 27 homolog	ENSG00000100360
evm.model.chr25.49	7.63463	1.37711	inactive	RE	loss	5	1	2.04697	3.08883	6.25752	5.54396	1.70448	2.02635	22.5563	2.04e-06	0.00011222	0.000254197	PLK1	Serine/threonine-protein kinase PLK1	ENSG00000166851
evm.model.chr3.2195	10.7908	0	SE	None	loss	7	0	2.52937	3.90351	10.7908	10.7908	0.836608	2.2027	8.92956	0.00280592	0.0290267	0.000234323	LCHN	Protein LCHN	ENSG00000257093
evm.model.chr21.343	4.55721	0	inactive	None	loss	3	0	3.06133	2.51682	4.55721	4.55721	-0.829029	4.522	17.1454	3.46e-05	0.0010906	0.00022493	MMP2	72 kDa type IV collagenase	ENSG00000087245
evm.model.chr17.108	6.84247	0	RE	None	loss	5	0	1.26762	2.49628	6.84247	6.84247	1.22746	0.778895	10.8714	0.000976633	0.0134115	0.000193552	CIP2A	Protein CIP2A homolog	ENSG00000163507
evm.model.chr26.392	17.8337	6.09976	inactive	RE	loss	12	4	0.361202	1.41229	11.7339	2.92367	2.58687	0.699127	22.9003	1.71e-06	9.73e-05	0.000179091	E2F1	Transcription factor E2F1	ENSG00000101412
evm.model.chr28.505	27.6798	5.08661	inactive	None	loss	18	3	10.4416	12.3906	22.5931	5.44169	2.13917	7.97977	23.6402	1.16e-06	7.1e-05	0.000174834	FAS	Fatty acid synthase (Fragment)	None
evm.model.chr22.420	10.8638	0	inactive	None	loss	8	0	2.01363	1.27809	10.8638	10.8638	-1.16559	3.51169	18.3099	1.88e-05	0.000678387	0.000145906	GRIA3	Glutamate receptor 3	ENSG00000105737
evm.model.chr19.611	21.5637	5.86851	inactive	SE	loss	14	4	5.02644	4.24261	15.6952	3.67447	-1.12867	3.5289	17.6073	2.72e-05	0.000902919	0.00013642	HERC1	Probable E3 ubiquitin-protein ligase HERC1	ENSG00000103657
evm.model.chr11.136	14.2185	3.3652	inactive	RE	loss	9	2	4.15989	3.72075	10.8533	4.22517	-0.93025	6.90181	17.7426	2.53e-05	0.000851694	0.00012458	FAK1	Focal adhesion kinase 1	ENSG00000120899
evm.model.chr4.453	15.4431	6.67168	inactive	RE	loss	10	4	3.2265	4.38161	8.77144	2.31473	0.807124	3.5884	17.266	3.25e-05	0.00103381	0.000122426	CLC2L	C-type lectin domain family 2 member L	ENSG00000236279
evm.model.chr30.331	14.5555	2.04409	inactive	None	loss	10	1	3.63948	4.75467	12.5115	7.1208	0.560989	4.49279	5.78194	0.0161917	0.0984374	0.000114746	LAT4	Large neutral amino acids transporter small subunit 4	ENSG00000149150
evm.model.chr18.275	8.70871	4.3046	RE	RE	loss	6	3	0.899585	1.74319	4.40411	2.02312	1.19873	3.22587	21.0427	4.49e-06	0.000215435	0.00010976	FACD2	Fanconi anemia group D2 protein	ENSG00000144554
evm.model.chr6.163	5.76023	0	inactive	None	loss	4	0	3.18316	2.3153	5.76023	5.76023	-1.08848	2.02855	11.7656	0.000603353	0.00950709	7.77929e-05	EDNRA	Endothelin-1 receptor	ENSG00000151617
evm.model.chr7.632	21.1318	9.47688	inactive	inactive	loss	14	6	4.67263	5.83976	11.6549	2.22983	0.903753	7.18847	21.3035	3.92e-06	0.000192692	7.46295e-05	PLA2R	Secretory phospholipase A2 receptor	ENSG00000011028
evm.model.chr3.1803	9.37476	0	inactive	None	loss	6	0	1.97038	1.45912	9.37476	9.37476	-1.03191	4.82666	22.6841	1.91e-06	0.000106513	6.41152e-05	LIPA2	Liprin-alpha-2	ENSG00000131626
evm.model.chr5.48	12.9114	4.58514	RE	RE	loss	8	3	5.02057	3.82069	8.32622	2.81591	-1.32762	3.29081	16.4946	4.88e-05	0.00140279	5.46424e-05	TETN	Tetranectin	ENSG00000163815
evm.model.chr3.748	8.80005	2.78642	RE	inactive	loss	6	2	0.863275	0.0684457	6.01362	3.15819	0.102311	-3.65023	0.00587376	0.93891	1	3.62183e-05	uncharacterized LOC100544636	K06782 cell adhesion molecule 2 (A)	None
evm.model.chr31.60	8.08274	1.66004	SE	None	loss	5	1	5.18179	3.98734	6.4227	4.869	-1.4747	4.14357	22.4486	2.16e-06	0.0001172	3.36516e-05	EFNA1	Ephrin-A1	ENSG00000169242
evm.model.chr31.437	11.8008	3.24094	SE	None	loss	8	2	1.45761	2.98774	8.55991	3.64118	0.591835	0.357747	1.61324	0.204037	0.469722	3.17413e-05	SIDT2	SID1 transmembrane family member 2	ENSG00000072858
evm.model.chr2.1426	10.6413	3.04967	RE	RE	loss	7	2	2.37691	3.60682	7.5916	3.48931	0.889046	4.07479	16.8988	3.94e-05	0.00120241	2.84968e-05	TMM62	Transmembrane protein 62	ENSG00000137842
evm.model.chr25.475	4.08573	0	inactive	None	loss	3	0	2.38202	3.98916	4.08573	4.08573	0.939523	0.90281	8.01807	0.00463129	0.0413213	2.45802e-05	NDE1	Nuclear distribution protein nudE homolog 1	ENSG00000072864
evm.model.chr10.869	20.1725	6.66926	SE	SE	loss	12	4	5.46984	4.53711	13.5032	3.02469	-1.37937	8.31928	26.4692	2.68e-07	2.14e-05	2.39061e-05	PSME4	Proteasome activator complex subunit 4	ENSG00000068878
evm.model.chr21.93	21.0299	9.71348	RE	inactive	loss	14	7	0.04585	0.994775	11.3165	2.16503	3.37483	-1.84167	14.1166	0.000171816	0.00366017	2.06239e-05	BAT1	b(0,+)-type amino acid transporter 1	ENSG00000021488
evm.model.chr6.873	25.3571	10.4582	inactive	inactive	loss	17	7	3.71653	2.94909	14.8989	2.42461	-1.01066	0.64985	8.02115	0.00462342	0.0412861	1.41019e-05	CCSE1	Serine-rich coiled-coil domain-containing protein 1	ENSG00000184305
evm.model.chr30.655	10.1954	1.49551	RE	None	loss	7	1	0.997475	2.99249	8.69991	6.81735	1.74776	-0.45055	10.2472	0.00136895	0.0171354	1.32631e-05	FA64A	Protein FAM64A	None
evm.model.chr26.321	7.61167	1.38218	SE	inactive	loss	5	1	1.75231	2.99297	6.22949	5.50699	0.921277	0.0112061	6.11264	0.0134219	0.08664	8.46154e-06	S13A3	Solute carrier family 13 member 3	ENSG00000149635
evm.model.chr18.229	11.5872	1.58297	RE	RE	loss	7	1	8.92965	7.50611	10.0042	7.3199	-1.59028	7.18698	30.3133	3.68e-08	4.28e-06	7.34072e-06	ITIH4	Inter-alpha-trypsin inhibitor heavy chain H4	None
evm.model.chr6.181	34.3774	9.64734	inactive	inactive	loss	24	7	2.77207	2.08416	24.7301	3.56341	-1.15243	0.514559	7.66261	0.0056377	0.0476327	6.58932e-06	MCR	Mineralocorticoid receptor	ENSG00000151623
evm.model.chr15.581	30.0325	2.91606	inactive	RE	loss	20	2	3.03738	1.8689	27.1164	10.299	-1.85289	5.07121	29.6498	5.18e-08	5.65e-06	2.70839e-06	PRGC1	Peroxisome proliferator-activated receptor gamma coactivator 1-alpha	ENSG00000109819
evm.model.chr19.306	29.3718	12.5434	SE	SE	loss	21	9	0.183141	2.93596	16.8284	2.34162	4.92995	1.74071	34.489	4.29e-09	7.29e-07	2.54365e-06	WDR93	WD repeat-containing protein 93	ENSG00000140527
evm.model.chr30.55	8.94676	3.01415	RE	None	loss	6	2	0.0716387	1.25046	5.93261	2.96825	2.79285	-2.68853	7.64183	0.00570299	0.0480134	1.88062e-06	PLCA	1-acyl-sn-glycerol-3-phosphate acyltransferase alpha	ENSG00000204310
evm.model.chr25.867	20.3602	7.65042	inactive	RE	loss	13	5	4.10762	3.3239	12.7098	2.66132	-1.14448	5.0102	36.0711	1.9e-09	3.67e-07	1.48378e-06	XPF	DNA repair endonuclease XPF	ENSG00000175595
evm.model.chr23.702	12.9844	3.68429	RE	RE	loss	8	2	5.74099	7.54022	9.30013	3.52427	0.882459	4.45544	7.94161	0.00483107	0.0427185	1.40473e-06	AL7A1	Alpha-aminoadipic semialdehyde dehydrogenase	ENSG00000164904
evm.model.chr32.335	11.7418	3.46385	RE	None	loss	7	2	1.78087	3.70963	8.27791	3.3898	1.23862	1.08711	14.3903	0.000148568	0.00328907	1.3812e-06	OTUD3	OTU domain-containing protein 3	ENSG00000169914
evm.model.chr28.500	21.1645	10.2663	inactive	None	loss	14	6	1.2499	3.12926	10.8982	2.06155	1.89201	0.143531	20.8483	4.97e-06	0.000232796	8.41323e-07	MOT4	Monocarboxylate transporter 4	ENSG00000100156
evm.model.chr10.313	53.8863	26.1505	SE	inactive	loss	36	18	7.35753	5.90454	27.7358	2.06062	-2.27305	9.04466	52.3229	4.71e-13	3.82e-10	3.08122e-07	EPAS1	Endothelial PAS domain-containing protein 1	ENSG00000100644
evm.model.chr15.643	7.40506	0	SE	None	loss	5	0	8.05816	6.904	7.40506	7.40506	-1.19924	3.14043	34.9985	3.3e-09	5.68e-07	2.09283e-07	TAPT1	Transmembrane anterior posterior transformation protein 1 homolog	None
evm.model.chr18.231	10.9931	0	RE	None	loss	7	0	8.68615	7.11378	10.9931	10.9931	-1.63094	8.56024	38.1601	6.52e-10	1.68e-07	1.38943e-07	ITIH4	Inter-alpha-trypsin inhibitor heavy chain H4	None
evm.model.chr18.230	11.5872	1.58297	RE	RE	loss	7	1	9.53543	7.78889	10.0042	7.3199	-1.67005	6.3073	42.1387	8.5e-11	3.13e-08	1.09844e-07	ITIH4	Inter-alpha-trypsin inhibitor heavy chain H4	None
evm.model.chr19.86	5.65547	0	RE	None	loss	4	0	0.500319	1.88243	5.65547	5.65547	2.54285	2.01802	41.7785	1.02e-10	3.64e-08	7.50127e-08	KIF23	Kinesin-like protein KIF23	ENSG00000137807
evm.model.chr3.2199	4.62283	0	inactive	None	loss	3	0	0.112289	0.883667	4.62283	4.62283	2.82307	3.00979	38.8809	4.5e-10	1.31e-07	6.09591e-08	DGKI	Diacylglycerol kinase iota	ENSG00000149091
evm.model.chr4.259	10.8991	5.05267	RE	RE	loss	7	3	1.35344	4.00869	5.84647	2.1571	0.5146	-2.79162	0.372377	0.541711	0.783247	1.03282e-08	CDCA3	Cell division cycle-associated protein 3	ENSG00000111665
evm.model.chr15.461	5.75463	0	inactive	None	loss	4	0	1.06224	3.17924	5.75463	5.75463	2.48192	2.3794	51.3764	7.63e-13	5.75e-10	5.52466e-09	CCNA2	Cyclin-A2	ENSG00000145386
evm.model.chr2.1371	6.09429	1.47761	SE	SE	loss	4	1	3.15131	2.15923	4.61668	4.12442	-1.42282	4.11822	39.6927	2.97e-10	9.05e-08	1.87076e-09	DLL4	Delta-like protein 4	ENSG00000128917
evm.model.chr6.1100	69.4736	0	inactive	None	loss	45	0	4.44846	7.04565	69.4736	69.4736	2.56062	5.70206	38.5942	5.22e-10	1.44e-07	1.29212e-09	AT2L1	Ethanolamine-phosphate phospho-lyase	ENSG00000164089
evm.model.chr31.52	4.48591	0	RE	None	loss	3	0	6.0465	8.67757	4.48591	4.48591	2.95335	3.05752	71.3349	3.01e-17	1.19e-13	1.11896e-13	CKS1	Cyclin-dependent kinases regulatory subunit 1	ENSG00000173207

## Sheet: Readme
Supplementary Table S7. Genes in geese regulated by the rewiring of Promoter-Enhancer Interactions (PEIs).
Supplementary Table 7.1 The gene lists of with significantly increase RPS value in the goose HFD liver tissues.
Supplementary Table 7.2 The gene lists of with significantly increase RPS value in the goose Normal liver tissues.
