# Supplementary material for: Exploring the dynamic three-dimensional chromatin architecture and transcriptional landscape in goose liver tissues underlying metabolic adaptations induced by a high-fat diet
Source: J Anim Sci Biotechnol. 2024 May 2;15:60. doi: 10.1186/s40104-024-01016-5 (PMC11064361; doi:10.1186/s40104-024-01016-5)
Supplement: Supplementary file 14 — Additional file 14: Table S8. Functional and pathway enrichment analyses for genes with significantly different RPS in the liver tissues of geese fed a high-fat diet (HFD). [file 40104_2024_1016_MOESM14_ESM.xlsx]

## Sheet: goose_gain_metascape
Supplementary Table S8.1 The function and pathway enrichment analyses for the gene increased significantly RPS in goose HFD liver tissues
GroupID	Category	Term	Description	LogP	Log(q-value)	InTerm_InList	Genes	Symbols	#
1_Summary	GO Molecular Functions	GO:0016491	oxidoreductase activity	-8.48896	-4.13443	25/735	223,644,1728,2157,2671,2731,2746,3040,3419,3945,4967,5160,5264,5768,8050,9415,51144,51218,55328,56605,64577,79701,84883,113612,121642,39,2805,2806,2821,84706,65985,283748,178,208,113115,221395,10861,353,6095,7298,9583,9091,11285,23324,54928,2643,5130,10351,64432,6506	ALDH9A1,BLVRA,NQO1,F8,GFER,GLDC,GLUD1,HBA2,IDH3A,LDHB,OGDH,PDHA1,PHYH,QSOX1,PDHX,FADS2,HSD17B12,GLRX5,RNLS,ERO1B,ALDH8A1,OGFOD3,AIFM2,CYP2U1,ALKBH2,ACAT2,GOT1,GOT2,GPI,GPT2,AACS,PLA2G4D,AGL,AKT2,MTFR2,ADGRF5,SLC26A1,APRT,RORA,TYMS,ENTPD4,PIGQ,B4GALT7,MAN2B2,BPNT2,GCH1,PCYT1A,ABCA8,MRPS25,SLC1A2	#
1_Member	GO Molecular Functions	GO:0016491	oxidoreductase activity	-8.48896	-4.13443	25/735	223,644,1728,2157,2671,2731,2746,3040,3419,3945,4967,5160,5264,5768,8050,9415,51144,51218,55328,56605,64577,79701,84883,113612,121642	ALDH9A1,BLVRA,NQO1,F8,GFER,GLDC,GLUD1,HBA2,IDH3A,LDHB,OGDH,PDHA1,PHYH,QSOX1,PDHX,FADS2,HSD17B12,GLRX5,RNLS,ERO1B,ALDH8A1,OGFOD3,AIFM2,CYP2U1,ALKBH2	#
1_Member	KEGG Pathway	hsa01200	Carbon metabolism	-7.3366	-3.3955	10/115	39,2731,2746,2805,2806,2821,3419,4967,5160,84706	ACAT2,GLDC,GLUD1,GOT1,GOT2,GPI,IDH3A,OGDH,PDHA1,GPT2	#
1_Member	GO Molecular Functions	GO:0016620	oxidoreductase activity, acting on the aldehyde or oxo group of donors, NAD or NADP as acceptor	-6.09162	-2.66953	6/39	223,4967,5160,8050,51144,64577	ALDH9A1,OGDH,PDHA1,PDHX,HSD17B12,ALDH8A1	#
1_Member	GO Molecular Functions	GO:0016903	oxidoreductase activity, acting on the aldehyde or oxo group of donors	-5.59845	-2.39005	6/47	223,4967,5160,8050,51144,64577	ALDH9A1,OGDH,PDHA1,PDHX,HSD17B12,ALDH8A1	#
1_Member	GO Biological Processes	GO:0006090	pyruvate metabolic process	-3.77372	-1.36367	5/62	2821,3945,4967,5160,8050	GPI,LDHB,OGDH,PDHA1,PDHX	#
1_Member	GO Biological Processes	GO:0032787	monocarboxylic acid metabolic process	-3.4846	-1.1471	13/502	39,2821,3945,4967,5160,5264,8050,9415,51144,64577,65985,113612,283748	ACAT2,GPI,LDHB,OGDH,PDHA1,PHYH,PDHX,FADS2,HSD17B12,ALDH8A1,AACS,CYP2U1,PLA2G4D	#
1_Member	GO Biological Processes	GO:0006091	generation of precursor metabolites and energy	-3.19875	-0.999554	11/405	178,208,2731,2821,3419,4967,5160,65985,84883,113115,221395	AGL,AKT2,GLDC,GPI,IDH3A,OGDH,PDHA1,AACS,AIFM2,MTFR2,ADGRF5	#
1_Member	GO Cellular Components	GO:1990204	oxidoreductase complex	-3.19241	-0.996239	6/125	2731,3419,3945,4967,5160,8050	GLDC,IDH3A,LDHB,OGDH,PDHA1,PDHX	#
1_Member	GO Biological Processes	GO:0033866	nucleoside bisphosphate biosynthetic process	-2.94171	-0.827726	4/55	5160,8050,10861,51144	PDHA1,PDHX,SLC26A1,HSD17B12	#
1_Member	GO Biological Processes	GO:0034030	ribonucleoside bisphosphate biosynthetic process	-2.94171	-0.827726	4/55	5160,8050,10861,51144	PDHA1,PDHX,SLC26A1,HSD17B12	#
1_Member	GO Biological Processes	GO:0034033	purine nucleoside bisphosphate biosynthetic process	-2.94171	-0.827726	4/55	5160,8050,10861,51144	PDHA1,PDHX,SLC26A1,HSD17B12	#
1_Member	GO Biological Processes	GO:0009117	nucleotide metabolic process	-2.8848	-0.805487	12/512	353,1728,2821,3945,4967,5160,6095,7298,8050,9583,10861,51144	APRT,NQO1,GPI,LDHB,OGDH,PDHA1,RORA,TYMS,PDHX,ENTPD4,SLC26A1,HSD17B12	#
1_Member	GO Biological Processes	GO:0006753	nucleoside phosphate metabolic process	-2.82829	-0.791194	12/520	353,1728,2821,3945,4967,5160,6095,7298,8050,9583,10861,51144	APRT,NQO1,GPI,LDHB,OGDH,PDHA1,RORA,TYMS,PDHX,ENTPD4,SLC26A1,HSD17B12	#
1_Member	GO Biological Processes	GO:0015980	energy derivation by oxidation of organic compounds	-2.7897	-0.781523	8/261	178,208,3419,4967,5160,84883,113115,221395	AGL,AKT2,IDH3A,OGDH,PDHA1,AIFM2,MTFR2,ADGRF5	#
1_Member	GO Biological Processes	GO:0005975	carbohydrate metabolic process	-2.71172	-0.7305	11/466	178,208,2805,2821,3419,4967,5160,9091,11285,23324,54928	AGL,AKT2,GOT1,GPI,IDH3A,OGDH,PDHA1,PIGQ,B4GALT7,MAN2B2,BPNT2	#
1_Member	KEGG Pathway	hsa00020	Citrate cycle (TCA cycle)	-2.70845	-0.7305	3/30	3419,4967,5160	IDH3A,OGDH,PDHA1	#
1_Member	GO Biological Processes	GO:0090407	organophosphate biosynthetic process	-2.6792	-0.712057	12/542	353,2643,5130,5160,7298,8050,9091,10351,10861,51144,54928,221395	APRT,GCH1,PCYT1A,PDHA1,TYMS,PDHX,PIGQ,ABCA8,SLC26A1,HSD17B12,BPNT2,ADGRF5	#
1_Member	GO Biological Processes	GO:0006099	tricarboxylic acid cycle	-2.66691	-0.709496	3/31	3419,4967,5160	IDH3A,OGDH,PDHA1	#
1_Member	GO Cellular Components	GO:0005759	mitochondrial matrix	-2.59185	-0.647248	11/483	2731,2746,2806,3419,4967,5160,7298,8050,51218,64432,84706	GLDC,GLUD1,GOT2,IDH3A,OGDH,PDHA1,TYMS,PDHX,GLRX5,MRPS25,GPT2	#
1_Member	GO Biological Processes	GO:0033865	nucleoside bisphosphate metabolic process	-2.4583	-0.560139	5/121	4967,5160,8050,10861,51144	OGDH,PDHA1,PDHX,SLC26A1,HSD17B12	#
1_Member	GO Biological Processes	GO:0033875	ribonucleoside bisphosphate metabolic process	-2.4583	-0.560139	5/121	4967,5160,8050,10861,51144	OGDH,PDHA1,PDHX,SLC26A1,HSD17B12	#
1_Member	GO Biological Processes	GO:0034032	purine nucleoside bisphosphate metabolic process	-2.4583	-0.560139	5/121	4967,5160,8050,10861,51144	OGDH,PDHA1,PDHX,SLC26A1,HSD17B12	#
1_Member	GO Biological Processes	GO:0055086	nucleobase-containing small molecule metabolic process	-2.39478	-0.517372	12/588	353,1728,2821,3945,4967,5160,6095,7298,8050,9583,10861,51144	APRT,NQO1,GPI,LDHB,OGDH,PDHA1,RORA,TYMS,PDHX,ENTPD4,SLC26A1,HSD17B12	#
1_Member	GO Biological Processes	GO:0035384	thioester biosynthetic process	-2.34875	-0.496644	3/40	5160,8050,51144	PDHA1,PDHX,HSD17B12	#
1_Member	GO Biological Processes	GO:0071616	acyl-CoA biosynthetic process	-2.34875	-0.496644	3/40	5160,8050,51144	PDHA1,PDHX,HSD17B12	#
1_Member	GO Biological Processes	GO:0009150	purine ribonucleotide metabolic process	-2.31297	-0.468987	9/381	353,2821,4967,5160,6095,8050,9583,10861,51144	APRT,GPI,OGDH,PDHA1,RORA,PDHX,ENTPD4,SLC26A1,HSD17B12	#
1_Member	GO Biological Processes	GO:0006163	purine nucleotide metabolic process	-2.22039	-0.41731	9/394	353,2821,4967,5160,6095,8050,9583,10861,51144	APRT,GPI,OGDH,PDHA1,RORA,PDHX,ENTPD4,SLC26A1,HSD17B12	#
1_Member	GO Biological Processes	GO:0044272	sulfur compound biosynthetic process	-2.20447	-0.407443	5/139	5160,6506,8050,10861,51144	PDHA1,SLC1A2,PDHX,SLC26A1,HSD17B12	#
1_Member	GO Biological Processes	GO:0006637	acyl-CoA metabolic process	-2.18218	-0.391765	4/89	4967,5160,8050,51144	OGDH,PDHA1,PDHX,HSD17B12	#
1_Member	GO Biological Processes	GO:0035383	thioester metabolic process	-2.18218	-0.391765	4/89	4967,5160,8050,51144	OGDH,PDHA1,PDHX,HSD17B12	#
1_Member	GO Biological Processes	GO:0009259	ribonucleotide metabolic process	-2.17913	-0.391765	9/400	353,2821,4967,5160,6095,8050,9583,10861,51144	APRT,GPI,OGDH,PDHA1,RORA,PDHX,ENTPD4,SLC26A1,HSD17B12	#
1_Member	GO Biological Processes	GO:0006790	sulfur compound metabolic process	-2.17525	-0.390088	8/330	4967,5160,6506,8050,10861,51144,51218,54928	OGDH,PDHA1,SLC1A2,PDHX,SLC26A1,HSD17B12,GLRX5,BPNT2	#
1_Member	GO Biological Processes	GO:0019693	ribose phosphate metabolic process	-2.11889	-0.355422	9/409	353,2821,4967,5160,6095,8050,9583,10861,51144	APRT,GPI,OGDH,PDHA1,RORA,PDHX,ENTPD4,SLC26A1,HSD17B12	#
1_Member	GO Biological Processes	GO:0072521	purine-containing compound metabolic process	-2.01645	-0.287234	9/425	353,2821,4967,5160,6095,8050,9583,10861,51144	APRT,GPI,OGDH,PDHA1,RORA,PDHX,ENTPD4,SLC26A1,HSD17B12	#
2_Summary	GO Molecular Functions	GO:0019842	vitamin binding	-7.27291	-3.3955	11/149	2731,2805,2806,4967,5264,5949,7298,23042,79701,84680,84706,2746,2752,64577,3419,39,9583,54928,353,2643,2821,9415,51144,65985,223,3945	GLDC,GOT1,GOT2,OGDH,PHYH,RBP3,TYMS,PDXDC1,OGFOD3,ACCS,GPT2,GLUD1,GLUL,ALDH8A1,IDH3A,ACAT2,ENTPD4,BPNT2,APRT,GCH1,GPI,FADS2,HSD17B12,AACS,ALDH9A1,LDHB	#
2_Member	GO Molecular Functions	GO:0019842	vitamin binding	-7.27291	-3.3955	11/149	2731,2805,2806,4967,5264,5949,7298,23042,79701,84680,84706	GLDC,GOT1,GOT2,OGDH,PHYH,RBP3,TYMS,PDXDC1,OGFOD3,ACCS,GPT2	#
2_Member	GO Biological Processes	GO:0006103	2-oxoglutarate metabolic process	-6.66066	-3.00509	5/17	2805,2806,4967,5264,84706	GOT1,GOT2,OGDH,PHYH,GPT2	#
2_Member	GO Biological Processes	GO:0006538	glutamate catabolic process	-6.49621	-2.91983	4/8	2746,2752,2805,2806	GLUD1,GLUL,GOT1,GOT2	#
2_Member	KEGG Pathway	hsa00220	Arginine biosynthesis	-6.04646	-2.66953	5/22	2746,2752,2805,2806,84706	GLUD1,GLUL,GOT1,GOT2,GPT2	#
2_Member	GO Molecular Functions	GO:0030170	pyridoxal phosphate binding	-5.19125	-2.04084	6/55	2731,2805,2806,23042,84680,84706	GLDC,GOT1,GOT2,PDXDC1,ACCS,GPT2	#
2_Member	GO Molecular Functions	GO:0070279	vitamin B6 binding	-5.14505	-2.02097	6/56	2731,2805,2806,23042,84680,84706	GLDC,GOT1,GOT2,PDXDC1,ACCS,GPT2	#
2_Member	GO Biological Processes	GO:0043648	dicarboxylic acid metabolic process	-4.94559	-1.98965	7/91	2746,2752,2805,2806,4967,5264,84706	GLUD1,GLUL,GOT1,GOT2,OGDH,PHYH,GPT2	#
2_Member	GO Biological Processes	GO:0043649	dicarboxylic acid catabolic process	-4.88407	-1.98965	4/18	2746,2752,2805,2806	GLUD1,GLUL,GOT1,GOT2	#
2_Member	GO Biological Processes	GO:1901606	alpha-amino acid catabolic process	-4.88336	-1.98965	7/93	2731,2746,2752,2805,2806,64577,84706	GLDC,GLUD1,GLUL,GOT1,GOT2,ALDH8A1,GPT2	#
2_Member	KEGG Pathway	hsa00250	Alanine, aspartate and glutamate metabolism	-4.87184	-1.98965	5/37	2746,2752,2805,2806,84706	GLUD1,GLUL,GOT1,GOT2,GPT2	#
2_Member	KEGG Pathway	hsa01210	2-Oxocarboxylic acid metabolism	-4.78425	-1.94823	4/19	2805,2806,3419,84706	GOT1,GOT2,IDH3A,GPT2	#
2_Member	GO Biological Processes	GO:0009063	cellular amino acid catabolic process	-4.38391	-1.64517	7/111	2731,2746,2752,2805,2806,64577,84706	GLDC,GLUD1,GLUL,GOT1,GOT2,ALDH8A1,GPT2	#
2_Member	GO Molecular Functions	GO:0008483	transaminase activity	-4.36047	-1.63941	4/24	2805,2806,84680,84706	GOT1,GOT2,ACCS,GPT2	#
2_Member	GO Biological Processes	GO:0009065	glutamine family amino acid catabolic process	-4.28759	-1.59582	4/25	2746,2752,2805,2806	GLUD1,GLUL,GOT1,GOT2	#
2_Member	GO Molecular Functions	GO:0016769	transferase activity, transferring nitrogenous groups	-4.28759	-1.59582	4/25	2805,2806,84680,84706	GOT1,GOT2,ACCS,GPT2	#
2_Member	GO Biological Processes	GO:0046395	carboxylic acid catabolic process	-3.91817	-1.42358	9/225	39,2731,2746,2752,2805,2806,5264,64577,84706	ACAT2,GLDC,GLUD1,GLUL,GOT1,GOT2,PHYH,ALDH8A1,GPT2	#
2_Member	GO Biological Processes	GO:0006536	glutamate metabolic process	-3.90888	-1.42358	4/31	2746,2752,2805,2806	GLUD1,GLUL,GOT1,GOT2	#
2_Member	GO Biological Processes	GO:0016054	organic acid catabolic process	-3.86049	-1.40767	9/229	39,2731,2746,2752,2805,2806,5264,64577,84706	ACAT2,GLDC,GLUD1,GLUL,GOT1,GOT2,PHYH,ALDH8A1,GPT2	#
2_Member	GO Biological Processes	GO:0043650	dicarboxylic acid biosynthetic process	-3.81527	-1.37533	3/13	2746,2805,2806	GLUD1,GOT1,GOT2	#
2_Member	GO Biological Processes	GO:0044282	small molecule catabolic process	-3.59684	-1.22458	11/363	39,2731,2746,2752,2805,2806,5264,9583,54928,64577,84706	ACAT2,GLDC,GLUD1,GLUL,GOT1,GOT2,PHYH,ENTPD4,BPNT2,ALDH8A1,GPT2	#
2_Member	KEGG Pathway	hsa01230	Biosynthesis of amino acids	-3.38574	-1.08429	5/75	2752,2805,2806,3419,84706	GLUL,GOT1,GOT2,IDH3A,GPT2	#
2_Member	GO Biological Processes	GO:1901605	alpha-amino acid metabolic process	-2.86447	-0.804424	7/197	2731,2746,2752,2805,2806,64577,84706	GLDC,GLUD1,GLUL,GOT1,GOT2,ALDH8A1,GPT2	#
2_Member	GO Biological Processes	GO:0044283	small molecule biosynthetic process	-2.86104	-0.804424	11/446	353,2643,2746,2752,2805,2806,2821,9415,51144,64577,65985	APRT,GCH1,GLUD1,GLUL,GOT1,GOT2,GPI,FADS2,HSD17B12,ALDH8A1,AACS	#
2_Member	GO Biological Processes	GO:0006520	cellular amino acid metabolic process	-2.60044	-0.653966	8/280	2731,2746,2752,2805,2806,64577,84680,84706	GLDC,GLUD1,GLUL,GOT1,GOT2,ALDH8A1,ACCS,GPT2	#
2_Member	GO Biological Processes	GO:1901607	alpha-amino acid biosynthetic process	-2.60026	-0.653966	4/68	2746,2752,2805,2806	GLUD1,GLUL,GOT1,GOT2	#
2_Member	GO Biological Processes	GO:0009064	glutamine family amino acid metabolic process	-2.532	-0.610876	4/71	2746,2752,2805,2806	GLUD1,GLUL,GOT1,GOT2	#
2_Member	GO Biological Processes	GO:0008652	cellular amino acid biosynthetic process	-2.4253	-0.537635	4/76	2746,2752,2805,2806	GLUD1,GLUL,GOT1,GOT2	#
2_Member	GO Biological Processes	GO:0046394	carboxylic acid biosynthetic process	-2.11337	-0.352122	7/270	2746,2752,2805,2806,9415,51144,64577	GLUD1,GLUL,GOT1,GOT2,FADS2,HSD17B12,ALDH8A1	#
2_Member	GO Biological Processes	GO:0016053	organic acid biosynthetic process	-2.09667	-0.340934	7/272	2746,2752,2805,2806,9415,51144,64577	GLUD1,GLUL,GOT1,GOT2,FADS2,HSD17B12,ALDH8A1	#
2_Member	KEGG Pathway	hsa00330	Arginine and proline metabolism	-2.07766	-0.327357	3/50	223,2805,2806	ALDH9A1,GOT1,GOT2	#
2_Member	KEGG Pathway	hsa00270	Cysteine and methionine metabolism	-2.05397	-0.315388	3/51	2805,2806,3945	GOT1,GOT2,LDHB	#
3_Summary	GO Biological Processes	GO:0033365	protein localization to organelle	-6.83276	-3.08029	22/709	652,655,701,808,3720,3839,7486,8031,9735,9742,10204,23272,23353,23480,23677,25792,51382,51804,54557,57728,84687,100287932	BMP4,BMP7,BUB1B,CALM3,JARID2,KPNA3,WRN,NCOA4,KNTC1,IFT140,NUTF2,TASOR,SUN1,SEC61G,SH3BP4,CIZ1,ATP6V1D,SIX4,SGTB,WDR19,PPP1R9B,TIMM23	#
3_Member	GO Biological Processes	GO:0033365	protein localization to organelle	-6.83276	-3.08029	22/709	652,655,701,808,3720,3839,7486,8031,9735,9742,10204,23272,23353,23480,23677,25792,51382,51804,54557,57728,84687,100287932	BMP4,BMP7,BUB1B,CALM3,JARID2,KPNA3,WRN,NCOA4,KNTC1,IFT140,NUTF2,TASOR,SUN1,SEC61G,SH3BP4,CIZ1,ATP6V1D,SIX4,SGTB,WDR19,PPP1R9B,TIMM23	#
3_Member	GO Biological Processes	GO:0034504	protein localization to nucleus	-3.66168	-1.27563	8/192	652,655,3839,7486,10204,23353,25792,51804	BMP4,BMP7,KPNA3,WRN,NUTF2,SUN1,CIZ1,SIX4	#
4_Summary	GO Biological Processes	GO:0006259	DNA metabolic process	-6.1349	-2.66953	22/780	1063,1490,2139,4174,7298,7486,8317,8468,9232,11169,22890,29980,51053,51426,54969,55120,55388,80314,121642,144715,286257,404672,55051	CENPF,CCN2,EYA2,MCM5,TYMS,WRN,CDC7,FKBP6,PTTG1,WDHD1,ZBTB1,DONSON,GMNN,POLK,HPF1,FANCL,MCM10,EPC1,ALKBH2,RAD9B,PAXX,GTF2H5,NRDE2	#
4_Member	GO Biological Processes	GO:0006259	DNA metabolic process	-6.1349	-2.66953	22/780	1063,1490,2139,4174,7298,7486,8317,8468,9232,11169,22890,29980,51053,51426,54969,55120,55388,80314,121642,144715,286257,404672	CENPF,CCN2,EYA2,MCM5,TYMS,WRN,CDC7,FKBP6,PTTG1,WDHD1,ZBTB1,DONSON,GMNN,POLK,HPF1,FANCL,MCM10,EPC1,ALKBH2,RAD9B,PAXX,GTF2H5	#
4_Member	GO Biological Processes	GO:0006281	DNA repair	-4.67645	-1.86598	15/498	2139,4174,7486,8317,9232,11169,22890,51426,54969,55120,80314,121642,144715,286257,404672	EYA2,MCM5,WRN,CDC7,PTTG1,WDHD1,ZBTB1,POLK,HPF1,FANCL,EPC1,ALKBH2,RAD9B,PAXX,GTF2H5	#
4_Member	GO Biological Processes	GO:0006974	cellular response to DNA damage stimulus	-4.25202	-1.57764	18/742	2139,4174,7486,8317,9232,11169,22890,29980,51426,54969,55051,55120,55388,80314,121642,144715,286257,404672	EYA2,MCM5,WRN,CDC7,PTTG1,WDHD1,ZBTB1,DONSON,POLK,HPF1,NRDE2,FANCL,MCM10,EPC1,ALKBH2,RAD9B,PAXX,GTF2H5	#
4_Member	GO Biological Processes	GO:0006302	double-strand break repair	-2.13999	-0.366385	6/203	4174,7486,8317,54969,80314,286257	MCM5,WRN,CDC7,HPF1,EPC1,PAXX	#
5_Summary	GO Biological Processes	GO:0045839	negative regulation of mitotic nuclear division	-6.02406	-2.66953	6/40	652,655,701,1063,4085,9735,9232,3624,29980,51053,93649,144715,221150,10097,23353,79643,283847,8317,54443,84687,808,1490,6710,9554,126820,23272,113115,401541,4174,7486,8468,7430,8676,10814,23224,54536,3720,8473,10625,254170,100287171,644943	BMP4,BMP7,BUB1B,CENPF,MAD2L1,KNTC1,PTTG1,INHBA,DONSON,GMNN,MYOCD,RAD9B,SKA3,ACTR2,SUN1,CHMP6,TERB1,CDC7,ANLN,PPP1R9B,CALM3,CCN2,SPTB,SEC22B,DNAI3,TASOR,MTFR2,CENPP,MCM5,WRN,FKBP6,EZR,STX11,CPLX2,SYNE2,EXOC6,JARID2,OGT,IVNS1ABP,FBXO33,WASHC1,RASSF10	#
5_Member	GO Biological Processes	GO:0045839	negative regulation of mitotic nuclear division	-6.02406	-2.66953	6/40	652,655,701,1063,4085,9735	BMP4,BMP7,BUB1B,CENPF,MAD2L1,KNTC1	#
5_Member	GO Biological Processes	GO:0051784	negative regulation of nuclear division	-5.59845	-2.39005	6/47	652,655,701,1063,4085,9735	BMP4,BMP7,BUB1B,CENPF,MAD2L1,KNTC1	#
5_Member	GO Biological Processes	GO:0033046	negative regulation of sister chromatid segregation	-4.99394	-1.98965	5/35	701,1063,4085,9232,9735	BUB1B,CENPF,MAD2L1,PTTG1,KNTC1	#
5_Member	GO Biological Processes	GO:0033048	negative regulation of mitotic sister chromatid segregation	-4.99394	-1.98965	5/35	701,1063,4085,9232,9735	BUB1B,CENPF,MAD2L1,PTTG1,KNTC1	#
5_Member	GO Biological Processes	GO:2000816	negative regulation of mitotic sister chromatid separation	-4.99394	-1.98965	5/35	701,1063,4085,9232,9735	BUB1B,CENPF,MAD2L1,PTTG1,KNTC1	#
5_Member	GO Biological Processes	GO:0051985	negative regulation of chromosome segregation	-4.87184	-1.98965	5/37	701,1063,4085,9232,9735	BUB1B,CENPF,MAD2L1,PTTG1,KNTC1	#
5_Member	GO Biological Processes	GO:1905819	negative regulation of chromosome separation	-4.87184	-1.98965	5/37	701,1063,4085,9232,9735	BUB1B,CENPF,MAD2L1,PTTG1,KNTC1	#
5_Member	GO Biological Processes	GO:0045786	negative regulation of cell cycle	-4.08543	-1.47909	12/376	652,655,701,1063,3624,4085,9232,9735,29980,51053,93649,144715	BMP4,BMP7,BUB1B,CENPF,INHBA,MAD2L1,PTTG1,KNTC1,DONSON,GMNN,MYOCD,RAD9B	#
5_Member	GO Biological Processes	GO:0033047	regulation of mitotic sister chromatid segregation	-3.98505	-1.43758	5/56	701,1063,4085,9232,9735	BUB1B,CENPF,MAD2L1,PTTG1,KNTC1	#
5_Member	GO Biological Processes	GO:0007094	mitotic spindle assembly checkpoint signaling	-3.96604	-1.43758	4/30	701,1063,4085,9735	BUB1B,CENPF,MAD2L1,KNTC1	#
5_Member	GO Biological Processes	GO:0071173	spindle assembly checkpoint signaling	-3.96604	-1.43758	4/30	701,1063,4085,9735	BUB1B,CENPF,MAD2L1,KNTC1	#
5_Member	GO Biological Processes	GO:0071174	mitotic spindle checkpoint signaling	-3.96604	-1.43758	4/30	701,1063,4085,9735	BUB1B,CENPF,MAD2L1,KNTC1	#
5_Member	GO Cellular Components	GO:0000940	outer kinetochore	-3.92654	-1.42358	3/12	701,1063,221150	BUB1B,CENPF,SKA3	#
5_Member	GO Biological Processes	GO:0031577	spindle checkpoint signaling	-3.90888	-1.42358	4/31	701,1063,4085,9735	BUB1B,CENPF,MAD2L1,KNTC1	#
5_Member	GO Biological Processes	GO:0045930	negative regulation of mitotic cell cycle	-3.8748	-1.41236	9/228	652,655,701,1063,3624,4085,9735,29980,144715	BMP4,BMP7,BUB1B,CENPF,INHBA,MAD2L1,KNTC1,DONSON,RAD9B	#
5_Member	GO Biological Processes	GO:0045841	negative regulation of mitotic metaphase/anaphase transition	-3.85372	-1.40767	4/32	701,1063,4085,9735	BUB1B,CENPF,MAD2L1,KNTC1	#
5_Member	GO Biological Processes	GO:0098813	nuclear chromosome segregation	-3.80405	-1.37533	9/233	701,1063,4085,9232,9735,10097,23353,79643,283847	BUB1B,CENPF,MAD2L1,PTTG1,KNTC1,ACTR2,SUN1,CHMP6,TERB1	#
5_Member	GO Biological Processes	GO:0010948	negative regulation of cell cycle process	-3.7872	-1.36998	10/288	652,655,701,1063,3624,4085,9232,9735,29980,144715	BMP4,BMP7,BUB1B,CENPF,INHBA,MAD2L1,PTTG1,KNTC1,DONSON,RAD9B	#
5_Member	GO Biological Processes	GO:0007059	chromosome segregation	-3.76293	-1.35779	10/290	701,1063,4085,9232,9735,10097,23353,79643,221150,283847	BUB1B,CENPF,MAD2L1,PTTG1,KNTC1,ACTR2,SUN1,CHMP6,SKA3,TERB1	#
5_Member	GO Biological Processes	GO:1902100	negative regulation of metaphase/anaphase transition of cell cycle	-3.74891	-1.34863	4/34	701,1063,4085,9735	BUB1B,CENPF,MAD2L1,KNTC1	#
5_Member	GO Biological Processes	GO:0007346	regulation of mitotic cell cycle	-3.36386	-1.08046	13/517	652,655,701,1063,3624,4085,8317,9735,29980,51053,54443,84687,144715	BMP4,BMP7,BUB1B,CENPF,INHBA,MAD2L1,CDC7,KNTC1,DONSON,GMNN,ANLN,PPP1R9B,RAD9B	#
5_Member	GO Biological Processes	GO:0007088	regulation of mitotic nuclear division	-3.32484	-1.06022	6/118	652,655,701,1063,4085,9735	BMP4,BMP7,BUB1B,CENPF,MAD2L1,KNTC1	#
5_Member	GO Biological Processes	GO:0010564	regulation of cell cycle process	-3.31823	-1.05712	16/735	652,655,701,808,1063,1490,3624,4085,8317,9232,9735,29980,54443,79643,84687,144715	BMP4,BMP7,BUB1B,CALM3,CENPF,CCN2,INHBA,MAD2L1,CDC7,PTTG1,KNTC1,DONSON,ANLN,CHMP6,PPP1R9B,RAD9B	#
5_Member	GO Biological Processes	GO:0050000	chromosome localization	-3.25645	-1.02902	5/80	1063,10097,23353,79643,283847	CENPF,ACTR2,SUN1,CHMP6,TERB1	#
5_Member	GO Biological Processes	GO:2001251	negative regulation of chromosome organization	-3.2317	-1.02093	5/81	701,1063,4085,9232,9735	BUB1B,CENPF,MAD2L1,PTTG1,KNTC1	#
5_Member	GO Biological Processes	GO:0007093	mitotic cell cycle checkpoint signaling	-3.22933	-1.02093	6/123	701,1063,4085,9735,29980,144715	BUB1B,CENPF,MAD2L1,KNTC1,DONSON,RAD9B	#
5_Member	GO Biological Processes	GO:0010639	negative regulation of organelle organization	-3.1696	-0.98195	10/345	652,655,701,1063,4085,6710,9232,9554,9735,126820	BMP4,BMP7,BUB1B,CENPF,MAD2L1,SPTB,PTTG1,SEC22B,KNTC1,DNAI3	#
5_Member	GO Biological Processes	GO:0048285	organelle fission	-3.1504	-0.966131	10/347	701,4085,9232,9735,10097,23272,23353,79643,113115,283847	BUB1B,MAD2L1,PTTG1,KNTC1,ACTR2,TASOR,SUN1,CHMP6,MTFR2,TERB1	#
5_Member	GO Biological Processes	GO:0010965	regulation of mitotic sister chromatid separation	-2.85795	-0.804424	5/98	701,1063,4085,9232,9735	BUB1B,CENPF,MAD2L1,PTTG1,KNTC1	#
5_Member	GO Biological Processes	GO:0045132	meiotic chromosome segregation	-2.85795	-0.804424	5/98	701,9232,10097,23353,283847	BUB1B,PTTG1,ACTR2,SUN1,TERB1	#
5_Member	GO Biological Processes	GO:0051783	regulation of nuclear division	-2.85792	-0.804424	6/145	652,655,701,1063,4085,9735	BMP4,BMP7,BUB1B,CENPF,MAD2L1,KNTC1	#
5_Member	GO Biological Processes	GO:0000280	nuclear division	-2.80566	-0.782231	9/321	701,4085,9232,9735,10097,23272,23353,79643,283847	BUB1B,MAD2L1,PTTG1,KNTC1,ACTR2,TASOR,SUN1,CHMP6,TERB1	#
5_Member	GO Biological Processes	GO:0034508	centromere complex assembly	-2.79632	-0.782231	3/28	1063,9735,401541	CENPF,KNTC1,CENPP	#
5_Member	GO Cellular Components	GO:0098687	chromosomal region	-2.78704	-0.780809	10/388	701,1063,4085,4174,7486,9735,79643,221150,283847,401541	BUB1B,CENPF,MAD2L1,MCM5,WRN,KNTC1,CHMP6,SKA3,TERB1,CENPP	#
5_Member	GO Biological Processes	GO:0000075	cell cycle checkpoint signaling	-2.73939	-0.746585	6/153	701,1063,4085,9735,29980,144715	BUB1B,CENPF,MAD2L1,KNTC1,DONSON,RAD9B	#
5_Member	GO Biological Processes	GO:0051276	chromosome organization	-2.72624	-0.739062	11/464	701,1063,4085,4174,7486,9232,9735,23353,79643,283847,401541	BUB1B,CENPF,MAD2L1,MCM5,WRN,PTTG1,KNTC1,SUN1,CHMP6,TERB1,CENPP	#
5_Member	GO Biological Processes	GO:0033045	regulation of sister chromatid segregation	-2.6895	-0.71826	5/107	701,1063,4085,9232,9735	BUB1B,CENPF,MAD2L1,PTTG1,KNTC1	#
5_Member	GO Cellular Components	GO:0000793	condensed chromosome	-2.66814	-0.709496	8/273	701,1063,4085,8468,9735,79643,144715,221150	BUB1B,CENPF,MAD2L1,FKBP6,KNTC1,CHMP6,RAD9B,SKA3	#
5_Member	GO Biological Processes	GO:1905818	regulation of chromosome separation	-2.61992	-0.670226	5/111	701,1063,4085,9232,9735	BUB1B,CENPF,MAD2L1,PTTG1,KNTC1	#
5_Member	GO Cellular Components	GO:0000776	kinetochore	-2.58824	-0.646843	6/164	701,1063,4085,9735,79643,221150	BUB1B,CENPF,MAD2L1,KNTC1,CHMP6,SKA3	#
5_Member	GO Biological Processes	GO:1901990	regulation of mitotic cell cycle phase transition	-2.52036	-0.60668	9/354	701,1063,3624,4085,8317,9735,29980,54443,84687	BUB1B,CENPF,INHBA,MAD2L1,CDC7,KNTC1,DONSON,ANLN,PPP1R9B	#
5_Member	GO Biological Processes	GO:0051303	establishment of chromosome localization	-2.48831	-0.579384	4/73	1063,23353,79643,283847	CENPF,SUN1,CHMP6,TERB1	#
5_Member	GO Cellular Components	GO:0000779	condensed chromosome, centromeric region	-2.46135	-0.560139	6/174	701,1063,4085,9735,79643,221150	BUB1B,CENPF,MAD2L1,KNTC1,CHMP6,SKA3	#
5_Member	GO Biological Processes	GO:0051640	organelle localization	-2.41996	-0.534111	11/509	1063,4085,7430,8676,10097,10814,23224,23353,54536,79643,283847	CENPF,MAD2L1,EZR,STX11,ACTR2,CPLX2,SYNE2,SUN1,EXOC6,CHMP6,TERB1	#
5_Member	GO Biological Processes	GO:1901991	negative regulation of mitotic cell cycle phase transition	-2.40128	-0.520962	6/179	701,1063,3624,4085,9735,29980	BUB1B,CENPF,INHBA,MAD2L1,KNTC1,DONSON	#
5_Member	GO Biological Processes	GO:1901988	negative regulation of cell cycle phase transition	-2.39544	-0.517372	7/239	701,1063,3624,4085,9735,29980,144715	BUB1B,CENPF,INHBA,MAD2L1,KNTC1,DONSON,RAD9B	#
5_Member	KEGG Pathway	hsa04110	Cell cycle	-2.3834	-0.511149	5/126	701,4085,4174,8317,9232	BUB1B,MAD2L1,MCM5,CDC7,PTTG1	#
5_Member	GO Biological Processes	GO:0071459	protein localization to chromosome, centromeric region	-2.37996	-0.511149	3/39	701,3720,9735	BUB1B,JARID2,KNTC1	#
5_Member	GO Biological Processes	GO:0051656	establishment of organelle localization	-2.33498	-0.4856	9/378	1063,4085,7430,10814,23224,23353,54536,79643,283847	CENPF,MAD2L1,EZR,CPLX2,SYNE2,SUN1,EXOC6,CHMP6,TERB1	#
5_Member	GO Biological Processes	GO:1901987	regulation of cell cycle phase transition	-2.30878	-0.467468	10/453	701,1063,3624,4085,8317,9735,29980,54443,84687,144715	BUB1B,CENPF,INHBA,MAD2L1,CDC7,KNTC1,DONSON,ANLN,PPP1R9B,RAD9B	#
5_Member	GO Biological Processes	GO:0051983	regulation of chromosome segregation	-2.29814	-0.463437	5/132	701,1063,4085,9232,9735	BUB1B,CENPF,MAD2L1,PTTG1,KNTC1	#
5_Member	GO Cellular Components	GO:0000775	chromosome, centromeric region	-2.29003	-0.461953	7/250	701,1063,4085,9735,79643,221150,401541	BUB1B,CENPF,MAD2L1,KNTC1,CHMP6,SKA3,CENPP	#
5_Member	GO Biological Processes	GO:0031397	negative regulation of protein ubiquitination	-2.27045	-0.452978	4/84	701,4085,8473,10625	BUB1B,MAD2L1,OGT,IVNS1ABP	#
5_Member	GO Biological Processes	GO:0034502	protein localization to chromosome	-2.19936	-0.404733	4/88	701,3720,9735,23272	BUB1B,JARID2,KNTC1,TASOR	#
5_Member	GO Biological Processes	GO:0030071	regulation of mitotic metaphase/anaphase transition	-2.13197	-0.362117	4/92	701,1063,4085,9735	BUB1B,CENPF,MAD2L1,KNTC1	#
5_Member	GO Biological Processes	GO:1902099	regulation of metaphase/anaphase transition of cell cycle	-2.08367	-0.331199	4/95	701,1063,4085,9735	BUB1B,CENPF,MAD2L1,KNTC1	#
5_Member	GO Biological Processes	GO:0031396	regulation of protein ubiquitination	-2.0712	-0.324129	6/210	701,4085,8473,10625,254170,100287171	BUB1B,MAD2L1,OGT,IVNS1ABP,FBXO33,WASHC1	#
5_Member	GO Biological Processes	GO:1903321	negative regulation of protein modification by small protein conjugation or removal	-2.06797	-0.321967	4/96	701,4085,8473,10625	BUB1B,MAD2L1,OGT,IVNS1ABP	#
5_Member	GO Cellular Components	GO:0005819	spindle	-2.01024	-0.284019	9/426	701,808,1063,4085,8317,9735,79643,221150,644943	BUB1B,CALM3,CENPF,MAD2L1,CDC7,KNTC1,CHMP6,SKA3,RASSF10	#
6_Summary	GO Biological Processes	GO:0000278	mitotic cell cycle	-5.8697	-2.55656	19/622	701,808,901,1063,2935,4085,4602,8317,9735,11169,23272,29980,54443,54536,55051,55336,79643,144715,221150,8636,9232,10097	BUB1B,CALM3,CCNG2,CENPF,GSPT1,MAD2L1,MYB,CDC7,KNTC1,WDHD1,TASOR,DONSON,ANLN,EXOC6,NRDE2,FBXL8,CHMP6,RAD9B,SKA3,SSNA1,PTTG1,ACTR2	#
6_Member	GO Biological Processes	GO:0000278	mitotic cell cycle	-5.8697	-2.55656	19/622	701,808,901,1063,2935,4085,4602,8317,9735,11169,23272,29980,54443,54536,55051,55336,79643,144715,221150	BUB1B,CALM3,CCNG2,CENPF,GSPT1,MAD2L1,MYB,CDC7,KNTC1,WDHD1,TASOR,DONSON,ANLN,EXOC6,NRDE2,FBXL8,CHMP6,RAD9B,SKA3	#
6_Member	GO Biological Processes	GO:1903047	mitotic cell cycle process	-4.37645	-1.64517	15/529	701,808,901,1063,2935,4085,8317,9735,23272,29980,54443,54536,55336,79643,144715	BUB1B,CALM3,CCNG2,CENPF,GSPT1,MAD2L1,CDC7,KNTC1,TASOR,DONSON,ANLN,EXOC6,FBXL8,CHMP6,RAD9B	#
6_Member	GO Biological Processes	GO:0051301	cell division	-3.98186	-1.43758	14/509	701,901,1063,4085,8317,8636,9232,9735,10097,54443,54536,55051,79643,221150	BUB1B,CCNG2,CENPF,MAD2L1,CDC7,SSNA1,PTTG1,KNTC1,ACTR2,ANLN,EXOC6,NRDE2,CHMP6,SKA3	#
6_Member	GO Biological Processes	GO:0044772	mitotic cell cycle phase transition	-2.48599	-0.578615	6/172	701,808,901,2935,8317,55336	BUB1B,CALM3,CCNG2,GSPT1,CDC7,FBXL8	#
6_Member	GO Biological Processes	GO:0044770	cell cycle phase transition	-2.36624	-0.501667	6/182	701,808,901,2935,8317,55336	BUB1B,CALM3,CCNG2,GSPT1,CDC7,FBXL8	#
7_Summary	GO Biological Processes	GO:0034101	erythrocyte homeostasis	-5.60713	-2.39005	8/103	652,2821,3624,4602,5316,6005,23186,221395,3720,3956,5979,6095,8473,22890,28962,51218,51804,54443	BMP4,GPI,INHBA,MYB,PKNOX1,RHAG,RCOR1,ADGRF5,JARID2,LGALS1,RET,RORA,OGT,ZBTB1,OSTM1,GLRX5,SIX4,ANLN	#
7_Member	GO Biological Processes	GO:0034101	erythrocyte homeostasis	-5.60713	-2.39005	8/103	652,2821,3624,4602,5316,6005,23186,221395	BMP4,GPI,INHBA,MYB,PKNOX1,RHAG,RCOR1,ADGRF5	#
7_Member	GO Biological Processes	GO:0002262	myeloid cell homeostasis	-4.8563	-1.98965	8/130	652,2821,3624,4602,5316,6005,23186,221395	BMP4,GPI,INHBA,MYB,PKNOX1,RHAG,RCOR1,ADGRF5	#
7_Member	GO Biological Processes	GO:0030218	erythrocyte differentiation	-4.85281	-1.98965	7/94	652,3624,4602,5316,6005,23186,221395	BMP4,INHBA,MYB,PKNOX1,RHAG,RCOR1,ADGRF5	#
7_Member	GO Biological Processes	GO:0048534	hematopoietic or lymphoid organ development	-4.05844	-1.46852	17/699	652,3624,3720,3956,4602,5316,5979,6005,6095,8473,22890,23186,28962,51218,51804,54443,221395	BMP4,INHBA,JARID2,LGALS1,MYB,PKNOX1,RET,RHAG,RORA,OGT,ZBTB1,RCOR1,OSTM1,GLRX5,SIX4,ANLN,ADGRF5	#
7_Member	GO Biological Processes	GO:0002520	immune system development	-3.72275	-1.32726	17/746	652,3624,3720,3956,4602,5316,5979,6005,6095,8473,22890,23186,28962,51218,51804,54443,221395	BMP4,INHBA,JARID2,LGALS1,MYB,PKNOX1,RET,RHAG,RORA,OGT,ZBTB1,RCOR1,OSTM1,GLRX5,SIX4,ANLN,ADGRF5	#
7_Member	GO Biological Processes	GO:0030097	hemopoiesis	-2.93182	-0.822801	14/649	652,3624,3956,4602,5316,6005,6095,8473,22890,23186,28962,51218,54443,221395	BMP4,INHBA,LGALS1,MYB,PKNOX1,RHAG,RORA,OGT,ZBTB1,RCOR1,OSTM1,GLRX5,ANLN,ADGRF5	#
7_Member	GO Biological Processes	GO:0048872	homeostasis of number of cells	-2.88576	-0.805487	8/252	652,2821,3624,4602,5316,6005,23186,221395	BMP4,GPI,INHBA,MYB,PKNOX1,RHAG,RCOR1,ADGRF5	#
7_Member	GO Biological Processes	GO:0030099	myeloid cell differentiation	-2.80016	-0.782231	8/260	652,3624,4602,5316,6005,23186,28962,221395	BMP4,INHBA,MYB,PKNOX1,RHAG,RCOR1,OSTM1,ADGRF5	#
8_Summary	GO Biological Processes	GO:0048705	skeletal system morphogenesis	-5.50674	-2.3283	11/224	652,655,1311,1490,2268,4322,9742,51804,54928,57728,389058,7045,7298,3486,9902	BMP4,BMP7,COMP,CCN2,FGR,MMP13,IFT140,SIX4,BPNT2,WDR19,SP5,TGFBI,TYMS,IGFBP3,MRC2	#
8_Member	GO Biological Processes	GO:0048705	skeletal system morphogenesis	-5.50674	-2.3283	11/224	652,655,1311,1490,2268,4322,9742,51804,54928,57728,389058	BMP4,BMP7,COMP,CCN2,FGR,MMP13,IFT140,SIX4,BPNT2,WDR19,SP5	#
8_Member	GO Biological Processes	GO:0051216	cartilage development	-4.11563	-1.48953	8/165	652,655,1311,1490,4322,7045,7298,54928	BMP4,BMP7,COMP,CCN2,MMP13,TGFBI,TYMS,BPNT2	#
8_Member	GO Biological Processes	GO:0001501	skeletal system development	-3.41156	-1.09446	13/511	652,655,1311,1490,2268,4322,7045,7298,9742,51804,54928,57728,389058	BMP4,BMP7,COMP,CCN2,FGR,MMP13,TGFBI,TYMS,IFT140,SIX4,BPNT2,WDR19,SP5	#
8_Member	GO Biological Processes	GO:0061448	connective tissue development	-3.26658	-1.03262	8/220	652,655,1311,1490,4322,7045,7298,54928	BMP4,BMP7,COMP,CCN2,MMP13,TGFBI,TYMS,BPNT2	#
8_Member	GO Biological Processes	GO:0002062	chondrocyte differentiation	-3.2317	-1.02093	5/81	652,1311,1490,7045,54928	BMP4,COMP,CCN2,TGFBI,BPNT2	#
8_Member	GO Biological Processes	GO:0001503	ossification	-3.18724	-0.994072	9/283	652,655,1311,1490,2268,3486,4322,9902,54928	BMP4,BMP7,COMP,CCN2,FGR,IGFBP3,MMP13,MRC2,BPNT2	#
8_Member	GO Biological Processes	GO:0060350	endochondral bone morphogenesis	-2.88356	-0.805487	4/57	652,1311,4322,54928	BMP4,COMP,MMP13,BPNT2	#
8_Member	GO Biological Processes	GO:0060349	bone morphogenesis	-2.87778	-0.804424	5/97	652,1311,4322,54928,389058	BMP4,COMP,MMP13,BPNT2,SP5	#
8_Member	GO Biological Processes	GO:0001958	endochondral ossification	-2.75155	-0.751131	3/29	652,4322,54928	BMP4,MMP13,BPNT2	#
8_Member	GO Biological Processes	GO:0036075	replacement ossification	-2.75155	-0.751131	3/29	652,4322,54928	BMP4,MMP13,BPNT2	#
9_Summary	GO Biological Processes	GO:0032355	response to estradiol	-5.08495	-1.98965	8/121	655,1490,1728,2100,2821,4324,6751,84687,652,3624,5063,6095,6506,7430,8031,10097,389058	BMP7,CCN2,NQO1,ESR2,GPI,MMP15,SSTR1,PPP1R9B,BMP4,INHBA,PAK3,RORA,SLC1A2,EZR,NCOA4,ACTR2,SP5	#
9_Member	GO Biological Processes	GO:0032355	response to estradiol	-5.08495	-1.98965	8/121	655,1490,1728,2100,2821,4324,6751,84687	BMP7,CCN2,NQO1,ESR2,GPI,MMP15,SSTR1,PPP1R9B	#
9_Member	GO Biological Processes	GO:0071407	cellular response to organic cyclic compound	-3.40356	-1.09309	13/512	652,655,2100,3624,5063,6095,6506,6751,7430,8031,10097,84687,389058	BMP4,BMP7,ESR2,INHBA,PAK3,RORA,SLC1A2,SSTR1,EZR,NCOA4,ACTR2,PPP1R9B,SP5	#
9_Member	GO Biological Processes	GO:0043401	steroid hormone mediated signaling pathway	-2.4253	-0.537635	4/76	652,655,2100,8031	BMP4,BMP7,ESR2,NCOA4	#
9_Member	GO Biological Processes	GO:0009755	hormone-mediated signaling pathway	-2.35444	-0.496644	5/128	652,655,2100,6751,8031	BMP4,BMP7,ESR2,SSTR1,NCOA4	#
9_Member	GO Biological Processes	GO:0071392	cellular response to estradiol stimulus	-2.34875	-0.496644	3/40	2100,6751,84687	ESR2,SSTR1,PPP1R9B	#
10_Summary	GO Molecular Functions	GO:0016972	thiol oxidase activity	-4.95185	-1.98965	3/6	2671,5768,56605,51218,84883	GFER,QSOX1,ERO1B,GLRX5,AIFM2	#
10_Member	GO Molecular Functions	GO:0016972	thiol oxidase activity	-4.95185	-1.98965	3/6	2671,5768,56605	GFER,QSOX1,ERO1B	#
10_Member	GO Molecular Functions	GO:0016670	oxidoreductase activity, acting on a sulfur group of donors, oxygen as acceptor	-4.0488	-1.46852	3/11	2671,5768,56605	GFER,QSOX1,ERO1B	#
10_Member	GO Molecular Functions	GO:0015035	protein-disulfide reductase activity	-3.51422	-1.16829	4/39	2671,5768,51218,56605	GFER,QSOX1,GLRX5,ERO1B	#
10_Member	GO Molecular Functions	GO:0015036	disulfide oxidoreductase activity	-3.31076	-1.0566	4/44	2671,5768,51218,56605	GFER,QSOX1,GLRX5,ERO1B	#
10_Member	GO Molecular Functions	GO:0016667	oxidoreductase activity, acting on a sulfur group of donors	-2.82766	-0.791194	4/59	2671,5768,51218,56605	GFER,QSOX1,GLRX5,ERO1B	#
10_Member	GO Molecular Functions	GO:0050660	flavin adenine dinucleotide binding	-2.21677	-0.416121	4/87	2671,5768,56605,84883	GFER,QSOX1,ERO1B,AIFM2	#
11_Summary	GO Biological Processes	GO:0007568	aging	-4.88604	-1.98965	9/169	1075,1311,1490,1728,3624,6506,7298,7486,84687,1063,5979,6095,113612	CTSC,COMP,CCN2,NQO1,INHBA,SLC1A2,TYMS,WRN,PPP1R9B,CENPF,RET,RORA,CYP2U1	#
11_Member	GO Biological Processes	GO:0007568	aging	-4.88604	-1.98965	9/169	1075,1311,1490,1728,3624,6506,7298,7486,84687	CTSC,COMP,CCN2,NQO1,INHBA,SLC1A2,TYMS,WRN,PPP1R9B	#
11_Member	GO Biological Processes	GO:0010259	multicellular organism aging	-4.21788	-1.56232	4/26	1311,3624,6506,7486	COMP,INHBA,SLC1A2,WRN	#
11_Member	GO Biological Processes	GO:0009410	response to xenobiotic stimulus	-2.06056	-0.318809	9/418	1063,1728,3624,5979,6095,6506,7298,84687,113612	CENPF,NQO1,INHBA,RET,RORA,SLC1A2,TYMS,PPP1R9B,CYP2U1	#
12_Summary	GO Cellular Components	GO:0030134	COPII-coated ER to Golgi transport vesicle	-4.82263	-1.97325	7/95	1075,2157,5265,9554,10484,50999,286451,2589,529,23677,51382,462,652,3486,3956,5768,11098,57642,6289	CTSC,F8,SERPINA1,SEC22B,SEC23A,TMED5,YIPF6,GALNT1,ATP6V1E1,SH3BP4,ATP6V1D,SERPINC1,BMP4,IGFBP3,LGALS1,QSOX1,PRSS23,COL20A1,SAA2	#
12_Member	GO Cellular Components	GO:0030134	COPII-coated ER to Golgi transport vesicle	-4.82263	-1.97325	7/95	1075,2157,5265,9554,10484,50999,286451	CTSC,F8,SERPINA1,SEC22B,SEC23A,TMED5,YIPF6	#
12_Member	GO Cellular Components	GO:0033116	endoplasmic reticulum-Golgi intermediate compartment membrane	-4.25093	-1.57764	6/80	1075,2157,2589,5265,9554,50999	CTSC,F8,GALNT1,SERPINA1,SEC22B,TMED5	#
12_Member	GO Cellular Components	GO:0030135	coated vesicle	-3.5314	-1.17581	10/310	529,1075,2157,5265,9554,10484,23677,50999,51382,286451	ATP6V1E1,CTSC,F8,SERPINA1,SEC22B,SEC23A,SH3BP4,TMED5,ATP6V1D,YIPF6	#
12_Member	GO Cellular Components	GO:0005788	endoplasmic reticulum lumen	-3.50931	-1.16762	10/312	462,652,1075,2157,3486,3956,5265,5768,11098,57642	SERPINC1,BMP4,CTSC,F8,IGFBP3,LGALS1,SERPINA1,QSOX1,PRSS23,COL20A1	#
12_Member	GO Cellular Components	GO:0005793	endoplasmic reticulum-Golgi intermediate compartment	-3.05141	-0.896996	6/133	1075,2157,2589,5265,9554,50999	CTSC,F8,GALNT1,SERPINA1,SEC22B,TMED5	#
12_Member	GO Biological Processes	GO:0006953	acute-phase response	-2.34875	-0.496644	3/40	2157,5265,6289	F8,SERPINA1,SAA2	#
13_Summary	GO Cellular Components	GO:0031256	leading edge membrane	-4.7259	-1.90285	9/177	208,2268,6506,7430,10044,23129,23224,84687,152273,2821,53841,79583,10097,23150,54857,154796,5063,5168,23327,50618	AKT2,FGR,SLC1A2,EZR,SH2D3C,PLXND1,SYNE2,PPP1R9B,FGD5,GPI,CDHR5,TMEM231,ACTR2,FRMD4B,GDPD2,AMOT,PAK3,ENPP2,NEDD4L,ITSN2	#
13_Member	GO Cellular Components	GO:0031256	leading edge membrane	-4.7259	-1.90285	9/177	208,2268,6506,7430,10044,23129,23224,84687,152273	AKT2,FGR,SLC1A2,EZR,SH2D3C,PLXND1,SYNE2,PPP1R9B,FGD5	#
13_Member	GO Cellular Components	GO:0031253	cell projection membrane	-4.45498	-1.70251	12/344	208,2268,2821,6506,7430,10044,23129,23224,53841,79583,84687,152273	AKT2,FGR,GPI,SLC1A2,EZR,SH2D3C,PLXND1,SYNE2,CDHR5,TMEM231,PPP1R9B,FGD5	#
13_Member	GO Cellular Components	GO:0031252	cell leading edge	-4.23453	-1.5702	13/421	208,2268,6506,7430,10044,10097,23129,23150,23224,54857,84687,152273,154796	AKT2,FGR,SLC1A2,EZR,SH2D3C,ACTR2,PLXND1,FRMD4B,SYNE2,GDPD2,PPP1R9B,FGD5,AMOT	#
13_Member	GO Cellular Components	GO:0001726	ruffle	-3.8867	-1.41236	8/178	208,2268,7430,10044,23150,84687,152273,154796	AKT2,FGR,EZR,SH2D3C,FRMD4B,PPP1R9B,FGD5,AMOT	#
13_Member	GO Cellular Components	GO:0032587	ruffle membrane	-3.78499	-1.36998	6/97	208,2268,7430,10044,84687,152273	AKT2,FGR,EZR,SH2D3C,PPP1R9B,FGD5	#
13_Member	GO Biological Processes	GO:0046847	filopodium assembly	-3.05013	-0.896996	3/23	7430,84687,152273	EZR,PPP1R9B,FGD5	#
13_Member	GO Biological Processes	GO:0022604	regulation of cell morphogenesis	-2.89044	-0.805487	9/312	2268,5063,5168,7430,10097,23129,23327,50618,152273	FGR,PAK3,ENPP2,EZR,ACTR2,PLXND1,NEDD4L,ITSN2,FGD5	#
13_Member	GO Cellular Components	GO:0030027	lamellipodium	-2.79002	-0.781523	7/203	10097,23129,23224,54857,84687,152273,154796	ACTR2,PLXND1,SYNE2,GDPD2,PPP1R9B,FGD5,AMOT	#
14_Summary	GO Molecular Functions	GO:0005518	collagen binding	-4.61695	-1.81872	6/69	1311,1842,4322,7045,9902,51144,462,655,1075,1490,3956,4324,5265,5269,5949,6387,57642,652,64388,5768,7051,100287171,4967,800,1008,1832,7430,23042,53841,54443	COMP,ECM2,MMP13,TGFBI,MRC2,HSD17B12,SERPINC1,BMP7,CTSC,CCN2,LGALS1,MMP15,SERPINA1,SERPINB6,RBP3,CXCL12,COL20A1,BMP4,GREM2,QSOX1,TGM1,WASHC1,OGDH,CALD1,CDH10,DSP,EZR,PDXDC1,CDHR5,ANLN	#
14_Member	GO Molecular Functions	GO:0005518	collagen binding	-4.61695	-1.81872	6/69	1311,1842,4322,7045,9902,51144	COMP,ECM2,MMP13,TGFBI,MRC2,HSD17B12	#
14_Member	GO Cellular Components	GO:0031012	extracellular matrix	-4.55184	-1.77929	16/573	462,655,1075,1311,1490,1842,3956,4322,4324,5265,5269,5949,6387,7045,51144,57642	SERPINC1,BMP7,CTSC,COMP,CCN2,ECM2,LGALS1,MMP13,MMP15,SERPINA1,SERPINB6,RBP3,CXCL12,TGFBI,HSD17B12,COL20A1	#
14_Member	GO Cellular Components	GO:0030312	external encapsulating structure	-4.54276	-1.77929	16/574	462,655,1075,1311,1490,1842,3956,4322,4324,5265,5269,5949,6387,7045,51144,57642	SERPINC1,BMP7,CTSC,COMP,CCN2,ECM2,LGALS1,MMP13,MMP15,SERPINA1,SERPINB6,RBP3,CXCL12,TGFBI,HSD17B12,COL20A1	#
14_Member	GO Cellular Components	GO:0062023	collagen-containing extracellular matrix	-4.11166	-1.48953	13/433	462,655,1075,1311,1490,1842,3956,5265,5269,5949,6387,7045,57642	SERPINC1,BMP7,CTSC,COMP,CCN2,ECM2,LGALS1,SERPINA1,SERPINB6,RBP3,CXCL12,TGFBI,COL20A1	#
14_Member	GO Molecular Functions	GO:0008201	heparin binding	-4.00738	-1.44524	8/171	462,652,655,1311,1490,1842,51144,64388	SERPINC1,BMP4,BMP7,COMP,CCN2,ECM2,HSD17B12,GREM2	#
14_Member	GO Biological Processes	GO:0045229	external encapsulating structure organization	-3.92465	-1.42358	10/277	1311,1490,1842,4322,4324,5768,7045,7051,51144,100287171	COMP,CCN2,ECM2,MMP13,MMP15,QSOX1,TGFBI,TGM1,HSD17B12,WASHC1	#
14_Member	GO Molecular Functions	GO:1901681	sulfur compound binding	-3.33346	-1.06022	9/270	462,652,655,1311,1490,1842,4967,51144,64388	SERPINC1,BMP4,BMP7,COMP,CCN2,ECM2,OGDH,HSD17B12,GREM2	#
14_Member	GO Biological Processes	GO:0030198	extracellular matrix organization	-3.28752	-1.0402	9/274	1311,1490,1842,4322,4324,5768,7045,51144,100287171	COMP,CCN2,ECM2,MMP13,MMP15,QSOX1,TGFBI,HSD17B12,WASHC1	#
14_Member	GO Biological Processes	GO:0043062	extracellular structure organization	-3.27617	-1.03891	9/275	1311,1490,1842,4322,4324,5768,7045,51144,100287171	COMP,CCN2,ECM2,MMP13,MMP15,QSOX1,TGFBI,HSD17B12,WASHC1	#
14_Member	GO Molecular Functions	GO:0005539	glycosaminoglycan binding	-3.05611	-0.897482	8/237	462,652,655,1311,1490,1842,51144,64388	SERPINC1,BMP4,BMP7,COMP,CCN2,ECM2,HSD17B12,GREM2	#
14_Member	GO Molecular Functions	GO:0050839	cell adhesion molecule binding	-2.57628	-0.638385	12/558	800,1008,1311,1490,1832,1842,6387,7045,7430,23042,53841,54443	CALD1,CDH10,COMP,CCN2,DSP,ECM2,CXCL12,TGFBI,EZR,PDXDC1,CDHR5,ANLN	#
15_Summary	GO Biological Processes	GO:0048545	response to steroid hormone	-4.55326	-1.77929	11/283	178,652,655,808,1490,2100,2805,2821,7298,8031,84687,208,353,1728,3624,6387,6751,8473,2671,4322	AGL,BMP4,BMP7,CALM3,CCN2,ESR2,GOT1,GPI,TYMS,NCOA4,PPP1R9B,AKT2,APRT,NQO1,INHBA,CXCL12,SSTR1,OGT,GFER,MMP13	#
15_Member	GO Biological Processes	GO:0048545	response to steroid hormone	-4.55326	-1.77929	11/283	178,652,655,808,1490,2100,2805,2821,7298,8031,84687	AGL,BMP4,BMP7,CALM3,CCN2,ESR2,GOT1,GPI,TYMS,NCOA4,PPP1R9B	#
15_Member	GO Biological Processes	GO:0009725	response to hormone	-4.09137	-1.47909	18/764	178,208,353,652,655,808,1490,1728,2100,2805,2821,3624,6387,6751,7298,8031,8473,84687	AGL,AKT2,APRT,BMP4,BMP7,CALM3,CCN2,NQO1,ESR2,GOT1,GPI,INHBA,CXCL12,SSTR1,TYMS,NCOA4,OGT,PPP1R9B	#
15_Member	GO Biological Processes	GO:1901652	response to peptide	-2.82283	-0.788446	11/451	208,353,655,1490,2671,2805,3624,4322,6387,8473,84687	AKT2,APRT,BMP7,CCN2,GFER,GOT1,INHBA,MMP13,CXCL12,OGT,PPP1R9B	#
15_Member	GO Biological Processes	GO:0007584	response to nutrient	-2.10429	-0.344156	5/147	178,655,1728,7298,8473	AGL,BMP7,NQO1,TYMS,OGT	#
16_Summary	KEGG Pathway	hsa04721	Synaptic vesicle cycle	-4.31308	-1.602	6/78	529,6506,6540,10814,51382,127124,1311,9554,9902,23480,1183,10351,10861,55508,388931,6387	ATP6V1E1,SLC1A2,SLC6A13,CPLX2,ATP6V1D,ATP6V1G3,COMP,SEC22B,MRC2,SEC61G,CLCN4,ABCA8,SLC26A1,SLC35E3,MFSD2B,CXCL12	#
16_Member	KEGG Pathway	hsa04721	Synaptic vesicle cycle	-4.31308	-1.602	6/78	529,6506,6540,10814,51382,127124	ATP6V1E1,SLC1A2,SLC6A13,CPLX2,ATP6V1D,ATP6V1G3	#
16_Member	KEGG Pathway	hsa04145	Phagosome	-3.53034	-1.17581	7/152	529,1311,9554,9902,23480,51382,127124	ATP6V1E1,COMP,SEC22B,MRC2,SEC61G,ATP6V1D,ATP6V1G3	#
16_Member	KEGG Pathway	hsa05110	Vibrio cholerae infection	-3.09814	-0.931133	4/50	529,23480,51382,127124	ATP6V1E1,SEC61G,ATP6V1D,ATP6V1G3	#
16_Member	GO Molecular Functions	GO:0042625	ATPase-coupled ion transmembrane transporter activity	-2.9948	-0.86038	3/24	529,51382,127124	ATP6V1E1,ATP6V1D,ATP6V1G3	#
16_Member	GO Molecular Functions	GO:0044769	ATPase activity, coupled to transmembrane movement of ions, rotational mechanism	-2.9948	-0.86038	3/24	529,51382,127124	ATP6V1E1,ATP6V1D,ATP6V1G3	#
16_Member	GO Molecular Functions	GO:0046961	proton-transporting ATPase activity, rotational mechanism	-2.9948	-0.86038	3/24	529,51382,127124	ATP6V1E1,ATP6V1D,ATP6V1G3	#
16_Member	GO Cellular Components	GO:0016471	vacuolar proton-transporting V-type ATPase complex	-2.94195	-0.827726	3/25	529,51382,127124	ATP6V1E1,ATP6V1D,ATP6V1G3	#
16_Member	GO Molecular Functions	GO:0009678	pyrophosphate hydrolysis-driven proton transmembrane transporter activity	-2.84288	-0.800099	3/27	529,51382,127124	ATP6V1E1,ATP6V1D,ATP6V1G3	#
16_Member	GO Cellular Components	GO:0033176	proton-transporting V-type ATPase complex	-2.84288	-0.800099	3/27	529,51382,127124	ATP6V1E1,ATP6V1D,ATP6V1G3	#
16_Member	KEGG Pathway	hsa04966	Collecting duct acid secretion	-2.84288	-0.800099	3/27	529,51382,127124	ATP6V1E1,ATP6V1D,ATP6V1G3	#
16_Member	GO Molecular Functions	GO:0022804	active transmembrane transporter activity	-2.56056	-0.628191	10/417	529,1183,6506,6540,10351,10861,51382,55508,127124,388931	ATP6V1E1,CLCN4,SLC1A2,SLC6A13,ABCA8,SLC26A1,ATP6V1D,SLC35E3,ATP6V1G3,MFSD2B	#
16_Member	KEGG Pathway	hsa05323	Rheumatoid arthritis	-2.11567	-0.353312	4/93	529,6387,51382,127124	ATP6V1E1,CXCL12,ATP6V1D,ATP6V1G3	#
16_Member	GO Cellular Components	GO:0016469	proton-transporting two-sector ATPase complex	-2.07766	-0.327357	3/50	529,51382,127124	ATP6V1E1,ATP6V1D,ATP6V1G3	#
16_Member	GO Molecular Functions	GO:0022853	active ion transmembrane transporter activity	-2.04759	-0.314232	7/278	529,1183,6506,6540,10861,51382,127124	ATP6V1E1,CLCN4,SLC1A2,SLC6A13,SLC26A1,ATP6V1D,ATP6V1G3	#
16_Member	GO Molecular Functions	GO:0042626	ATPase-coupled transmembrane transporter activity	-2.03715	-0.30587	4/98	529,10351,51382,127124	ATP6V1E1,ABCA8,ATP6V1D,ATP6V1G3	#
16_Member	GO Molecular Functions	GO:0019829	ATPase-coupled cation transmembrane transporter activity	-2.00812	-0.284019	3/53	529,51382,127124	ATP6V1E1,ATP6V1D,ATP6V1G3	#
17_Summary	GO Cellular Components	GO:0005635	nuclear envelope	-4.17465	-1.52769	14/488	1063,2643,3839,4085,5130,10204,22890,23224,23353,55120,57113,79643,80314,283847	CENPF,GCH1,KPNA3,MAD2L1,PCYT1A,NUTF2,ZBTB1,SYNE2,SUN1,FANCL,TRPC7,CHMP6,EPC1,TERB1	#
17_Member	GO Cellular Components	GO:0005635	nuclear envelope	-4.17465	-1.52769	14/488	1063,2643,3839,4085,5130,10204,22890,23224,23353,55120,57113,79643,80314,283847	CENPF,GCH1,KPNA3,MAD2L1,PCYT1A,NUTF2,ZBTB1,SYNE2,SUN1,FANCL,TRPC7,CHMP6,EPC1,TERB1	#
17_Member	GO Cellular Components	GO:0005643	nuclear pore	-2.00708	-0.283988	4/100	3839,4085,10204,79643	KPNA3,MAD2L1,NUTF2,CHMP6	#
18_Summary	GO Biological Processes	GO:0009991	response to extracellular stimulus	-4.11843	-1.48953	14/494	178,655,1728,2752,6506,6751,7298,7486,8473,8735,53349,84687,93649,220441	AGL,BMP7,NQO1,GLUL,SLC1A2,SSTR1,TYMS,WRN,OGT,MYH13,ZFYVE1,PPP1R9B,MYOCD,RNF152	#
18_Member	GO Biological Processes	GO:0009991	response to extracellular stimulus	-4.11843	-1.48953	14/494	178,655,1728,2752,6506,6751,7298,7486,8473,8735,53349,84687,93649,220441	AGL,BMP7,NQO1,GLUL,SLC1A2,SSTR1,TYMS,WRN,OGT,MYH13,ZFYVE1,PPP1R9B,MYOCD,RNF152	#
18_Member	GO Biological Processes	GO:0031668	cellular response to extracellular stimulus	-2.86403	-0.804424	8/254	2752,6506,7486,8735,53349,84687,93649,220441	GLUL,SLC1A2,WRN,MYH13,ZFYVE1,PPP1R9B,MYOCD,RNF152	#
18_Member	GO Biological Processes	GO:0031667	response to nutrient levels	-2.72624	-0.739062	11/464	178,655,1728,2752,6751,7298,7486,8473,8735,53349,220441	AGL,BMP7,NQO1,GLUL,SSTR1,TYMS,WRN,OGT,MYH13,ZFYVE1,RNF152	#
18_Member	GO Biological Processes	GO:0071496	cellular response to external stimulus	-2.25292	-0.444322	8/320	2752,6506,7486,8735,53349,84687,93649,220441	GLUL,SLC1A2,WRN,MYH13,ZFYVE1,PPP1R9B,MYOCD,RNF152	#
18_Member	GO Biological Processes	GO:0042594	response to starvation	-2.06162	-0.318815	6/211	2752,6751,7486,8735,53349,220441	GLUL,SSTR1,WRN,MYH13,ZFYVE1,RNF152	#
19_Summary	GO Biological Processes	GO:0007369	gastrulation	-4.06093	-1.46852	8/168	652,655,2139,2821,3624,4324,23272,154796,51804,221395,1063,2065,1490,2671,6387,4012,5979,54857,126820,208,3720,3977,1311,2268,5063,64388,23129,55840,93649	BMP4,BMP7,EYA2,GPI,INHBA,MMP15,TASOR,AMOT,SIX4,ADGRF5,CENPF,ERBB3,CCN2,GFER,CXCL12,LNPEP,RET,GDPD2,DNAI3,AKT2,JARID2,LIFR,COMP,FGR,PAK3,GREM2,PLXND1,EAF2,MYOCD	#
19_Member	GO Biological Processes	GO:0007369	gastrulation	-4.06093	-1.46852	8/168	652,655,2139,2821,3624,4324,23272,154796	BMP4,BMP7,EYA2,GPI,INHBA,MMP15,TASOR,AMOT	#
19_Member	GO Biological Processes	GO:0060037	pharyngeal system development	-4.02535	-1.45615	4/29	652,655,51804,221395	BMP4,BMP7,SIX4,ADGRF5	#
19_Member	GO Biological Processes	GO:0001707	mesoderm formation	-3.52524	-1.17503	5/70	652,655,2139,2821,3624	BMP4,BMP7,EYA2,GPI,INHBA	#
19_Member	GO Biological Processes	GO:0048332	mesoderm morphogenesis	-3.46812	-1.13478	5/72	652,655,2139,2821,3624	BMP4,BMP7,EYA2,GPI,INHBA	#
19_Member	GO Biological Processes	GO:0016202	regulation of striated muscle tissue development	-3.44983	-1.12872	3/17	652,1063,2065	BMP4,CENPF,ERBB3	#
19_Member	GO Biological Processes	GO:0072074	kidney mesenchyme development	-3.37332	-1.08046	3/18	652,655,51804	BMP4,BMP7,SIX4	#
19_Member	GO Molecular Functions	GO:0008083	growth factor activity	-3.36324	-1.08046	7/162	652,655,1490,2671,2821,3624,6387	BMP4,BMP7,CCN2,GFER,GPI,INHBA,CXCL12	#
19_Member	GO Biological Processes	GO:0001704	formation of primary germ layer	-3.30536	-1.05464	6/119	652,655,2139,2821,3624,4324	BMP4,BMP7,EYA2,GPI,INHBA,MMP15	#
19_Member	GO Biological Processes	GO:0048634	regulation of muscle organ development	-3.10816	-0.938322	3/22	652,1063,2065	BMP4,CENPF,ERBB3	#
19_Member	GO Molecular Functions	GO:0070696	transmembrane receptor protein serine/threonine kinase binding	-2.89137	-0.805487	3/26	652,655,3624	BMP4,BMP7,INHBA	#
19_Member	GO Biological Processes	GO:0032967	positive regulation of collagen biosynthetic process	-2.84288	-0.800099	3/27	652,1490,3624	BMP4,CCN2,INHBA	#
19_Member	GO Biological Processes	GO:0060395	SMAD protein signal transduction	-2.80051	-0.782231	4/60	652,655,3624,4012	BMP4,BMP7,INHBA,LNPEP	#
19_Member	GO Biological Processes	GO:0010714	positive regulation of collagen metabolic process	-2.79632	-0.782231	3/28	652,1490,3624	BMP4,CCN2,INHBA	#
19_Member	GO Biological Processes	GO:0048333	mesodermal cell differentiation	-2.79632	-0.782231	3/28	652,2139,3624	BMP4,EYA2,INHBA	#
19_Member	GO Molecular Functions	GO:0033612	receptor serine/threonine kinase binding	-2.66691	-0.709496	3/31	652,655,3624	BMP4,BMP7,INHBA	#
19_Member	GO Biological Processes	GO:0090183	regulation of kidney development	-2.58807	-0.646843	3/33	652,5979,51804	BMP4,RET,SIX4	#
19_Member	GO Biological Processes	GO:0045669	positive regulation of osteoblast differentiation	-2.44598	-0.553005	4/75	652,655,54857,126820	BMP4,BMP7,GDPD2,DNAI3	#
19_Member	GO Biological Processes	GO:0007498	mesoderm development	-2.35444	-0.496644	5/128	652,655,2139,2821,3624	BMP4,BMP7,EYA2,GPI,INHBA	#
19_Member	GO Biological Processes	GO:0032965	regulation of collagen biosynthetic process	-2.34875	-0.496644	3/40	652,1490,3624	BMP4,CCN2,INHBA	#
19_Member	GO Biological Processes	GO:0001656	metanephros development	-2.25231	-0.444322	4/85	652,655,5979,51804	BMP4,BMP7,RET,SIX4	#
19_Member	GO Biological Processes	GO:0010712	regulation of collagen metabolic process	-2.20474	-0.407443	3/45	652,1490,3624	BMP4,CCN2,INHBA	#
19_Member	GO Biological Processes	GO:1901861	regulation of muscle tissue development	-2.17809	-0.391765	3/46	652,1063,2065	BMP4,CENPF,ERBB3	#
19_Member	KEGG Pathway	hsa04550	Signaling pathways regulating pluripotency of stem cells	-2.15351	-0.373899	5/143	208,652,3624,3720,3977	AKT2,BMP4,INHBA,JARID2,LIFR	#
19_Member	GO Biological Processes	GO:0003197	endocardial cushion development	-2.15209	-0.373899	3/47	652,655,2065	BMP4,BMP7,ERBB3	#
19_Member	GO Biological Processes	GO:0007167	enzyme-linked receptor protein signaling pathway	-2.13231	-0.362117	12/636	208,652,655,1311,1490,2065,2268,3624,3977,4012,5063,5979	AKT2,BMP4,BMP7,COMP,CCN2,ERBB3,FGR,INHBA,LIFR,LNPEP,PAK3,RET	#
19_Member	GO Biological Processes	GO:0010862	positive regulation of pathway-restricted SMAD protein phosphorylation	-2.1019	-0.342863	3/49	652,655,3624	BMP4,BMP7,INHBA	#
19_Member	KEGG Pathway	hsa04350	TGF-beta signaling pathway	-2.09957	-0.342731	4/94	652,655,3624,64388	BMP4,BMP7,INHBA,GREM2	#
19_Member	GO Biological Processes	GO:0001655	urogenital system development	-2.06472	-0.319916	8/345	652,655,1063,5979,23129,51804,55840,93649	BMP4,BMP7,CENPF,RET,PLXND1,SIX4,EAF2,MYOCD	#
19_Member	GO Biological Processes	GO:0060688	regulation of morphogenesis of a branching structure	-2.05397	-0.315388	3/51	652,655,51804	BMP4,BMP7,SIX4	#
20_Summary	GO Cellular Components	GO:0015629	actin cytoskeleton	-4.0449	-1.46852	14/502	800,2268,6710,7430,8735,9735,10097,27129,27145,54443,54857,84687,154796,171024,9754,23224,23327,51804,152273,100287171,6645,208,1490,54536,1311,1832,8636,11285,51673	CALD1,FGR,SPTB,EZR,MYH13,KNTC1,ACTR2,HSPB7,FILIP1,ANLN,GDPD2,PPP1R9B,AMOT,SYNPO2,STARD8,SYNE2,NEDD4L,SIX4,FGD5,WASHC1,SNTB2,AKT2,CCN2,EXOC6,COMP,DSP,SSNA1,B4GALT7,TPPP3	#
20_Member	GO Cellular Components	GO:0015629	actin cytoskeleton	-4.0449	-1.46852	14/502	800,2268,6710,7430,8735,9735,10097,27129,27145,54443,54857,84687,154796,171024	CALD1,FGR,SPTB,EZR,MYH13,KNTC1,ACTR2,HSPB7,FILIP1,ANLN,GDPD2,PPP1R9B,AMOT,SYNPO2	#
20_Member	GO Cellular Components	GO:0030863	cortical cytoskeleton	-3.53095	-1.17581	6/108	800,6710,7430,10097,54443,84687	CALD1,SPTB,EZR,ACTR2,ANLN,PPP1R9B	#
20_Member	GO Biological Processes	GO:0007096	regulation of exit from mitosis	-3.44983	-1.12872	3/17	9735,54443,84687	KNTC1,ANLN,PPP1R9B	#
20_Member	GO Cellular Components	GO:0030864	cortical actin cytoskeleton	-3.25645	-1.02902	5/80	800,6710,10097,54443,84687	CALD1,SPTB,ACTR2,ANLN,PPP1R9B	#
20_Member	GO Biological Processes	GO:0030029	actin filament-based process	-3.21672	-1.0114	14/606	800,6710,7430,9754,10097,23224,23327,51804,54443,54857,84687,152273,154796,100287171	CALD1,SPTB,EZR,STARD8,ACTR2,SYNE2,NEDD4L,SIX4,ANLN,GDPD2,PPP1R9B,FGD5,AMOT,WASHC1	#
20_Member	GO Molecular Functions	GO:0003779	actin binding	-2.91557	-0.81389	11/439	800,6645,6710,7430,8735,10097,23224,54443,84687,171024,100287171	CALD1,SNTB2,SPTB,EZR,MYH13,ACTR2,SYNE2,ANLN,PPP1R9B,SYNPO2,WASHC1	#
20_Member	GO Cellular Components	GO:0005938	cell cortex	-2.89044	-0.805487	9/312	208,800,1490,6710,7430,10097,54443,54536,84687	AKT2,CALD1,CCN2,SPTB,EZR,ACTR2,ANLN,EXOC6,PPP1R9B	#
20_Member	GO Biological Processes	GO:0030036	actin cytoskeleton organization	-2.66609	-0.709496	12/544	800,6710,7430,9754,10097,51804,54443,54857,84687,152273,154796,100287171	CALD1,SPTB,EZR,STARD8,ACTR2,SIX4,ANLN,GDPD2,PPP1R9B,FGD5,AMOT,WASHC1	#
20_Member	GO Biological Processes	GO:0097435	supramolecular fiber organization	-2.5203	-0.60668	12/567	800,1311,1832,7430,8636,10097,11285,51673,51804,54857,84687,100287171	CALD1,COMP,DSP,EZR,SSNA1,ACTR2,B4GALT7,TPPP3,SIX4,GDPD2,PPP1R9B,WASHC1	#

## Sheet: goose_loss_metascape
Supplementary Table S8.2 The function and pathway enrichment analyses for the gene increased significantly RPS in goose Normal liver tissues
GroupID	Category	Term	Description	LogP	Log(q-value)	InTerm_InList	Genes	Symbols	#
1_Summary	GO Biological Processes	GO:0000278	mitotic cell cycle	-7.55053	-3.196	15/622	890,1060,1163,1869,1909,2177,3796,4609,5347,5516,9493,54820,55726,283807,494551,83461,6017,11020,94032,3091,57821,11083,8826	CCNA2,CENPC,CKS1B,E2F1,EDNRA,FANCD2,KIF2A,MYC,PLK1,PPP2CB,KIF23,NDE1,INTS13,FBXL22,WEE2,CDCA3,RLBP1,IFT27,CAMK2N2,HIF1A,CCDC181,DIDO1,IQGAP1	#
1_Member	GO Biological Processes	GO:0000278	mitotic cell cycle	-7.55053	-3.196	15/622	890,1060,1163,1869,1909,2177,3796,4609,5347,5516,9493,54820,55726,283807,494551	CCNA2,CENPC,CKS1B,E2F1,EDNRA,FANCD2,KIF2A,MYC,PLK1,PPP2CB,KIF23,NDE1,INTS13,FBXL22,WEE2	#
1_Member	GO Biological Processes	GO:1903047	mitotic cell cycle process	-5.84919	-1.97178	12/529	890,1060,1163,1869,2177,3796,4609,5347,9493,54820,55726,283807	CCNA2,CENPC,CKS1B,E2F1,FANCD2,KIF2A,MYC,PLK1,KIF23,NDE1,INTS13,FBXL22	#
1_Member	GO Biological Processes	GO:1902850	microtubule cytoskeleton organization involved in mitosis	-3.76938	-1.04832	5/129	3796,5347,9493,54820,55726	KIF2A,PLK1,KIF23,NDE1,INTS13	#
1_Member	GO Biological Processes	GO:0051301	cell division	-3.68574	-0.993968	9/509	890,1060,1163,3796,5347,9493,54820,55726,83461	CCNA2,CENPC,CKS1B,KIF2A,PLK1,KIF23,NDE1,INTS13,CDCA3	#
1_Member	GO Biological Processes	GO:0007052	mitotic spindle organization	-3.20753	-0.685505	4/97	3796,5347,9493,55726	KIF2A,PLK1,KIF23,INTS13	#
1_Member	GO Biological Processes	GO:0140014	mitotic nuclear division	-3.18356	-0.667879	5/173	1060,3796,5347,9493,54820	CENPC,KIF2A,PLK1,KIF23,NDE1	#
1_Member	GO Cellular Components	GO:0005871	kinesin complex	-3.00462	-0.56023	3/49	3796,9493,54820	KIF2A,KIF23,NDE1	#
1_Member	GO Cellular Components	GO:0005813	centrosome	-2.45362	-0.266411	8/623	1869,3796,5347,6017,9493,11020,54820,94032	E2F1,KIF2A,PLK1,RLBP1,KIF23,IFT27,NDE1,CAMK2N2	#
1_Member	GO Biological Processes	GO:0007051	spindle organization	-2.42995	-0.248609	4/158	3796,5347,9493,55726	KIF2A,PLK1,KIF23,INTS13	#
1_Member	GO Biological Processes	GO:0007018	microtubule-based movement	-2.36463	-0.207269	6/382	3091,3796,9493,11020,54820,55726	HIF1A,KIF2A,KIF23,IFT27,NDE1,INTS13	#
1_Member	GO Molecular Functions	GO:0008017	microtubule binding	-2.33309	-0.19075	5/271	3796,5347,9493,54820,57821	KIF2A,PLK1,KIF23,NDE1,CCDC181	#
1_Member	GO Cellular Components	GO:0000922	spindle pole	-2.29951	-0.174181	4/172	3796,5347,5516,54820	KIF2A,PLK1,PPP2CB,NDE1	#
1_Member	GO Cellular Components	GO:0005819	spindle	-2.13956	-0.0946603	6/426	3796,5347,5516,9493,11083,54820	KIF2A,PLK1,PPP2CB,KIF23,DIDO1,NDE1	#
1_Member	GO Cellular Components	GO:0030496	midbody	-2.04994	-0.0533435	4/203	1060,5347,8826,9493	CENPC,PLK1,IQGAP1,KIF23	#
2_Summary	GO Biological Processes	GO:0055072	iron ion homeostasis	-5.89751	-1.97178	6/86	3091,4057,4609,6556,64116,164656,1909,2901,5052,10891	HIF1A,LTF,MYC,SLC11A1,SLC39A8,TMPRSS6,EDNRA,GRIK5,PRDX1,PPARGC1A	#
2_Member	GO Biological Processes	GO:0055072	iron ion homeostasis	-5.89751	-1.97178	6/86	3091,4057,4609,6556,64116,164656	HIF1A,LTF,MYC,SLC11A1,SLC39A8,TMPRSS6	#
2_Member	GO Biological Processes	GO:0006879	cellular iron ion homeostasis	-5.23758	-1.72647	5/64	3091,4609,6556,64116,164656	HIF1A,MYC,SLC11A1,SLC39A8,TMPRSS6	#
2_Member	GO Biological Processes	GO:0055076	transition metal ion homeostasis	-4.70862	-1.50021	6/138	3091,4057,4609,6556,64116,164656	HIF1A,LTF,MYC,SLC11A1,SLC39A8,TMPRSS6	#
2_Member	GO Biological Processes	GO:0046916	cellular transition metal ion homeostasis	-4.09527	-1.21786	5/110	3091,4609,6556,64116,164656	HIF1A,MYC,SLC11A1,SLC39A8,TMPRSS6	#
2_Member	GO Biological Processes	GO:0019725	cellular homeostasis	-2.9672	-0.542092	9/641	1909,2901,3091,4609,5052,6556,10891,64116,164656	EDNRA,GRIK5,HIF1A,MYC,PRDX1,SLC11A1,PPARGC1A,SLC39A8,TMPRSS6	#
2_Member	GO Biological Processes	GO:0006826	iron ion transport	-2.88176	-0.513855	3/54	4057,6556,64116	LTF,SLC11A1,SLC39A8	#
2_Member	GO Biological Processes	GO:0055065	metal ion homeostasis	-2.87444	-0.511134	7/412	1909,3091,4057,4609,6556,64116,164656	EDNRA,HIF1A,LTF,MYC,SLC11A1,SLC39A8,TMPRSS6	#
2_Member	GO Biological Processes	GO:0055082	cellular chemical homeostasis	-2.85084	-0.503853	8/537	1909,2901,3091,4609,6556,10891,64116,164656	EDNRA,GRIK5,HIF1A,MYC,SLC11A1,PPARGC1A,SLC39A8,TMPRSS6	#
2_Member	GO Biological Processes	GO:0006875	cellular metal ion homeostasis	-2.72319	-0.429355	6/323	1909,3091,4609,6556,64116,164656	EDNRA,HIF1A,MYC,SLC11A1,SLC39A8,TMPRSS6	#
2_Member	GO Biological Processes	GO:0055080	cation homeostasis	-2.41989	-0.241449	7/497	1909,3091,4057,4609,6556,64116,164656	EDNRA,HIF1A,LTF,MYC,SLC11A1,SLC39A8,TMPRSS6	#
2_Member	GO Biological Processes	GO:0098771	inorganic ion homeostasis	-2.34999	-0.201623	7/512	1909,3091,4057,4609,6556,64116,164656	EDNRA,HIF1A,LTF,MYC,SLC11A1,SLC39A8,TMPRSS6	#
2_Member	GO Biological Processes	GO:0050801	ion homeostasis	-2.29155	-0.174181	7/525	1909,3091,4057,4609,6556,64116,164656	EDNRA,HIF1A,LTF,MYC,SLC11A1,SLC39A8,TMPRSS6	#
2_Member	GO Biological Processes	GO:0030003	cellular cation homeostasis	-2.25332	-0.152059	6/403	1909,3091,4609,6556,64116,164656	EDNRA,HIF1A,MYC,SLC11A1,SLC39A8,TMPRSS6	#
2_Member	GO Biological Processes	GO:0006873	cellular ion homeostasis	-2.16846	-0.112787	6/420	1909,3091,4609,6556,64116,164656	EDNRA,HIF1A,MYC,SLC11A1,SLC39A8,TMPRSS6	#
2_Member	GO Biological Processes	GO:0000041	transition metal ion transport	-2.11317	-0.0870177	3/101	4057,6556,64116	LTF,SLC11A1,SLC39A8	#
3_Summary	GO Biological Processes	GO:0006979	response to oxidative stress	-5.66286	-1.91039	10/366	1909,2177,2185,3091,4313,5052,5516,6414,10891,29957	EDNRA,FANCD2,PTK2B,HIF1A,MMP2,PRDX1,PPP2CB,SELENOP,PPARGC1A,SLC25A24	#
3_Member	GO Biological Processes	GO:0006979	response to oxidative stress	-5.66286	-1.91039	10/366	1909,2177,2185,3091,4313,5052,5516,6414,10891,29957	EDNRA,FANCD2,PTK2B,HIF1A,MMP2,PRDX1,PPP2CB,SELENOP,PPARGC1A,SLC25A24	#
3_Member	GO Biological Processes	GO:0034599	cellular response to oxidative stress	-4.50497	-1.38881	7/222	1909,2177,3091,4313,5052,10891,29957	EDNRA,FANCD2,HIF1A,MMP2,PRDX1,PPARGC1A,SLC25A24	#
3_Member	GO Biological Processes	GO:0062197	cellular response to chemical stress	-3.95061	-1.12756	7/272	1909,2177,3091,4313,5052,10891,29957	EDNRA,FANCD2,HIF1A,MMP2,PRDX1,PPARGC1A,SLC25A24	#
3_Member	GO Biological Processes	GO:0014823	response to activity	-2.55801	-0.330584	3/70	3091,4313,10891	HIF1A,MMP2,PPARGC1A	#
4_Summary	GO Biological Processes	GO:0043549	regulation of kinase activity	-5.50951	-1.85395	14/786	890,1163,1795,1942,2185,4057,5347,5933,6556,8525,8826,84254,94032,494551,4609,10188,10411,1869,3091,8863,79370	CCNA2,CKS1B,DOCK3,EFNA1,PTK2B,LTF,PLK1,RBL1,SLC11A1,DGKZ,IQGAP1,CAMKK1,CAMK2N2,WEE2,MYC,TNK2,RAPGEF3,E2F1,HIF1A,PER3,BCL2L14	#
4_Member	GO Biological Processes	GO:0043549	regulation of kinase activity	-5.50951	-1.85395	14/786	890,1163,1795,1942,2185,4057,5347,5933,6556,8525,8826,84254,94032,494551	CCNA2,CKS1B,DOCK3,EFNA1,PTK2B,LTF,PLK1,RBL1,SLC11A1,DGKZ,IQGAP1,CAMKK1,CAMK2N2,WEE2	#
4_Member	GO Biological Processes	GO:0045859	regulation of protein kinase activity	-4.79713	-1.52178	12/672	890,1163,1795,1942,2185,4057,5347,6556,8826,84254,94032,494551	CCNA2,CKS1B,DOCK3,EFNA1,PTK2B,LTF,PLK1,SLC11A1,IQGAP1,CAMKK1,CAMK2N2,WEE2	#
4_Member	GO Biological Processes	GO:0051347	positive regulation of transferase activity	-4.63366	-1.45522	11/586	1163,1795,1942,2185,4057,4609,5347,6556,8525,8826,84254	CKS1B,DOCK3,EFNA1,PTK2B,LTF,MYC,PLK1,SLC11A1,DGKZ,IQGAP1,CAMKK1	#
4_Member	GO Biological Processes	GO:0033674	positive regulation of kinase activity	-3.78208	-1.04832	9/494	1163,1795,1942,2185,4057,6556,8525,8826,84254	CKS1B,DOCK3,EFNA1,PTK2B,LTF,SLC11A1,DGKZ,IQGAP1,CAMKK1	#
4_Member	GO Biological Processes	GO:0001934	positive regulation of protein phosphorylation	-3.68759	-0.993968	11/749	1163,1795,1942,2185,4057,5347,6556,8826,10188,10411,84254	CKS1B,DOCK3,EFNA1,PTK2B,LTF,PLK1,SLC11A1,IQGAP1,TNK2,RAPGEF3,CAMKK1	#
4_Member	GO Biological Processes	GO:0045860	positive regulation of protein kinase activity	-3.55837	-0.914623	8/418	1163,1795,1942,2185,4057,6556,8826,84254	CKS1B,DOCK3,EFNA1,PTK2B,LTF,SLC11A1,IQGAP1,CAMKK1	#
4_Member	GO Molecular Functions	GO:0019900	kinase binding	-2.94011	-0.539826	10/781	890,1163,1869,2185,3091,5347,8826,8863,79370,94032	CCNA2,CKS1B,E2F1,PTK2B,HIF1A,PLK1,IQGAP1,PER3,BCL2L14,CAMK2N2	#
4_Member	GO Molecular Functions	GO:0043539	protein serine/threonine kinase activator activity	-2.88176	-0.513855	3/54	1163,4057,8826	CKS1B,LTF,IQGAP1	#
4_Member	GO Molecular Functions	GO:0019887	protein kinase regulator activity	-2.73761	-0.436158	5/218	890,1163,4057,8826,94032	CCNA2,CKS1B,LTF,IQGAP1,CAMK2N2	#
4_Member	GO Molecular Functions	GO:0019901	protein kinase binding	-2.71794	-0.427868	9/697	890,1163,1869,2185,3091,5347,8826,79370,94032	CCNA2,CKS1B,E2F1,PTK2B,HIF1A,PLK1,IQGAP1,BCL2L14,CAMK2N2	#
4_Member	GO Molecular Functions	GO:0019207	kinase regulator activity	-2.51099	-0.308337	5/246	890,1163,4057,8826,94032	CCNA2,CKS1B,LTF,IQGAP1,CAMK2N2	#
5_Summary	GO Biological Processes	GO:0000280	nuclear division	-5.23591	-1.72647	9/321	1060,2072,2177,3796,5347,9493,54820,56159,494551,1909,4609	CENPC,ERCC4,FANCD2,KIF2A,PLK1,KIF23,NDE1,TEX11,WEE2,EDNRA,MYC	#
5_Member	GO Biological Processes	GO:0000280	nuclear division	-5.23591	-1.72647	9/321	1060,2072,2177,3796,5347,9493,54820,56159,494551	CENPC,ERCC4,FANCD2,KIF2A,PLK1,KIF23,NDE1,TEX11,WEE2	#
5_Member	GO Biological Processes	GO:1903046	meiotic cell cycle process	-4.98476	-1.57894	7/187	1060,1909,2072,2177,5347,56159,494551	CENPC,EDNRA,ERCC4,FANCD2,PLK1,TEX11,WEE2	#
5_Member	GO Biological Processes	GO:0048285	organelle fission	-4.96515	-1.57894	9/347	1060,2072,2177,3796,5347,9493,54820,56159,494551	CENPC,ERCC4,FANCD2,KIF2A,PLK1,KIF23,NDE1,TEX11,WEE2	#
5_Member	GO Biological Processes	GO:0045132	meiotic chromosome segregation	-4.33461	-1.31564	5/98	1060,2072,2177,5347,56159	CENPC,ERCC4,FANCD2,PLK1,TEX11	#
5_Member	GO Biological Processes	GO:0140013	meiotic nuclear division	-4.2009	-1.26661	6/170	1060,2072,2177,5347,56159,494551	CENPC,ERCC4,FANCD2,PLK1,TEX11,WEE2	#
5_Member	GO Biological Processes	GO:0051321	meiotic cell cycle	-4.18977	-1.26661	7/249	1060,1909,2072,2177,5347,56159,494551	CENPC,EDNRA,ERCC4,FANCD2,PLK1,TEX11,WEE2	#
5_Member	GO Biological Processes	GO:0045143	homologous chromosome segregation	-3.90037	-1.12563	4/64	1060,2177,5347,56159	CENPC,FANCD2,PLK1,TEX11	#
5_Member	GO Biological Processes	GO:0007127	meiosis I	-3.81718	-1.05372	5/126	1060,2072,2177,5347,56159	CENPC,ERCC4,FANCD2,PLK1,TEX11	#
5_Member	GO Biological Processes	GO:0061982	meiosis I cell cycle process	-3.78518	-1.04832	5/128	1060,2072,2177,5347,56159	CENPC,ERCC4,FANCD2,PLK1,TEX11	#
5_Member	GO Biological Processes	GO:0007059	chromosome segregation	-3.77916	-1.04832	7/290	1060,2072,2177,5347,9493,54820,56159	CENPC,ERCC4,FANCD2,PLK1,KIF23,NDE1,TEX11	#
5_Member	GO Biological Processes	GO:0098813	nuclear chromosome segregation	-3.45692	-0.836247	6/233	1060,2072,2177,5347,9493,56159	CENPC,ERCC4,FANCD2,PLK1,KIF23,TEX11	#
5_Member	GO Biological Processes	GO:0007131	reciprocal meiotic recombination	-2.83599	-0.498494	3/56	2072,2177,56159	ERCC4,FANCD2,TEX11	#
5_Member	GO Biological Processes	GO:0140527	reciprocal homologous recombination	-2.83599	-0.498494	3/56	2072,2177,56159	ERCC4,FANCD2,TEX11	#
5_Member	GO Biological Processes	GO:0035825	homologous recombination	-2.68864	-0.414532	3/63	2072,2177,56159	ERCC4,FANCD2,TEX11	#
5_Member	GO Biological Processes	GO:0051276	chromosome organization	-2.58374	-0.346751	7/464	1060,2072,2177,4609,5347,9493,56159	CENPC,ERCC4,FANCD2,MYC,PLK1,KIF23,TEX11	#
5_Member	GO Cellular Components	GO:0000793	condensed chromosome	-2.31972	-0.182671	5/273	1060,2177,5347,54820,56159	CENPC,FANCD2,PLK1,NDE1,TEX11	#
6_Summary	KEGG Pathway	hsa04110	Cell cycle	-4.93347	-1.57894	6/126	890,1869,4609,5347,5933,494551,1163,283807,2185,4057,8826,2177,5774,55726,9493,5359	CCNA2,E2F1,MYC,PLK1,RBL1,WEE2,CKS1B,FBXL22,PTK2B,LTF,IQGAP1,FANCD2,PTPN3,INTS13,KIF23,PLSCR1	#
6_Member	KEGG Pathway	hsa04110	Cell cycle	-4.93347	-1.57894	6/126	890,1869,4609,5347,5933,494551	CCNA2,E2F1,MYC,PLK1,RBL1,WEE2	#
6_Member	GO Biological Processes	GO:0044772	mitotic cell cycle phase transition	-4.17277	-1.26647	6/172	890,1163,1869,4609,5347,283807	CCNA2,CKS1B,E2F1,MYC,PLK1,FBXL22	#
6_Member	GO Biological Processes	GO:0044770	cell cycle phase transition	-4.03737	-1.17421	6/182	890,1163,1869,4609,5347,283807	CCNA2,CKS1B,E2F1,MYC,PLK1,FBXL22	#
6_Member	GO Biological Processes	GO:0071900	regulation of protein serine/threonine kinase activity	-2.97955	-0.549303	7/395	890,1163,2185,4057,5347,8826,494551	CCNA2,CKS1B,PTK2B,LTF,PLK1,IQGAP1,WEE2	#
6_Member	GO Biological Processes	GO:0007346	regulation of mitotic cell cycle	-2.95517	-0.539826	8/517	1163,1869,2177,5347,5774,5933,8826,55726	CKS1B,E2F1,FANCD2,PLK1,PTPN3,RBL1,IQGAP1,INTS13	#
6_Member	GO Biological Processes	GO:0000079	regulation of cyclin-dependent protein serine/threonine kinase activity	-2.90365	-0.513855	4/117	890,1163,5347,494551	CCNA2,CKS1B,PLK1,WEE2	#
6_Member	GO Biological Processes	GO:1904029	regulation of cyclin-dependent protein kinase activity	-2.86306	-0.504166	4/120	890,1163,5347,494551	CCNA2,CKS1B,PLK1,WEE2	#
6_Member	GO Biological Processes	GO:0000086	G2/M transition of mitotic cell cycle	-2.81376	-0.484539	3/57	890,5347,283807	CCNA2,PLK1,FBXL22	#
6_Member	GO Biological Processes	GO:0044839	cell cycle G2/M phase transition	-2.72887	-0.431243	3/61	890,5347,283807	CCNA2,PLK1,FBXL22	#
6_Member	GO Biological Processes	GO:0045786	negative regulation of cell cycle	-2.39786	-0.228021	6/376	1869,2177,5347,5774,5933,494551	E2F1,FANCD2,PLK1,PTPN3,RBL1,WEE2	#
6_Member	GO Biological Processes	GO:0051302	regulation of cell division	-2.14877	-0.0995943	4/190	4609,5347,5933,9493	MYC,PLK1,RBL1,KIF23	#
6_Member	GO Biological Processes	GO:0000077	DNA damage checkpoint signaling	-2.10145	-0.079355	3/102	1869,2177,5347	E2F1,FANCD2,PLK1	#
6_Member	GO Biological Processes	GO:0010564	regulation of cell cycle process	-2.03465	-0.0446681	8/735	1869,2177,4609,5347,5359,5933,9493,494551	E2F1,FANCD2,MYC,PLK1,PLSCR1,RBL1,KIF23,WEE2	#
6_Member	GO Biological Processes	GO:0031570	DNA integrity checkpoint signaling	-2.01206	-0.033369	3/110	1869,2177,5347	E2F1,FANCD2,PLK1	#
7_Summary	GO Biological Processes	GO:0097152	mesenchymal cell apoptotic process	-4.88099	-1.56785	3/12	1909,2120,3091,1942,2185,4313,10411,54567,221981,1512,4609,9982,8863,8975,10188,10891,4057,128506,2177,8826,2901,131450	EDNRA,ETV6,HIF1A,EFNA1,PTK2B,MMP2,RAPGEF3,DLL4,THSD7A,CTSH,MYC,FGFBP1,PER3,USP13,TNK2,PPARGC1A,LTF,OCSTAMP,FANCD2,IQGAP1,GRIK5,CD200R1	#
7_Member	GO Biological Processes	GO:0097152	mesenchymal cell apoptotic process	-4.88099	-1.56785	3/12	1909,2120,3091	EDNRA,ETV6,HIF1A	#
7_Member	GO Biological Processes	GO:0001525	angiogenesis	-4.30844	-1.31564	8/325	1909,1942,2185,3091,4313,10411,54567,221981	EDNRA,EFNA1,PTK2B,HIF1A,MMP2,RAPGEF3,DLL4,THSD7A	#
7_Member	GO Biological Processes	GO:0048771	tissue remodeling	-4.25144	-1.29485	5/102	1909,2185,3091,4313,54567	EDNRA,PTK2B,HIF1A,MMP2,DLL4	#
7_Member	GO Biological Processes	GO:0048514	blood vessel morphogenesis	-3.53759	-0.907338	8/421	1909,1942,2185,3091,4313,10411,54567,221981	EDNRA,EFNA1,PTK2B,HIF1A,MMP2,RAPGEF3,DLL4,THSD7A	#
7_Member	GO Biological Processes	GO:0035239	tube morphogenesis	-3.45042	-0.836247	10/670	1512,1909,1942,2185,3091,4313,4609,10411,54567,221981	CTSH,EDNRA,EFNA1,PTK2B,HIF1A,MMP2,MYC,RAPGEF3,DLL4,THSD7A	#
7_Member	GO Biological Processes	GO:0001568	blood vessel development	-3.00928	-0.56023	8/507	1909,1942,2185,3091,4313,10411,54567,221981	EDNRA,EFNA1,PTK2B,HIF1A,MMP2,RAPGEF3,DLL4,THSD7A	#
7_Member	GO Biological Processes	GO:0010632	regulation of epithelial cell migration	-2.9452	-0.539826	6/292	1512,1942,2185,3091,9982,54567	CTSH,EFNA1,PTK2B,HIF1A,FGFBP1,DLL4	#
7_Member	GO Biological Processes	GO:0001944	vasculature development	-2.89717	-0.513855	8/528	1909,1942,2185,3091,4313,10411,54567,221981	EDNRA,EFNA1,PTK2B,HIF1A,MMP2,RAPGEF3,DLL4,THSD7A	#
7_Member	GO Molecular Functions	GO:0031625	ubiquitin protein ligase binding	-2.89268	-0.513855	6/299	2185,3091,8863,8975,10188,10891	PTK2B,HIF1A,PER3,USP13,TNK2,PPARGC1A	#
7_Member	GO Biological Processes	GO:0045637	regulation of myeloid cell differentiation	-2.77276	-0.459617	5/214	2185,3091,4057,4609,128506	PTK2B,HIF1A,LTF,MYC,OCSTAMP	#
7_Member	GO Molecular Functions	GO:0044389	ubiquitin-like protein ligase binding	-2.75722	-0.451907	6/318	2185,3091,8863,8975,10188,10891	PTK2B,HIF1A,PER3,USP13,TNK2,PPARGC1A	#
7_Member	GO Biological Processes	GO:0010594	regulation of endothelial cell migration	-2.63653	-0.382367	5/230	1942,2185,3091,9982,54567	EFNA1,PTK2B,HIF1A,FGFBP1,DLL4	#
7_Member	GO Biological Processes	GO:0003208	cardiac ventricle morphogenesis	-2.54051	-0.322701	3/71	1909,3091,54567	EDNRA,HIF1A,DLL4	#
7_Member	GO Biological Processes	GO:0043535	regulation of blood vessel endothelial cell migration	-2.51058	-0.308337	4/150	1942,3091,9982,54567	EFNA1,HIF1A,FGFBP1,DLL4	#
7_Member	GO Biological Processes	GO:0001837	epithelial to mesenchymal transition	-2.37901	-0.214808	3/81	1909,1942,3091	EDNRA,EFNA1,HIF1A	#
7_Member	GO Biological Processes	GO:0030500	regulation of bone mineralization	-2.34933	-0.201623	3/83	2185,3091,4057	PTK2B,HIF1A,LTF	#
7_Member	GO Biological Processes	GO:0010634	positive regulation of epithelial cell migration	-2.26448	-0.160367	4/176	1512,2185,3091,9982	CTSH,PTK2B,HIF1A,FGFBP1	#
7_Member	GO Biological Processes	GO:1903706	regulation of hemopoiesis	-2.20286	-0.12249	6/413	2177,2185,3091,4057,4609,128506	FANCD2,PTK2B,HIF1A,LTF,MYC,OCSTAMP	#
7_Member	GO Biological Processes	GO:0045638	negative regulation of myeloid cell differentiation	-2.18633	-0.117104	3/95	2185,4057,4609	PTK2B,LTF,MYC	#
7_Member	GO Biological Processes	GO:0045766	positive regulation of angiogenesis	-2.17271	-0.112787	4/187	1512,2185,3091,10411	CTSH,PTK2B,HIF1A,RAPGEF3	#
7_Member	GO Biological Processes	GO:1904018	positive regulation of vasculature development	-2.17271	-0.112787	4/187	1512,2185,3091,10411	CTSH,PTK2B,HIF1A,RAPGEF3	#
7_Member	GO Biological Processes	GO:0001667	ameboidal-type cell migration	-2.0946	-0.0757666	4/197	1909,2185,3091,8826	EDNRA,PTK2B,HIF1A,IQGAP1	#
7_Member	GO Biological Processes	GO:0070167	regulation of biomineral tissue development	-2.08985	-0.0757666	3/103	2185,3091,4057	PTK2B,HIF1A,LTF	#
7_Member	GO Biological Processes	GO:0110149	regulation of biomineralization	-2.06704	-0.0608119	3/105	2185,3091,4057	PTK2B,HIF1A,LTF	#
7_Member	GO Biological Processes	GO:1901214	regulation of neuron death	-2.00885	-0.0327179	5/325	2185,2901,3091,10891,131450	PTK2B,GRIK5,HIF1A,PPARGC1A,CD200R1	#
8_Summary	GO Biological Processes	GO:0001666	response to hypoxia	-4.72386	-1.50021	8/284	890,1869,1909,2185,3091,4313,4609,7097,1163,54567,8826,2072,8863,283807,2177,5933,4306,57476,131450	CCNA2,E2F1,EDNRA,PTK2B,HIF1A,MMP2,MYC,TLR2,CKS1B,DLL4,IQGAP1,ERCC4,PER3,FBXL22,FANCD2,RBL1,NR3C2,GRAMD1B,CD200R1	#
8_Member	GO Biological Processes	GO:0001666	response to hypoxia	-4.72386	-1.50021	8/284	890,1869,1909,2185,3091,4313,4609,7097	CCNA2,E2F1,EDNRA,PTK2B,HIF1A,MMP2,MYC,TLR2	#
8_Member	GO Biological Processes	GO:0036293	response to decreased oxygen levels	-4.58503	-1.43462	8/297	890,1869,1909,2185,3091,4313,4609,7097	CCNA2,E2F1,EDNRA,PTK2B,HIF1A,MMP2,MYC,TLR2	#
8_Member	GO Biological Processes	GO:0070482	response to oxygen levels	-4.30844	-1.31564	8/325	890,1869,1909,2185,3091,4313,4609,7097	CCNA2,E2F1,EDNRA,PTK2B,HIF1A,MMP2,MYC,TLR2	#
8_Member	KEGG Pathway	hsa05161	Hepatitis B	-3.31292	-0.737698	5/162	890,1869,2185,4609,7097	CCNA2,E2F1,PTK2B,MYC,TLR2	#
8_Member	KEGG Pathway	hsa05219	Bladder cancer	-3.2322	-0.690579	3/41	1869,4313,4609	E2F1,MMP2,MYC	#
8_Member	GO Biological Processes	GO:0048146	positive regulation of fibroblast proliferation	-2.90532	-0.513855	3/53	890,1869,4609	CCNA2,E2F1,MYC	#
8_Member	KEGG Pathway	hsa05200	Pathways in cancer	-2.88161	-0.513855	8/531	890,1163,1869,1909,3091,4313,4609,54567	CCNA2,CKS1B,E2F1,EDNRA,HIF1A,MMP2,MYC,DLL4	#
8_Member	KEGG Pathway	hsa05205	Proteoglycans in cancer	-2.8547	-0.503853	5/205	3091,4313,4609,7097,8826	HIF1A,MMP2,MYC,TLR2,IQGAP1	#
8_Member	GO Biological Processes	GO:0009416	response to light stimulus	-2.77795	-0.459617	6/315	2072,3091,4313,4609,8863,283807	ERCC4,HIF1A,MMP2,MYC,PER3,FBXL22	#
8_Member	GO Biological Processes	GO:0009314	response to radiation	-2.67952	-0.411345	7/446	2072,2177,3091,4313,4609,8863,283807	ERCC4,FANCD2,HIF1A,MMP2,MYC,PER3,FBXL22	#
8_Member	GO Biological Processes	GO:0071456	cellular response to hypoxia	-2.6526	-0.392156	4/137	890,1869,3091,4609	CCNA2,E2F1,HIF1A,MYC	#
8_Member	GO Biological Processes	GO:0036294	cellular response to decreased oxygen levels	-2.56349	-0.332815	4/145	890,1869,3091,4609	CCNA2,E2F1,HIF1A,MYC	#
8_Member	KEGG Pathway	hsa04218	Cellular senescence	-2.44967	-0.265398	4/156	890,1869,4609,5933	CCNA2,E2F1,MYC,RBL1	#
8_Member	GO Biological Processes	GO:0071453	cellular response to oxygen levels	-2.40091	-0.228226	4/161	890,1869,3091,4609	CCNA2,E2F1,HIF1A,MYC	#
8_Member	GO Biological Processes	GO:0044843	cell cycle G1/S phase transition	-2.29226	-0.174181	3/87	890,1869,4609	CCNA2,E2F1,MYC	#
8_Member	GO Biological Processes	GO:0048145	regulation of fibroblast proliferation	-2.29226	-0.174181	3/87	890,1869,4609	CCNA2,E2F1,MYC	#
8_Member	GO Biological Processes	GO:0071396	cellular response to lipid	-2.27833	-0.164345	7/528	890,1869,2185,4306,4313,7097,57476	CCNA2,E2F1,PTK2B,NR3C2,MMP2,TLR2,GRAMD1B	#
8_Member	GO Biological Processes	GO:0034644	cellular response to UV	-2.2648	-0.160367	3/89	2072,4313,4609	ERCC4,MMP2,MYC	#
8_Member	KEGG Pathway	hsa05222	Small cell lung cancer	-2.22485	-0.13514	3/92	1163,1869,4609	CKS1B,E2F1,MYC	#
8_Member	KEGG Pathway	hsa01522	Endocrine resistance	-2.14913	-0.0995943	3/98	1869,4313,54567	E2F1,MMP2,DLL4	#
8_Member	KEGG Pathway	hsa05167	Kaposi sarcoma-associated herpesvirus infection	-2.11754	-0.0870177	4/194	1869,3091,4609,131450	E2F1,HIF1A,MYC,CD200R1	#
8_Member	KEGG Pathway	hsa05169	Epstein-Barr virus infection	-2.05727	-0.0573067	4/202	890,1869,4609,7097	CCNA2,E2F1,MYC,TLR2	#
8_Member	GO Molecular Functions	GO:0001221	transcription coregulator binding	-2.02283	-0.0375171	3/109	3091,4609,8863	HIF1A,MYC,PER3	#
9_Summary	GO Biological Processes	GO:0007292	female gamete generation	-4.48807	-1.38881	6/151	1909,2120,2185,4313,5347,494551,1869,2177,11020,26003,56159,6482,7097,8899,10188,84254,8525,260425	EDNRA,ETV6,PTK2B,MMP2,PLK1,WEE2,E2F1,FANCD2,IFT27,GORASP2,TEX11,ST3GAL1,TLR2,PRPF4B,TNK2,CAMKK1,DGKZ,MAGI3	#
9_Member	GO Biological Processes	GO:0007292	female gamete generation	-4.48807	-1.38881	6/151	1909,2120,2185,4313,5347,494551	EDNRA,ETV6,PTK2B,MMP2,PLK1,WEE2	#
9_Member	GO Biological Processes	GO:0007276	gamete generation	-3.66775	-0.985317	11/753	1869,1909,2120,2177,2185,4313,5347,11020,26003,56159,494551	E2F1,EDNRA,ETV6,FANCD2,PTK2B,MMP2,PLK1,IFT27,GORASP2,TEX11,WEE2	#
9_Member	GO Biological Processes	GO:0006468	protein phosphorylation	-2.70116	-0.422177	9/701	1909,2185,5347,6482,7097,8899,10188,84254,494551	EDNRA,PTK2B,PLK1,ST3GAL1,TLR2,PRPF4B,TNK2,CAMKK1,WEE2	#
9_Member	GO Biological Processes	GO:0022412	cellular process involved in reproduction in multicellular organism	-2.19296	-0.119462	6/415	1909,2120,2185,5347,56159,494551	EDNRA,ETV6,PTK2B,PLK1,TEX11,WEE2	#
9_Member	GO Molecular Functions	GO:0016301	kinase activity	-2.05818	-0.0573067	8/728	2185,5347,8525,8899,10188,84254,260425,494551	PTK2B,PLK1,DGKZ,PRPF4B,TNK2,CAMKK1,MAGI3,WEE2	#
10_Summary	GO Biological Processes	GO:0015711	organic anion transport	-4.31784	-1.31564	8/324	6556,8501,9058,11136,23539,29957,51006,64116	SLC11A1,SLC43A1,SLC13A2,SLC7A9,SLC16A8,SLC25A24,SLC35C2,SLC39A8	#
10_Member	GO Biological Processes	GO:0015711	organic anion transport	-4.31784	-1.31564	8/324	6556,8501,9058,11136,23539,29957,51006,64116	SLC11A1,SLC43A1,SLC13A2,SLC7A9,SLC16A8,SLC25A24,SLC35C2,SLC39A8	#
10_Member	GO Biological Processes	GO:1905039	carboxylic acid transmembrane transport	-3.63302	-0.959725	5/138	6556,8501,9058,11136,23539	SLC11A1,SLC43A1,SLC13A2,SLC7A9,SLC16A8	#
10_Member	GO Biological Processes	GO:1903825	organic acid transmembrane transport	-3.61847	-0.95414	5/139	6556,8501,9058,11136,23539	SLC11A1,SLC43A1,SLC13A2,SLC7A9,SLC16A8	#
10_Member	GO Biological Processes	GO:0006820	anion transport	-3.40352	-0.80486	8/441	6556,8501,9058,11136,23539,29957,51006,64116	SLC11A1,SLC43A1,SLC13A2,SLC7A9,SLC16A8,SLC25A24,SLC35C2,SLC39A8	#
10_Member	GO Molecular Functions	GO:0008514	organic anion transmembrane transporter activity	-3.00095	-0.56023	5/190	9058,11136,23539,29957,64116	SLC13A2,SLC7A9,SLC16A8,SLC25A24,SLC39A8	#
10_Member	GO Biological Processes	GO:0015807	L-amino acid transport	-2.61218	-0.368241	3/67	6556,8501,11136	SLC11A1,SLC43A1,SLC7A9	#
10_Member	GO Biological Processes	GO:1902475	L-alpha-amino acid transmembrane transport	-2.61218	-0.368241	3/67	6556,8501,11136	SLC11A1,SLC43A1,SLC7A9	#
10_Member	GO Biological Processes	GO:0046942	carboxylic acid transport	-2.54145	-0.322701	5/242	6556,8501,9058,11136,23539	SLC11A1,SLC43A1,SLC13A2,SLC7A9,SLC16A8	#
10_Member	GO Biological Processes	GO:0098656	anion transmembrane transport	-2.52615	-0.314633	5/244	6556,9058,23539,51006,64116	SLC11A1,SLC13A2,SLC16A8,SLC35C2,SLC39A8	#
10_Member	GO Molecular Functions	GO:0015291	secondary active transmembrane transporter activity	-2.51099	-0.308337	5/246	6556,9058,23539,51006,64116	SLC11A1,SLC13A2,SLC16A8,SLC35C2,SLC39A8	#
10_Member	GO Molecular Functions	GO:0046943	carboxylic acid transmembrane transporter activity	-2.36314	-0.207269	4/165	8501,9058,11136,23539	SLC43A1,SLC13A2,SLC7A9,SLC16A8	#
10_Member	GO Molecular Functions	GO:0005342	organic acid transmembrane transporter activity	-2.35386	-0.201623	4/166	8501,9058,11136,23539	SLC43A1,SLC13A2,SLC7A9,SLC16A8	#
10_Member	GO Biological Processes	GO:0015849	organic acid transport	-2.34659	-0.201572	5/269	6556,8501,9058,11136,23539	SLC11A1,SLC43A1,SLC13A2,SLC7A9,SLC16A8	#
10_Member	GO Biological Processes	GO:0003333	amino acid transmembrane transport	-2.21186	-0.12684	3/93	6556,8501,11136	SLC11A1,SLC43A1,SLC7A9	#
10_Member	GO Molecular Functions	GO:0008509	anion transmembrane transporter activity	-2.13233	-0.0937669	5/303	9058,11136,23539,29957,64116	SLC13A2,SLC7A9,SLC16A8,SLC25A24,SLC39A8	#
11_Summary	GO Biological Processes	GO:0031647	regulation of protein stability	-4.30844	-1.31564	8/325	1512,1942,5347,8863,8975,10891,23252,284996	CTSH,EFNA1,PLK1,PER3,USP13,PPARGC1A,OTUD3,RNF149	#
11_Member	GO Biological Processes	GO:0031647	regulation of protein stability	-4.30844	-1.31564	8/325	1512,1942,5347,8863,8975,10891,23252,284996	CTSH,EFNA1,PLK1,PER3,USP13,PPARGC1A,OTUD3,RNF149	#
11_Member	GO Biological Processes	GO:0050821	protein stabilization	-2.77276	-0.459617	5/214	1942,8863,8975,10891,23252	EFNA1,PER3,USP13,PPARGC1A,OTUD3	#
12_Summary	GO Biological Processes	GO:0010035	response to inorganic substance	-4.25418	-1.29485	10/533	890,2185,3091,4313,5052,5359,5516,6414,8826,29957,2072,2847,1512	CCNA2,PTK2B,HIF1A,MMP2,PRDX1,PLSCR1,PPP2CB,SELENOP,IQGAP1,SLC25A24,ERCC4,MCHR1,CTSH	#
12_Member	GO Biological Processes	GO:0010035	response to inorganic substance	-4.25418	-1.29485	10/533	890,2185,3091,4313,5052,5359,5516,6414,8826,29957	CCNA2,PTK2B,HIF1A,MMP2,PRDX1,PLSCR1,PPP2CB,SELENOP,IQGAP1,SLC25A24	#
12_Member	GO Biological Processes	GO:0000302	response to reactive oxygen species	-3.2179	-0.685505	5/170	2185,3091,4313,5052,5516	PTK2B,HIF1A,MMP2,PRDX1,PPP2CB	#
12_Member	GO Biological Processes	GO:0010038	response to metal ion	-2.4898	-0.290604	6/360	2185,3091,5359,5516,8826,29957	PTK2B,HIF1A,PLSCR1,PPP2CB,IQGAP1,SLC25A24	#
12_Member	GO Molecular Functions	GO:0008022	protein C-terminus binding	-2.22196	-0.134603	4/181	2072,2185,2847,5516	ERCC4,PTK2B,MCHR1,PPP2CB	#
12_Member	GO Biological Processes	GO:0042542	response to hydrogen peroxide	-2.05581	-0.0573067	3/106	2185,4313,5516	PTK2B,MMP2,PPP2CB	#
12_Member	GO Biological Processes	GO:0032526	response to retinoic acid	-2.03371	-0.0446681	3/108	1512,2185,4313	CTSH,PTK2B,MMP2	#
13_Summary	GO Biological Processes	GO:2000107	negative regulation of leukocyte apoptotic process	-4.15861	-1.26647	4/55	1942,3091,6480,6482,64116,51006	EFNA1,HIF1A,ST6GAL1,ST3GAL1,SLC39A8,SLC35C2	#
13_Member	GO Biological Processes	GO:2000107	negative regulation of leukocyte apoptotic process	-4.15861	-1.26647	4/55	1942,3091,6480,6482	EFNA1,HIF1A,ST6GAL1,ST3GAL1	#
13_Member	GO Biological Processes	GO:0070233	negative regulation of T cell apoptotic process	-3.93234	-1.12563	3/24	1942,3091,6482	EFNA1,HIF1A,ST3GAL1	#
13_Member	GO Biological Processes	GO:0070229	negative regulation of lymphocyte apoptotic process	-3.3645	-0.7734	3/37	1942,3091,6482	EFNA1,HIF1A,ST3GAL1	#
13_Member	GO Biological Processes	GO:2000106	regulation of leukocyte apoptotic process	-3.27657	-0.714426	4/93	1942,3091,6480,6482	EFNA1,HIF1A,ST6GAL1,ST3GAL1	#
13_Member	GO Biological Processes	GO:0070232	regulation of T cell apoptotic process	-3.2322	-0.690579	3/41	1942,3091,6482	EFNA1,HIF1A,ST3GAL1	#
13_Member	GO Biological Processes	GO:0070228	regulation of lymphocyte apoptotic process	-2.70858	-0.425933	3/62	1942,3091,6482	EFNA1,HIF1A,ST3GAL1	#
13_Member	GO Biological Processes	GO:0006487	protein N-linked glycosylation	-2.54051	-0.322701	3/71	6480,6482,64116	ST6GAL1,ST3GAL1,SLC39A8	#
13_Member	GO Biological Processes	GO:0006493	protein O-linked glycosylation	-2.2648	-0.160367	3/89	6480,6482,51006	ST6GAL1,ST3GAL1,SLC35C2	#
14_Summary	GO Molecular Functions	GO:0019904	protein domain specific binding	-3.98059	-1.13121	11/693	890,1795,2120,2901,3091,5359,7123,8826,10188,10411,54820,8925,9754,27147,57189	CCNA2,DOCK3,ETV6,GRIK5,HIF1A,PLSCR1,CLEC3B,IQGAP1,TNK2,RAPGEF3,NDE1,HERC1,STARD8,DENND2A,DENND11	#
14_Member	GO Molecular Functions	GO:0019904	protein domain specific binding	-3.98059	-1.13121	11/693	890,1795,2120,2901,3091,5359,7123,8826,10188,10411,54820	CCNA2,DOCK3,ETV6,GRIK5,HIF1A,PLSCR1,CLEC3B,IQGAP1,TNK2,RAPGEF3,NDE1	#
14_Member	GO Molecular Functions	GO:0030695	GTPase regulator activity	-3.1159	-0.627699	8/488	1795,8826,8925,9754,10188,10411,27147,57189	DOCK3,IQGAP1,HERC1,STARD8,TNK2,RAPGEF3,DENND2A,DENND11	#
14_Member	GO Molecular Functions	GO:0060589	nucleoside-triphosphatase regulator activity	-3.1159	-0.627699	8/488	1795,8826,8925,9754,10188,10411,27147,57189	DOCK3,IQGAP1,HERC1,STARD8,TNK2,RAPGEF3,DENND2A,DENND11	#
14_Member	GO Molecular Functions	GO:0005085	guanyl-nucleotide exchange factor activity	-2.68628	-0.414532	5/224	1795,8925,10411,27147,57189	DOCK3,HERC1,RAPGEF3,DENND2A,DENND11	#
15_Summary	GO Biological Processes	GO:0032963	collagen metabolic process	-3.95423	-1.12756	4/62	3091,4313,9902,164656,1512,3426,4057,8975,23252,64180,155185,2194,7123,3796,4609,5347,79876	HIF1A,MMP2,MRC2,TMPRSS6,CTSH,CFI,LTF,USP13,OTUD3,DPEP3,AMZ1,FASN,CLEC3B,KIF2A,MYC,PLK1,UBA5	#
15_Member	GO Biological Processes	GO:0032963	collagen metabolic process	-3.95423	-1.12756	4/62	3091,4313,9902,164656	HIF1A,MMP2,MRC2,TMPRSS6	#
15_Member	GO Biological Processes	GO:0030574	collagen catabolic process	-3.2322	-0.690579	3/41	4313,9902,164656	MMP2,MRC2,TMPRSS6	#
15_Member	GO Molecular Functions	GO:0004252	serine-type endopeptidase activity	-3.17226	-0.662831	5/174	1512,3426,4057,4313,164656	CTSH,CFI,LTF,MMP2,TMPRSS6	#
15_Member	GO Molecular Functions	GO:0008233	peptidase activity	-3.16343	-0.660162	9/601	1512,3426,4057,4313,8975,23252,64180,155185,164656	CTSH,CFI,LTF,MMP2,USP13,OTUD3,DPEP3,AMZ1,TMPRSS6	#
15_Member	GO Biological Processes	GO:0001503	ossification	-3.01498	-0.56023	6/283	2194,3091,4057,4313,7123,9902	FASN,HIF1A,LTF,MMP2,CLEC3B,MRC2	#
15_Member	GO Molecular Functions	GO:0008236	serine-type peptidase activity	-2.9807	-0.549303	5/192	1512,3426,4057,4313,164656	CTSH,CFI,LTF,MMP2,TMPRSS6	#
15_Member	GO Molecular Functions	GO:0017171	serine hydrolase activity	-2.94091	-0.539826	5/196	1512,3426,4057,4313,164656	CTSH,CFI,LTF,MMP2,TMPRSS6	#
15_Member	GO Biological Processes	GO:0022411	cellular component disassembly	-2.7919	-0.466757	6/313	3796,4313,4609,5347,79876,164656	KIF2A,MMP2,MYC,PLK1,UBA5,TMPRSS6	#
15_Member	GO Molecular Functions	GO:0008237	metallopeptidase activity	-2.1971	-0.121326	4/184	4313,64180,155185,164656	MMP2,DPEP3,AMZ1,TMPRSS6	#
15_Member	GO Molecular Functions	GO:0004175	endopeptidase activity	-2.13956	-0.0946603	6/426	1512,3426,4057,4313,8975,164656	CTSH,CFI,LTF,MMP2,USP13,TMPRSS6	#
16_Summary	GO Biological Processes	GO:0045862	positive regulation of proteolysis	-3.90147	-1.12563	8/372	1512,1942,2185,4609,5347,7123,8975,23198,4057,5774,1909,54567,4313,8826,11020,3091,10411	CTSH,EFNA1,PTK2B,MYC,PLK1,CLEC3B,USP13,PSME4,LTF,PTPN3,EDNRA,DLL4,MMP2,IQGAP1,IFT27,HIF1A,RAPGEF3	#
16_Member	GO Biological Processes	GO:0045862	positive regulation of proteolysis	-3.90147	-1.12563	8/372	1512,1942,2185,4609,5347,7123,8975,23198	CTSH,EFNA1,PTK2B,MYC,PLK1,CLEC3B,USP13,PSME4	#
16_Member	GO Biological Processes	GO:0030162	regulation of proteolysis	-3.07249	-0.598774	10/750	1512,1942,2185,4057,4609,5347,5774,7123,8975,23198	CTSH,EFNA1,PTK2B,LTF,MYC,PLK1,PTPN3,CLEC3B,USP13,PSME4	#
16_Member	GO Biological Processes	GO:0048754	branching morphogenesis of an epithelial tube	-2.6526	-0.392156	4/137	1512,1909,4609,54567	CTSH,EDNRA,MYC,DLL4	#
16_Member	GO Biological Processes	GO:0001655	urogenital system development	-2.58071	-0.346751	6/345	1512,1909,4313,4609,8826,11020	CTSH,EDNRA,MMP2,MYC,IQGAP1,IFT27	#
16_Member	GO Biological Processes	GO:0061138	morphogenesis of a branching epithelium	-2.36314	-0.207269	4/165	1512,1909,4609,54567	CTSH,EDNRA,MYC,DLL4	#
16_Member	GO Biological Processes	GO:0001763	morphogenesis of a branching structure	-2.27315	-0.161657	4/175	1512,1909,4609,54567	CTSH,EDNRA,MYC,DLL4	#
16_Member	GO Biological Processes	GO:0001822	kidney development	-2.18608	-0.117104	5/294	1512,1909,4609,8826,11020	CTSH,EDNRA,MYC,IQGAP1,IFT27	#
16_Member	GO Biological Processes	GO:0072001	renal system development	-2.13233	-0.0937669	5/303	1512,1909,4609,8826,11020	CTSH,EDNRA,MYC,IQGAP1,IFT27	#
16_Member	GO Biological Processes	GO:0010952	positive regulation of peptidase activity	-2.11754	-0.0870177	4/194	1512,1942,4609,23198	CTSH,EFNA1,MYC,PSME4	#
16_Member	GO Biological Processes	GO:0072009	nephron epithelium development	-2.07838	-0.0682457	3/104	1909,4609,8826	EDNRA,MYC,IQGAP1	#
16_Member	GO Biological Processes	GO:0060562	epithelial tube morphogenesis	-2.06925	-0.061068	5/314	1512,1909,3091,4609,54567	CTSH,EDNRA,HIF1A,MYC,DLL4	#
16_Member	GO Biological Processes	GO:0051345	positive regulation of hydrolase activity	-2.0295	-0.0423277	7/589	1512,1909,1942,2185,4609,10411,23198	CTSH,EDNRA,EFNA1,PTK2B,MYC,RAPGEF3,PSME4	#
16_Member	GO Biological Processes	GO:0002009	morphogenesis of an epithelium	-2.01572	-0.0341049	6/453	1512,1909,3091,4313,4609,54567	CTSH,EDNRA,HIF1A,MMP2,MYC,DLL4	#
17_Summary	GO Biological Processes	GO:0048871	multicellular organismal homeostasis	-3.90147	-1.12563	8/372	1512,2185,4057,5052,6556,10891,56667,64116,3091,5359,6482,7097,8525,54567,3426	CTSH,PTK2B,LTF,PRDX1,SLC11A1,PPARGC1A,MUC13,SLC39A8,HIF1A,PLSCR1,ST3GAL1,TLR2,DGKZ,DLL4,CFI	#
17_Member	GO Biological Processes	GO:0048871	multicellular organismal homeostasis	-3.90147	-1.12563	8/372	1512,2185,4057,5052,6556,10891,56667,64116	CTSH,PTK2B,LTF,PRDX1,SLC11A1,PPARGC1A,MUC13,SLC39A8	#
17_Member	GO Biological Processes	GO:0060249	anatomical structure homeostasis	-3.72474	-1.01367	7/296	1512,2185,3091,4057,5052,56667,64116	CTSH,PTK2B,HIF1A,LTF,PRDX1,MUC13,SLC39A8	#
17_Member	GO Biological Processes	GO:0001894	tissue homeostasis	-3.40797	-0.80486	6/238	1512,2185,4057,5052,56667,64116	CTSH,PTK2B,LTF,PRDX1,MUC13,SLC39A8	#
17_Member	GO Biological Processes	GO:0001775	cell activation	-2.17353	-0.112787	8/695	2185,5052,5359,6482,6556,7097,8525,54567	PTK2B,PRDX1,PLSCR1,ST3GAL1,SLC11A1,TLR2,DGKZ,DLL4	#
17_Member	GO Biological Processes	GO:0001906	cell killing	-2.11317	-0.0870177	3/101	1512,4057,5052	CTSH,LTF,PRDX1	#
17_Member	GO Biological Processes	GO:0002252	immune effector process	-2.02014	-0.0366744	6/452	1512,2185,3426,5052,6482,6556	CTSH,PTK2B,CFI,PRDX1,ST3GAL1,SLC11A1	#
18_Summary	GO Biological Processes	GO:0030097	hemopoiesis	-3.55944	-0.914623	10/649	2120,2185,2194,3091,6208,6482,7097,54567,79876,128506	ETV6,PTK2B,FASN,HIF1A,RPS14,ST3GAL1,TLR2,DLL4,UBA5,OCSTAMP	#
18_Member	GO Biological Processes	GO:0030097	hemopoiesis	-3.55944	-0.914623	10/649	2120,2185,2194,3091,6208,6482,7097,54567,79876,128506	ETV6,PTK2B,FASN,HIF1A,RPS14,ST3GAL1,TLR2,DLL4,UBA5,OCSTAMP	#
18_Member	GO Biological Processes	GO:0048534	hematopoietic or lymphoid organ development	-3.3069	-0.737698	10/699	2120,2185,2194,3091,6208,6482,7097,54567,79876,128506	ETV6,PTK2B,FASN,HIF1A,RPS14,ST3GAL1,TLR2,DLL4,UBA5,OCSTAMP	#
18_Member	GO Biological Processes	GO:0002520	immune system development	-3.09011	-0.610636	10/746	2120,2185,2194,3091,6208,6482,7097,54567,79876,128506	ETV6,PTK2B,FASN,HIF1A,RPS14,ST3GAL1,TLR2,DLL4,UBA5,OCSTAMP	#
18_Member	GO Biological Processes	GO:0030099	myeloid cell differentiation	-2.40884	-0.233289	5/260	2194,6208,7097,79876,128506	FASN,RPS14,TLR2,UBA5,OCSTAMP	#
18_Member	GO Biological Processes	GO:0002521	leukocyte differentiation	-2.30011	-0.174181	6/394	2185,2194,6482,7097,54567,128506	PTK2B,FASN,ST3GAL1,TLR2,DLL4,OCSTAMP	#
19_Summary	GO Biological Processes	GO:0061028	establishment of endothelial barrier	-3.55315	-0.914623	3/32	1909,2194,10411,54567,3091,8826	EDNRA,FASN,RAPGEF3,DLL4,HIF1A,IQGAP1	#
19_Member	GO Biological Processes	GO:0061028	establishment of endothelial barrier	-3.55315	-0.914623	3/32	1909,2194,10411	EDNRA,FASN,RAPGEF3	#
19_Member	GO Biological Processes	GO:0003158	endothelium development	-3.20753	-0.685505	4/97	1909,2194,10411,54567	EDNRA,FASN,RAPGEF3,DLL4	#
19_Member	GO Biological Processes	GO:0002064	epithelial cell development	-3.02144	-0.56023	5/188	1909,2194,3091,8826,10411	EDNRA,FASN,HIF1A,IQGAP1,RAPGEF3	#
19_Member	GO Biological Processes	GO:0001885	endothelial cell development	-3.00462	-0.56023	3/49	1909,2194,10411	EDNRA,FASN,RAPGEF3	#
19_Member	GO Biological Processes	GO:0045446	endothelial cell differentiation	-2.37901	-0.214808	3/81	1909,2194,10411	EDNRA,FASN,RAPGEF3	#
20_Summary	GO Biological Processes	GO:0008283	cell population proliferation	-3.31172	-0.737698	10/698	1163,1909,2120,2185,3091,5052,6556,8975,9982,54820,1869,2072,5347,5774,8925	CKS1B,EDNRA,ETV6,PTK2B,HIF1A,PRDX1,SLC11A1,USP13,FGFBP1,NDE1,E2F1,ERCC4,PLK1,PTPN3,HERC1	#
20_Member	GO Biological Processes	GO:0008283	cell population proliferation	-3.31172	-0.737698	10/698	1163,1909,2120,2185,3091,5052,6556,8975,9982,54820	CKS1B,EDNRA,ETV6,PTK2B,HIF1A,PRDX1,SLC11A1,USP13,FGFBP1,NDE1	#
20_Member	GO Biological Processes	GO:0031329	regulation of cellular catabolic process	-2.33034	-0.19065	9/798	1869,2072,2185,3091,5347,5774,6556,8925,8975	E2F1,ERCC4,PTK2B,HIF1A,PLK1,PTPN3,SLC11A1,HERC1,USP13	#

## Sheet: Readme
Supplementary Table S8 Functional and pathway enrichment analyses for genes with significantly different RPS in the liver tissues of geese fed a High-Fat Diet (HFD)
Supplementary Table S8.1 The function and pathway enrichment analyses for the gene increased significantly RPS in goose HFD liver tissues
Supplementary Table S8.2 The function and pathway enrichment analyses for the gene increased significantly RPS in goose Normal liver tissues
