# Supplementary material for: Exploring the dynamic three-dimensional chromatin architecture and transcriptional landscape in goose liver tissues underlying metabolic adaptations induced by a high-fat diet
Source: J Anim Sci Biotechnol. 2024 May 2;15:60. doi: 10.1186/s40104-024-01016-5 (PMC11064361; doi:10.1186/s40104-024-01016-5)
Supplement: Supplementary file 15 — Additional file 15: Table S9. Statistics of the mapping rate for mouse RNA-seq data. [file 40104_2024_1016_MOESM15_ESM.xlsx]

## Sheet: map_info
Supplementary Table S9 Statistics of the mapping rate for mouse RNA-seq data.
samples	paired_reads	inserSize	dataSize	UniquelyReads	UniquelyMapped(%)	MultiReads	MultiMapped(%)	totalMapped(%)
KMC5	50769819	300	15.2309	41696141	82.13	3706327	7.3	89.43
KMC16	51144073	300	15.3432	42665562	83.42	3160854	6.18	89.6
KMC14	51655993	300	15.4968	43760274	84.71	3001785	5.81	90.52
KMC7	35179475	300	10.5538	28281160	80.39	4314454	12.27	92.66
KMC9	33219850	300	9.96595	28370521	85.4	2963505	8.92	94.32
KMH1512	53080094	300	15.924	45923865	86.52	3128052	5.9	92.42
KMH1514	51662460	300	15.4987	45088433	87.28	2726317	5.28	92.56
KMH86	38766972	300	11.6301	32768880	84.53	3448632	8.89	93.42
KMH24	37113836	300	11.1342	31411648	84.64	3586464	9.67	94.31
KMH61	37608093	300	11.2824	32497116	86.41	3195675	8.5	94.91
