# Supplementary material for: Exploring the dynamic three-dimensional chromatin architecture and transcriptional landscape in goose liver tissues underlying metabolic adaptations induced by a high-fat diet
Source: J Anim Sci Biotechnol. 2024 May 2;15:60. doi: 10.1186/s40104-024-01016-5 (PMC11064361; doi:10.1186/s40104-024-01016-5)
Supplement: Supplementary file 16 — Additional file 16: Table S10. Differentially expressed genes (DEGs) between mouse liver tissues from high-fat diet (HFD) and normal conditions. [file 40104_2024_1016_MOESM16_ESM.xlsx]

## Sheet: FDR
Supplementary Table S10 Differentially Expressed Genes (DEGs) between mouse liver tissues from High-Fat Diet (HFD) and normal conditions.
genes	logFC	logCPM	LR	PValue	FDR	Gene name	Gene description
ENSMUSG00000022613	-5.49333	-2.61698	25.8281	3.7322e-07	2.62802e-05	Miox	myo-inositol oxygenase
ENSMUSG00000114473	-5.23588	-2.72147	8.48041	0.0035899	0.0428889	Gm49398	predicted gene, 49398
ENSMUSG00000022351	-5.22808	5.85904	138.151	6.7548e-32	1.84904e-28	Sqle	squalene epoxidase
ENSMUSG00000073878	-4.86434	-2.93511	15.7234	7.33106e-05	0.00202254	Gm13304	predicted gene 13304
ENSMUSG00000030730	-4.85845	3.09881	8.60545	0.00335158	0.0407079	Atp2a1	ATPase, Ca++ transporting, cardiac muscle, fast twitch 1
ENSMUSG00000053093	-4.41303	1.64823	11.805	0.000590721	0.0110945	Myh7	myosin, heavy polypeptide 7, cardiac muscle, beta
ENSMUSG00000032758	-4.40882	-3.21779	8.87695	0.00288793	0.0366201	Kap	kidney androgen regulated protein
ENSMUSG00000092008	-4.40551	7.37922	17.6788	2.61528e-05	0.000883827	Cyp2c69	cytochrome P450, family 2, subfamily c, polypeptide 69
ENSMUSG00000105204	-4.3825	-1.40867	10.9808	0.000920593	0.0156888	Gm43738	predicted gene 43738
ENSMUSG00000030963	-4.37892	-3.21492	8.56066	0.00343505	0.0416063	Umod	uromodulin
ENSMUSG00000022347	-4.36814	10.6258	14.0755	0.000175617	0.00409259	A1bg	alpha-1-B glycoprotein
ENSMUSG00000056755	-4.35204	-2.79922	9.22453	0.00238794	0.0319253	Grm7	glutamate receptor, metabotropic 7
ENSMUSG00000090066	-4.34802	0.528493	13.4099	0.000250298	0.005427	1110002E22Rik	RIKEN cDNA 1110002E22 gene
ENSMUSG00000001467	-4.33703	7.03922	152.656	4.55409e-35	1.66217e-31	Cyp51	cytochrome P450, family 51
ENSMUSG00000044254	-4.31152	5.77148	105.368	1.01451e-24	1.48112e-21	Pcsk9	proprotein convertase subtilisin/kexin type 9
ENSMUSG00000032315	-4.29005	3.93748	10.2103	0.00139661	0.0214929	Cyp1a1	cytochrome P450, family 1, subfamily a, polypeptide 1
ENSMUSG00000031448	-4.18044	-2.06365	8.88188	0.00288014	0.0365424	Adprhl1	ADP-ribosylhydrolase like 1
ENSMUSG00000058258	-4.09222	7.56943	125.92	3.20077e-29	7.78819e-26	Idi1	isopentenyl-diphosphate delta isomerase
ENSMUSG00000040866	-3.91939	-3.35165	9.02903	0.00265725	0.0343513	Rsph6a	radial spoke head 6 homolog A (Chlamydomonas)
ENSMUSG00000021415	-3.90959	-2.72103	13.0579	0.000302006	0.00635926	4933417A18Rik	RIKEN cDNA 4933417A18 gene
ENSMUSG00000051456	-3.8839	-3.35671	8.48328	0.00358425	0.0428447	Hspb3	heat shock protein 3
ENSMUSG00000056328	-3.86132	1.69716	10.376	0.00127666	0.020027	Myh1	myosin, heavy polypeptide 1, skeletal muscle, adult
ENSMUSG00000031604	-3.80143	6.96684	111.928	3.70603e-26	6.76319e-23	Msmo1	methylsterol monoxygenase 1
ENSMUSG00000059743	-3.76691	6.41444	157.614	3.75748e-36	1.6457e-32	Fdps	farnesyl diphosphate synthetase
ENSMUSG00000052818	-3.70741	-3.40144	8.85028	0.00293045	0.0370519	Olfr813	olfactory receptor 813
ENSMUSG00000027577	-3.54982	0.824326	18.061	2.13934e-05	0.00075931	Chrna4	cholinergic receptor, nicotinic, alpha polypeptide 4
ENSMUSG00000096674	-3.47936	9.43388	9.55036	0.00199911	0.0281352	Mup15	major urinary protein 15
ENSMUSG00000022129	-3.4774	3.49865	58.4364	2.09968e-14	9.38386e-12	Dct	dopachrome tautomerase
ENSMUSG00000026691	-3.42227	7.48056	23.4114	1.308e-06	7.49839e-05	Fmo3	flavin containing monooxygenase 3
ENSMUSG00000025004	-3.36823	6.83296	26.1048	3.23386e-07	2.30679e-05	Cyp2c40	cytochrome P450, family 2, subfamily c, polypeptide 40
ENSMUSG00000069668	-3.35758	6.66404	10.3281	0.00131023	0.0204057	Sult3a1	sulfotransferase family 3A, member 1
ENSMUSG00000031349	-3.35504	5.04987	175.012	5.95163e-40	3.25837e-36	Nsdhl	NAD(P) dependent steroid dehydrogenase-like
ENSMUSG00000021613	-3.3281	2.45912	15.8466	6.86909e-05	0.00192607	Hapln1	hyaluronan and proteoglycan link protein 1
ENSMUSG00000044071	-3.32293	2.47811	15.8978	6.6855e-05	0.00188667	Tafa2	TAFA chemokine like family member 2
ENSMUSG00000021416	-3.2438	1.75379	33.2366	8.16005e-09	9.99857e-07	Eci3	enoyl-Coenzyme A delta isomerase 3
ENSMUSG00000024799	-3.18864	6.56915	178.275	1.15343e-40	1.26295e-36	Tm7sf2	transmembrane 7 superfamily member 2
ENSMUSG00000094156	-3.15185	4.69456	51.3023	7.91838e-13	2.51311e-10	Sult2a7	sulfotransferase family 2A, dehydroepiandrosterone (DHEA)-preferring, member 7
ENSMUSG00000067220	-3.14893	-0.823822	10.3779	0.00127532	0.0200202	Cnga1	cyclic nucleotide gated channel alpha 1
ENSMUSG00000003555	-3.12747	4.52064	24.2876	8.29703e-07	5.16183e-05	Cyp17a1	cytochrome P450, family 17, subfamily a, polypeptide 1
ENSMUSG00000056978	-3.12477	6.55984	20.3177	6.55895e-06	0.000282189	Hamp2	hepcidin antimicrobial peptide 2
ENSMUSG00000078865	-3.09719	-2.67808	14.0743	0.000175733	0.00409259	Gm14406	predicted gene 14406
ENSMUSG00000078673	-2.99449	11.0921	10.345	0.00129823	0.0202693	Mup19	major urinary protein 19
ENSMUSG00000035686	-2.93167	7.30527	13.1017	0.00029503	0.0062471	Thrsp	thyroid hormone responsive
ENSMUSG00000057425	-2.93132	3.53834	14.9355	0.000111249	0.00284608	Ugt2b37	UDP glucuronosyltransferase 2 family, polypeptide B37
ENSMUSG00000006517	-2.90631	3.31754	102.379	4.58615e-24	6.27701e-21	Mvd	mevalonate (diphospho) decarboxylase
ENSMUSG00000027887	-2.89225	-1.30701	8.17209	0.00425397	0.0488761	Sypl2	synaptophysin-like 2
ENSMUSG00000021670	-2.8647	7.42723	31.2	2.32769e-08	2.43896e-06	Hmgcr	3-hydroxy-3-methylglutaryl-Coenzyme A reductase
ENSMUSG00000113475	-2.86064	0.507021	15.7648	7.17245e-05	0.00198822	Gm49366	predicted gene, 49366
ENSMUSG00000001095	-2.84491	0.450989	25.9857	3.43961e-07	2.43767e-05	Slc13a2	solute carrier family 13 (sodium-dependent dicarboxylate transporter), member 2
ENSMUSG00000038656	-2.82789	7.73157	10.658	0.00109595	0.0180047	Cyp3a16	cytochrome P450, family 3, subfamily a, polypeptide 16
ENSMUSG00000017390	-2.80674	2.77468	40.0151	2.52009e-10	4.45061e-08	Aldoc	aldolase C, fructose-bisphosphate
ENSMUSG00000072955	-2.74451	-2.94547	9.59667	0.00194931	0.0276118	Tmsb15l	thymosin beta 15b like
ENSMUSG00000074445	-2.69136	-1.50769	10.2877	0.00133917	0.0207456	Sprr2a3	small proline-rich protein 2A3
ENSMUSG00000099032	-2.69039	2.97792	28.46	9.56521e-08	8.41239e-06	Tcf24	transcription factor 24
ENSMUSG00000075552	-2.68303	8.01945	15.8642	6.80532e-05	0.00191081	Cyp3a41b	cytochrome P450, family 3, subfamily a, polypeptide 41B
ENSMUSG00000062181	-2.65969	7.4206	28.247	1.06781e-07	9.06359e-06	Ces3b	carboxylesterase 3B
ENSMUSG00000093930	-2.62549	8.23091	109.733	1.12092e-25	1.88824e-22	Hmgcs1	3-hydroxy-3-methylglutaryl-Coenzyme A synthase 1
ENSMUSG00000066441	-2.6219	6.05185	151.988	6.37498e-35	1.99437e-31	Rdh11	retinol dehydrogenase 11
ENSMUSG00000073842	-2.51197	3.15928	12.1009	0.000503984	0.00981917	Mup7	major urinary protein 7
ENSMUSG00000003476	-2.45542	-0.246474	23.539	1.22407e-06	7.12922e-05	Crhr2	corticotropin releasing hormone receptor 2
ENSMUSG00000078675	-2.4461	8.89857	16.2978	5.41269e-05	0.0016105	Mup16	major urinary protein 16
ENSMUSG00000058454	-2.43405	6.23553	111.962	3.64233e-26	6.76319e-23	Dhcr7	7-dehydrocholesterol reductase
ENSMUSG00000096883	-2.43051	-0.689331	13.4947	0.000239233	0.0052181	Shisa8	shisa family member 8
ENSMUSG00000045294	-2.42826	7.59749	74.7033	5.47045e-18	4.52782e-15	Insig1	insulin induced gene 1
ENSMUSG00000040985	-2.42375	-1.73868	9.51184	0.0020415	0.028585	Sun3	Sad1 and UNC84 domain containing 3
ENSMUSG00000026117	-2.41983	3.48628	49.9361	1.58838e-12	4.76491e-10	Zap70	zeta-chain (TCR) associated protein kinase
ENSMUSG00000042686	-2.39121	-0.323035	8.61712	0.00333017	0.0405378	Jph1	junctophilin 1
ENSMUSG00000027952	-2.37985	4.02587	70.3281	5.02173e-17	3.66569e-14	Pmvk	phosphomevalonate kinase
ENSMUSG00000051497	-2.31706	1.65058	10.1733	0.00142487	0.0218204	Kcnj16	potassium inwardly-rectifying channel, subfamily J, member 16
ENSMUSG00000025014	-2.31378	2.33271	20.5409	5.83719e-06	0.00025824	Dntt	deoxynucleotidyltransferase, terminal
ENSMUSG00000094793	-2.29999	4.0074	10.7221	0.00105866	0.0175766	Mup12	major urinary protein 12
ENSMUSG00000037406	-2.27252	0.563306	21.2346	4.06372e-06	0.000193671	Htra4	HtrA serine peptidase 4
ENSMUSG00000043461	-2.25251	-2.65935	8.7167	0.00315308	0.0390993	Sptssb	serine palmitoyltransferase, small subunit B
ENSMUSG00000024378	-2.24782	7.00512	95.4394	1.52491e-22	1.85522e-19	Stard4	StAR-related lipid transfer (START) domain containing 4
ENSMUSG00000078688	-2.21857	5.8054	11.1925	0.000821294	0.014361	Mup2	major urinary protein 2
ENSMUSG00000089943	-2.2141	5.48217	56.5531	5.47003e-14	2.30362e-11	Ugt1a5	UDP glucuronosyltransferase 1 family, polypeptide A5
ENSMUSG00000054453	-2.19247	1.13596	14.8987	0.000113441	0.00288195	Sytl5	synaptotagmin-like 5
ENSMUSG00000021228	-2.17759	5.22411	20.7003	5.37072e-06	0.000242003	Acot3	acyl-CoA thioesterase 3
ENSMUSG00000030004	-2.14374	2.79766	8.24618	0.00408379	0.047318	Nat8	N-acetyltransferase 8 (GCN5-related)
ENSMUSG00000094030	-2.12925	-0.277358	9.96689	0.0015938	0.0237272	Gm21833	predicted gene, 21833
ENSMUSG00000078798	-2.10828	8.48645	15.2889	9.22581e-05	0.00244596	Sult2a1	sulfotransferase family 2A, dehydroepiandrosterone (DHEA)-preferring, member 1
ENSMUSG00000032310	-2.10238	10.0858	19.8518	8.36842e-06	0.000349619	Cyp1a2	cytochrome P450, family 1, subfamily a, polypeptide 2
ENSMUSG00000067144	-2.10028	5.91896	55.92	7.5482e-14	2.89997e-11	Slc22a7	solute carrier family 22 (organic anion transporter), member 7
ENSMUSG00000041939	-2.08751	4.11299	64.9198	7.80112e-16	4.74547e-13	Mvk	mevalonate kinase
ENSMUSG00000027376	-2.05353	2.31719	12.4487	0.000418284	0.0082971	Prom2	prominin 2
ENSMUSG00000030518	-2.0372	-0.980052	14.0864	0.000174604	0.00408509	Fam189a1	family with sequence similarity 189, member A1
ENSMUSG00000030483	-2.01413	6.6946	24.549	7.24422e-07	4.59829e-05	Cyp2b10	cytochrome P450, family 2, subfamily b, polypeptide 10
ENSMUSG00000021273	-1.99379	6.19906	61.1474	5.29587e-15	2.69708e-12	Fdft1	farnesyl diphosphate farnesyl transferase 1
ENSMUSG00000033105	-1.97258	5.63881	47.5411	5.3864e-12	1.31452e-09	Lss	lanosterol synthase
ENSMUSG00000037169	-1.96219	0.538811	10.7192	0.00106028	0.0175775	Mycn	v-myc avian myelocytomatosis viral related oncogene, neuroblastoma derived
ENSMUSG00000045776	-1.94425	5.10463	15.961	6.46603e-05	0.00184612	Lrtm1	leucine-rich repeats and transmembrane domains 1
ENSMUSG00000066361	-1.92589	4.77436	17.6457	2.66115e-05	0.000895184	Serpina3c	serine (or cysteine) peptidase inhibitor, clade A, member 3C
ENSMUSG00000026675	-1.91481	6.0768	45.5804	1.46503e-11	3.30748e-09	Hsd17b7	hydroxysteroid (17-beta) dehydrogenase 7
ENSMUSG00000075551	-1.89847	11.5174	15.3057	9.14385e-05	0.00243011	Cyp3a41a	cytochrome P450, family 3, subfamily a, polypeptide 41A
ENSMUSG00000027605	-1.89224	6.92682	50.7276	1.06119e-12	3.27309e-10	Acss2	acyl-CoA synthetase short-chain family member 2
ENSMUSG00000043439	-1.89049	1.6521	18.5068	1.693e-05	0.000635175	Epop	elongin BC and polycomb repressive complex 2 associated protein
ENSMUSG00000027983	-1.86952	5.64238	18.8323	1.42733e-05	0.000548369	Cyp2u1	cytochrome P450, family 2, subfamily u, polypeptide 1
ENSMUSG00000028179	-1.86782	9.16832	47.5353	5.40236e-12	1.31452e-09	Cth	cystathionase (cystathionine gamma-lyase)
ENSMUSG00000029188	-1.86719	1.83965	11.9048	0.000559897	0.0106574	Slc34a2	solute carrier family 34 (sodium phosphate), member 2
ENSMUSG00000029482	-1.86245	5.62357	53.4338	2.67453e-13	9.44669e-11	Aacs	acetoacetyl-CoA synthetase
ENSMUSG00000019232	-1.86082	5.88864	17.9929	2.21728e-05	0.000781905	Etnppl	ethanolamine phosphate phospholyase
ENSMUSG00000042010	-1.83935	6.40822	56.1963	6.55845e-14	2.61134e-11	Acacb	acetyl-Coenzyme A carboxylase beta
ENSMUSG00000067225	-1.83725	8.02862	21.2325	4.06815e-06	0.000193671	Cyp2c54	cytochrome P450, family 2, subfamily c, polypeptide 54
ENSMUSG00000116165	-1.81403	0.439192	12.8687	0.000334125	0.00691589	Pdxp	pyridoxal (pyridoxine, vitamin B6) phosphatase
ENSMUSG00000089873	-1.81309	2.47301	10.1101	0.00147456	0.022409	Mup13	major urinary protein 13
ENSMUSG00000001665	-1.80407	6.53272	68.7397	1.12356e-16	7.45599e-14	Gstt3	glutathione S-transferase, theta 3
ENSMUSG00000053846	-1.80226	4.20711	20.8422	4.98709e-06	0.000228977	Lipg	lipase, endothelial
ENSMUSG00000058207	-1.71737	11.1947	15.7809	7.11183e-05	0.00197893	Serpina3k	serine (or cysteine) peptidase inhibitor, clade A, member 3K
ENSMUSG00000090165	-1.70418	1.84338	24.1024	9.13486e-07	5.65097e-05	Ugt1a10	UDP glycosyltransferase 1 family, polypeptide A10
ENSMUSG00000064325	-1.70115	2.21291	8.13808	0.00433451	0.0495674	Hhip	Hedgehog-interacting protein
ENSMUSG00000066153	-1.6969	2.3275	9.9543	0.00160474	0.0238499	Mup21	major urinary protein 21
ENSMUSG00000079497	-1.68539	-1.60842	8.1839	0.00422637	0.0485844	Gm13420	predicted gene 13420
ENSMUSG00000023832	-1.6794	5.94326	70.995	3.5813e-17	2.70438e-14	Acat2	acetyl-Coenzyme A acetyltransferase 2
ENSMUSG00000071551	-1.67508	6.2764	27.9183	1.26548e-07	1.04973e-05	Akr1c19	aldo-keto reductase family 1, member C19
ENSMUSG00000073830	-1.66884	6.9454	16.4642	4.95782e-05	0.00150584	Mup14	major urinary protein 14
ENSMUSG00000020072	-1.66211	6.73335	62.3072	2.93856e-15	1.60879e-12	Pbld2	phenazine biosynthesis-like protein domain containing 2
ENSMUSG00000100586	-1.62858	2.27521	11.8867	0.000565354	0.0107192	Vmn1r90	vomeronasal 1 receptor 90
ENSMUSG00000022679	-1.61664	4.10374	64.1682	1.14238e-15	6.76136e-13	Mpv17l	Mpv17 transgene, kidney disease mutant-like
ENSMUSG00000006378	-1.60761	6.33443	39.3572	3.52942e-10	5.99153e-08	Gcat	glycine C-acetyltransferase (2-amino-3-ketobutyrate-coenzyme A ligase)
ENSMUSG00000027870	-1.58916	6.54042	24.6928	6.72364e-07	4.34339e-05	Hao2	hydroxyacid oxidase 2
ENSMUSG00000030670	-1.58843	3.51554	51.6409	6.66399e-13	2.17813e-10	Cyp2r1	cytochrome P450, family 2, subfamily r, polypeptide 1
ENSMUSG00000032193	-1.5871	7.46577	29.9839	4.35656e-08	4.1844e-06	Ldlr	low density lipoprotein receptor
ENSMUSG00000029575	-1.58068	4.07187	60.7834	6.37122e-15	3.17098e-12	Mmab	methylmalonic aciduria (cobalamin deficiency) cblB type homolog (human)
ENSMUSG00000018362	-1.57507	3.9219	13.5656	0.000230374	0.00508053	Kpna2	karyopherin (importin) alpha 2
ENSMUSG00000032271	-1.57364	6.44044	9.2605	0.00234149	0.0314477	Nnmt	nicotinamide N-methyltransferase
ENSMUSG00000032018	-1.5726	8.24075	63.2605	1.81102e-15	1.04367e-12	Sc5d	sterol-C5-desaturase
ENSMUSG00000022948	-1.5646	3.95731	16.334	5.31038e-05	0.00158436	Setd4	SET domain containing 4
ENSMUSG00000051111	-1.55457	-0.306024	15.6224	7.73339e-05	0.00211164	Sv2c	synaptic vesicle glycoprotein 2c
ENSMUSG00000057503	-1.54619	3.1622	10.1793	0.00142026	0.0218108	Olfr1459	olfactory receptor 1459
ENSMUSG00000026348	-1.54136	5.02618	28.0011	1.21245e-07	1.02121e-05	Acmsd	amino carboxymuconate semialdehyde decarboxylase
ENSMUSG00000110439	-1.5263	13.3426	13.3937	0.000252473	0.00546335	Mup22	major urinary protein 22
ENSMUSG00000038217	-1.51322	6.04998	58.4679	2.06634e-14	9.38386e-12	Tlcd2	TLC domain containing 2
ENSMUSG00000025153	-1.494	9.21617	42.0421	8.93306e-11	1.68642e-08	Fasn	fatty acid synthase
ENSMUSG00000002769	-1.4754	9.7334	32.6234	1.11862e-08	1.2893e-06	Gnmt	glycine N-methyltransferase
ENSMUSG00000029650	-1.47345	5.94687	32.4183	1.24307e-08	1.4032e-06	Slc46a3	solute carrier family 46, member 3
ENSMUSG00000065987	-1.47026	0.79522	20.4517	6.11567e-06	0.000266257	Cd209b	CD209b antigen
ENSMUSG00000022463	-1.44591	6.34463	43.1767	5.00116e-11	9.9564e-09	Srebf2	sterol regulatory element binding factor 2
ENSMUSG00000010663	-1.44387	8.94758	45.952	1.21185e-11	2.7935e-09	Fads1	fatty acid desaturase 1
ENSMUSG00000021135	-1.43842	8.41809	40.8939	1.60718e-10	2.88489e-08	Slc10a1	solute carrier family 10 (sodium/bile acid cotransporter family), member 1
ENSMUSG00000023087	-1.42693	7.59953	10.9293	0.000946556	0.0160563	Noct	nocturnin
ENSMUSG00000054263	-1.41073	9.02844	19.5833	9.63091e-06	0.000391377	Lifr	LIF receptor alpha
ENSMUSG00000074254	-1.4086	8.29847	17.9178	2.30658e-05	0.000805669	Cyp2a4	cytochrome P450, family 2, subfamily a, polypeptide 4
ENSMUSG00000079015	-1.40606	9.31929	30.3233	3.65709e-08	3.6075e-06	Serpina1c	serine (or cysteine) peptidase inhibitor, clade A, member 1C
ENSMUSG00000026272	-1.37272	8.63621	17.7733	2.48853e-05	0.000852837	Agxt	alanine-glyoxylate aminotransferase
ENSMUSG00000034926	-1.36717	10.0863	27.7242	1.39899e-07	1.13879e-05	Dhcr24	24-dehydrocholesterol reductase
ENSMUSG00000053303	-1.36454	7.36906	17.9176	2.30675e-05	0.000805669	Slc22a26	solute carrier family 22 (organic cation transporter), member 26
ENSMUSG00000024981	-1.35653	8.24355	39.0835	4.06058e-10	6.63602e-08	Acsl5	acyl-CoA synthetase long-chain family member 5
ENSMUSG00000020917	-1.35609	8.08636	49.1397	2.38362e-12	6.83858e-10	Acly	ATP citrate lyase
ENSMUSG00000030378	-1.35587	8.54124	18.1078	2.08745e-05	0.000744513	Sult2a8	sulfotransferase family 2A, dehydroepiandrosterone (DHEA)-preferring, member 8
ENSMUSG00000030088	-1.33668	10.2216	30.0721	4.16285e-08	4.03373e-06	Aldh1l1	aldehyde dehydrogenase 1 family, member L1
ENSMUSG00000078799	-1.33617	5.78482	9.56007	0.00198856	0.0280316	Sult2a5	sulfotransferase family 2A, dehydroepiandrosterone (DHEA)-preferring, member 5
ENSMUSG00000076441	-1.32507	11.4247	17.1353	3.481e-05	0.00111448	Ass1	argininosuccinate synthetase 1
ENSMUSG00000001670	-1.3211	10.3457	9.7888	0.00175578	0.0254869	Tat	tyrosine aminotransferase
ENSMUSG00000098022	-1.30662	1.50744	12.9524	0.000319513	0.00668293	Zfp82	zinc finger protein 82
ENSMUSG00000006711	-1.28001	2.84777	22.7433	1.85152e-06	9.93783e-05	D130043K22Rik	RIKEN cDNA D130043K22 gene
ENSMUSG00000067235	-1.2782	10.0507	27.7479	1.38201e-07	1.13351e-05	H2-Q10	histocompatibility 2, Q region locus 10
ENSMUSG00000040213	-1.27613	7.6813	47.7865	4.75245e-12	1.18842e-09	Kyat3	kynurenine aminotransferase 3
ENSMUSG00000108763	-1.2717	1.64087	16.5561	4.72327e-05	0.00145274	Gm36028	predicted gene, 36028
ENSMUSG00000032649	-1.26612	3.45779	10.5699	0.00114947	0.0186047	Colgalt2	collagen beta(1-O)galactosyltransferase 2
ENSMUSG00000047617	-1.25681	4.24349	10.1148	0.00147084	0.0223835	Paxx	non-homologous end joining factor
ENSMUSG00000015806	-1.25436	8.13093	29.1237	6.79008e-08	6.30068e-06	Qdpr	quinoid dihydropteridine reductase
ENSMUSG00000025464	-1.24289	5.3934	31.6455	1.85044e-08	2.03632e-06	Paox	polyamine oxidase (exo-N4-amino)
ENSMUSG00000025813	-1.23299	5.24807	15.8232	6.9545e-05	0.00194008	Homer2	homer scaffolding protein 2
ENSMUSG00000031289	-1.23105	1.13601	8.60736	0.00334807	0.0406878	Il13ra2	interleukin 13 receptor, alpha 2
ENSMUSG00000021252	-1.22504	5.458	30.4873	3.36066e-08	3.37592e-06	Erg28	ergosterol biosynthesis 28
ENSMUSG00000044005	-1.22441	8.79028	17.813	2.43714e-05	0.000842403	Gls2	glutaminase 2 (liver, mitochondrial)
ENSMUSG00000027246	-1.22387	1.78115	9.22221	0.00239096	0.0319461	Ell3	elongation factor RNA polymerase II-like 3
ENSMUSG00000029247	-1.22312	7.77858	27.5938	1.49661e-07	1.19614e-05	Paics	phosphoribosylaminoimidazole carboxylase, phosphoribosylaminoribosylaminoimidazole, succinocarboxamide synthetase
ENSMUSG00000042834	-1.21999	3.7967	18.0491	2.15282e-05	0.000762857	Nrep	neuronal regeneration related protein
ENSMUSG00000038370	-1.2174	4.66644	10.1161	0.00146976	0.0223827	Pcp4l1	Purkinje cell protein 4-like 1
ENSMUSG00000031767	-1.20818	6.92727	20.235	6.84867e-06	0.000293533	Nudt7	nudix (nucleoside diphosphate linked moiety X)-type motif 7
ENSMUSG00000078680	-1.20759	6.96553	15.2644	9.34622e-05	0.00246763	Mup10	major urinary protein 10
ENSMUSG00000037278	-1.20734	5.44856	39.8018	2.81083e-10	4.8468e-08	Tmem97	transmembrane protein 97
ENSMUSG00000094439	-1.2062	-0.678073	9.45391	0.002107	0.0292021	Gm21969	predicted gene 21969
ENSMUSG00000026202	-1.20145	6.64877	20.9564	4.69847e-06	0.000217991	Tuba4a	tubulin, alpha 4A
ENSMUSG00000030934	-1.20082	9.54799	11.8778	0.000568079	0.010743	Oat	ornithine aminotransferase
ENSMUSG00000016028	-1.19503	4.92387	27.1507	1.88197e-07	1.436e-05	Celsr1	cadherin, EGF LAG seven-pass G-type receptor 1
ENSMUSG00000046070	-1.19387	7.09153	17.4985	2.87528e-05	0.00094971	Igfals	insulin-like growth factor binding protein, acid labile subunit
ENSMUSG00000039648	-1.19217	5.53325	17.6651	2.63419e-05	0.000888847	Kyat1	kynurenine aminotransferase 1
ENSMUSG00000074768	-1.18618	11.7258	17.3677	3.08011e-05	0.00100824	Bhmt	betaine-homocysteine methyltransferase
ENSMUSG00000090236	-1.17987	-0.148228	10.6968	0.00107322	0.0177645	Car15	carbonic anhydrase 15
ENSMUSG00000030219	-1.16948	0.249831	8.66812	0.00323825	0.0397057	Erp27	endoplasmic reticulum protein 27
ENSMUSG00000030946	-1.16444	5.48055	12.3036	0.000452079	0.008879	Lhpp	phospholysine phosphohistidine inorganic pyrophosphate phosphatase
ENSMUSG00000040660	-1.16283	9.10636	33.0015	9.20866e-09	1.10197e-06	Cyp2b9	cytochrome P450, family 2, subfamily b, polypeptide 9
ENSMUSG00000043091	-1.15829	6.30665	9.4169	0.00214995	0.0297045	Tuba1c	tubulin, alpha 1C
ENSMUSG00000042216	-1.14478	2.9099	21.8439	2.95756e-06	0.00014855	Sgsm1	small G protein signaling modulator 1
ENSMUSG00000025429	-1.14192	4.04805	39.2596	3.71034e-10	6.22787e-08	Pstpip2	proline-serine-threonine phosphatase-interacting protein 2
ENSMUSG00000025200	-1.13777	5.37117	35.3412	2.7671e-09	3.74053e-07	Cwf19l1	CWF19-like 1, cell cycle control (S. pombe)
ENSMUSG00000071177	-1.13742	6.39609	20.6459	5.52554e-06	0.000247451	Serpina1d	serine (or cysteine) peptidase inhibitor, clade A, member 1D
ENSMUSG00000036216	-1.13635	5.64986	27.3402	1.70623e-07	1.33446e-05	Leap2	liver-expressed antimicrobial peptide 2
ENSMUSG00000066366	-1.13617	11.2056	44.6389	2.36942e-11	5.13743e-09	Serpina1a	serine (or cysteine) peptidase inhibitor, clade A, member 1A
ENSMUSG00000027762	-1.13386	3.90684	10.325	0.00131239	0.0204119	Sucnr1	succinate receptor 1
ENSMUSG00000025190	-1.11679	8.0277	18.2709	1.9161e-05	0.000695069	Got1	glutamic-oxaloacetic transaminase 1, soluble
ENSMUSG00000019883	-1.11661	6.33527	52.3066	4.74765e-13	1.62451e-10	Echdc1	enoyl Coenzyme A hydratase domain containing 1
ENSMUSG00000042978	-1.1086	5.59134	10.7432	0.00104662	0.0174164	Sbk1	SH3-binding kinase 1
ENSMUSG00000068101	-1.10088	1.43812	9.86748	0.00168226	0.0246091	Cenpm	centromere protein M
ENSMUSG00000071178	-1.10087	10.4575	23.1969	1.46233e-06	8.21118e-05	Serpina1b	serine (or cysteine) preptidase inhibitor, clade A, member 1B
ENSMUSG00000028445	-1.09503	5.67663	13.0055	0.000310575	0.0065084	Enho	energy homeostasis associated
ENSMUSG00000109771	-1.08657	1.41243	12.8056	0.000345577	0.00712109	Gm35315	predicted gene, 35315
ENSMUSG00000036854	-1.0836	2.15946	8.81982	0.00297976	0.0374363	Hspb6	heat shock protein, alpha-crystallin-related, B6
ENSMUSG00000069899	-1.08253	0.68451	9.29166	0.002302	0.0310605	Gm12166	predicted gene 12166
ENSMUSG00000089960	-1.07933	9.35494	16.0862	6.05221e-05	0.00176481	Ugt1a1	UDP glucuronosyltransferase 1 family, polypeptide A1
ENSMUSG00000027513	-1.07726	11.1027	12.0516	0.00051747	0.0100284	Pck1	phosphoenolpyruvate carboxykinase 1, cytosolic
ENSMUSG00000022236	-1.07566	1.85935	8.54156	0.00347128	0.0418599	Ropn1l	ropporin 1-like
ENSMUSG00000008035	-1.07442	5.23258	18.4555	1.73915e-05	0.000646615	Mid1ip1	Mid1 interacting protein 1 (gastrulation specific G12-like (zebrafish))
ENSMUSG00000051483	-1.06458	5.84722	24.473	7.53594e-07	4.74223e-05	Cbr1	carbonyl reductase 1
ENSMUSG00000026189	-1.06157	7.3323	24.8012	6.35593e-07	4.13022e-05	Pecr	peroxisomal trans-2-enoyl-CoA reductase
ENSMUSG00000030711	-1.05481	8.60761	21.6575	3.25939e-06	0.000161123	Sult1a1	sulfotransferase family 1A, phenol-preferring, member 1
ENSMUSG00000083012	-1.05242	1.89898	9.19906	0.0024214	0.0322348	Fam220a	family with sequence similarity 220, member A
ENSMUSG00000064254	-1.0523	5.76803	10.2013	0.00140338	0.0215819	Ethe1	ethylmalonic encephalopathy 1
ENSMUSG00000052562	-1.05142	7.8264	30.4549	3.41723e-08	3.41707e-06	Slc22a30	solute carrier family 22, member 30
ENSMUSG00000026295	-1.04944	6.26003	22.9158	1.69253e-06	9.2201e-05	Spp2	secreted phosphoprotein 2
ENSMUSG00000063730	-1.04868	4.77618	16.1841	5.74751e-05	0.00169621	Hsd3b2	hydroxy-delta-5-steroid dehydrogenase, 3 beta- and steroid delta-isomerase 2
ENSMUSG00000070811	-1.04835	7.00734	16.7399	4.28688e-05	0.00134496	Sult2a2	sulfotransferase family 2A, dehydroepiandrosterone (DHEA)-preferring, member 2
ENSMUSG00000028671	-1.04086	3.05674	9.9979	0.00156719	0.0234273	Gale	galactose-4-epimerase, UDP
ENSMUSG00000020123	-1.03952	5.8478	8.30671	0.00394989	0.0460797	Avpr1a	arginine vasopressin receptor 1A
ENSMUSG00000079012	-1.03783	7.41587	15.9605	6.46774e-05	0.00184612	Serpina3m	serine (or cysteine) peptidase inhibitor, clade A, member 3M
ENSMUSG00000025317	-1.0361	5.85892	25.0523	5.57949e-07	3.71765e-05	Car5a	carbonic anhydrase 5a, mitochondrial
ENSMUSG00000030109	-1.03572	6.54545	26.9417	2.09683e-07	1.57088e-05	Slc6a12	solute carrier family 6 (neurotransmitter transporter, betaine/GABA), member 12
ENSMUSG00000025934	-1.0339	9.61017	16.828	4.09259e-05	0.00129141	Gsta3	glutathione S-transferase, alpha 3
ENSMUSG00000025533	-1.03257	8.74031	10.5221	0.00117956	0.0189904	Asl	argininosuccinate lyase
ENSMUSG00000071711	-1.03036	5.80369	31.218	2.30619e-08	2.42804e-06	Mpst	mercaptopyruvate sulfurtransferase
ENSMUSG00000031168	-1.02991	7.24099	37.7285	8.1309e-10	1.22799e-07	Ebp	phenylalkylamine Ca2+ antagonist (emopamil) binding protein
ENSMUSG00000024158	-1.02413	6.89928	35.2203	2.94445e-09	3.93174e-07	Hagh	hydroxyacyl glutathione hydrolase
ENSMUSG00000034424	-1.02028	6.05807	31.4453	2.05141e-08	2.1867e-06	Gcsh	glycine cleavage system protein H (aminomethyl carrier)
ENSMUSG00000040938	-1.01938	4.04185	11.5441	0.000679657	0.0123517	Slc16a11	solute carrier family 16 (monocarboxylic acid transporters), member 11
ENSMUSG00000024354	-1.01456	6.39549	20.8421	4.98754e-06	0.000228977	Slc23a1	solute carrier family 23 (nucleobase transporters), member 1
ENSMUSG00000045282	-1.0095	5.75975	24.6857	6.74817e-07	4.34642e-05	Tmem86b	transmembrane protein 86B
ENSMUSG00000056973	-1.00751	9.19547	26.9864	2.04891e-07	1.54842e-05	Ces1d	carboxylesterase 1D
ENSMUSG00000049858	-1.00637	6.84112	15.9561	6.48278e-05	0.00184612	Suox	sulfite oxidase
ENSMUSG00000025277	-1.00216	4.84792	35.2941	2.83487e-09	3.80864e-07	Abhd6	abhydrolase domain containing 6
ENSMUSG00000074639	-0.995267	7.27266	23.2689	1.40859e-06	7.97072e-05	Rdh16f2	RDH16 family member 2
ENSMUSG00000060371	-0.991872	2.36276	16.1927	5.72143e-05	0.00169087	Caln1	calneuron 1
ENSMUSG00000024747	-0.990138	7.44348	17.9395	2.28039e-05	0.000800291	Aldh1a7	aldehyde dehydrogenase family 1, subfamily A7
ENSMUSG00000035836	-0.982102	8.73298	12.8782	0.000332425	0.00689335	Ugt2b1	UDP glucuronosyltransferase 2 family, polypeptide B1
ENSMUSG00000001666	-0.978836	7.34582	36.2623	1.72468e-09	2.45252e-07	Ddt	D-dopachrome tautomerase
ENSMUSG00000074882	-0.976053	7.46917	27.4349	1.6247e-07	1.27524e-05	Cyp2c68	cytochrome P450, family 2, subfamily c, polypeptide 68
ENSMUSG00000001663	-0.975311	7.48176	28.4367	9.68128e-08	8.44663e-06	Gstt1	glutathione S-transferase, theta 1
ENSMUSG00000036904	-0.974467	5.23539	20.3818	6.34317e-06	0.000274999	Fzd8	frizzled class receptor 8
ENSMUSG00000018821	-0.973524	3.22977	25.4446	4.55274e-07	3.1254e-05	Avpi1	arginine vasopressin-induced 1
ENSMUSG00000040583	-0.968013	8.31874	18.1776	2.01234e-05	0.000724806	Cyp2b13	cytochrome P450, family 2, subfamily b, polypeptide 13
ENSMUSG00000047554	-0.962495	4.90747	38.553	5.32864e-10	8.45594e-08	Tmem41b	transmembrane protein 41B
ENSMUSG00000020733	-0.961732	7.10243	22.7641	1.83153e-06	9.87899e-05	Slc9a3r1	solute carrier family 9 (sodium/hydrogen exchanger), member 3 regulator 1
ENSMUSG00000024665	-0.96133	9.15174	13.4221	0.000248678	0.00539723	Fads2	fatty acid desaturase 2
ENSMUSG00000031924	-0.960437	8.75615	30.3551	3.59769e-08	3.56497e-06	Cyb5b	cytochrome b5 type B
ENSMUSG00000003528	-0.959152	6.64705	16.7004	4.37714e-05	0.0013674	Slc25a1	solute carrier family 25 (mitochondrial carrier, citrate transporter), member 1
ENSMUSG00000032420	-0.95833	7.18491	14.1855	0.00016564	0.003913	Nt5e	5' nucleotidase, ecto
ENSMUSG00000032548	-0.954919	6.22379	36.3059	1.68652e-09	2.41393e-07	Slco2a1	solute carrier organic anion transporter family, member 2a1
ENSMUSG00000035948	-0.950909	7.13178	25.4856	4.45706e-07	3.06935e-05	Acss3	acyl-CoA synthetase short-chain family member 3
ENSMUSG00000032418	-0.950845	6.9907	12.8775	0.000332558	0.00689335	Me1	malic enzyme 1, NADP(+)-dependent, cytosolic
ENSMUSG00000024899	-0.948955	8.49623	25.2704	4.98303e-07	3.38893e-05	Papss2	3'-phosphoadenosine 5'-phosphosulfate synthase 2
ENSMUSG00000042213	-0.948392	4.3698	8.9886	0.00271668	0.0349546	Zfand4	zinc finger, AN1-type domain 4
ENSMUSG00000094786	-0.948044	2.95347	8.30827	0.0039465	0.0460797	Gm14403	predicted gene 14403
ENSMUSG00000037798	-0.946568	11.8236	13.3526	0.000258062	0.00557328	Mat1a	methionine adenosyltransferase I, alpha
ENSMUSG00000020017	-0.945939	8.23874	12.7805	0.000350258	0.00718866	Hal	histidine ammonia lyase
ENSMUSG00000020122	-0.944926	8.00381	12.6142	0.000382817	0.00771299	Egfr	epidermal growth factor receptor
ENSMUSG00000045094	-0.9446	4.64553	20.776	5.1627e-06	0.00023456	Arhgef37	Rho guanine nucleotide exchange factor (GEF) 37
ENSMUSG00000021335	-0.944179	4.1073	23.214	1.44941e-06	8.15957e-05	Slc17a1	solute carrier family 17 (sodium phosphate), member 1
ENSMUSG00000035834	-0.943399	3.06814	13.2899	0.000266836	0.0057395	Polr3g	polymerase (RNA) III (DNA directed) polypeptide G
ENSMUSG00000040918	-0.943103	7.14233	25.0766	5.50981e-07	3.7126e-05	Slc19a2	solute carrier family 19 (thiamine transporter), member 2
ENSMUSG00000052974	-0.942998	9.34158	10.6486	0.00110152	0.018042	Cyp2f2	cytochrome P450, family 2, subfamily f, polypeptide 2
ENSMUSG00000024391	-0.941474	7.50771	24.4216	7.73977e-07	4.85654e-05	Apom	apolipoprotein M
ENSMUSG00000018846	-0.940818	7.22752	30.1565	3.98544e-08	3.8963e-06	Pank3	pantothenate kinase 3
ENSMUSG00000058022	-0.936647	6.75138	19.9182	8.0826e-06	0.000339082	Adtrp	androgen dependent TFPI regulating protein
ENSMUSG00000042248	-0.935633	8.34957	17.2547	3.26892e-05	0.00105631	Cyp2c37	cytochrome P450, family 2. subfamily c, polypeptide 37
ENSMUSG00000020140	-0.935186	3.9706	16.1583	5.82622e-05	0.00171024	Lgr5	leucine rich repeat containing G protein coupled receptor 5
ENSMUSG00000015337	-0.934711	4.74681	14.1171	0.000171776	0.00404036	Endog	endonuclease G
ENSMUSG00000024978	-0.928351	7.89601	23.5567	1.21286e-06	7.08275e-05	Gpam	glycerol-3-phosphate acyltransferase, mitochondrial
ENSMUSG00000022218	-0.927996	4.09588	14.7688	0.000121529	0.00305903	Tgm1	transglutaminase 1, K polypeptide
ENSMUSG00000052392	-0.926522	6.93152	14.0233	0.00018056	0.00417098	Acot4	acyl-CoA thioesterase 4
ENSMUSG00000027597	-0.925682	10.2519	9.53188	0.00201933	0.0283289	Ahcy	S-adenosylhomocysteine hydrolase
ENSMUSG00000044986	-0.920131	7.48609	18.7232	1.51132e-05	0.000577598	Tst	thiosulfate sulfurtransferase, mitochondrial
ENSMUSG00000029368	-0.917596	15.8291	20.5306	5.86853e-06	0.000259103	Alb	albumin
ENSMUSG00000039450	-0.911482	6.17638	13.5437	0.000233074	0.00511945	Dcxr	dicarbonyl L-xylulose reductase
ENSMUSG00000001313	-0.910577	3.63081	10.2909	0.0013369	0.0207342	Rnd2	Rho family GTPase 2
ENSMUSG00000028076	-0.908083	7.65528	12.3309	0.000445528	0.00877088	Cd1d1	CD1d1 antigen
ENSMUSG00000038641	-0.902839	7.84507	15.1826	9.75983e-05	0.00255659	Akr1d1	aldo-keto reductase family 1, member D1
ENSMUSG00000009614	-0.902475	9.97858	19.5391	9.85614e-06	0.000397495	Sardh	sarcosine dehydrogenase
ENSMUSG00000029246	-0.902399	4.7136	8.1353	0.00434116	0.0496175	Ppat	phosphoribosyl pyrophosphate amidotransferase
ENSMUSG00000031725	-0.896269	8.07007	17.8051	2.44729e-05	0.000843989	Ces1f	carboxylesterase 1F
ENSMUSG00000019082	-0.894694	7.34688	19.2971	1.11875e-05	0.000439847	Slc25a22	solute carrier family 25 (mitochondrial carrier, glutamate), member 22
ENSMUSG00000067813	-0.894445	4.0452	12.7267	0.000360481	0.00734341	Xkr9	X-linked Kx blood group related 9
ENSMUSG00000066154	-0.893342	10.8397	8.66951	0.00323578	0.0396977	Mup3	major urinary protein 3
ENSMUSG00000074521	-0.886707	3.13093	8.38822	0.00377661	0.0445604	Gm14327	predicted gene 14327
ENSMUSG00000035780	-0.886014	8.08051	23.1154	1.52565e-06	8.45829e-05	Ugt2a3	UDP glucuronosyltransferase 2 family, polypeptide A3
ENSMUSG00000025137	-0.88347	7.93103	28.2702	1.05509e-07	8.99046e-06	Pcyt2	phosphate cytidylyltransferase 2, ethanolamine
ENSMUSG00000041220	-0.877374	6.2624	11.75	0.000608425	0.0113395	Elovl6	ELOVL family member 6, elongation of long chain fatty acids (yeast)
ENSMUSG00000031482	-0.876096	9.17307	14.2511	0.000159969	0.00381192	Slc25a15	solute carrier family 25 (mitochondrial carrier ornithine transporter), member 15
ENSMUSG00000068874	-0.873371	7.72669	20.4638	6.07706e-06	0.000265632	Selenbp1	selenium binding protein 1
ENSMUSG00000032028	-0.871038	4.94583	8.97853	0.0027317	0.0350823	Nxpe2	neurexophilin and PC-esterase domain family, member 2
ENSMUSG00000029369	-0.870274	8.23024	27.7549	1.37702e-07	1.13351e-05	Afm	afamin
ENSMUSG00000023262	-0.870234	5.52932	17.9578	2.25855e-05	0.000793901	Acy1	aminoacylase 1
ENSMUSG00000042102	-0.870072	8.74486	26.3443	2.85656e-07	2.08256e-05	Dmgdh	dimethylglycine dehydrogenase precursor
ENSMUSG00000025347	-0.867955	8.29678	16.5933	4.63134e-05	0.00143251	Mettl7b	methyltransferase like 7B
ENSMUSG00000054630	-0.863323	9.30347	15.1722	9.81371e-05	0.00256151	Ugt2b5	UDP glucuronosyltransferase 2 family, polypeptide B5
ENSMUSG00000024818	-0.862372	4.5119	26.9372	2.10178e-07	1.57088e-05	Slc25a45	solute carrier family 25, member 45
ENSMUSG00000057103	-0.858033	6.80904	10.9393	0.000941454	0.0159945	Nat8f1	N-acetyltransferase 8 (GCN5-related) family member 1
ENSMUSG00000036863	-0.857636	3.69692	12.4992	0.00040712	0.00811979	Syde2	synapse defective 1, Rho GTPase, homolog 2 (C. elegans)
ENSMUSG00000026526	-0.856307	7.39988	14.4764	0.00014193	0.00345347	Fh1	fumarate hydratase 1
ENSMUSG00000074207	-0.855452	10.1254	16.1559	5.83381e-05	0.00171024	Adh1	alcohol dehydrogenase 1 (class I)
ENSMUSG00000069919	-0.850661	7.36937	9.40003	0.00216982	0.0299037	Hba-a1	hemoglobin alpha, adult chain 1
ENSMUSG00000019987	-0.843504	9.91367	11.8617	0.000573	0.0108081	Arg1	arginase, liver
ENSMUSG00000026270	-0.841754	4.35655	9.08816	0.0025727	0.0335754	Capn10	calpain 10
ENSMUSG00000050541	-0.841464	6.10728	14.7065	0.000125612	0.00315095	Adra1b	adrenergic receptor, alpha 1b
ENSMUSG00000047797	-0.83857	9.11918	11.1449	0.000842648	0.014657	Gjb1	gap junction protein, beta 1
ENSMUSG00000033715	-0.834913	8.72779	10.4025	0.00125844	0.0198415	Akr1c14	aldo-keto reductase family 1, member C14
ENSMUSG00000040767	-0.8273	2.94673	10.3333	0.0013065	0.0203782	Snrnp25	small nuclear ribonucleoprotein 25 (U11/U12)
ENSMUSG00000030284	-0.826187	5.2574	15.598	7.83377e-05	0.00213373	Creld1	cysteine-rich with EGF-like domains 1
ENSMUSG00000052520	-0.825678	9.16822	24.6019	7.04824e-07	4.49998e-05	Cyp2j5	cytochrome P450, family 2, subfamily j, polypeptide 5
ENSMUSG00000036368	-0.824443	5.98846	15.9276	6.58127e-05	0.0018693	Rmdn2	regulator of microtubule dynamics 2
ENSMUSG00000069456	-0.824072	6.28163	16.0781	6.07842e-05	0.00176775	Rdh16	retinol dehydrogenase 16
ENSMUSG00000079429	-0.823361	3.55781	12.4971	0.000407574	0.00812143	Mroh2a	maestro heat-like repeat family member 2A
ENSMUSG00000025792	-0.82227	7.16488	15.3624	8.87375e-05	0.00236983	Slc25a10	solute carrier family 25 (mitochondrial carrier, dicarboxylate transporter), member 10
ENSMUSG00000044279	-0.821745	3.33729	15.0168	0.000106559	0.00274858	Crb3	crumbs family member 3
ENSMUSG00000040147	-0.818672	8.06306	22.5972	1.9978e-06	0.000105606	Maob	monoamine oxidase B
ENSMUSG00000020774	-0.818369	4.06031	16.5822	4.65873e-05	0.00143895	Aspa	aspartoacylase
ENSMUSG00000028393	-0.814534	7.60597	10.7989	0.00101559	0.0169515	Alad	aminolevulinate, delta-, dehydratase
ENSMUSG00000020089	-0.811643	7.02163	13.6787	0.000216897	0.00485667	Ppa1	pyrophosphatase (inorganic) 1
ENSMUSG00000027261	-0.811137	7.50492	14.1365	0.000170014	0.00400768	Hao1	hydroxyacid oxidase 1, liver
ENSMUSG00000040706	-0.807672	7.07983	17.8355	2.40843e-05	0.000834529	Agmat	agmatine ureohydrolase (agmatinase)
ENSMUSG00000010601	-0.804747	6.6954	10.9491	0.000936496	0.0159226	Apol7a	apolipoprotein L 7a
ENSMUSG00000031613	-0.804684	7.22652	17.6218	2.69488e-05	0.000903312	Hpgd	hydroxyprostaglandin dehydrogenase 15 (NAD)
ENSMUSG00000048371	-0.804012	6.01767	19.6078	9.50824e-06	0.000389198	Pdp2	pyruvate dehyrogenase phosphatase catalytic subunit 2
ENSMUSG00000029260	-0.79609	9.02511	19.4704	1.0217e-05	0.000408288	Ugt2b34	UDP glucuronosyltransferase 2 family, polypeptide B34
ENSMUSG00000024118	-0.795058	5.16552	9.08153	0.00258203	0.0336571	Tedc2	tubulin epsilon and delta complex 2
ENSMUSG00000110344	-0.79384	2.57713	9.04751	0.00263054	0.0340864	Smim36	small integral membrane protein 36
ENSMUSG00000028127	-0.790951	9.07207	19.46	1.02729e-05	0.000409774	Abcd3	ATP-binding cassette, sub-family D (ALD), member 3
ENSMUSG00000028145	-0.789057	4.1179	15.0578	0.000104266	0.00270215	Them4	thioesterase superfamily member 4
ENSMUSG00000047793	-0.784632	5.25923	10.4543	0.00122365	0.0194281	Sned1	sushi, nidogen and EGF-like domains 1
ENSMUSG00000024039	-0.783746	9.19284	15.198	9.68064e-05	0.00254054	Cbs	cystathionine beta-synthase
ENSMUSG00000000301	-0.783409	7.3376	23.7518	1.09593e-06	6.504e-05	Pemt	phosphatidylethanolamine N-methyltransferase
ENSMUSG00000006494	-0.782737	6.33814	15.9466	6.51563e-05	0.00185306	Pdk1	pyruvate dehydrogenase kinase, isoenzyme 1
ENSMUSG00000046352	-0.781791	7.94987	15.739	7.2708e-05	0.00201039	Gjb2	gap junction protein, beta 2
ENSMUSG00000032330	-0.781103	6.59319	13.9641	0.000186337	0.00428634	Cox7a2	cytochrome c oxidase subunit 7A2
ENSMUSG00000023070	-0.777323	10.2178	13.108	0.000294039	0.00623405	Rgn	regucalcin
ENSMUSG00000109482	-0.776539	7.08684	14.5202	0.000138662	0.00339659	Gm4756	predicted gene 4756
ENSMUSG00000030122	-0.776199	8.59766	20.8215	5.04145e-06	0.000230283	Ptms	parathymosin
ENSMUSG00000003135	-0.774422	5.15594	11.7439	0.000610416	0.0113669	Cnot11	CCR4-NOT transcription complex, subunit 11
ENSMUSG00000036151	-0.773649	5.25731	17.4785	2.90568e-05	0.000958306	Tm6sf2	transmembrane 6 superfamily member 2
ENSMUSG00000028150	-0.77187	6.08103	9.8909	0.00166098	0.0244301	Rorc	RAR-related orphan receptor gamma
ENSMUSG00000021871	-0.769133	5.5044	14.494	0.000140608	0.00343658	Gm49342	predicted gene, 49342
ENSMUSG00000046814	-0.768744	5.59675	25.7537	3.87892e-07	2.71388e-05	Gchfr	GTP cyclohydrolase I feedback regulator
ENSMUSG00000047822	-0.766952	4.46003	12.5574	0.000394632	0.00792848	Angptl8	angiopoietin-like 8
ENSMUSG00000019312	-0.766514	6.64081	13.1329	0.000290154	0.00616302	Grb7	growth factor receptor bound protein 7
ENSMUSG00000022237	-0.765348	5.79005	10.8769	0.000973721	0.0163775	Ankrd33b	ankyrin repeat domain 33B
ENSMUSG00000002588	-0.765182	9.64645	9.23714	0.00237156	0.0317449	Pon1	paraoxonase 1
ENSMUSG00000038412	-0.764944	4.7231	9.24023	0.00236755	0.0317301	Higd1a	HIG1 domain family, member 1A
ENSMUSG00000027761	-0.764509	8.07834	15.1791	9.77796e-05	0.00255827	Aadac	arylacetamide deacetylase
ENSMUSG00000006575	-0.762952	3.32535	11.507	0.000693354	0.0125382	Rundc3a	RUN domain containing 3A
ENSMUSG00000020053	-0.762387	9.62128	13.2856	0.000267447	0.00574198	Igf1	insulin-like growth factor 1
ENSMUSG00000050323	-0.758899	3.44421	12.5708	0.000391813	0.00787907	Ndufaf6	NADH:ubiquinone oxidoreductase complex assembly factor 6
ENSMUSG00000039438	-0.758256	8.06259	23.3176	1.37334e-06	7.7914e-05	Ttc36	tetratricopeptide repeat domain 36
ENSMUSG00000028024	-0.758023	7.05913	17.5125	2.85431e-05	0.000945635	Enpep	glutamyl aminopeptidase
ENSMUSG00000045319	-0.753087	5.22866	10.801	0.00101443	0.0169515	Proser2	proline and serine rich 2
ENSMUSG00000040181	-0.751848	8.41358	17.7136	2.56784e-05	0.000873184	Fmo1	flavin containing monooxygenase 1
ENSMUSG00000032449	0.75152	4.01746	10.0574	0.00151741	0.0229013	Slc25a36	solute carrier family 25, member 36
ENSMUSG00000003617	0.75331	11.1565	16.1772	5.76848e-05	0.00169621	Cp	ceruloplasmin
ENSMUSG00000024074	0.756074	5.24117	22.063	2.63846e-06	0.000134685	Crim1	cysteine rich transmembrane BMP regulator 1 (chordin like)
ENSMUSG00000025743	0.757799	7.26944	10.9889	0.000916615	0.0156523	Sdc3	syndecan 3
ENSMUSG00000001227	0.757805	2.96987	9.29054	0.0023034	0.0310605	Sema6b	sema domain, transmembrane domain (TM), and cytoplasmic domain, (semaphorin) 6B
ENSMUSG00000032294	0.758416	5.4796	8.5344	0.00348496	0.0419325	Pkm	pyruvate kinase, muscle
ENSMUSG00000020100	0.759396	4.03333	14.699	0.000126115	0.00315633	Slc29a3	solute carrier family 29 (nucleoside transporters), member 3
ENSMUSG00000053158	0.760005	3.62449	9.75926	0.00178422	0.0257565	Fes	feline sarcoma oncogene
ENSMUSG00000031504	0.761232	3.07748	15.3279	9.0374e-05	0.00240474	Rab20	RAB20, member RAS oncogene family
ENSMUSG00000036256	0.769952	6.56601	15.2405	9.46515e-05	0.00249431	Igfbp7	insulin-like growth factor binding protein 7
ENSMUSG00000018398	0.77045	3.41199	14.5932	0.000133393	0.00329704	Septin8	septin 8
ENSMUSG00000063810	0.773099	3.77524	9.53188	0.00201933	0.0283289	Alms1	ALMS1, centrosome and basal body associated
ENSMUSG00000027959	0.776158	2.06168	8.88895	0.00286902	0.0364435	Sass6	SAS-6 centriolar assembly protein
ENSMUSG00000024235	0.777586	3.01405	14.2149	0.000163071	0.00385647	Map3k8	mitogen-activated protein kinase kinase kinase 8
ENSMUSG00000057335	0.778454	4.63391	10.7842	0.0010237	0.0170609	Cep170	centrosomal protein 170
ENSMUSG00000030020	0.77895	2.91406	13.5219	0.000235801	0.00516897	Prickle2	prickle planar cell polarity protein 2
ENSMUSG00000036053	0.77986	4.51036	17.1492	3.45549e-05	0.00110793	Fmnl2	formin-like 2
ENSMUSG00000029163	0.779939	5.44729	11.2472	0.000797418	0.0140284	Emilin1	elastin microfibril interfacer 1
ENSMUSG00000028059	0.780179	4.21291	14.5501	0.000136479	0.00335439	Arhgef2	rho/rac guanine nucleotide exchange factor (GEF) 2
ENSMUSG00000014599	0.782242	4.54426	24.5614	7.19785e-07	4.58215e-05	Csf1	colony stimulating factor 1 (macrophage)
ENSMUSG00000025268	0.783009	3.24873	8.57013	0.00341723	0.0414133	Maged2	MAGE family member D2
ENSMUSG00000071547	0.784456	2.60372	8.16079	0.00428058	0.0490788	Nt5dc2	5'-nucleotidase domain containing 2
ENSMUSG00000022324	0.784611	2.83124	10.2138	0.00139392	0.0214665	Matn2	matrilin 2
ENSMUSG00000025283	0.786896	6.02172	16.019	6.27109e-05	0.00181175	Sat1	spermidine/spermine N1-acetyl transferase 1
ENSMUSG00000031907	0.787372	2.4524	12.5295	0.000400579	0.00802588	Zfp90	zinc finger protein 90
ENSMUSG00000021608	0.788818	3.0062	11.1637	0.000834142	0.0145437	Lpcat1	lysophosphatidylcholine acyltransferase 1
ENSMUSG00000002900	0.789792	4.52187	16.5095	4.84078e-05	0.00147644	Lamb1	laminin B1
ENSMUSG00000014444	0.790229	4.59297	9.58846	0.00195804	0.0276543	Piezo1	piezo-type mechanosensitive ion channel component 1
ENSMUSG00000026771	0.790751	4.87696	9.00176	0.0026972	0.0347447	Spopl	speckle-type BTB/POZ protein-like
ENSMUSG00000004207	0.79201	9.58587	16.1046	5.99379e-05	0.00175244	Psap	prosaposin
ENSMUSG00000033436	0.798246	2.53916	10.1769	0.00142215	0.0218204	Armcx2	armadillo repeat containing, X-linked 2
ENSMUSG00000034258	0.798611	3.7397	8.54177	0.00347089	0.0418599	Flvcr2	feline leukemia virus subgroup C cellular receptor 2
ENSMUSG00000032300	0.802184	4.11724	23.0844	1.55044e-06	8.574e-05	1700017B05Rik	RIKEN cDNA 1700017B05 gene
ENSMUSG00000034731	0.805277	3.09195	12.7552	0.000355019	0.00725916	Dgkh	diacylglycerol kinase, eta
ENSMUSG00000026657	0.805856	4.60169	17.8592	2.37865e-05	0.000828141	Frmd4a	FERM domain containing 4A
ENSMUSG00000027188	0.80684	2.77518	8.62057	0.00332388	0.0404836	Pamr1	peptidase domain containing associated with muscle regeneration 1
ENSMUSG00000052384	0.808925	3.78981	12.6178	0.000382085	0.00771178	Nrros	negative regulator of reactive oxygen species
ENSMUSG00000033033	0.809935	2.49289	10.6838	0.00108077	0.0178457	Calhm2	calcium homeostasis modulator family member 2
ENSMUSG00000031389	0.810108	3.04022	14.1547	0.000168376	0.00397334	Arhgap4	Rho GTPase activating protein 4
ENSMUSG00000035493	0.810348	5.96334	17.6836	2.60871e-05	0.00088297	Tgfbi	transforming growth factor, beta induced
ENSMUSG00000026773	0.812018	3.79851	9.3364	0.00224646	0.0306575	Pfkfb3	6-phosphofructo-2-kinase/fructose-2,6-biphosphatase 3
ENSMUSG00000024691	0.814009	3.30151	9.41511	0.00215205	0.0297149	Fam111a	family with sequence similarity 111, member A
ENSMUSG00000026177	0.814787	4.45048	10.1042	0.0014793	0.0224654	Slc11a1	solute carrier family 11 (proton-coupled divalent metal ion transporters), member 1
ENSMUSG00000052837	0.814951	4.61747	10.4289	0.00124058	0.0196296	Junb	jun B proto-oncogene
ENSMUSG00000029763	0.814993	5.64417	20.0485	7.55026e-06	0.000319813	Exoc4	exocyst complex component 4
ENSMUSG00000020272	0.815204	4.3529	19.2208	1.16436e-05	0.000455327	Stk10	serine/threonine kinase 10
ENSMUSG00000025265	0.815665	1.53729	8.84115	0.00294514	0.0371519	Fgd1	FYVE, RhoGEF and PH domain containing 1
ENSMUSG00000041362	0.815931	4.91985	20.57	5.74893e-06	0.000256407	Shtn1	shootin 1
ENSMUSG00000020806	0.819826	4.86993	21.2101	4.11594e-06	0.000195521	Rhbdf2	rhomboid 5 homolog 2
ENSMUSG00000021108	0.82126	3.61848	23.6019	1.18468e-06	6.95529e-05	Prkch	protein kinase C, eta
ENSMUSG00000020773	0.822413	3.20721	13.5813	0.000228453	0.00505065	Trim47	tripartite motif-containing 47
ENSMUSG00000031925	0.823038	2.86034	11.7049	0.000623344	0.0115638	Maml2	mastermind like transcriptional coactivator 2
ENSMUSG00000030562	0.823722	5.1136	8.96115	0.00275781	0.0352765	Nox4	NADPH oxidase 4
ENSMUSG00000050106	0.823837	2.38715	8.62254	0.00332029	0.0404836	Tmc8	transmembrane channel-like gene family 8
ENSMUSG00000040511	0.824018	3.17039	12.9253	0.000324171	0.00676742	Pvr	poliovirus receptor
ENSMUSG00000024044	0.826628	3.68236	15.8917	6.7071e-05	0.00189033	Epb41l3	erythrocyte membrane protein band 4.1 like 3
ENSMUSG00000037157	0.826754	3.51869	15.654	7.60534e-05	0.00208708	Il22ra1	interleukin 22 receptor, alpha 1
ENSMUSG00000048537	0.826833	3.27652	10.4693	0.00121373	0.0193446	Phldb1	pleckstrin homology like domain, family B, member 1
ENSMUSG00000004609	0.829116	2.55278	15.4354	8.53744e-05	0.00229682	Cd33	CD33 antigen
ENSMUSG00000029581	0.829633	2.88989	8.72094	0.00314576	0.0390527	Fscn1	fascin actin-bundling protein 1
ENSMUSG00000015950	0.829714	3.77937	10.0296	0.00154047	0.0231238	Ncf1	neutrophil cytosolic factor 1
ENSMUSG00000029765	0.832254	3.88902	18.5458	1.6587e-05	0.000626273	Plxna4	plexin A4
ENSMUSG00000045039	0.832463	4.80755	13.0933	0.000296347	0.00625816	Megf8	multiple EGF-like-domains 8
ENSMUSG00000004665	0.834853	3.01403	11.6021	0.000658772	0.0120421	Cnn2	calponin 2
ENSMUSG00000020589	0.835874	4.24742	10.8795	0.000972323	0.0163666	Cyria	CYFIP related Rac1 interactor A
ENSMUSG00000042331	0.836317	2.42463	9.77801	0.00176612	0.0255795	Specc1	sperm antigen with calponin homology and coiled-coil domains 1
ENSMUSG00000075254	0.836599	6.0332	20.7796	5.15302e-06	0.00023456	Heg1	heart development protein with EGF-like domains 1
ENSMUSG00000042677	0.836664	2.61757	13.9731	0.000185441	0.0042702	Zc3h12a	zinc finger CCCH type containing 12A
ENSMUSG00000052713	0.837998	3.1337	12.1425	0.000492849	0.00961077	Zfp608	zinc finger protein 608
ENSMUSG00000031207	0.838506	6.13682	17.6879	2.60271e-05	0.000882301	Msn	moesin
ENSMUSG00000002603	0.838899	4.2867	9.16088	0.00247243	0.0327747	Tgfb1	transforming growth factor, beta 1
ENSMUSG00000037148	0.839236	2.07687	8.9832	0.00272473	0.0350169	Arhgap10	Rho GTPase activating protein 10
ENSMUSG00000007613	0.840174	6.07246	27.6874	1.42589e-07	1.15223e-05	Tgfbr1	transforming growth factor, beta receptor I
ENSMUSG00000037111	0.841102	4.41137	10.4886	0.00120112	0.0192135	Setd7	SET domain containing (lysine methyltransferase) 7
ENSMUSG00000021998	0.841976	6.85993	16.3884	5.16012e-05	0.00155009	Lcp1	lymphocyte cytosolic protein 1
ENSMUSG00000019989	0.842334	5.30406	18.1298	2.06342e-05	0.000739554	Enpp3	ectonucleotide pyrophosphatase/phosphodiesterase 3
ENSMUSG00000022037	0.842731	10.132	17.9347	2.28614e-05	0.000801026	Clu	clusterin
ENSMUSG00000029231	0.844332	4.83791	13.429	0.000247763	0.00538271	Pdgfra	platelet derived growth factor receptor, alpha polypeptide
ENSMUSG00000021068	0.845012	4.24707	10.3494	0.0012952	0.0202453	Nin	ninein
ENSMUSG00000041642	0.848614	3.37621	11.0991	0.00086369	0.0149215	Kif21b	kinesin family member 21B
ENSMUSG00000031328	0.84912	7.23645	9.59081	0.00195554	0.0276543	Flna	filamin, alpha
ENSMUSG00000033502	0.849249	2.39356	8.54958	0.00345602	0.0417308	Cdc14a	CDC14 cell division cycle 14A
ENSMUSG00000046841	0.84926	3.00741	12.7741	0.000351448	0.00720633	Ckap4	cytoskeleton-associated protein 4
ENSMUSG00000048332	0.849317	3.43673	9.32678	0.00225829	0.030736	Lhfp	lipoma HMGIC fusion partner
ENSMUSG00000060519	0.850271	3.9265	10.9371	0.000942589	0.0160014	Tor3a	torsin family 3, member A
ENSMUSG00000027399	0.852393	2.8166	13.1078	0.000294067	0.00623405	Il1a	interleukin 1 alpha
ENSMUSG00000024013	0.852663	3.18063	8.14414	0.00432007	0.049428	Fgd2	FYVE, RhoGEF and PH domain containing 2
ENSMUSG00000026979	0.852857	3.70995	8.1876	0.00421777	0.0485109	Psd4	pleckstrin and Sec7 domain containing 4
ENSMUSG00000049985	0.853169	4.40803	10.5735	0.00114719	0.0185815	Ankrd55	ankyrin repeat domain 55
ENSMUSG00000050989	0.853411	2.9546	12.0064	0.00053017	0.0102112	Selenon	selenoprotein N
ENSMUSG00000029674	0.854992	2.36993	11.3059	0.000772603	0.0136887	Limk1	LIM-domain containing, protein kinase
ENSMUSG00000056515	0.858021	3.86575	12.3854	0.000432707	0.00854451	Rab31	RAB31, member RAS oncogene family
ENSMUSG00000042404	0.859989	4.02658	25.8357	3.71747e-07	2.62609e-05	Dennd4b	DENN/MADD domain containing 4B
ENSMUSG00000022849	0.863148	2.9638	16.7518	4.26027e-05	0.00133853	Hspbap1	Hspb associated protein 1
ENSMUSG00000061119	0.866053	3.95301	18.2972	1.88986e-05	0.000688619	Prcp	prolylcarboxypeptidase (angiotensinase C)
ENSMUSG00000035158	0.866354	3.31223	21.9331	2.82321e-06	0.000142733	Mitf	melanogenesis associated transcription factor
ENSMUSG00000034401	0.869216	1.42816	9.37783	0.00219626	0.0301541	Spata6	spermatogenesis associated 6
ENSMUSG00000030605	0.871039	4.14601	10.3804	0.00127362	0.0200079	Mfge8	milk fat globule EGF and factor V/VIII domain containing
ENSMUSG00000069833	0.871199	7.53015	14.2274	0.000161991	0.00383923	Ahnak	AHNAK nucleoprotein (desmoyokin)
ENSMUSG00000020230	0.871968	0.926122	9.31887	0.00226806	0.0308116	Prmt2	protein arginine N-methyltransferase 2
ENSMUSG00000041577	0.873949	6.00346	27.792	1.35082e-07	1.11629e-05	Prelp	proline arginine-rich end leucine-rich repeat
ENSMUSG00000024542	0.874478	4.09065	16.5215	4.81027e-05	0.00147043	Cep192	centrosomal protein 192
ENSMUSG00000042272	0.875035	2.81631	10.5111	0.00118657	0.0190292	Sestd1	SEC14 and spectrin domains 1
ENSMUSG00000027506	0.87646	4.35633	24.2891	8.29051e-07	5.16183e-05	Tpd52	tumor protein D52
ENSMUSG00000039953	0.87658	3.5688	10.624	0.00111628	0.0182124	Clstn1	calsyntenin 1
ENSMUSG00000025270	0.877454	4.9349	12.8766	0.000332722	0.00689335	Alas2	aminolevulinic acid synthase 2, erythroid
ENSMUSG00000025232	0.878374	5.57349	13.5176	0.000236342	0.00517413	Hexa	hexosaminidase A
ENSMUSG00000024270	0.879047	2.23871	9.09919	0.00255722	0.0334332	Slc39a6	solute carrier family 39 (metal ion transporter), member 6
ENSMUSG00000003363	0.881793	4.8762	23.9617	9.82732e-07	5.99466e-05	Pld3	phospholipase D family, member 3
ENSMUSG00000049047	0.88215	3.67364	16.891	3.95884e-05	0.00125511	Armcx3	armadillo repeat containing, X-linked 3
ENSMUSG00000038976	0.884087	4.90109	24.7944	6.37813e-07	4.13238e-05	Ppp1r9b	protein phosphatase 1, regulatory subunit 9B
ENSMUSG00000018381	0.884092	3.99636	16.0337	6.22262e-05	0.00180489	Abi3	ABI family member 3
ENSMUSG00000039158	0.886461	3.59745	14.7002	0.000126035	0.00315633	Akna	AT-hook transcription factor
ENSMUSG00000019779	0.888442	3.64454	13.0985	0.000295539	0.0062471	Frk	fyn-related kinase
ENSMUSG00000005413	0.889594	5.05636	16.418	5.0801e-05	0.00153025	Hmox1	heme oxygenase 1
ENSMUSG00000058099	0.891073	4.54748	14.0501	0.000178005	0.004125	Nfam1	Nfat activating molecule with ITAM motif 1
ENSMUSG00000042035	0.89163	2.28686	10.5159	0.0011835	0.0190062	Igsf3	immunoglobulin superfamily, member 3
ENSMUSG00000075284	0.892553	4.37758	8.72634	0.00313646	0.0389815	Wipf1	WAS/WASL interacting protein family, member 1
ENSMUSG00000028457	0.894783	3.26885	11.6536	0.000640794	0.0117823	Atp8b5	ATPase, class I, type 8B, member 5
ENSMUSG00000044042	0.895972	4.37656	9.62681	0.00191757	0.0272865	Fmn1	formin 1
ENSMUSG00000049988	0.896169	2.07497	8.6846	0.0032091	0.0395032	Lrrc25	leucine rich repeat containing 25
ENSMUSG00000015745	0.896706	2.87297	14.7453	0.000123055	0.00309036	Plekho1	pleckstrin homology domain containing, family O member 1
ENSMUSG00000051506	0.900977	4.53905	18.3095	1.87765e-05	0.000685311	Wdfy4	WD repeat and FYVE domain containing 4
ENSMUSG00000015766	0.901269	3.13851	15.419	8.61187e-05	0.00231401	Eps8	epidermal growth factor receptor pathway substrate 8
ENSMUSG00000035778	0.902548	3.19966	16.5703	4.68806e-05	0.00144597	Ggta1	glycoprotein galactosyltransferase alpha 1, 3
ENSMUSG00000036887	0.903862	6.47167	8.97658	0.00273463	0.0350823	C1qa	complement component 1, q subcomponent, alpha polypeptide
ENSMUSG00000031165	0.904815	1.99999	11.2063	0.000815216	0.0142934	Was	Wiskott-Aldrich syndrome
ENSMUSG00000056394	0.904841	2.32761	8.15607	0.00429173	0.0491808	Lig1	ligase I, DNA, ATP-dependent
ENSMUSG00000027435	0.907711	4.95746	20.1788	7.05287e-06	0.000300488	Cd93	CD93 antigen
ENSMUSG00000023169	0.909995	3.67146	14.3744	0.000149827	0.00360555	Slc38a1	solute carrier family 38, member 1
ENSMUSG00000029204	0.910121	2.30639	13.5162	0.000236509	0.00517413	Rhoh	ras homolog family member H
ENSMUSG00000022186	0.91013	4.13692	8.2394	0.00409906	0.0474447	Oxct1	3-oxoacid CoA transferase 1
ENSMUSG00000020023	0.910739	5.03599	26.4076	2.76447e-07	2.03151e-05	Tmcc3	transmembrane and coiled coil domains 3
ENSMUSG00000027550	0.911988	2.50644	10.9052	0.000958924	0.0161908	Lrrcc1	leucine rich repeat and coiled-coil domain containing 1
ENSMUSG00000032725	0.916486	4.2985	8.35884	0.00383816	0.0450922	Folr2	folate receptor 2 (fetal)
ENSMUSG00000059713	0.918164	2.7104	9.2116	0.00240486	0.0320536	Rcan3	regulator of calcineurin 3
ENSMUSG00000038178	0.919654	5.6446	16.8341	4.07931e-05	0.00128907	Slc43a2	solute carrier family 43, member 2
ENSMUSG00000098188	0.920679	4.22863	19.8325	8.45345e-06	0.000351943	Sowahc	sosondowah ankyrin repeat domain family member C
ENSMUSG00000031586	0.921271	5.19404	9.13226	0.00251142	0.033131	Rbpms	RNA binding protein gene with multiple splicing
ENSMUSG00000030220	0.923768	3.26953	10.4618	0.00121866	0.019409	Arhgdib	Rho, GDP dissociation inhibitor (GDI) beta
ENSMUSG00000058385	0.925138	2.8016	8.41881	0.00371358	0.0440301	H2bc8	H2B clustered histone 8
ENSMUSG00000040722	0.927711	3.12594	8.53719	0.00347962	0.0419143	Scamp5	secretory carrier membrane protein 5
ENSMUSG00000025876	0.929337	0.542138	8.18866	0.00421531	0.0485082	Unc5a	unc-5 netrin receptor A
ENSMUSG00000024965	0.929943	3.91235	12.8303	0.00034105	0.0070459	Fermt3	fermitin family member 3
ENSMUSG00000030772	0.93006	3.01917	8.5061	0.00353958	0.0424265	Dkk3	dickkopf WNT signaling pathway inhibitor 3
ENSMUSG00000040724	0.930342	3.95049	10.0299	0.0015402	0.0231238	Kcna2	potassium voltage-gated channel, shaker-related subfamily, member 2
ENSMUSG00000020900	0.930381	4.75907	22.3679	2.25101e-06	0.000116813	Myh10	myosin, heavy polypeptide 10, non-muscle
ENSMUSG00000052160	0.930798	4.27126	10.3269	0.00131105	0.0204057	Pld4	phospholipase D family, member 4
ENSMUSG00000001870	0.931496	3.65881	12.8803	0.000332065	0.00689335	Ltbp1	latent transforming growth factor beta binding protein 1
ENSMUSG00000015243	0.931829	9.18833	22.7555	1.83975e-06	9.89893e-05	Abca1	ATP-binding cassette, sub-family A (ABC1), member 1
ENSMUSG00000034255	0.932502	2.20651	8.83584	0.00295372	0.0372224	Arhgap27	Rho GTPase activating protein 27
ENSMUSG00000040415	0.933382	2.30696	9.26914	0.00233048	0.0313525	Dtx3	deltex 3, E3 ubiquitin ligase
ENSMUSG00000018001	0.934195	3.83264	27.1289	1.90335e-07	1.44727e-05	Cyth3	cytohesin 3
ENSMUSG00000033460	0.934856	1.73503	8.52135	0.00351004	0.0421613	Armcx1	armadillo repeat containing, X-linked 1
ENSMUSG00000039697	0.936989	2.93616	15.0253	0.00010608	0.00273943	Ncoa7	nuclear receptor coactivator 7
ENSMUSG00000048120	0.937019	5.0125	9.13262	0.00251092	0.033131	Entpd1	ectonucleoside triphosphate diphosphohydrolase 1
ENSMUSG00000039126	0.941669	2.13852	12.0941	0.000505819	0.00984616	Prune2	prune homolog 2
ENSMUSG00000020661	0.94271	5.86712	12.8233	0.000342322	0.00706551	Dnmt3a	DNA methyltransferase 3A
ENSMUSG00000009418	0.945719	4.1769	16.8845	3.97246e-05	0.00125712	Nav1	neuron navigator 1
ENSMUSG00000069662	0.946333	5.98765	22.5544	2.04272e-06	0.000107274	Marcks	myristoylated alanine rich protein kinase C substrate
ENSMUSG00000031875	0.947051	3.52268	19.6354	9.37173e-06	0.0003865	Cmtm3	CKLF-like MARVEL transmembrane domain containing 3
ENSMUSG00000039328	0.949004	1.59824	13.0323	0.000306156	0.00642563	Rnf122	ring finger protein 122
ENSMUSG00000043079	0.949566	4.24469	9.03663	0.00264623	0.0342421	Synpo	synaptopodin
ENSMUSG00000028917	0.95495	4.90619	23.0777	1.55583e-06	8.58214e-05	Plekhm2	pleckstrin homology domain containing, family M (with RUN domain) member 2
ENSMUSG00000054404	0.955819	5.02793	19.4465	1.03457e-05	0.000411927	Slfn5	schlafen 5
ENSMUSG00000057329	0.955902	2.97452	16.6167	4.57465e-05	0.00141898	Bcl2	B cell leukemia/lymphoma 2
ENSMUSG00000032436	0.95641	2.3772	10.3999	0.00126022	0.0198543	Cmtm7	CKLF-like MARVEL transmembrane domain containing 7
ENSMUSG00000018339	0.956654	3.51685	20.3784	6.35415e-06	0.000274999	Gpx3	glutathione peroxidase 3
ENSMUSG00000022306	0.957475	2.19256	10.0859	0.00149405	0.0226268	Zfpm2	zinc finger protein, multitype 2
ENSMUSG00000022371	0.958097	7.3839	20.7559	5.21713e-06	0.000236053	Col14a1	collagen, type XIV, alpha 1
ENSMUSG00000002107	0.958514	4.73993	24.504	7.41571e-07	4.68002e-05	Celf2	CUGBP, Elav-like family member 2
ENSMUSG00000048677	0.96139	3.18083	26.4657	2.68254e-07	1.97794e-05	Tpcn2	two pore segment channel 2
ENSMUSG00000029622	0.961862	5.44266	15.1597	9.87878e-05	0.00257542	Arpc1b	actin related protein 2/3 complex, subunit 1B
ENSMUSG00000031387	0.962361	2.20319	10.907	0.000957992	0.0161876	Renbp	renin binding protein
ENSMUSG00000078878	0.962696	1.89235	8.79228	0.00302507	0.0378549	Gm14305	predicted gene 14305
ENSMUSG00000026737	0.963125	3.79545	23.331	1.36385e-06	7.75767e-05	Pip4k2a	phosphatidylinositol-5-phosphate 4-kinase, type II, alpha
ENSMUSG00000002020	0.963597	3.21961	11.1279	0.00085038	0.014768	Ltbp2	latent transforming growth factor beta binding protein 2
ENSMUSG00000037095	0.964245	8.03221	9.01636	0.00267574	0.0344886	Lrg1	leucine-rich alpha-2-glycoprotein 1
ENSMUSG00000032245	0.96438	2.2412	11.7041	0.000623629	0.0115638	Cln6	ceroid-lipofuscinosis, neuronal 6
ENSMUSG00000026421	0.965164	4.22411	19.3187	1.10616e-05	0.000435679	Csrp1	cysteine and glycine-rich protein 1
ENSMUSG00000024299	0.966037	3.45562	20.2348	6.84941e-06	0.000293533	Adamts10	a disintegrin-like and metallopeptidase (reprolysin type) with thrombospondin type 1 motif, 10
ENSMUSG00000051498	0.966069	2.28864	11.4877	0.000700576	0.0126583	Tlr6	toll-like receptor 6
ENSMUSG00000028931	0.966093	1.49093	10.8997	0.000961788	0.0162266	Kcnab2	potassium voltage-gated channel, shaker-related subfamily, beta member 2
ENSMUSG00000035735	0.969443	1.51764	9.30913	0.00228015	0.03088	Dagla	diacylglycerol lipase, alpha
ENSMUSG00000003283	0.969505	3.74015	8.34664	0.00386401	0.0453716	Hck	hemopoietic cell kinase
ENSMUSG00000032177	0.969923	2.60285	12.5144	0.000403829	0.00806885	Pde4a	phosphodiesterase 4A, cAMP specific
ENSMUSG00000020423	0.974436	4.31197	13.6642	0.000218579	0.00488436	Btg2	BTG anti-proliferation factor 2
ENSMUSG00000024660	0.975787	1.79344	8.61006	0.00334311	0.04065	Incenp	inner centromere protein
ENSMUSG00000046207	0.976006	1.6609	11.0625	0.000880919	0.0151505	Pik3r6	phosphoinositide-3-kinase regulatory subunit 5
ENSMUSG00000040268	0.976215	4.24267	15.3418	8.97073e-05	0.0023899	Plekha1	pleckstrin homology domain containing, family A (phosphoinositide binding specific) member 1
ENSMUSG00000025287	0.976564	2.96024	19.7227	8.95308e-06	0.000369931	Acot9	acyl-CoA thioesterase 9
ENSMUSG00000046080	0.977967	3.02914	15.8302	6.92875e-05	0.00193689	Clec9a	C-type lectin domain family 9, member a
ENSMUSG00000025602	0.977988	1.39929	9.75473	0.00178862	0.025786	Zfp202	zinc finger protein 202
ENSMUSG00000019979	0.978923	4.12614	26.0529	3.32188e-07	2.36188e-05	Apaf1	apoptotic peptidase activating factor 1
ENSMUSG00000041313	0.979145	2.33847	9.55949	0.00198918	0.0280316	Slc7a1	solute carrier family 7 (cationic amino acid transporter, y+ system), member 1
ENSMUSG00000030095	0.979741	4.52485	18.1185	2.07571e-05	0.000741532	Tmem43	transmembrane protein 43
ENSMUSG00000054364	0.980467	5.70947	18.3311	1.85648e-05	0.000678717	Rhob	ras homolog family member B
ENSMUSG00000022894	0.981211	3.86173	8.81884	0.00298137	0.0374363	Adamts5	a disintegrin-like and metallopeptidase (reprolysin type) with thrombospondin type 1 motif, 5 (aggrecanase-2)
ENSMUSG00000038070	0.981497	1.9466	11.9098	0.000558397	0.0106431	Cntln	centlein, centrosomal protein
ENSMUSG00000024063	0.982698	4.67454	21.4327	3.6646e-06	0.000177546	Lbh	limb-bud and heart
ENSMUSG00000027009	0.984361	5.30896	26.3805	2.80357e-07	2.05335e-05	Itga4	integrin alpha 4
ENSMUSG00000037731	0.987017	3.78285	11.4738	0.000705849	0.0127265	Themis2	thymocyte selection associated family member 2
ENSMUSG00000033066	0.988193	4.508	8.9176	0.00282436	0.0359806	Gas7	growth arrest specific 7
ENSMUSG00000098557	0.989018	6.03823	20.4794	6.02753e-06	0.000264523	Kctd12	potassium channel tetramerisation domain containing 12
ENSMUSG00000020437	0.990093	2.44306	9.88813	0.00166348	0.0244323	Myo1g	myosin IG
ENSMUSG00000026222	0.990495	4.24322	17.3446	3.1179e-05	0.00101805	Sp100	nuclear antigen Sp100
ENSMUSG00000002944	0.992002	7.38817	11.1092	0.000858997	0.0148587	Cd36	CD36 molecule
ENSMUSG00000054717	0.992595	2.19257	9.19702	0.00242409	0.032235	Hmgb2	high mobility group box 2
ENSMUSG00000027750	0.992969	4.66717	10.6563	0.00109696	0.0180078	Postn	periostin, osteoblast specific factor
ENSMUSG00000060716	0.993551	1.89176	14.4206	0.000146192	0.00352972	Plekhh1	pleckstrin homology domain containing, family H (with MyTH4 domain) member 1
ENSMUSG00000002111	0.993905	3.38786	14.9025	0.00011321	0.00287942	Spi1	spleen focus forming virus (SFFV) proviral integration oncogene
ENSMUSG00000032698	0.995232	3.54221	16.0241	6.25412e-05	0.00181163	Lmo2	LIM domain only 2
ENSMUSG00000039959	0.997791	4.97795	22.5938	2.0013e-06	0.000105606	Hip1	huntingtin interacting protein 1
ENSMUSG00000040618	0.998218	2.52786	16.4203	5.07384e-05	0.00153025	Pck2	phosphoenolpyruvate carboxykinase 2 (mitochondrial)
ENSMUSG00000022620	1.00018	4.28317	10.1105	0.00147423	0.022409	Arsa	arylsulfatase A
ENSMUSG00000037685	1.00034	5.04765	25.1943	5.18364e-07	3.51444e-05	Atp8a1	ATPase, aminophospholipid transporter (APLT), class I, type 8A, member 1
ENSMUSG00000092060	1.00206	2.29594	10.1255	0.00146232	0.0223004	Bend4	BEN domain containing 4
ENSMUSG00000064210	1.00299	5.26383	43.5665	4.09801e-11	8.30947e-09	Ano6	anoctamin 6
ENSMUSG00000035725	1.00373	3.22579	21.7957	3.03274e-06	0.000151285	Prkx	protein kinase, X-linked
ENSMUSG00000033685	1.0051	5.93116	8.28702	0.00399294	0.0465113	Ucp2	uncoupling protein 2 (mitochondrial, proton carrier)
ENSMUSG00000031264	1.00555	2.02713	10.3078	0.0013247	0.0205741	Btk	Bruton agammaglobulinemia tyrosine kinase
ENSMUSG00000026303	1.00669	1.82048	9.89092	0.00166096	0.0244301	Mlph	melanophilin
ENSMUSG00000028289	1.00774	2.83117	23.0017	1.61855e-06	8.86115e-05	Epha7	Eph receptor A7
ENSMUSG00000030798	1.00906	1.99973	11.0869	0.000869405	0.0150032	Cd37	CD37 antigen
ENSMUSG00000052397	1.01003	3.29666	10.4275	0.0012415	0.0196301	Ezr	ezrin
ENSMUSG00000055805	1.01218	2.51429	10.6855	0.00107981	0.0178457	Fmnl1	formin-like 1
ENSMUSG00000026972	1.01277	1.74255	11.4409	0.000718443	0.0128855	Arrdc1	arrestin domain containing 1
ENSMUSG00000040829	1.01374	2.32066	15.7742	7.13673e-05	0.00198334	Zmynd15	zinc finger, MYND-type containing 15
ENSMUSG00000056708	1.01425	3.92427	13.7167	0.000212558	0.00477416	Ier5	immediate early response 5
ENSMUSG00000026074	1.01445	5.10137	25.6724	4.04573e-07	2.80584e-05	Map4k4	mitogen-activated protein kinase kinase kinase kinase 4
ENSMUSG00000039997	1.01618	5.0756	15.0097	0.00010696	0.00275566	Ifi203	interferon activated gene 203
ENSMUSG00000033220	1.01646	3.64822	11.7232	0.000617255	0.0114748	Rac2	Rac family small GTPase 2
ENSMUSG00000026103	1.01959	4.76474	27.5753	1.51098e-07	1.20324e-05	Gls	glutaminase
ENSMUSG00000058163	1.02224	3.07486	10.6002	0.00113073	0.0183422	Gm5431	predicted gene 5431
ENSMUSG00000022965	1.02296	4.91132	19.6042	9.52619e-06	0.000389205	Ifngr2	interferon gamma receptor 2
ENSMUSG00000051682	1.02311	3.56149	13.8655	0.000196375	0.00448428	Treml4	triggering receptor expressed on myeloid cells-like 4
ENSMUSG00000021196	1.02375	3.08934	11.2116	0.000812891	0.014264	Pfkp	phosphofructokinase, platelet
ENSMUSG00000075122	1.02437	1.74204	14.5853	0.000133957	0.00330724	Cd80	CD80 antigen
ENSMUSG00000036181	1.02458	5.3829	19.5815	9.63992e-06	0.000391377	H1f2	H1.2 linker histone, cluster member
ENSMUSG00000028859	1.0255	2.53243	15.7556	7.20739e-05	0.00199538	Csf3r	colony stimulating factor 3 receptor (granulocyte)
ENSMUSG00000034959	1.02573	0.828949	9.80652	0.00173894	0.0253198	Rubcnl	RUN and cysteine rich domain containing beclin 1 interacting protein like
ENSMUSG00000023947	1.02754	3.49402	11.4109	0.000730152	0.0130741	Nfkbie	nuclear factor of kappa light polypeptide gene enhancer in B cells inhibitor, epsilon
ENSMUSG00000022901	1.02938	3.15077	14.5779	0.000134485	0.00331654	Cd86	CD86 antigen
ENSMUSG00000024897	1.03089	1.42689	10.4592	0.00122043	0.0194231	Apba1	amyloid beta (A4) precursor protein binding, family A, member 1
ENSMUSG00000041836	1.03121	2.95115	19.5712	9.69204e-06	0.000392322	Ptpre	protein tyrosine phosphatase, receptor type, E
ENSMUSG00000038623	1.03177	3.43303	12.9021	0.000328218	0.00683887	Tm6sf1	transmembrane 6 superfamily member 1
ENSMUSG00000041773	1.032	4.33825	11.4312	0.000722213	0.0129425	Enc1	ectodermal-neural cortex 1
ENSMUSG00000018593	1.03222	6.88207	32.6243	1.11811e-08	1.2893e-06	Sparc	secreted acidic cysteine rich glycoprotein
ENSMUSG00000036599	1.03269	1.55359	13.5824	0.000228313	0.00505065	Chst12	carbohydrate sulfotransferase 12
ENSMUSG00000058818	1.03448	3.40797	13.8186	0.00020133	0.00456883	Pirb	paired Ig-like receptor B
ENSMUSG00000048965	1.03501	1.78668	11.7912	0.000595113	0.0111535	Mrgpre	MAS-related GPR, member E
ENSMUSG00000103567	1.03511	0.958265	10.255	0.00136313	0.0210516	Pcdhga5	protocadherin gamma subfamily A, 5
ENSMUSG00000063146	1.03954	3.48478	18.6228	1.59303e-05	0.000604608	Clip2	CAP-GLY domain containing linker protein 2
ENSMUSG00000068263	1.04062	1.9824	11.6953	0.000626591	0.0116063	Efcc1	EF hand and coiled-coil domain containing 1
ENSMUSG00000013707	1.04072	1.26686	12.4786	0.000411639	0.00818012	Tnfaip8l2	tumor necrosis factor, alpha-induced protein 8-like 2
ENSMUSG00000048376	1.04147	4.52354	29.7276	4.9722e-08	4.75485e-06	F2r	coagulation factor II (thrombin) receptor
ENSMUSG00000025044	1.04214	5.88432	21.1019	4.3549e-06	0.000205092	Msr1	macrophage scavenger receptor 1
ENSMUSG00000030342	1.04261	4.92874	20.6048	5.64552e-06	0.000252309	Cd9	CD9 antigen
ENSMUSG00000022831	1.04369	3.65393	17.6198	2.69768e-05	0.000903312	Hcls1	hematopoietic cell specific Lyn substrate 1
ENSMUSG00000035439	1.04483	2.66356	10.7931	0.00101877	0.0169917	Haus8	4HAUS augmin-like complex, subunit 8
ENSMUSG00000078780	1.04609	0.941633	8.75589	0.00308604	0.0384946	Gm5150	predicted gene 5150
ENSMUSG00000004508	1.0479	3.37218	22.7685	1.82741e-06	9.87899e-05	Gab2	growth factor receptor bound protein 2-associated protein 2
ENSMUSG00000040505	1.05188	7.27357	10.1339	0.00145571	0.022215	Abcg5	ATP binding cassette subfamily G member 5
ENSMUSG00000050382	1.05202	0.556185	8.70484	0.00317367	0.0392656	Kif7	kinesin family member 7
ENSMUSG00000027712	1.05249	6.69625	19.8488	8.38166e-06	0.000349619	Anxa5	annexin A5
ENSMUSG00000043556	1.05282	1.49186	13.6963	0.000214879	0.00482134	Fbxl7	F-box and leucine-rich repeat protein 7
ENSMUSG00000032369	1.053	3.95563	21.9517	2.79594e-06	0.000142061	Plscr1	phospholipid scramblase 1
ENSMUSG00000016024	1.05374	7.55621	16.995	3.74786e-05	0.00119642	Lbp	lipopolysaccharide binding protein
ENSMUSG00000036905	1.0543	6.24146	11.9208	0.000555105	0.0106168	C1qb	complement component 1, q subcomponent, beta polypeptide
ENSMUSG00000021280	1.05525	1.45696	8.76234	0.00307514	0.0384155	Exoc3l4	exocyst complex component 3-like 4
ENSMUSG00000021318	1.0556	0.907372	11.0615	0.000881398	0.0151505	Gli3	GLI-Kruppel family member GLI3
ENSMUSG00000027293	1.05611	3.87823	15.968	6.44211e-05	0.00184413	Ehd4	EH-domain containing 4
ENSMUSG00000020241	1.05853	4.14153	9.53528	0.00201559	0.0283127	Col6a2	collagen, type VI, alpha 2
ENSMUSG00000030708	1.06063	1.1187	9.51292	0.00204031	0.028585	Dnajb13	DnaJ heat shock protein family (Hsp40) member B13
ENSMUSG00000020400	1.0623	4.55448	32.7633	1.04093e-08	1.22556e-06	Tnip1	TNFAIP3 interacting protein 1
ENSMUSG00000005054	1.06247	4.55774	11.0644	0.00088002	0.0151505	Cstb	cystatin B
ENSMUSG00000021186	1.06268	3.78141	12.2908	0.000455189	0.00893207	Fbln5	fibulin 5
ENSMUSG00000026463	1.06273	4.53	14.0732	0.000175833	0.00409259	Atp2b4	ATPase, Ca++ transporting, plasma membrane 4
ENSMUSG00000023915	1.06599	4.30681	25.0535	5.57601e-07	3.71765e-05	Tnfrsf21	tumor necrosis factor receptor superfamily, member 21
ENSMUSG00000091345	1.066	3.0057	10.4547	0.0012234	0.0194281	Col6a5	collagen, type VI, alpha 5
ENSMUSG00000079014	1.06641	2.06005	11.1805	0.00082662	0.0144355	Serpina3i	serine (or cysteine) peptidase inhibitor, clade A, member 3I
ENSMUSG00000038608	1.06682	5.15456	23.8786	1.02606e-06	6.19e-05	Dock10	dedicator of cytokinesis 10
ENSMUSG00000023905	1.06743	2.90285	8.53235	0.00348889	0.0419567	Tnfrsf12a	tumor necrosis factor receptor superfamily, member 12a
ENSMUSG00000004698	1.06757	2.32059	11.6268	0.000650097	0.0119233	Hdac9	histone deacetylase 9
ENSMUSG00000031557	1.0691	3.70689	17.5506	2.79765e-05	0.000928269	Plekha2	pleckstrin homology domain-containing, family A (phosphoinositide binding specific) member 2
ENSMUSG00000049086	1.07125	1.26339	10.6699	0.00108891	0.0179024	Bmyc	brain expressed myelocytomatosis oncogene
ENSMUSG00000031453	1.07145	4.67227	17.5623	2.78042e-05	0.000925447	Rasa3	RAS p21 protein activator 3
ENSMUSG00000045404	1.07162	1.50903	8.96385	0.00275374	0.035245	Kcnk13	potassium channel, subfamily K, member 13
ENSMUSG00000070942	1.07275	0.534828	11.6611	0.000638193	0.0117444	Il1rl2	interleukin 1 receptor-like 2
ENSMUSG00000064043	1.07296	2.07854	10.5589	0.00115632	0.0187018	Trerf1	transcriptional regulating factor 1
ENSMUSG00000021838	1.07321	3.87613	14.0867	0.000174569	0.00408509	Samd4	sterile alpha motif domain containing 4
ENSMUSG00000040907	1.07624	0.853989	8.64372	0.0032819	0.0401062	Atp1a3	ATPase, Na+/K+ transporting, alpha 3 polypeptide
ENSMUSG00000043336	1.07709	3.84587	16.6635	4.46322e-05	0.00139033	Filip1l	filamin A interacting protein 1-like
ENSMUSG00000042190	1.08055	3.85076	14.668	0.000128202	0.00319396	Cmklr1	chemokine-like receptor 1
ENSMUSG00000071203	1.08113	2.85847	12.7604	0.000354032	0.00724575	Naip5	NLR family, apoptosis inhibitory protein 5
ENSMUSG00000021253	1.08222	1.89618	8.68141	0.00321473	0.0395366	Tgfb3	transforming growth factor, beta 3
ENSMUSG00000021190	1.08324	6.80546	18.6803	1.54575e-05	0.000588701	Lgmn	legumain
ENSMUSG00000031367	1.08523	2.77301	17.7874	2.47015e-05	0.000849348	Ap1s2	adaptor-related protein complex 1, sigma 2 subunit
ENSMUSG00000050721	1.08799	4.43272	34.8768	3.51244e-09	4.60593e-07	Plekho2	pleckstrin homology domain containing, family O member 2
ENSMUSG00000034786	1.0883	1.72893	18.2865	1.90047e-05	0.000691335	Gpsm3	G-protein signalling modulator 3 (AGS3-like, C. elegans)
ENSMUSG00000041734	1.0887	2.59311	17.3437	3.11937e-05	0.00101805	Kirrel	kirre like nephrin family adhesion molecule 1
ENSMUSG00000038059	1.08883	1.60548	8.62424	0.00331718	0.0404702	Smim3	small integral membrane protein 3
ENSMUSG00000070436	1.08953	5.19565	18.6604	1.5619e-05	0.00059382	Serpinh1	serine (or cysteine) peptidase inhibitor, clade H, member 1
ENSMUSG00000018507	1.09698	2.32613	15.111	0.000101369	0.00263643	Trpv2	transient receptor potential cation channel, subfamily V, member 2
ENSMUSG00000036469	1.0981	3.72654	9.84906	0.00169918	0.0247739	Marchf1	membrane associated ring-CH-type finger 1
ENSMUSG00000047180	1.09869	4.44071	18.5176	1.68338e-05	0.000633409	Neurl3	neuralized E3 ubiquitin protein ligase 3
ENSMUSG00000021948	1.09902	4.44067	43.968	3.33791e-11	6.96161e-09	Prkcd	protein kinase C, delta
ENSMUSG00000029675	1.10299	3.42628	12.0621	0.000514575	0.00998111	Eln	elastin
ENSMUSG00000036943	1.10313	4.40445	15.4914	8.28819e-05	0.00224355	Rab8b	RAB8B, member RAS oncogene family
ENSMUSG00000037946	1.10471	2.38045	16.3219	5.34419e-05	0.00159228	Fgd3	FYVE, RhoGEF and PH domain containing 3
ENSMUSG00000039208	1.10522	2.71281	16.5253	4.80052e-05	0.0014703	Metrnl	meteorin, glial cell differentiation regulator-like
ENSMUSG00000022346	1.1053	1.81387	12.6987	0.000365918	0.00743344	Myc	myelocytomatosis oncogene
ENSMUSG00000089669	1.10546	1.0428	8.52	0.00351264	0.0421613	Tnfsf13	tumor necrosis factor (ligand) superfamily, member 13
ENSMUSG00000062127	1.10609	4.13708	30.7863	2.88063e-08	2.9478e-06	Cttnbp2nl	CTTNBP2 N-terminal like
ENSMUSG00000044072	1.10657	1.87771	11.0246	0.000899096	0.0153943	Eml6	echinoderm microtubule associated protein like 6
ENSMUSG00000039405	1.10663	2.87138	14.3041	0.000155527	0.00372636	Prss23	protease, serine 23
ENSMUSG00000026872	1.11226	6.42234	24.6337	6.93291e-07	4.43929e-05	Zeb2	zinc finger E-box binding homeobox 2
ENSMUSG00000047878	1.11247	0.396003	8.37752	0.0037989	0.0447537	A4galt	alpha 1,4-galactosyltransferase
ENSMUSG00000034330	1.11411	3.25117	24.0538	9.36824e-07	5.76296e-05	Plcg2	phospholipase C, gamma 2
ENSMUSG00000049775	1.11792	7.73091	14.8723	0.000115038	0.00291576	Tmsb4x	thymosin, beta 4, X chromosome
ENSMUSG00000048779	1.11811	2.22844	13.8474	0.000198267	0.00452277	P2ry6	pyrimidinergic receptor P2Y, G-protein coupled, 6
ENSMUSG00000024620	1.1187	4.8239	24.3429	8.06248e-07	5.04458e-05	Pdgfrb	platelet derived growth factor receptor, beta polypeptide
ENSMUSG00000026768	1.11912	4.37633	24.5306	7.31388e-07	4.6291e-05	Itga8	integrin alpha 8
ENSMUSG00000037217	1.12081	0.997446	8.32981	0.00389996	0.0457692	Syn1	synapsin I
ENSMUSG00000090272	1.12257	3.7472	11.3035	0.000773595	0.0136952	Mndal	myeloid nuclear differentiation antigen like
ENSMUSG00000068196	1.12702	1.68233	9.07639	0.0025893	0.0337255	Col8a1	collagen, type VIII, alpha 1
ENSMUSG00000028480	1.12808	1.69613	12.2566	0.000463608	0.00907229	Glipr2	GLI pathogenesis-related 2
ENSMUSG00000016206	1.1326	2.133	14.0036	0.000182457	0.00420591	H2-M3	histocompatibility 2, M region locus 3
ENSMUSG00000024810	1.1351	2.25133	16.6419	4.51433e-05	0.00140226	Il33	interleukin 33
ENSMUSG00000035232	1.1372	0.54595	11.1608	0.000835457	0.014555	Pdk3	pyruvate dehydrogenase kinase, isoenzyme 3
ENSMUSG00000014329	1.13735	3.87514	29.1854	6.57714e-08	6.12905e-06	Bicc1	BicC family RNA binding protein 1
ENSMUSG00000021087	1.13984	1.66341	15.373	8.82406e-05	0.00236232	Rtn1	reticulon 1
ENSMUSG00000002233	1.14083	3.49997	21.5649	3.42055e-06	0.000167576	Rhoc	ras homolog family member C
ENSMUSG00000048163	1.14189	2.47399	18.3897	1.80027e-05	0.00066595	Selplg	selectin, platelet (p-selectin) ligand
ENSMUSG00000069910	1.14228	0.175415	9.16447	0.00246759	0.0327303	Spdl1	spindle apparatus coiled-coil protein 1
ENSMUSG00000046245	1.14353	1.0641	10.6527	0.0010991	0.0180158	Pilra	paired immunoglobin-like type 2 receptor alpha
ENSMUSG00000034765	1.14583	1.11759	11.9113	0.000557959	0.0106431	Dusp5	dual specificity phosphatase 5
ENSMUSG00000031375	1.14596	7.12372	27.6218	1.47504e-07	1.18757e-05	Bgn	biglycan
ENSMUSG00000041515	1.14652	4.43524	12.0023	0.000531342	0.0102248	Irf8	interferon regulatory factor 8
ENSMUSG00000023367	1.14668	7.99332	8.25543	0.00406304	0.0471024	Tmem176a	transmembrane protein 176A
ENSMUSG00000082361	1.1473	1.98739	12.4211	0.000424519	0.00840555	Btc	betacellulin, epidermal growth factor family member
ENSMUSG00000051344	1.14841	3.76307	20.826	5.02948e-06	0.000230283	Plekhm3	pleckstrin homology domain containing, family M, member 3
ENSMUSG00000022665	1.14849	5.52719	23.4825	1.26057e-06	7.32234e-05	Ccdc80	coiled-coil domain containing 80
ENSMUSG00000040118	1.15107	2.47962	8.44394	0.00366261	0.0436148	Cacna2d1	calcium channel, voltage-dependent, alpha2/delta subunit 1
ENSMUSG00000031497	1.15112	0.50636	9.60841	0.00193689	0.0274988	Tnfsf13b	tumor necrosis factor (ligand) superfamily, member 13b
ENSMUSG00000026278	1.15203	3.20036	14.4228	0.000146026	0.00352961	Bok	BCL2-related ovarian killer
ENSMUSG00000031103	1.15207	3.24298	24.0467	9.40281e-07	5.76785e-05	Elf4	E74-like factor 4 (ets domain transcription factor)
ENSMUSG00000013236	1.15555	4.52944	33.0529	8.9684e-09	1.08508e-06	Ptprs	protein tyrosine phosphatase, receptor type, S
ENSMUSG00000043313	1.15734	-0.0791447	8.38427	0.00378482	0.0446332	Pcdhb19	protocadherin beta 19
ENSMUSG00000031093	1.15765	3.37362	17.8417	2.40065e-05	0.000833152	Dock11	dedicator of cytokinesis 11
ENSMUSG00000078612	1.16098	3.3886	9.7617	0.00178185	0.0257562	Fyb2	FYN binding protein 2
ENSMUSG00000039713	1.16148	3.41956	24.8779	6.10774e-07	4.0046e-05	Plekhg5	pleckstrin homology domain containing, family G (with RhoGef domain) member 5
ENSMUSG00000021365	1.16148	3.95039	23.8688	1.03128e-06	6.20442e-05	Nedd9	neural precursor cell expressed, developmentally down-regulated gene 9
ENSMUSG00000039585	1.16187	5.68841	28.7347	8.30029e-08	7.43819e-06	Myo9a	myosin IXa
ENSMUSG00000039981	1.16298	1.76143	9.11183	0.00253961	0.0332626	Zc3h12d	zinc finger CCCH type containing 12D
ENSMUSG00000040212	1.16373	2.01124	17.3895	3.04508e-05	0.000998266	Emp3	epithelial membrane protein 3
ENSMUSG00000050022	1.16375	2.924	13.6379	0.000221669	0.00494332	Amz1	archaelysin family metallopeptidase 1
ENSMUSG00000041112	1.16541	3.59594	31.4716	2.02384e-08	2.17255e-06	Elmo1	engulfment and cell motility 1
ENSMUSG00000001270	1.16576	2.71097	16.535	4.77604e-05	0.00146557	Ckb	creatine kinase, brain
ENSMUSG00000033450	1.16823	1.532	8.99368	0.00270915	0.0348781	Tagap	T cell activation Rho GTPase activating protein
ENSMUSG00000026321	1.17003	3.15445	23.8811	1.02475e-06	6.19e-05	Tnfrsf11a	tumor necrosis factor receptor superfamily, member 11a, NFKB activator
ENSMUSG00000061578	1.17198	2.64225	10.7306	0.00105376	0.0175086	Ksr2	kinase suppressor of ras 2
ENSMUSG00000024989	1.17227	-0.230663	8.36183	0.00383184	0.0450421	Cep55	centrosomal protein 55
ENSMUSG00000032089	1.17393	3.75837	15.8791	6.75204e-05	0.00190055	Il10ra	interleukin 10 receptor, alpha
ENSMUSG00000062210	1.17432	2.49963	28.9332	7.49197e-08	6.86471e-06	Tnfaip8	tumor necrosis factor, alpha-induced protein 8
ENSMUSG00000027347	1.17493	3.03079	13.5785	0.000228789	0.00505065	Rasgrp1	RAS guanyl releasing protein 1
ENSMUSG00000026832	1.17622	2.05606	9.68838	0.00185436	0.0265764	Cytip	cytohesin 1 interacting protein
ENSMUSG00000026821	1.17718	2.30526	11.9549	0.000545025	0.0104514	Ralgds	ral guanine nucleotide dissociation stimulator
ENSMUSG00000031209	1.17843	2.08958	14.3336	0.000153104	0.00367635	Heph	hephaestin
ENSMUSG00000040061	1.17961	2.87985	17.7454	2.52528e-05	0.000861389	Plcb2	phospholipase C, beta 2
ENSMUSG00000025856	1.18171	2.95964	23.9332	9.9739e-07	6.06718e-05	Pdgfa	platelet derived growth factor, alpha
ENSMUSG00000035004	1.18361	3.57659	16.0696	6.10553e-05	0.00177328	Igsf6	immunoglobulin superfamily, member 6
ENSMUSG00000021451	1.18549	3.2512	16.9657	3.80621e-05	0.00121328	Sema4d	sema domain, immunoglobulin domain (Ig), transmembrane domain (TM) and short cytoplasmic domain, (semaphorin) 4D
ENSMUSG00000047414	1.18699	2.24533	9.2741	0.00232417	0.0313212	Flrt2	fibronectin leucine rich transmembrane protein 2
ENSMUSG00000043004	1.18763	2.83058	10.6129	0.00112304	0.0182444	Gng2	guanine nucleotide binding protein (G protein), gamma 2
ENSMUSG00000030579	1.19074	4.5031	13.7658	0.000207076	0.00467686	Tyrobp	TYRO protein tyrosine kinase binding protein
ENSMUSG00000049744	1.19372	2.24052	9.11691	0.00253257	0.0332483	Arhgap15	Rho GTPase activating protein 15
ENSMUSG00000052942	1.19555	1.91688	15.2962	9.19034e-05	0.00243951	Glis3	GLIS family zinc finger 3
ENSMUSG00000078945	1.19946	3.97944	14.3365	0.000152874	0.00367484	Naip2	NLR family, apoptosis inhibitory protein 2
ENSMUSG00000037337	1.19984	1.04826	11.6925	0.000627511	0.0116063	Map4k1	mitogen-activated protein kinase kinase kinase kinase 1
ENSMUSG00000052889	1.20014	3.43883	25.0566	5.5672e-07	3.71765e-05	Prkcb	protein kinase C, beta
ENSMUSG00000095115	1.20084	5.03273	37.8373	7.68976e-10	1.16943e-07	Itpripl2	inositol 1,4,5-triphosphate receptor interacting protein-like 2
ENSMUSG00000039109	1.2024	1.13043	9.38765	0.00218452	0.0300444	F13a1	coagulation factor XIII, A1 subunit
ENSMUSG00000021728	1.20284	1.21025	11.5208	0.000688227	0.0124661	Emb	embigin
ENSMUSG00000043051	1.2029	0.43545	9.64588	0.00189777	0.0271098	Disc1	disrupted in schizophrenia 1
ENSMUSG00000025576	1.2047	0.068144	9.3738	0.00220109	0.0301826	Rbfox3	RNA binding protein, fox-1 homolog (C. elegans) 3
ENSMUSG00000002458	1.20583	1.98697	13.5893	0.000227481	0.0050505	Rgs19	regulator of G-protein signaling 19
ENSMUSG00000021903	1.20617	2.65218	18.1015	2.09436e-05	0.000745763	Galnt15	polypeptide N-acetylgalactosaminyltransferase 15
ENSMUSG00000019874	1.20806	3.4494	18.0364	2.16718e-05	0.000766706	Fabp7	fatty acid binding protein 7, brain
ENSMUSG00000036896	1.20829	6.00382	32.7675	1.0387e-08	1.22556e-06	C1qc	complement component 1, q subcomponent, C chain
ENSMUSG00000071715	1.20982	2.68486	15.5424	8.06754e-05	0.00219195	Ncf4	neutrophil cytosolic factor 4
ENSMUSG00000036894	1.21026	3.67444	24.8446	6.21438e-07	4.05026e-05	Rap2b	RAP2B, member of RAS oncogene family
ENSMUSG00000031838	1.21137	4.60871	23.4322	1.29394e-06	7.46473e-05	Ifi30	interferon gamma inducible protein 30
ENSMUSG00000028497	1.2135	3.30596	21.9452	2.80542e-06	0.000142213	Hacd4	3-hydroxyacyl-CoA dehydratase 4
ENSMUSG00000026837	1.21393	5.08698	39.8635	2.72347e-10	4.77129e-08	Col5a1	collagen, type V, alpha 1
ENSMUSG00000049625	1.21558	3.30302	16.3654	5.22289e-05	0.00156465	Tifab	TRAF-interacting protein with forkhead-associated domain, family member B
ENSMUSG00000027544	1.21561	0.867099	9.63348	0.00191062	0.02724	Nfatc2	nuclear factor of activated T cells, cytoplasmic, calcineurin dependent 2
ENSMUSG00000036944	1.21861	1.61968	14.5148	0.000139061	0.00340256	Tmem71	transmembrane protein 71
ENSMUSG00000034595	1.2187	3.16282	20.1391	7.20084e-06	0.000306197	Ppp1r18	protein phosphatase 1, regulatory subunit 18
ENSMUSG00000011008	1.21979	0.93428	8.42426	0.00370247	0.0439698	Mcoln2	mucolipin 2
ENSMUSG00000040209	1.21981	5.05624	45.0191	1.95119e-11	4.27291e-09	Zfp704	zinc finger protein 704
ENSMUSG00000037405	1.22207	5.0935	19.1618	1.20095e-05	0.000467965	Icam1	intercellular adhesion molecule 1
ENSMUSG00000029371	1.22227	-0.32417	8.53917	0.00347583	0.0418917	Cxcl5	chemokine (C-X-C motif) ligand 5
ENSMUSG00000048440	1.22265	2.16586	11.7767	0.000599777	0.0112069	Cyp4f16	cytochrome P450, family 4, subfamily f, polypeptide 16
ENSMUSG00000033192	1.22396	2.89801	14.2703	0.000158344	0.00378145	Lpcat2	lysophosphatidylcholine acyltransferase 2
ENSMUSG00000020814	1.22437	1.92071	17.1505	3.45312e-05	0.00110793	Mxra7	matrix-remodelling associated 7
ENSMUSG00000036641	1.2261	2.19089	21.6427	3.28456e-06	0.000162001	Ccdc148	coiled-coil domain containing 148
ENSMUSG00000026110	1.22618	2.94664	9.78381	0.00176055	0.0255326	Mgat4a	mannoside acetylglucosaminyltransferase 4, isoenzyme A
ENSMUSG00000023913	1.2266	4.94562	11.4073	0.000731544	0.0130883	Pla2g7	phospholipase A2, group VII (platelet-activating factor acetylhydrolase, plasma)
ENSMUSG00000024349	1.22747	2.60733	12.0686	0.000512774	0.009955	Sting1	stimulator of interferon response cGAMP interactor 1
ENSMUSG00000030774	1.22916	2.65105	18.1316	2.06152e-05	0.000739554	Pak1	p21 (RAC1) activated kinase 1
ENSMUSG00000049866	1.2296	3.42401	27.504	1.56769e-07	1.24387e-05	Arl4c	ADP-ribosylation factor-like 4C
ENSMUSG00000054293	1.22973	1.15349	12.0069	0.000530045	0.0102112	P2ry10b	purinergic receptor P2Y, G-protein coupled 10B
ENSMUSG00000097328	1.23031	3.10446	14.0521	0.000177811	0.00412488	Tnfsf12	tumor necrosis factor (ligand) superfamily, member 12
ENSMUSG00000033777	1.23038	3.85808	10.0674	0.00150913	0.0228078	Tlr13	toll-like receptor 13
ENSMUSG00000028238	1.23219	4.15497	26.9671	2.0695e-07	1.55739e-05	Atp6v0d2	ATPase, H+ transporting, lysosomal V0 subunit D2
ENSMUSG00000054752	1.2345	1.38621	9.63553	0.00190849	0.0272274	Fsd1l	fibronectin type III and SPRY domain containing 1-like
ENSMUSG00000093938	1.23633	1.77062	15.3632	8.87e-05	0.00236983	Evi2b	ecotropic viral integration site 2b
ENSMUSG00000028843	1.23949	2.17471	17.5581	2.78659e-05	0.000926003	Sh3bgrl3	SH3 domain binding glutamic acid-rich protein-like 3
ENSMUSG00000026483	1.24178	4.91933	34.3649	4.56886e-09	5.81706e-07	Niban1	niban apoptosis regulator 1
ENSMUSG00000022667	1.24554	1.91867	19.4378	1.03928e-05	0.000413053	Cd200r1	CD200 receptor 1
ENSMUSG00000033538	1.24885	2.16656	23.7932	1.0726e-06	6.43531e-05	Casp4	caspase 4, apoptosis-related cysteine peptidase
ENSMUSG00000078942	1.25013	2.41495	21.8712	2.91575e-06	0.000146786	Naip6	NLR family, apoptosis inhibitory protein 6
ENSMUSG00000031827	1.25215	4.86957	42.9373	5.65227e-11	1.11513e-08	Cotl1	coactosin-like 1 (Dictyostelium)
ENSMUSG00000022900	1.2524	-0.829948	10.3224	0.00131426	0.0204266	Ildr1	immunoglobulin-like domain containing receptor 1
ENSMUSG00000056025	1.25269	3.83792	39.2188	3.78874e-10	6.23831e-08	Clca3a1	chloride channel accessory 3A1
ENSMUSG00000079685	1.25474	1.42191	14.2881	0.000156853	0.00375402	Ulbp1	UL16 binding protein 1
ENSMUSG00000057286	1.25515	2.25998	8.70785	0.00316843	0.039223	St6galnac2	ST6 (alpha-N-acetyl-neuraminyl-2,3-beta-galactosyl-1,3)-N-acetylgalactosaminide alpha-2,6-sialyltransferase 2
ENSMUSG00000046805	1.25625	8.46292	9.59038	0.001956	0.0276543	Mpeg1	macrophage expressed gene 1
ENSMUSG00000031101	1.25825	2.25465	12.2551	0.000463992	0.00907229	Sash3	SAM and SH3 domain containing 3
ENSMUSG00000030159	1.25924	4.31599	28.3512	1.01181e-07	8.758e-06	Clec1b	C-type lectin domain family 1, member b
ENSMUSG00000024538	1.26124	2.0956	15.9208	6.6048e-05	0.00187113	Ppic	peptidylprolyl isomerase C
ENSMUSG00000032578	1.26188	3.04479	8.92783	0.00280857	0.0358212	Cish	cytokine inducible SH2-containing protein
ENSMUSG00000030148	1.26216	2.29982	12.3101	0.000450521	0.00885633	Clec4a2	C-type lectin domain family 4, member a2
ENSMUSG00000047798	1.2659	2.27553	9.97859	0.00158371	0.0235935	Cd300lf	CD300 molecule like family member F
ENSMUSG00000075297	1.26596	0.147133	8.22106	0.0041407	0.0478255	H60b	histocompatibility 60b
ENSMUSG00000026547	1.26648	4.99976	23.7362	1.10483e-06	6.53911e-05	Tagln2	transgelin 2
ENSMUSG00000024610	1.26654	8.20454	8.62749	0.00331128	0.0404427	Cd74	CD74 antigen (invariant polypeptide of major histocompatibility complex, class II antigen-associated)
ENSMUSG00000021760	1.26919	0.426394	9.15827	0.00247596	0.0328016	Gpx8	glutathione peroxidase 8 (putative)
ENSMUSG00000028943	1.26969	1.29009	8.87192	0.00289591	0.0367	Espn	espin
ENSMUSG00000042804	1.272	1.86673	11.569	0.000670588	0.0122173	Gpr153	G protein-coupled receptor 153
ENSMUSG00000002602	1.27352	6.46751	16.6529	4.48821e-05	0.00139613	Axl	AXL receptor tyrosine kinase
ENSMUSG00000024677	1.27464	2.64709	8.70045	0.00318132	0.0393018	Ms4a6b	membrane-spanning 4-domains, subfamily A, member 6B
ENSMUSG00000040219	1.2748	-0.398182	9.11878	0.00252999	0.0332483	Ttc12	tetratricopeptide repeat domain 12
ENSMUSG00000031304	1.27574	2.42856	11.1207	0.000853696	0.0147904	Il2rg	interleukin 2 receptor, gamma chain
ENSMUSG00000005397	1.27796	5.79539	40.449	2.01821e-10	3.59323e-08	Nid1	nidogen 1
ENSMUSG00000010307	1.27885	3.99974	13.1566	0.000286509	0.00610747	Tmem86a	transmembrane protein 86A
ENSMUSG00000046191	1.28193	-1.05037	8.64687	0.00327624	0.0400595	Pcdhb20	protocadherin beta 20
ENSMUSG00000038679	1.28359	3.15433	19.7432	8.85779e-06	0.000366686	Trps1	transcriptional repressor GATA binding 1
ENSMUSG00000020886	1.28584	3.12215	19.6181	9.45674e-06	0.000388532	Dlg4	discs large MAGUK scaffold protein 4
ENSMUSG00000040747	1.28837	4.64194	17.2503	3.27648e-05	0.00105673	Cd53	CD53 antigen
ENSMUSG00000028159	1.28959	1.75534	18.1251	2.06862e-05	0.000740207	Dapp1	dual adaptor for phosphotyrosine and 3-phosphoinositides 1
ENSMUSG00000031503	1.29008	6.06127	39.2349	3.75765e-10	6.23399e-08	Col4a2	collagen, type IV, alpha 2
ENSMUSG00000029810	1.29097	7.83638	27.9911	1.21875e-07	1.02175e-05	Tmem176b	transmembrane protein 176B
ENSMUSG00000015947	1.29198	2.85024	17.8117	2.43885e-05	0.000842403	Fcgr1	Fc receptor, IgG, high affinity I
ENSMUSG00000059498	1.29313	4.39805	21.001	4.59038e-06	0.000213883	Fcgr3	Fc receptor, IgG, low affinity III
ENSMUSG00000022822	1.29503	4.42437	28.7071	8.41941e-08	7.49499e-06	Abcc5	ATP-binding cassette, sub-family C (CFTR/MRP), member 5
ENSMUSG00000022829	1.29716	0.303508	13.8033	0.000202982	0.00460156	Stxbp5l	syntaxin binding protein 5-like
ENSMUSG00000056130	1.30162	1.80018	20.6641	5.47317e-06	0.000245609	Ticam2	toll-like receptor adaptor molecule 2
ENSMUSG00000040690	1.30191	2.63317	17.746	2.52445e-05	0.000861389	Col16a1	collagen, type XVI, alpha 1
ENSMUSG00000061535	1.30547	0.948611	9.1241	0.00252264	0.0331843	C1qtnf7	C1q and tumor necrosis factor related protein 7
ENSMUSG00000048865	1.3056	4.06778	35.7702	2.22016e-09	3.05781e-07	Arhgap30	Rho GTPase activating protein 30
ENSMUSG00000027646	1.3057	3.1969	10.1991	0.0014051	0.0215932	Src	Rous sarcoma oncogene
ENSMUSG00000043895	1.30675	4.19321	18.4441	1.74966e-05	0.000649421	S1pr2	sphingosine-1-phosphate receptor 2
ENSMUSG00000032192	1.30924	-0.00391396	11.6868	0.000629467	0.0116228	Gnb5	guanine nucleotide binding protein (G protein), beta 5
ENSMUSG00000030659	1.30928	1.14612	9.32005	0.0022666	0.0308109	Nucb2	nucleobindin 2
ENSMUSG00000027611	1.30928	1.26045	8.50738	0.0035371	0.04242	Procr	protein C receptor, endothelial
ENSMUSG00000078502	1.30979	0.592556	9.06713	0.00260246	0.0337826	Zfp268	zinc finger protein 268
ENSMUSG00000039942	1.31014	1.8249	12.4794	0.00041146	0.00818012	Ptger4	prostaglandin E receptor 4 (subtype EP4)
ENSMUSG00000026676	1.31397	2.94225	21.3736	3.77947e-06	0.000181906	Ccdc3	coiled-coil domain containing 3
ENSMUSG00000022969	1.3141	4.19597	37.5455	8.93065e-10	1.33954e-07	Il10rb	interleukin 10 receptor, beta
ENSMUSG00000058571	1.31413	2.37842	23.3407	1.35696e-06	7.73855e-05	Gpc6	glypican 6
ENSMUSG00000020810	1.3151	3.78725	29.0529	7.04302e-08	6.48046e-06	Cygb	cytoglobin
ENSMUSG00000022180	1.31605	3.40667	37.3327	9.96025e-10	1.45413e-07	Slc7a8	solute carrier family 7 (cationic amino acid transporter, y+ system), member 8
ENSMUSG00000023349	1.31655	2.13421	16.4572	4.9762e-05	0.00150933	Clec4n	C-type lectin domain family 4, member n
ENSMUSG00000044583	1.31743	3.38061	29.3878	5.92508e-08	5.54501e-06	Tlr7	toll-like receptor 7
ENSMUSG00000057191	1.31846	3.13237	18.537	1.66642e-05	0.000628104	AB124611	cDNA sequence AB124611
ENSMUSG00000043740	1.3208	3.27232	24.2483	8.46823e-07	5.25342e-05	B430306N03Rik	RIKEN cDNA B430306N03 gene
ENSMUSG00000063458	1.32184	1.31303	14.9157	0.000112424	0.00286609	Lrmda	leucine rich melanocyte differentiation associated
ENSMUSG00000044811	1.32592	2.67782	20.7324	5.28142e-06	0.00023847	Cd300c2	CD300C molecule 2
ENSMUSG00000040613	1.32714	5.15562	56.2137	6.50057e-14	2.61134e-11	Apobec1	apolipoprotein B mRNA editing enzyme, catalytic polypeptide 1
ENSMUSG00000055541	1.32835	4.23702	19.9407	7.98833e-06	0.000335771	Lair1	leukocyte-associated Ig-like receptor 1
ENSMUSG00000073489	1.32868	3.87118	13.3385	0.000260017	0.00559893	Ifi204	interferon activated gene 204
ENSMUSG00000002699	1.32962	4.01339	20.3612	6.41181e-06	0.000276947	Lcp2	lymphocyte cytosolic protein 2
ENSMUSG00000041219	1.32964	2.00016	21.5955	3.36632e-06	0.000165289	Arhgap11a	Rho GTPase activating protein 11A
ENSMUSG00000029552	1.33081	1.60717	22.651	1.94257e-06	0.000103504	Tes	testin LIM domain protein
ENSMUSG00000035891	1.33523	3.73198	29.6601	5.14827e-08	4.88061e-06	Cerk	ceramide kinase
ENSMUSG00000031502	1.33625	6.85268	36.2212	1.76143e-09	2.48861e-07	Col4a1	collagen, type IV, alpha 1
ENSMUSG00000027330	1.33766	1.48191	14.0237	0.000180522	0.00417098	Cdc25b	cell division cycle 25B
ENSMUSG00000029299	1.34001	3.49876	33.5862	6.81736e-09	8.48258e-07	Abcg3	ATP binding cassette subfamily G member 3
ENSMUSG00000050394	1.34022	0.0353197	9.19571	0.00242583	0.032235	Armcx6	armadillo repeat containing, X-linked 6
ENSMUSG00000030346	1.34199	-0.646188	9.62043	0.00192424	0.027363	Rad51ap1	RAD51 associated protein 1
ENSMUSG00000004677	1.34352	6.20484	41.7626	1.03057e-10	1.91865e-08	Myo9b	myosin IXb
ENSMUSG00000026395	1.34358	6.0287	27.1903	1.8438e-07	1.42007e-05	Ptprc	protein tyrosine phosphatase, receptor type, C
ENSMUSG00000030786	1.34446	3.10454	10.4451	0.00122974	0.0195004	Itgam	integrin alpha M
ENSMUSG00000027469	1.34473	1.00347	8.87062	0.00289797	0.0367048	Tpx2	TPX2, microtubule-associated
ENSMUSG00000040522	1.34575	3.57145	23.6103	1.17957e-06	6.94391e-05	Tlr8	toll-like receptor 8
ENSMUSG00000027204	1.34969	4.77011	26.5865	2.51993e-07	1.86432e-05	Fbn1	fibrillin 1
ENSMUSG00000036334	1.35058	2.82054	28.5259	9.24557e-08	8.16406e-06	Igsf10	immunoglobulin superfamily, member 10
ENSMUSG00000027859	1.35263	1.38384	13.9477	0.000187968	0.0043148	Ngf	nerve growth factor
ENSMUSG00000022468	1.3543	-0.964209	8.5791	0.00340043	0.0412325	Endou	endonuclease, polyU-specific
ENSMUSG00000047747	1.35537	2.55182	25.6709	4.04879e-07	2.80584e-05	Rnf150	ring finger protein 150
ENSMUSG00000020143	1.35595	4.68219	34.497	4.26911e-09	5.49937e-07	Dock2	dedicator of cyto-kinesis 2
ENSMUSG00000043017	1.35669	-0.0804953	9.37644	0.00219792	0.0301581	Ptgir	prostaglandin I receptor (IP)
ENSMUSG00000039787	1.35678	0.453153	8.94163	0.00278744	0.0356138	Cercam	cerebral endothelial cell adhesion molecule
ENSMUSG00000034116	1.35809	3.60581	15.6977	7.43128e-05	0.00204444	Vav1	vav 1 oncogene
ENSMUSG00000021720	1.3595	1.29093	17.4007	3.02719e-05	0.000993889	Rnf180	ring finger protein 180
ENSMUSG00000038400	1.36067	2.28897	21.7822	3.05422e-06	0.00015201	Pmepa1	prostate transmembrane protein, androgen induced 1
ENSMUSG00000024696	1.36081	2.26635	14.5526	0.0001363	0.00335374	Lpxn	leupaxin
ENSMUSG00000025997	1.36109	2.00404	14.8094	0.000118941	0.00300079	Ikzf2	IKAROS family zinc finger 2
ENSMUSG00000066861	1.36158	1.54214	8.77746	0.00304975	0.0381419	Oas1g	2'-5' oligoadenylate synthetase 1G
ENSMUSG00000029061	1.36171	0.717251	15.9915	6.36263e-05	0.00183105	Mmp23	matrix metallopeptidase 23
ENSMUSG00000022488	1.36183	5.23013	16.4031	5.12017e-05	0.0015402	Nckap1l	NCK associated protein 1 like
ENSMUSG00000034652	1.36336	4.18173	43.7747	3.68434e-11	7.5405e-09	Cd300a	CD300A molecule
ENSMUSG00000046157	1.36355	2.73445	10.8699	0.000977409	0.0164269	Tmem229b	transmembrane protein 229B
ENSMUSG00000034463	1.36385	1.91331	9.02128	0.00266854	0.0344363	Scara3	scavenger receptor class A, member 3
ENSMUSG00000000078	1.36679	5.11429	42.6516	6.54092e-11	1.26761e-08	Klf6	Kruppel-like factor 6
ENSMUSG00000052516	1.36891	3.62229	23.9675	9.79764e-07	5.99326e-05	Robo2	roundabout guidance receptor 2
ENSMUSG00000029778	1.36961	1.07316	10.2197	0.0013895	0.0214163	Adcyap1r1	adenylate cyclase activating polypeptide 1 receptor 1
ENSMUSG00000000290	1.37173	4.96772	21.1675	4.20835e-06	0.000199047	Itgb2	integrin beta 2
ENSMUSG00000036446	1.37303	4.74438	16.5671	4.69587e-05	0.00144634	Lum	lumican
ENSMUSG00000118667	1.37339	2.16722	9.26462	0.00233623	0.0314064	Ahnak2	AHNAK nucleoprotein 2
ENSMUSG00000042129	1.37367	4.73278	32.0082	1.53524e-08	1.71532e-06	Rassf4	Ras association (RalGDS/AF-6) domain family member 4
ENSMUSG00000049130	1.37536	1.93139	14.7914	0.000120082	0.00302609	C5ar1	complement component 5a receptor 1
ENSMUSG00000031659	1.37653	4.36235	27.7173	1.40405e-07	1.13879e-05	Adcy7	adenylate cyclase 7
ENSMUSG00000091813	1.37733	-0.168981	9.38681	0.00218552	0.0300444	Ces2h	carboxylesterase 2H
ENSMUSG00000025225	1.37744	4.31537	39.0565	4.11725e-10	6.67879e-08	Nfkb2	nuclear factor of kappa light polypeptide gene enhancer in B cells 2, p49/p100
ENSMUSG00000052684	1.37792	4.91725	33.2336	8.17272e-09	9.99857e-07	Jun	jun proto-oncogene
ENSMUSG00000018008	1.38247	4.70327	42.2843	7.89249e-11	1.50294e-08	Cyth4	cytohesin 4
ENSMUSG00000056069	1.38268	2.79213	21.8393	2.96464e-06	0.000148565	Otulinl	OTU deubiquitinase with linear linkage specificity like
ENSMUSG00000031965	1.38322	3.96162	24.8866	6.0804e-07	3.99864e-05	Tbx20	T-box 20
ENSMUSG00000006360	1.38541	3.10645	13.0385	0.00030515	0.00641313	Crip1	cysteine-rich protein 1 (intestinal)
ENSMUSG00000040990	1.38547	3.13181	33.8513	5.94904e-09	7.48724e-07	Sh3kbp1	SH3-domain kinase binding protein 1
ENSMUSG00000022661	1.38585	2.08711	10.0487	0.00152459	0.0229463	Cd200	CD200 antigen
ENSMUSG00000026994	1.38681	1.11393	10.0637	0.00151218	0.0228381	Galnt3	polypeptide N-acetylgalactosaminyltransferase 3
ENSMUSG00000024533	1.38707	1.61222	21.9294	2.82872e-06	0.000142733	Spire1	spire type actin nucleation factor 1
ENSMUSG00000040663	1.38748	0.715089	9.46842	0.0020904	0.0291016	Clcf1	cardiotrophin-like cytokine factor 1
ENSMUSG00000011884	1.3881	3.1252	30.7729	2.90063e-08	2.95446e-06	Gltp	glycolipid transfer protein
ENSMUSG00000007989	1.39134	0.654624	10.5105	0.00118699	0.0190292	Fzd3	frizzled class receptor 3
ENSMUSG00000028874	1.39271	3.41892	19.2252	1.1617e-05	0.000455101	Fgr	FGR proto-oncogene, Src family tyrosine kinase
ENSMUSG00000026360	1.39378	3.80149	20.3205	6.54942e-06	0.000282189	Rgs2	regulator of G-protein signaling 2
ENSMUSG00000015854	1.39571	8.17431	14.4803	0.000141633	0.00345007	Cd5l	CD5 antigen-like
ENSMUSG00000020681	1.39657	2.10467	14.6742	0.00012778	0.00319072	Ace	angiotensin I converting enzyme (peptidyl-dipeptidase A) 1
ENSMUSG00000022504	1.39893	4.46919	8.92356	0.00281516	0.0358843	Ciita	class II transactivator
ENSMUSG00000062510	1.39974	0.56498	8.90303	0.00284697	0.0362265	Nsl1	NSL1, MIS12 kinetochore complex component
ENSMUSG00000025154	1.4027	3.84264	37.3649	9.79708e-10	1.43991e-07	Arhgap19	Rho GTPase activating protein 19
ENSMUSG00000032740	1.40379	3.59251	28.8389	7.86541e-08	7.14708e-06	Ccdc88a	coiled coil domain containing 88A
ENSMUSG00000027230	1.4095	1.11906	14.4139	0.000146712	0.00353785	Creb3l1	cAMP responsive element binding protein 3-like 1
ENSMUSG00000000489	1.41339	2.30761	24.6542	6.85947e-07	4.40515e-05	Pdgfb	platelet derived growth factor, B polypeptide
ENSMUSG00000026728	1.41387	5.89872	19.5019	1.00499e-05	0.000402346	Vim	vimentin
ENSMUSG00000056413	1.41404	1.94625	15.0337	0.000105611	0.00273055	Adap1	ArfGAP with dual PH domains 1
ENSMUSG00000047810	1.41474	2.79081	12.6141	0.000382849	0.00771299	Ccdc88b	coiled-coil domain containing 88B
ENSMUSG00000030536	1.41567	6.29562	41.0793	1.46176e-10	2.64554e-08	Iqgap1	IQ motif containing GTPase activating protein 1
ENSMUSG00000025321	1.41978	1.61092	12.5473	0.000396783	0.00796438	Itgb8	integrin beta 8
ENSMUSG00000018654	1.42084	3.64606	22.2756	2.36194e-06	0.000121991	Ikzf1	IKAROS family zinc finger 1
ENSMUSG00000049588	1.42153	-1.50942	8.30717	0.0039489	0.0460797	Ccdc69	coiled-coil domain containing 69
ENSMUSG00000040537	1.42234	1.30012	16.4338	5.0379e-05	0.00152382	Adam22	a disintegrin and metallopeptidase domain 22
ENSMUSG00000032334	1.42266	2.28382	11.7142	0.000620262	0.0115209	Loxl1	lysyl oxidase-like 1
ENSMUSG00000039316	1.42546	2.93582	27.1793	1.8543e-07	1.42007e-05	Rftn1	raftlin lipid raft linker 1
ENSMUSG00000039911	1.42615	1.78688	18.5025	1.69678e-05	0.000635175	Spsb1	splA/ryanodine receptor domain and SOCS box containing 1
ENSMUSG00000063021	1.42867	1.36913	11.4815	0.000702911	0.0126901	H2ac15	H2A clustered histone 15
ENSMUSG00000015355	1.43196	2.74476	19.5997	9.54827e-06	0.000389381	Cd48	CD48 antigen
ENSMUSG00000031722	1.43199	11.4146	18.1716	2.01862e-05	0.000725875	Hp	haptoglobin
ENSMUSG00000023885	1.43247	3.81895	22.6217	1.9724e-06	0.000104839	Thbs2	thrombospondin 2
ENSMUSG00000022687	1.43304	0.496485	11.0052	0.000908565	0.0155443	Boc	biregional cell adhesion molecule-related/down-regulated by oncogenes (Cdon) binding protein
ENSMUSG00000112148	1.43424	4.37496	45.1204	1.85286e-11	4.09856e-09	Lilrb4a	leukocyte immunoglobulin-like receptor, subfamily B, member 4A
ENSMUSG00000030587	1.43499	2.19238	15.9708	6.43273e-05	0.00184385	2200002D01Rik	RIKEN cDNA 2200002D01 gene
ENSMUSG00000030577	1.43587	2.15075	14.5298	0.000137958	0.00338693	Cd22	CD22 antigen
ENSMUSG00000041801	1.43672	2.16672	17.3388	3.12732e-05	0.00101912	Phlda3	pleckstrin homology like domain, family A, member 3
ENSMUSG00000074676	1.43907	-0.413949	11.3705	0.000746214	0.0132748	Foxs1	forkhead box S1
ENSMUSG00000027864	1.43955	3.17344	20.952	4.70947e-06	0.000218039	Ptgfrn	prostaglandin F2 receptor negative regulator
ENSMUSG00000030707	1.44082	3.83182	21.4927	3.55173e-06	0.000172843	Coro1a	coronin, actin binding protein 1A
ENSMUSG00000026956	1.4432	3.1674	23.1342	1.51081e-06	8.41864e-05	Uap1l1	UDP-N-acteylglucosamine pyrophosphorylase 1-like 1
ENSMUSG00000068758	1.44338	0.915383	14.4451	0.000144308	0.00350226	Il3ra	interleukin 3 receptor, alpha chain
ENSMUSG00000020388	1.44354	1.32125	13.2145	0.000277786	0.00593486	Pdlim4	PDZ and LIM domain 4
ENSMUSG00000049804	1.44449	2.92872	15.9803	6.40059e-05	0.00183705	Armcx4	armadillo repeat containing, X-linked 4
ENSMUSG00000020099	1.44528	3.36576	20.129	7.2392e-06	0.000307231	Unc5b	unc-5 netrin receptor B
ENSMUSG00000037035	1.44738	2.11489	17.4232	2.99157e-05	0.00098367	Inhbb	inhibin beta-B
ENSMUSG00000022876	1.45007	1.0767	11.8915	0.000563915	0.0107105	Samsn1	SAM domain, SH3 domain and nuclear localization signals, 1
ENSMUSG00000021886	1.45263	2.2506	14.0382	0.000179138	0.00414687	Gpr65	G-protein coupled receptor 65
ENSMUSG00000026458	1.45473	1.99913	11.589	0.000663421	0.0121123	Ppfia4	protein tyrosine phosphatase, receptor type, f polypeptide (PTPRF), interacting protein (liprin), alpha 4
ENSMUSG00000061132	1.45665	2.47647	20.4743	6.04364e-06	0.000264699	Blnk	B cell linker
ENSMUSG00000062939	1.45791	-0.161056	8.67711	0.00322231	0.0395804	Stat4	signal transducer and activator of transcription 4
ENSMUSG00000039936	1.45844	4.03349	35.7935	2.19379e-09	3.05781e-07	Pik3cd	phosphatidylinositol-4,5-bisphosphate 3-kinase catalytic subunit delta
ENSMUSG00000032577	1.45877	1.7232	9.29746	0.00229472	0.0309815	Mapkapk3	mitogen-activated protein kinase-activated protein kinase 3
ENSMUSG00000048450	1.45952	-0.934097	9.89198	0.00166001	0.0244301	Msx1	msh homeobox 1
ENSMUSG00000021640	1.46074	1.80678	14.0996	0.000173377	0.00406508	Naip1	NLR family, apoptosis inhibitory protein 1
ENSMUSG00000022146	1.46766	3.84718	59.7495	1.07732e-14	5.01963e-12	Osmr	oncostatin M receptor
ENSMUSG00000031253	1.46775	1.24554	15.0662	0.000103808	0.00269347	Srpx2	sushi-repeat-containing protein, X-linked 2
ENSMUSG00000031904	1.47125	0.512454	16.5038	4.85517e-05	0.00147877	Slc7a6	solute carrier family 7 (cationic amino acid transporter, y+ system), member 6
ENSMUSG00000028028	1.47173	3.18121	30.2305	3.83632e-08	3.76734e-06	Alpk1	alpha-kinase 1
ENSMUSG00000023088	1.47436	3.60202	29.4365	5.77801e-08	5.43058e-06	Abcc1	ATP-binding cassette, sub-family C (CFTR/MRP), member 1
ENSMUSG00000006519	1.47537	3.75137	41.7564	1.03384e-10	1.91865e-08	Cyba	cytochrome b-245, alpha polypeptide
ENSMUSG00000021423	1.47573	3.32719	18.3669	1.82192e-05	0.000672061	Ly86	lymphocyte antigen 86
ENSMUSG00000038642	1.47933	6.97328	11.7623	0.000604435	0.0112843	Ctss	cathepsin S
ENSMUSG00000026786	1.48196	2.92756	27.4768	1.58992e-07	1.25696e-05	Apbb1ip	amyloid beta (A4) precursor protein-binding, family B, member 1 interacting protein
ENSMUSG00000032661	1.48268	2.59289	11.5882	0.000663717	0.0121123	Oas3	2'-5' oligoadenylate synthetase 3
ENSMUSG00000028581	1.48609	5.64858	25.376	4.71739e-07	3.22831e-05	Laptm5	lysosomal-associated protein transmembrane 5
ENSMUSG00000037725	1.48655	0.568185	11.3534	0.000753114	0.0133867	Ckap2	cytoskeleton associated protein 2
ENSMUSG00000024737	1.48714	4.87716	20.5214	5.89677e-06	0.000259825	Slc15a3	solute carrier family 15, member 3
ENSMUSG00000038147	1.48721	4.81791	50.2741	1.33704e-12	4.06664e-10	Cd84	CD84 antigen
ENSMUSG00000025586	1.48838	2.38834	18.9146	1.36706e-05	0.000527063	Cpeb1	cytoplasmic polyadenylation element binding protein 1
ENSMUSG00000030156	1.48855	0.0812039	9.85715	0.00169173	0.0246863	Cd69	CD69 antigen
ENSMUSG00000061414	1.48932	0.675257	10.6828	0.00108139	0.0178457	Cracr2a	calcium release activated channel regulator 2A
ENSMUSG00000039774	1.48994	-0.878694	9.97855	0.00158375	0.0235935	Galnt12	polypeptide N-acetylgalactosaminyltransferase 12
ENSMUSG00000056124	1.4901	3.55794	32.0937	1.46917e-08	1.64991e-06	B4galt6	UDP-Gal:betaGlcNAc beta 1,4-galactosyltransferase, polypeptide 6
ENSMUSG00000024679	1.49225	2.60474	23.9194	1.00452e-06	6.09363e-05	Ms4a6d	membrane-spanning 4-domains, subfamily A, member 6D
ENSMUSG00000045062	1.49421	-0.842687	9.18362	0.00244191	0.0324093	Pcdhb7	protocadherin beta 7
ENSMUSG00000036381	1.4951	2.86343	28.3832	9.95265e-08	8.64893e-06	P2ry14	purinergic receptor P2Y, G-protein coupled, 14
ENSMUSG00000020656	1.49784	1.31264	26.9849	2.05051e-07	1.54842e-05	Grhl1	grainyhead like transcription factor 1
ENSMUSG00000027962	1.49885	5.68047	10.6532	0.00109881	0.0180158	Vcam1	vascular cell adhesion molecule 1
ENSMUSG00000112023	1.50175	3.86228	18.0175	2.18886e-05	0.000773125	Lilrb4b	leukocyte immunoglobulin-like receptor, subfamily B, member 4B
ENSMUSG00000059108	1.50232	-0.546534	10.9086	0.000957203	0.0161867	Ifitm6	interferon induced transmembrane protein 6
ENSMUSG00000026600	1.50415	4.93268	39.014	4.20779e-10	6.77547e-08	Soat1	sterol O-acyltransferase 1
ENSMUSG00000037913	1.50438	-0.132468	12.6293	0.000379742	0.00767865	Tmem156	transmembrane protein 156
ENSMUSG00000053063	1.50668	4.08759	23.1526	1.49642e-06	8.3811e-05	Clec12a	C-type lectin domain family 12, member a
ENSMUSG00000015314	1.50907	1.5845	14.6772	0.00012758	0.00318934	Slamf6	SLAM family member 6
ENSMUSG00000067276	1.51401	2.19084	26.3403	2.86246e-07	2.08256e-05	Capn6	calpain 6
ENSMUSG00000020057	1.51521	2.6041	9.78833	0.00175623	0.0254869	Dram1	DNA-damage regulated autophagy modulator 1
ENSMUSG00000012428	1.51965	8.51919	19.3705	1.0766e-05	0.000426337	Steap4	STEAP family member 4
ENSMUSG00000079419	1.52103	3.40296	17.729	2.54708e-05	0.000867473	Ms4a6c	membrane-spanning 4-domains, subfamily A, member 6C
ENSMUSG00000026480	1.52151	3.7898	33.0046	9.19432e-09	1.10197e-06	Ncf2	neutrophil cytosolic factor 2
ENSMUSG00000040345	1.52248	2.8626	22.6127	1.98167e-06	0.000105076	Arhgap9	Rho GTPase activating protein 9
ENSMUSG00000033949	1.52352	0.352052	14.8184	0.000118375	0.00298996	Trim36	tripartite motif-containing 36
ENSMUSG00000004952	1.52408	3.10398	19.9894	7.78728e-06	0.000328581	Rasa4	RAS p21 protein activator 4
ENSMUSG00000039116	1.5294	2.50904	15.4801	8.338e-05	0.00225424	Adgrg6	adhesion G protein-coupled receptor G6
ENSMUSG00000041673	1.53012	0.411074	12.0325	0.000522809	0.0100961	Lrrc18	leucine rich repeat containing 18
ENSMUSG00000059901	1.53098	2.06618	19.5084	1.00158e-05	0.000401715	Adamts14	a disintegrin-like and metallopeptidase (reprolysin type) with thrombospondin type 1 motif, 14
ENSMUSG00000004552	1.53495	5.8883	37.0541	1.14899e-09	1.65538e-07	Ctse	cathepsin E
ENSMUSG00000001119	1.53592	4.05603	21.3372	3.85179e-06	0.000184853	Col6a1	collagen, type VI, alpha 1
ENSMUSG00000032965	1.53733	0.980522	10.3881	0.00126827	0.0199525	Ift57	intraflagellar transport 57
ENSMUSG00000017631	1.53877	4.72774	62.1715	3.14816e-15	1.6815e-12	Abr	active BCR-related gene
ENSMUSG00000020805	1.54237	2.82972	37.4279	9.48567e-10	1.41311e-07	Slc13a5	solute carrier family 13 (sodium-dependent citrate transporter), member 5
ENSMUSG00000038151	1.5424	1.8555	26.1812	3.10838e-07	2.23182e-05	Prdm1	PR domain containing 1, with ZNF domain
ENSMUSG00000003534	1.54282	1.97898	20.9912	4.61396e-06	0.000214524	Ddr1	discoidin domain receptor family, member 1
ENSMUSG00000001020	1.54599	-0.316608	10.4314	0.00123893	0.0196177	S100a4	S100 calcium binding protein A4
ENSMUSG00000040711	1.54656	3.93018	47.777	4.77559e-12	1.18842e-09	Sh3pxd2b	SH3 and PX domains 2B
ENSMUSG00000020473	1.54674	2.19283	17.4299	2.98107e-05	0.000981692	Aebp1	AE binding protein 1
ENSMUSG00000022952	1.54744	2.9959	17.6277	2.68647e-05	0.000902315	Runx1	runt related transcription factor 1
ENSMUSG00000027848	1.5508	2.74956	25.7944	3.79797e-07	2.66576e-05	Olfml3	olfactomedin-like 3
ENSMUSG00000054640	1.55212	4.48209	28.7297	8.32164e-08	7.43819e-06	Slc8a1	solute carrier family 8 (sodium/calcium exchanger), member 1
ENSMUSG00000067768	1.55246	-0.629018	8.61423	0.00333546	0.0405796	Xlr4b	X-linked lymphocyte-regulated 4B
ENSMUSG00000022816	1.55368	4.10572	29.6312	5.22569e-08	4.93264e-06	Fstl1	follistatin-like 1
ENSMUSG00000030867	1.55499	-0.00786554	10.7192	0.00106032	0.0175775	Plk1	polo like kinase 1
ENSMUSG00000044827	1.5627	2.41706	18.0678	2.13172e-05	0.000757834	Tlr1	toll-like receptor 1
ENSMUSG00000052821	1.56313	1.90762	17.0244	3.6902e-05	0.00117973	Cysltr1	cysteinyl leukotriene receptor 1
ENSMUSG00000005087	1.56485	5.57305	23.1193	1.52258e-06	8.45829e-05	Cd44	CD44 antigen
ENSMUSG00000061666	1.56824	1.06807	15.918	6.6145e-05	0.00187146	Gdpd1	glycerophosphodiester phosphodiesterase domain containing 1
ENSMUSG00000051504	1.56941	1.41466	15.4689	8.38761e-05	0.00226486	Siglech	sialic acid binding Ig-like lectin H
ENSMUSG00000034613	1.57457	4.02584	51.7337	6.35607e-13	2.10896e-10	Ppm1h	protein phosphatase 1H (PP2C domain containing)
ENSMUSG00000022439	1.57938	3.10446	19.8134	8.53815e-06	0.000354795	Parvg	parvin, gamma
ENSMUSG00000056919	1.58002	3.6377	30.5232	3.299e-08	3.32926e-06	Cep162	centrosomal protein 162
ENSMUSG00000021457	1.58193	4.78471	67.3364	2.28919e-16	1.43231e-13	Syk	spleen tyrosine kinase
ENSMUSG00000117975	1.58221	1.62643	18.4123	1.77907e-05	0.00065922	Itprip	inositol 1,4,5-triphosphate receptor interacting protein
ENSMUSG00000019558	1.58327	3.49122	27.2251	1.81094e-07	1.40631e-05	Slc6a8	solute carrier family 6 (neurotransmitter transporter, creatine), member 8
ENSMUSG00000025912	1.58463	1.66537	17.787	2.47059e-05	0.000849348	Mybl1	myeloblastosis oncogene-like 1
ENSMUSG00000029484	1.58602	3.3291	36.1451	1.8316e-09	2.57117e-07	Anxa3	annexin A3
ENSMUSG00000078771	1.58636	2.66048	39.637	3.05841e-10	5.23251e-08	Evi2a	ecotropic viral integration site 2a
ENSMUSG00000020573	1.58814	2.81241	23.3743	1.3335e-06	7.62464e-05	Pik3cg	phosphatidylinositol-4,5-bisphosphate 3-kinase catalytic subunit gamma
ENSMUSG00000026581	1.58818	2.07903	14.056	0.000177446	0.00412077	Sell	selectin, lymphocyte
ENSMUSG00000067455	1.58824	0.492399	9.06888	0.00259997	0.0337702	H4c11	H4 clustered histone 11
ENSMUSG00000054675	1.59178	1.21389	11.8157	0.00058734	0.0110405	Tmem119	transmembrane protein 119
ENSMUSG00000024736	1.59398	2.80004	34.2012	4.96995e-09	6.29115e-07	Tmem132a	transmembrane protein 132A
ENSMUSG00000031506	1.59522	0.954072	9.13093	0.00251324	0.0331352	Ptpn7	protein tyrosine phosphatase, non-receptor type 7
ENSMUSG00000045657	1.5992	-1.45793	10.0294	0.0015406	0.0231238	Pcdhb10	protocadherin beta 10
ENSMUSG00000043953	1.59968	1.7055	16.7135	4.34702e-05	0.00135994	Ccrl2	chemokine (C-C motif) receptor-like 2
ENSMUSG00000038811	1.60586	2.47742	17.2124	3.34251e-05	0.00107485	Gngt2	guanine nucleotide binding protein (G protein), gamma transducing activity polypeptide 2
ENSMUSG00000022303	1.6094	-0.159069	8.23092	0.00411826	0.0476166	Dcstamp	dendrocyte expressed seven transmembrane protein
ENSMUSG00000040289	1.61237	0.1588	19.5307	9.8996e-06	0.000398514	Hey1	hairy/enhancer-of-split related with YRPW motif 1
ENSMUSG00000071714	1.6126	3.64455	32.5906	1.13766e-08	1.30437e-06	Csf2rb2	colony stimulating factor 2 receptor, beta 2, low-affinity (granulocyte-macrophage)
ENSMUSG00000024030	1.61279	5.55227	34.9428	3.39535e-09	4.50635e-07	Abcg1	ATP binding cassette subfamily G member 1
ENSMUSG00000030217	1.61306	2.05115	17.5812	2.75294e-05	0.000919004	Art4	ADP-ribosyltransferase 4
ENSMUSG00000053004	1.61376	-1.23322	8.37056	0.00381348	0.0448744	Hrh1	histamine receptor H1
ENSMUSG00000019899	1.61537	3.9318	21.3735	3.7795e-06	0.000181906	Lama2	laminin, alpha 2
ENSMUSG00000013483	1.62513	-0.512095	15.2631	9.35263e-05	0.00246763	Card14	caspase recruitment domain family, member 14
ENSMUSG00000079553	1.62658	0.117361	9.45454	0.00210627	0.0292021	Kifc1	kinesin family member C1
ENSMUSG00000021725	1.62659	2.49723	31.5996	1.89465e-08	2.07454e-06	Parp8	poly (ADP-ribose) polymerase family, member 8
ENSMUSG00000034127	1.62805	1.3504	9.80021	0.00174492	0.0253731	Tspan8	tetraspanin 8
ENSMUSG00000031608	1.62874	2.72681	30.5656	3.22763e-08	3.27231e-06	Galnt7	polypeptide N-acetylgalactosaminyltransferase 7
ENSMUSG00000090084	1.63013	0.0708763	8.68101	0.00321543	0.0395366	Srpx	sushi-repeat-containing protein
ENSMUSG00000056054	1.63994	0.0954744	11.1916	0.000821698	0.014361	S100a8	S100 calcium binding protein A8 (calgranulin A)
ENSMUSG00000034205	1.64067	3.71354	27.179	1.85461e-07	1.42007e-05	Loxl2	lysyl oxidase-like 2
ENSMUSG00000037379	1.64274	3.21726	10.575	0.00114625	0.0185802	Spon2	spondin 2, extracellular matrix protein
ENSMUSG00000015340	1.64977	6.65385	23.6578	1.15077e-06	6.79264e-05	Cybb	cytochrome b-245, beta polypeptide
ENSMUSG00000062593	1.65214	2.73268	23.2501	1.42241e-06	8.02817e-05	Gm49339	predicted gene, 49339
ENSMUSG00000043157	1.65247	0.947554	14.2319	0.000161609	0.00383431	Arl11	ADP-ribosylation factor-like 11
ENSMUSG00000071713	1.65356	4.7932	31.4859	2.00898e-08	2.16722e-06	Csf2rb	colony stimulating factor 2 receptor, beta, low-affinity (granulocyte-macrophage)
ENSMUSG00000017723	1.65887	3.819	8.83462	0.00295569	0.0372224	Wfdc2	WAP four-disulfide core domain 2
ENSMUSG00000018920	1.65983	3.94229	32.7764	1.03394e-08	1.22556e-06	Cxcl16	chemokine (C-X-C motif) ligand 16
ENSMUSG00000031538	1.6635	1.2905	17.8539	2.38532e-05	0.000829145	Plat	plasminogen activator, tissue
ENSMUSG00000024659	1.66576	3.74098	32.4536	1.2207e-08	1.38772e-06	Anxa1	annexin A1
ENSMUSG00000027907	1.67364	1.76393	9.3288	0.0022558	0.0307348	S100a11	S100 calcium binding protein A11
ENSMUSG00000036412	1.67802	-1.84178	8.47713	0.0035964	0.0429337	Arsi	arylsulfatase i
ENSMUSG00000024399	1.67816	1.371	11.6029	0.000658491	0.0120421	Ltb	lymphotoxin B
ENSMUSG00000024521	1.67973	1.74201	28.3358	1.01992e-07	8.75891e-06	Pmaip1	phorbol-12-myristate-13-acetate-induced protein 1
ENSMUSG00000048621	1.67992	1.71319	21.169	4.20501e-06	0.000199047	Gm6377	predicted gene 6377
ENSMUSG00000047420	1.68245	1.65217	10.4816	0.00120571	0.0192489	Fam180a	family with sequence similarity 180, member A
ENSMUSG00000028927	1.68426	1.01292	19.018	1.29489e-05	0.000501889	Padi2	peptidyl arginine deiminase, type II
ENSMUSG00000030742	1.68807	-0.536435	9.72644	0.00181636	0.0261343	Lat	linker for activation of T cells
ENSMUSG00000039153	1.68833	0.94388	13.7955	0.000203829	0.00461597	Runx2	runt related transcription factor 2
ENSMUSG00000019876	1.69038	2.17487	18.3627	1.826e-05	0.000672061	Pkib	protein kinase inhibitor beta, cAMP dependent, testis specific
ENSMUSG00000059326	1.69078	3.48507	26.8197	2.23354e-07	1.65804e-05	Csf2ra	colony stimulating factor 2 receptor, alpha, low-affinity (granulocyte-macrophage)
ENSMUSG00000076431	1.69501	3.41118	45.2941	1.69559e-11	3.78894e-09	Sox4	SRY (sex determining region Y)-box 4
ENSMUSG00000028369	1.69605	3.38706	30.0821	4.14132e-08	4.0307e-06	Svep1	sushi, von Willebrand factor type A, EGF and pentraxin domain containing 1
ENSMUSG00000032231	1.69734	4.81136	48.3446	3.57526e-12	9.21112e-10	Anxa2	annexin A2
ENSMUSG00000022432	1.69754	1.09092	13.1518	0.00028724	0.00611299	Smc1b	structural maintenance of chromosomes 1B
ENSMUSG00000027737	1.69854	1.07708	23.4759	1.26491e-06	7.32811e-05	Slc7a11	solute carrier family 7 (cationic amino acid transporter, y+ system), member 11
ENSMUSG00000020227	1.69986	1.40893	20.8192	5.04754e-06	0.000230283	Irak3	interleukin-1 receptor-associated kinase 3
ENSMUSG00000074923	1.70099	0.196642	9.49933	0.00205547	0.0287438	Pak6	p21 (RAC1) activated kinase 6
ENSMUSG00000060131	1.70328	2.58886	25.0023	5.72617e-07	3.79992e-05	Atp8b4	ATPase, class I, type 8B, member 4
ENSMUSG00000072620	1.70408	3.17353	31.1736	2.35954e-08	2.46055e-06	Slfn2	schlafen 2
ENSMUSG00000021125	1.71027	1.26703	14.2763	0.000157843	0.00377359	Arg2	arginase type II
ENSMUSG00000020901	1.71367	2.76269	26.2003	3.07781e-07	2.21714e-05	Pik3r5	phosphoinositide-3-kinase regulatory subunit 5
ENSMUSG00000030787	1.71503	2.95908	13.4029	0.000251233	0.00544189	Lyve1	lymphatic vessel endothelial hyaluronan receptor 1
ENSMUSG00000028926	1.71555	3.59745	20.7585	5.21002e-06	0.000236053	Cdk14	cyclin-dependent kinase 14
ENSMUSG00000037280	1.71999	2.3478	22.8669	1.73617e-06	9.43435e-05	Galnt6	polypeptide N-acetylgalactosaminyltransferase 6
ENSMUSG00000056888	1.72042	1.21288	16.0818	6.06629e-05	0.00176656	Glipr1	GLI pathogenesis-related 1 (glioma)
ENSMUSG00000004098	1.72132	3.20741	19.8595	8.33484e-06	0.000348995	Col5a3	collagen, type V, alpha 3
ENSMUSG00000055523	1.72199	-2.05918	8.1933	0.00420454	0.0484097	Gucy2g	guanylate cyclase 2g
ENSMUSG00000049409	1.72324	-0.0587775	10.0094	0.00155744	0.0233405	Prokr1	prokineticin receptor 1
ENSMUSG00000027313	1.73185	1.23913	9.45554	0.00210513	0.0292021	Chac1	ChaC, cation transport regulator 1
ENSMUSG00000018774	1.73253	3.86772	35.5514	2.48411e-09	3.39997e-07	Cd68	CD68 antigen
ENSMUSG00000034648	1.73449	-1.1763	10.5154	0.00118382	0.0190062	Lrrn1	leucine rich repeat protein 1, neuronal
ENSMUSG00000043263	1.73563	2.4109	15.1968	9.68698e-05	0.00254054	Ifi209	interferon activated gene 209
ENSMUSG00000024940	1.7386	3.07517	21.8146	3.00308e-06	0.000150147	Ltbp3	latent transforming growth factor beta binding protein 3
ENSMUSG00000086564	1.73872	-1.13369	9.57145	0.00197626	0.0278854	Cd101	CD101 antigen
ENSMUSG00000056071	1.74484	-0.120153	9.10299	0.00255192	0.0334038	S100a9	S100 calcium binding protein A9 (calgranulin B)
ENSMUSG00000040552	1.7462	3.61815	38.0517	6.88963e-10	1.06384e-07	C3ar1	complement component 3a receptor 1
ENSMUSG00000046991	1.75021	-0.298978	13.2662	0.000270231	0.0057904	Wdr27	WD repeat domain 27
ENSMUSG00000025203	1.75044	4.71432	32.4499	1.22302e-08	1.38772e-06	Scd2	stearoyl-Coenzyme A desaturase 2
ENSMUSG00000018569	1.75731	-0.435175	14.2646	0.000158821	0.00378869	Cldn7	claudin 7
ENSMUSG00000062524	1.77592	-0.970789	9.92559	0.00162996	0.0241506	Ncr1	natural cytotoxicity triggering receptor 1
ENSMUSG00000057722	1.77665	4.35747	22.6526	1.94101e-06	0.000103504	Lepr	leptin receptor
ENSMUSG00000041737	1.77751	1.21904	21.0677	4.43335e-06	0.000208339	Tmem45b	transmembrane protein 45b
ENSMUSG00000101389	1.78365	-0.993746	11.4468	0.000716161	0.0128551	Ms4a4a	membrane-spanning 4-domains, subfamily A, member 4A
ENSMUSG00000095186	1.78489	-0.111973	12.6496	0.000375641	0.00761682	Gm10718	predicted gene 10718
ENSMUSG00000079523	1.78517	-0.419522	11.9909	0.00053461	0.0102613	Tmsb10	thymosin, beta 10
ENSMUSG00000013974	1.78816	-1.01053	9.48496	0.00207163	0.0289112	Mcemp1	mast cell expressed membrane protein 1
ENSMUSG00000049303	1.78884	2.6765	20.4261	6.19799e-06	0.000269305	Syt12	synaptotagmin XII
ENSMUSG00000021624	1.79076	2.81254	41.5715	1.13637e-10	2.07377e-08	Cd180	CD180 antigen
ENSMUSG00000033453	1.79276	2.06841	15.8002	7.03958e-05	0.00196132	Adamts15	a disintegrin-like and metallopeptidase (reprolysin type) with thrombospondin type 1 motif, 15
ENSMUSG00000033389	1.79804	1.76311	31.5674	1.92641e-08	2.09882e-06	Arhgap44	Rho GTPase activating protein 44
ENSMUSG00000004709	1.79831	0.638605	15.4368	8.5311e-05	0.00229682	Cd244a	CD244 molecule A
ENSMUSG00000058715	1.79852	3.46783	28.8742	7.72353e-08	7.0474e-06	Fcer1g	Fc receptor, IgE, high affinity I, gamma polypeptide
ENSMUSG00000034855	1.79929	2.63144	11.0773	0.000873906	0.0150572	Cxcl10	chemokine (C-X-C motif) ligand 10
ENSMUSG00000021696	1.8064	1.18643	17.7616	2.5039e-05	0.000856765	Elovl7	ELOVL family member 7, elongation of long chain fatty acids (yeast)
ENSMUSG00000061878	1.80952	0.114581	9.29975	0.00229185	0.0309619	Sphk1	sphingosine kinase 1
ENSMUSG00000021322	1.80979	1.89169	26.1292	3.19312e-07	2.28517e-05	Aoah	acyloxyacyl hydrolase
ENSMUSG00000073490	1.81207	3.87588	31.8181	1.69309e-08	1.88208e-06	Ifi207	interferon activated gene 207
ENSMUSG00000027555	1.81413	0.385011	20.4899	5.99483e-06	0.000263616	Car13	carbonic anhydrase 13
ENSMUSG00000039577	1.81441	-1.24636	10.6409	0.00110616	0.0180944	Nphp4	nephronophthisis 4 (juvenile) homolog (human)
ENSMUSG00000045322	1.81518	1.18083	18.5909	1.61992e-05	0.00061269	Tlr9	toll-like receptor 9
ENSMUSG00000028519	1.82358	1.05824	11.784	0.000597412	0.0111818	Dab1	disabled 1
ENSMUSG00000032925	1.82522	0.818759	18.7943	1.45599e-05	0.000557425	Itgbl1	integrin, beta-like 1
ENSMUSG00000067610	1.83182	-1.37912	13.9017	0.000192619	0.00441231	Klri1	killer cell lectin-like receptor family I member 1
ENSMUSG00000079547	1.83687	3.29974	21.5496	3.44788e-06	0.000168538	H2-DMb1	histocompatibility 2, class II, locus Mb1
ENSMUSG00000029304	1.83714	5.74099	38.3224	5.99716e-10	9.44833e-08	Spp1	secreted phosphoprotein 1
ENSMUSG00000013921	1.8403	0.471354	18.9607	1.33439e-05	0.000515374	Clip3	CAP-GLY domain containing linker protein 3
ENSMUSG00000060568	1.84065	-0.313199	12.5011	0.000406712	0.00811904	Fam78b	family with sequence similarity 78, member B
ENSMUSG00000055882	1.84254	-1.84913	11.7903	0.00059539	0.0111535	Abhd16b	abhydrolase domain containing 16B
ENSMUSG00000037411	1.85083	2.70805	11.9303	0.000552289	0.0105722	Serpine1	serine (or cysteine) peptidase inhibitor, clade E, member 1
ENSMUSG00000053007	1.85496	2.00405	33.2622	8.05337e-09	9.96388e-07	Creb5	cAMP responsive element binding protein 5
ENSMUSG00000035279	1.85581	0.147588	10.4786	0.00120766	0.0192618	Ssc5d	scavenger receptor cysteine rich family, 5 domains
ENSMUSG00000017754	1.85677	5.74021	74.0676	7.54884e-18	5.904e-15	Pltp	phospholipid transfer protein
ENSMUSG00000032690	1.85821	2.41399	19.9415	7.985e-06	0.000335771	Oas2	2'-5' oligoadenylate synthetase 2
ENSMUSG00000047497	1.86328	2.30423	23.7824	1.07866e-06	6.45399e-05	Adamts12	a disintegrin-like and metallopeptidase (reprolysin type) with thrombospondin type 1 motif, 12
ENSMUSG00000026073	1.86343	-1.7092	8.82278	0.00297494	0.0373985	Il1r2	interleukin 1 receptor, type II
ENSMUSG00000037225	1.86604	1.81944	21.4574	3.61783e-06	0.000175669	Fgf2	fibroblast growth factor 2
ENSMUSG00000040710	1.86617	3.10646	46.7736	7.96785e-12	1.89661e-09	St8sia4	ST8 alpha-N-acetyl-neuraminide alpha-2,8-sialyltransferase 4
ENSMUSG00000044927	1.87184	-1.16116	14.9472	0.000110561	0.00283179	H1f10	H1.10 linker histone
ENSMUSG00000030844	1.87667	1.47916	22.9695	1.64589e-06	8.98836e-05	Rgs10	regulator of G-protein signalling 10
ENSMUSG00000032374	1.87762	1.68346	30.0262	4.26248e-08	4.11207e-06	Plod2	procollagen lysine, 2-oxoglutarate 5-dioxygenase 2
ENSMUSG00000046204	1.88209	-0.624349	8.72224	0.00314351	0.0390469	Pnma2	paraneoplastic antigen MA2
ENSMUSG00000038173	1.88795	0.782081	11.3273	0.000763754	0.0135429	Enpp6	ectonucleotide pyrophosphatase/phosphodiesterase 6
ENSMUSG00000053469	1.89266	-2.27837	9.35911	0.0022188	0.0303495	Tg	thyroglobulin
ENSMUSG00000006219	1.89594	2.7797	34.5914	4.06689e-09	5.26987e-07	Fblim1	filamin binding LIM protein 1
ENSMUSG00000026358	1.89852	3.22729	21.6078	3.34486e-06	0.000164605	Rgs1	regulator of G-protein signaling 1
ENSMUSG00000052688	1.90814	1.87848	20.6829	5.41984e-06	0.000243715	Rab7b	RAB7B, member RAS oncogene family
ENSMUSG00000006411	1.90965	-0.00141692	14.5651	0.000135401	0.00333537	Nectin4	nectin cell adhesion molecule 4
ENSMUSG00000021596	1.91089	0.466358	15.3881	8.75383e-05	0.00234639	Mctp1	multiple C2 domains, transmembrane 1
ENSMUSG00000069170	1.91515	3.7593	22.4401	2.16794e-06	0.000113038	Adgrv1	adhesion G protein-coupled receptor V1
ENSMUSG00000069911	1.91567	1.35048	29.6848	5.08308e-08	4.83976e-06	Insyn2b	inhibitory synaptic factor family member 2B
ENSMUSG00000001986	1.91571	1.51681	28.0631	1.17425e-07	9.92855e-06	Gria3	glutamate receptor, ionotropic, AMPA3 (alpha 3)
ENSMUSG00000017002	1.91782	1.93209	8.4191	0.003713	0.0440301	Slpi	secretory leukocyte peptidase inhibitor
ENSMUSG00000022415	1.9224	0.638923	16.4414	5.01771e-05	0.00151982	Syngr1	synaptogyrin 1
ENSMUSG00000029108	1.92673	2.33342	30.7979	2.86348e-08	2.94401e-06	Pcdh7	protocadherin 7
ENSMUSG00000027995	1.92747	4.13941	15.2728	9.30476e-05	0.00246093	Tlr2	toll-like receptor 2
ENSMUSG00000031765	1.92898	5.54197	13.5542	0.000231775	0.00510628	Mt1	metallothionein 1
ENSMUSG00000002983	1.93041	2.76364	46.0528	1.1511e-11	2.6817e-09	Relb	avian reticuloendotheliosis viral (v-rel) oncogene related B
ENSMUSG00000020399	1.93059	1.59609	18.5947	1.61673e-05	0.000612539	Havcr2	hepatitis A virus cellular receptor 2
ENSMUSG00000024087	1.93191	3.80496	39.8458	2.74828e-10	4.77655e-08	Cyp1b1	cytochrome P450, family 1, subfamily b, polypeptide 1
ENSMUSG00000047959	1.93378	-0.710918	11.5633	0.000672681	0.0122453	Kcna3	potassium voltage-gated channel, shaker-related subfamily, member 3
ENSMUSG00000062991	1.93442	2.83086	53.8352	2.18029e-13	8.09256e-11	Nrg1	neuregulin 1
ENSMUSG00000029919	1.93656	2.70036	33.1059	8.72731e-09	1.06177e-06	Hpgds	hematopoietic prostaglandin D synthase
ENSMUSG00000064065	1.93727	1.30462	17.4991	2.87438e-05	0.00094971	Ipcef1	interaction protein for cytohesin exchange factors 1
ENSMUSG00000021363	1.94012	-0.234372	16.7843	4.18777e-05	0.00131954	Mak	male germ cell-associated kinase
ENSMUSG00000018500	1.94354	-1.37322	14.8876	0.000114113	0.00289568	Adora2b	adenosine A2b receptor
ENSMUSG00000044719	1.9441	-2.38528	8.69138	0.00319719	0.0394082	E230025N22Rik	Riken cDNA E230025N22 gene
ENSMUSG00000048612	1.94413	5.05517	51.3672	7.66076e-13	2.4671e-10	Myof	myoferlin
ENSMUSG00000004707	1.94526	3.2235	39.2517	3.72552e-10	6.22787e-08	Ly9	lymphocyte antigen 9
ENSMUSG00000042359	1.94835	-0.386713	14.1082	0.000172587	0.00405089	Osbpl6	oxysterol binding protein-like 6
ENSMUSG00000061829	1.94842	-1.8268	8.90315	0.00284679	0.0362265	Vmn1r214	vomeronasal 1 receptor 214
ENSMUSG00000025229	1.95846	-1.7401	10.4192	0.00124712	0.0197047	Pitx3	paired-like homeodomain transcription factor 3
ENSMUSG00000028262	1.95905	-0.982908	9.12551	0.0025207	0.0331843	Clca3a2	chloride channel accessory 3A2
ENSMUSG00000024253	1.96014	0.289361	14.5244	0.000138354	0.00339284	Dync2li1	dynein cytoplasmic 2 light intermediate chain 1
ENSMUSG00000004933	1.96182	1.11044	27.9292	1.25839e-07	1.04782e-05	Matk	megakaryocyte-associated tyrosine kinase
ENSMUSG00000066392	1.96315	0.505431	15.1383	9.99136e-05	0.00260167	Nrxn3	neurexin III
ENSMUSG00000040133	1.96462	-0.433845	15.4053	8.67446e-05	0.00232796	Gpr176	G protein-coupled receptor 176
ENSMUSG00000021262	1.96515	3.44079	43.3919	4.48044e-11	9.00157e-09	Evl	Ena-vasodilator stimulated phosphoprotein
ENSMUSG00000052131	1.96543	1.83624	8.80295	0.00300745	0.0376558	Akr1b7	aldo-keto reductase family 1, member B7
ENSMUSG00000052485	1.98014	-1.05766	9.30724	0.0022825	0.0308928	Tmem171	transmembrane protein 171
ENSMUSG00000018927	1.98499	4.80452	27.7224	1.40031e-07	1.13879e-05	Ccl6	chemokine (C-C motif) ligand 6
ENSMUSG00000029032	1.98686	0.295293	15.5857	7.88467e-05	0.00214492	Arhgef16	Rho guanine nucleotide exchange factor (GEF) 16
ENSMUSG00000079445	1.99268	-1.83805	9.24059	0.00236709	0.0317301	B3gnt7	UDP-GlcNAc:betaGal beta-1,3-N-acetylglucosaminyltransferase 7
ENSMUSG00000035852	1.99703	-1.10446	10.8149	0.00100687	0.0168445	Misp	mitotic spindle positioning
ENSMUSG00000039683	1.99809	1.3307	12.4714	0.000413222	0.00820413	Sdk1	sidekick cell adhesion molecule 1
ENSMUSG00000043903	2.00589	0.0303411	14.6712	0.000127989	0.0031923	Zfp469	zinc finger protein 469
ENSMUSG00000036526	2.00711	1.49572	25.0896	5.4726e-07	3.69891e-05	Card11	caspase recruitment domain family, member 11
ENSMUSG00000037887	2.008	1.7961	22.5053	2.09564e-06	0.00010979	Dusp8	dual specificity phosphatase 8
ENSMUSG00000027004	2.01442	2.26583	22.5709	2.02533e-06	0.000106617	Frzb	frizzled-related protein
ENSMUSG00000024388	2.02216	1.39867	23.0142	1.60812e-06	8.82611e-05	Myo7b	myosin VIIB
ENSMUSG00000052336	2.0301	2.55376	32.7052	1.07252e-08	1.24931e-06	Cx3cr1	chemokine (C-X3-C motif) receptor 1
ENSMUSG00000021298	2.03038	0.382637	9.55672	0.00199219	0.0280559	Gpr132	G protein-coupled receptor 132
ENSMUSG00000032202	2.0307	3.61671	80.0175	3.71113e-19	3.69409e-16	Rab27a	RAB27A, member RAS oncogene family
ENSMUSG00000012126	2.03276	0.177219	10.0678	0.00150884	0.0228078	Ubxn11	UBX domain protein 11
ENSMUSG00000049103	2.03808	3.93451	22.1899	2.46966e-06	0.000126956	Ccr2	chemokine (C-C motif) receptor 2
ENSMUSG00000011034	2.04244	2.78061	16.5341	4.77839e-05	0.00146557	Slc5a1	solute carrier family 5 (sodium/glucose cotransporter), member 1
ENSMUSG00000028278	2.04343	3.35422	14.6355	0.000130431	0.00323466	Rragd	Ras-related GTP binding D
ENSMUSG00000021306	2.04534	3.41207	78.066	9.96553e-19	9.09313e-16	Gpr137b	G protein-coupled receptor 137B
ENSMUSG00000021697	2.04709	-1.17379	16.5198	4.81435e-05	0.00147043	Depdc1b	DEP domain containing 1B
ENSMUSG00000036596	2.04753	-0.182473	13.3418	0.00025955	0.00559438	Cpz	carboxypeptidase Z
ENSMUSG00000030657	2.04865	1.31952	16.0896	6.04157e-05	0.00176406	Xylt1	xylosyltransferase 1
ENSMUSG00000034829	2.05047	-2.00248	11.0493	0.000887188	0.0152142	Nxnl1	nucleoredoxin-like 1
ENSMUSG00000070323	2.05692	1.29629	28.4474	9.62814e-08	8.43387e-06	Mmp27	matrix metallopeptidase 27
ENSMUSG00000063350	2.05937	-2.07829	10.6753	0.00108578	0.0178778	Olfr874	olfactory receptor 874
ENSMUSG00000028337	2.0598	3.25611	17.6493	2.65608e-05	0.000894853	Coro2a	coronin, actin binding protein 2A
ENSMUSG00000068086	2.06028	4.64762	14.4122	0.000146852	0.00353785	Cyp2d9	cytochrome P450, family 2, subfamily d, polypeptide 9
ENSMUSG00000071068	2.06053	0.480924	23.7609	1.09078e-06	6.504e-05	Treml2	triggering receptor expressed on myeloid cells-like 2
ENSMUSG00000038179	2.06106	2.37185	15.9583	6.47544e-05	0.00184612	Slamf7	SLAM family member 7
ENSMUSG00000094588	2.06447	-1.42797	11.9908	0.000534645	0.0102613	Olfr898	olfactory receptor 898
ENSMUSG00000000682	2.06733	2.28363	25.323	4.84896e-07	3.30802e-05	Cd52	CD52 antigen
ENSMUSG00000021556	2.0691	3.59737	56.3363	6.10773e-14	2.52365e-11	Golm1	golgi membrane protein 1
ENSMUSG00000044748	2.07742	3.10219	43.9471	3.37368e-11	6.96982e-09	Defb1	defensin beta 1
ENSMUSG00000031740	2.07889	3.49518	38.7118	4.9122e-10	7.85199e-08	Mmp2	matrix metallopeptidase 2
ENSMUSG00000030208	2.08057	3.27461	28.287	1.04594e-07	8.94729e-06	Emp1	epithelial membrane protein 1
ENSMUSG00000035683	2.103	-0.687923	9.43173	0.00213263	0.0295212	Melk	maternal embryonic leucine zipper kinase
ENSMUSG00000015396	2.10357	3.16629	37.368	9.78124e-10	1.43991e-07	Cd83	CD83 antigen
ENSMUSG00000071550	2.10816	-2.15177	8.46692	0.00361662	0.0431375	Cfap44	cilia and flagella associated protein 44
ENSMUSG00000006403	2.11103	1.37037	30.4249	3.47048e-08	3.45455e-06	Adamts4	a disintegrin-like and metallopeptidase (reprolysin type) with thrombospondin type 1 motif, 4
ENSMUSG00000044162	2.112	0.269337	13.8445	0.000198572	0.00452501	Tnip3	TNFAIP3 interacting protein 3
ENSMUSG00000031906	2.12709	3.87526	15.2277	9.52952e-05	0.00250826	Smpd3	sphingomyelin phosphodiesterase 3, neutral
ENSMUSG00000020120	2.13167	4.61252	29.0732	6.9693e-08	6.43969e-06	Plek	pleckstrin
ENSMUSG00000048126	2.13504	5.75619	28.3433	1.01596e-07	8.75891e-06	Col6a3	collagen, type VI, alpha 3
ENSMUSG00000039546	2.14935	-0.958292	12.7378	0.000358343	0.00731347	Ajap1	adherens junction associated protein 1
ENSMUSG00000068452	2.15088	0.00178299	13.6886	0.000215766	0.00483628	Duox2	dual oxidase 2
ENSMUSG00000008136	2.16389	1.07771	27.6022	1.4901e-07	1.1953e-05	Fhl2	four and a half LIM domains 2
ENSMUSG00000037902	2.16617	6.63873	41.6834	1.07316e-10	1.97488e-08	Sirpa	signal-regulatory protein alpha
ENSMUSG00000022534	2.16769	1.37982	20.5599	5.77928e-06	0.000256989	Mefv	Mediterranean fever
ENSMUSG00000024300	2.16888	4.22006	45.6551	1.41018e-11	3.21683e-09	Myo1f	myosin IF
ENSMUSG00000102037	2.18073	-0.412606	13.8989	0.000192912	0.00441441	Bcl2a1a	B cell leukemia/lymphoma 2 related protein A1a
ENSMUSG00000074677	2.18174	0.678873	16.4197	5.07557e-05	0.00153025	Sirpb1c	signal-regulatory protein beta 1C
ENSMUSG00000026536	2.18285	1.81864	18.2699	1.91708e-05	0.000695069	Ifi211	interferon activated gene 211
ENSMUSG00000040152	2.18814	3.8602	51.1095	8.73555e-13	2.73285e-10	Thbs1	thrombospondin 1
ENSMUSG00000090840	2.20106	-2.55516	9.09147	0.00256804	0.0335346	1700092M07Rik	RIKEN cDNA 1700092M07 gene
ENSMUSG00000051439	2.20117	3.93534	49.0386	2.50972e-12	7.03359e-10	Cd14	CD14 antigen
ENSMUSG00000026548	2.20405	1.0279	22.0183	2.70067e-06	0.000137539	Slamf9	SLAM family member 9
ENSMUSG00000062082	2.20522	-0.505147	13.5919	0.000227164	0.0050505	Cd200r4	CD200 receptor 4
ENSMUSG00000031778	2.21037	1.32252	24.9439	5.90227e-07	3.89319e-05	Cx3cl1	chemokine (C-X3-C motif) ligand 1
ENSMUSG00000094942	2.212	-1.62663	16.7153	4.34291e-05	0.00135994	Gm3604	predicted gene 3604
ENSMUSG00000021508	2.21266	2.10394	19.3347	1.09695e-05	0.00043283	Cxcl14	chemokine (C-X-C motif) ligand 14
ENSMUSG00000037071	2.21835	12.508	31.5568	1.93691e-08	2.09982e-06	Scd1	stearoyl-Coenzyme A desaturase 1
ENSMUSG00000053318	2.22912	2.18604	9.31503	0.00227282	0.030857	Slamf8	SLAM family member 8
ENSMUSG00000064246	2.22986	1.0667	11.2738	0.000786081	0.0138602	Chil1	chitinase-like 1
ENSMUSG00000003882	2.23027	1.47227	26.8236	2.229e-07	1.65804e-05	Il7r	interleukin 7 receptor
ENSMUSG00000051242	2.23133	-0.708451	17.5621	2.78069e-05	0.000925447	Pcdhb9	protocadherin beta 9
ENSMUSG00000029377	2.23619	0.600963	25.6998	3.98878e-07	2.78186e-05	Ereg	epiregulin
ENSMUSG00000053687	2.2382	-0.227968	21.0153	4.55637e-06	0.000212751	Dpep2	dipeptidase 2
ENSMUSG00000019850	2.24093	4.39739	44.1209	3.087e-11	6.50022e-09	Tnfaip3	tumor necrosis factor, alpha-induced protein 3
ENSMUSG00000024112	2.24155	-0.384527	11.7414	0.000611238	0.0113726	Cacna1h	calcium channel, voltage-dependent, T type, alpha 1H subunit
ENSMUSG00000030047	2.25217	3.3366	105.714	8.51701e-25	1.33224e-21	Arhgap25	Rho GTPase activating protein 25
ENSMUSG00000024672	2.26107	1.49123	22.3954	2.21908e-06	0.000115429	Ms4a7	membrane-spanning 4-domains, subfamily A, member 7
ENSMUSG00000016763	2.27007	1.70032	37.1366	1.1014e-09	1.59732e-07	Scube1	signal peptide, CUB domain, EGF-like 1
ENSMUSG00000051378	2.27412	-0.290768	14.8434	0.000116814	0.00295735	Kif18b	kinesin family member 18B
ENSMUSG00000003484	2.2834	1.30343	23.0187	1.6043e-06	8.82611e-05	Cyp4f18	cytochrome P450, family 4, subfamily f, polypeptide 18
ENSMUSG00000059060	2.28742	4.93991	82.2552	1.19603e-19	1.24723e-16	Rad51b	RAD51 paralog B
ENSMUSG00000046223	2.28963	1.17081	33.7262	6.34416e-09	7.9389e-07	Plaur	plasminogen activator, urokinase receptor
ENSMUSG00000029602	2.29544	0.745012	10.8916	0.000966034	0.0162732	Rasal1	RAS protein activator like 1 (GAP1 like)
ENSMUSG00000031762	2.29783	5.52762	19.3511	1.08758e-05	0.000429906	Mt2	metallothionein 2
ENSMUSG00000000766	2.30119	-1.88766	16.2365	5.59061e-05	0.00165893	Oprm1	opioid receptor, mu 1
ENSMUSG00000074115	2.30364	6.53117	13.4985	0.00023875	0.00521275	Saa1	serum amyloid A 1
ENSMUSG00000029661	2.30545	6.3357	57.0367	4.27753e-14	1.87347e-11	Col1a2	collagen, type I, alpha 2
ENSMUSG00000061540	2.32095	4.36128	32.716	1.06654e-08	1.24899e-06	Orm2	orosomucoid 2
ENSMUSG00000074449	2.32211	-1.42881	13.0313	0.000306332	0.00642563	Poteb	POTE ankyrin domain family member B
ENSMUSG00000026628	2.32212	2.51729	44.4157	2.65553e-11	5.64596e-09	Atf3	activating transcription factor 3
ENSMUSG00000033730	2.33064	-0.219497	11.6299	0.000649017	0.0119135	Egr3	early growth response 3
ENSMUSG00000017400	2.33079	-0.851779	22.352	2.26982e-06	0.00011751	Stac2	SH3 and cysteine rich domain 2
ENSMUSG00000003352	2.33478	1.04104	23.1349	1.51022e-06	8.41864e-05	Cacnb3	calcium channel, voltage-dependent, beta 3 subunit
ENSMUSG00000014543	2.34375	-1.13648	8.66412	0.00324537	0.0397707	Klra17	killer cell lectin-like receptor, subfamily A, member 17
ENSMUSG00000051279	2.34563	1.22009	24.9577	5.86021e-07	3.87712e-05	Gdf6	growth differentiation factor 6
ENSMUSG00000095609	2.34965	1.77612	34.3991	4.48925e-09	5.74913e-07	Gm21188	predicted gene, 21188
ENSMUSG00000045382	2.35056	2.13045	31.3831	2.11813e-08	2.24081e-06	Cxcr4	chemokine (C-X-C motif) receptor 4
ENSMUSG00000056529	2.35791	3.21425	48.9057	2.68572e-12	7.26107e-10	Ptafr	platelet-activating factor receptor
ENSMUSG00000039058	2.3593	-0.628347	22.1718	2.49308e-06	0.000127859	Ak5	adenylate kinase 5
ENSMUSG00000022096	2.37185	1.6948	22.7045	1.88921e-06	0.000101154	Hr	lysine demethylase and nuclear receptor corepressor
ENSMUSG00000030147	2.37312	-0.38543	17.3135	3.16934e-05	0.00103128	Clec4b1	C-type lectin domain family 4, member b1
ENSMUSG00000040111	2.38132	4.53749	90.7026	1.66978e-21	1.92455e-18	Gramd1b	GRAM domain containing 1B
ENSMUSG00000028364	2.38292	3.05405	31.44	2.05699e-08	2.1867e-06	Tnc	tenascin C
ENSMUSG00000047904	2.38449	-0.656501	12.0398	0.000520778	0.0100658	Sstr2	somatostatin receptor 2
ENSMUSG00000026043	2.40337	7.72799	49.8466	1.66252e-12	4.91994e-10	Col3a1	collagen, type III, alpha 1
ENSMUSG00000069516	2.40445	8.23939	27.2017	1.83293e-07	1.41835e-05	Lyz2	lysozyme 2
ENSMUSG00000038540	2.4107	1.54907	47.1182	6.68313e-12	1.60828e-09	Tmc3	transmembrane channel-like gene family 3
ENSMUSG00000036853	2.41358	-1.16591	9.11481	0.00253549	0.0332483	Mcoln3	mucolipin 3
ENSMUSG00000022494	2.41564	-0.746554	12.9707	0.000316407	0.00662427	Shisa9	shisa family member 9
ENSMUSG00000075707	2.42615	-1.16671	21.0535	4.4663e-06	0.000209438	Dio3	deiodinase, iodothyronine type III
ENSMUSG00000026011	2.42831	-1.16019	9.42488	0.00214061	0.0296129	Ctla4	cytotoxic T-lymphocyte-associated protein 4
ENSMUSG00000048078	2.44005	3.34407	44.5524	2.47643e-11	5.31679e-09	Tenm4	teneurin transmembrane protein 4
ENSMUSG00000026748	2.44554	2.71555	38.1485	6.55584e-10	1.02547e-07	Plxdc2	plexin domain containing 2
ENSMUSG00000020635	2.46465	-0.274756	12.0071	0.000529986	0.0102112	Fkbp1b	FK506 binding protein 1b
ENSMUSG00000031779	2.46545	-0.897132	15.9	6.67803e-05	0.00188667	Ccl22	chemokine (C-C motif) ligand 22
ENSMUSG00000034457	2.47132	2.84435	53.6203	2.43235e-13	8.87768e-11	Eda2r	ectodysplasin A2 receptor
ENSMUSG00000031111	2.48068	-2.37263	8.66114	0.00325068	0.0398135	Igsf1	immunoglobulin superfamily, member 1
ENSMUSG00000021822	2.48078	2.42942	42.2913	7.86406e-11	1.50294e-08	Plau	plasminogen activator, urokinase
ENSMUSG00000036040	2.48372	4.18487	31.065	2.49534e-08	2.58983e-06	Adamtsl2	ADAMTS-like 2
ENSMUSG00000033740	2.48968	-0.104009	19.3874	1.06712e-05	0.000423347	St18	suppression of tumorigenicity 18
ENSMUSG00000018930	2.49689	-0.624935	27.4554	1.60757e-07	1.26633e-05	Ccl4	chemokine (C-C motif) ligand 4
ENSMUSG00000025351	2.49741	3.73102	67.4465	2.16487e-16	1.39436e-13	Cd63	CD63 antigen
ENSMUSG00000020695	2.50105	3.27868	48.5696	3.18773e-12	8.41062e-10	Mrc2	mannose receptor, C type 2
ENSMUSG00000058046	2.50381	-1.81195	15.8374	6.90258e-05	0.00193299	4933430I17Rik	RIKEN cDNA 4933430I17 gene
ENSMUSG00000025892	2.50486	-1.23656	9.66268	0.00188049	0.0269078	Gria4	glutamate receptor, ionotropic, AMPA4 (alpha 4)
ENSMUSG00000049420	2.5087	0.86498	11.3738	0.000744858	0.0132687	Tmem200a	transmembrane protein 200A
ENSMUSG00000026424	2.50986	-1.63689	11.9514	0.000546076	0.0104624	Gpr37l1	G protein-coupled receptor 37-like 1
ENSMUSG00000063193	2.51091	3.2067	56.8767	4.64004e-14	1.9924e-11	Cd300lb	CD300 molecule like family member B
ENSMUSG00000095788	2.52419	-0.786091	8.75627	0.00308539	0.0384946	Sirpb1a	signal-regulatory protein beta 1A
ENSMUSG00000067591	2.52934	-1.77753	13.6686	0.000218068	0.00487791	Klra3	killer cell lectin-like receptor, subfamily A, member 3
ENSMUSG00000102418	2.53088	-1.64451	11.5165	0.000689828	0.0124847	Sh2d1b1	SH2 domain containing 1B1
ENSMUSG00000026285	2.53141	-0.909303	8.2727	0.00402457	0.04683	Pdcd1	programmed cell death 1
ENSMUSG00000024401	2.53179	-0.290443	21.3343	3.85761e-06	0.000184853	Tnf	tumor necrosis factor
ENSMUSG00000022993	2.5321	-2.25518	15.0554	0.000104402	0.00270247	Tex49	testis expressed 49
ENSMUSG00000001493	2.5324	-1.73151	10.2194	0.00138968	0.0214163	Meox1	mesenchyme homeobox 1
ENSMUSG00000010154	2.53597	-2.44594	10.2632	0.00135711	0.0209883	Spire2	spire type actin nucleation factor 2
ENSMUSG00000041301	2.54108	-0.172936	11.9097	0.000558422	0.0106431	Cftr	cystic fibrosis transmembrane conductance regulator
ENSMUSG00000029822	2.54272	3.85082	121.91	2.41574e-28	5.29023e-25	Osbpl3	oxysterol binding protein-like 3
ENSMUSG00000089929	2.56063	2.11475	28.6028	8.88543e-08	7.87782e-06	Bcl2a1b	B cell leukemia/lymphoma 2 related protein A1b
ENSMUSG00000024173	2.56708	-1.76784	9.91207	0.00164199	0.0242847	Tpsab1	tryptase alpha/beta 1
ENSMUSG00000029380	2.56828	3.52703	60.4849	7.41443e-15	3.52975e-12	Cxcl1	chemokine (C-X-C motif) ligand 1
ENSMUSG00000045802	2.57478	-2.0991	13.0816	0.000298215	0.00629153	Hsf3	heat shock transcription factor 3
ENSMUSG00000030144	2.5864	-1.16774	20.8635	4.93203e-06	0.000227382	Clec4d	C-type lectin domain family 4, member d
ENSMUSG00000027408	2.59472	2.00275	56.0092	7.21329e-14	2.82078e-11	Cpxm1	carboxypeptidase X 1 (M14 family)
ENSMUSG00000044103	2.60502	-0.877018	17.7818	2.47747e-05	0.000850376	Il36g	interleukin 36G
ENSMUSG00000035165	2.62743	-1.0936	10.4024	0.00125849	0.0198415	Kcne3	potassium voltage-gated channel, Isk-related subfamily, gene 3
ENSMUSG00000049538	2.62795	-1.1415	15.3521	8.92206e-05	0.00237983	Adamts16	a disintegrin-like and metallopeptidase (reprolysin type) with thrombospondin type 1 motif, 16
ENSMUSG00000095547	2.63107	-0.789278	19.6146	9.47422e-06	0.000388532	Gm10719	predicted gene 10719
ENSMUSG00000034227	2.67264	-0.51023	18.4776	1.71914e-05	0.000641602	Foxj1	forkhead box J1
ENSMUSG00000022015	2.67696	-2.34189	9.76465	0.00177899	0.0257319	Tnfsf11	tumor necrosis factor (ligand) superfamily, member 11
ENSMUSG00000023992	2.68457	4.76428	78.3271	8.73149e-19	8.31352e-16	Trem2	triggering receptor expressed on myeloid cells 2
ENSMUSG00000026981	2.70745	3.81754	61.2532	5.01867e-15	2.61676e-12	Il1rn	interleukin 1 receptor antagonist
ENSMUSG00000036030	2.7183	-0.966053	21.764	3.08331e-06	0.00015311	Prtg	protogenin
ENSMUSG00000027368	2.71898	0.417209	19.5793	9.65082e-06	0.000391377	Dusp2	dual specificity phosphatase 2
ENSMUSG00000021208	2.73033	3.9009	74.6633	5.5825e-18	4.52782e-15	Ifi27l2b	interferon, alpha-inducible protein 27 like 2B
ENSMUSG00000020905	2.73411	-0.621322	13.5937	0.000226946	0.0050505	Usp43	ubiquitin specific peptidase 43
ENSMUSG00000019590	2.73487	2.3606	49.1226	2.40454e-12	6.83858e-10	Cyb561	cytochrome b-561
ENSMUSG00000045763	2.74168	2.01314	17.2901	3.2085e-05	0.00104248	Basp1	brain abundant, membrane attached signal protein 1
ENSMUSG00000099974	2.76025	0.280979	22.2148	2.43788e-06	0.000125617	Bcl2a1d	B cell leukemia/lymphoma 2 related protein A1d
ENSMUSG00000020826	2.76027	1.02312	15.8641	6.80592e-05	0.00191081	Nos2	nitric oxide synthase 2, inducible
ENSMUSG00000030162	2.76638	0.245993	23.754	1.09466e-06	6.504e-05	Olr1	oxidized low density lipoprotein (lectin-like) receptor 1
ENSMUSG00000048988	2.77337	-1.54066	10.521	0.00118023	0.0189904	Elfn1	leucine rich repeat and fibronectin type III, extracellular 1
ENSMUSG00000040809	2.77947	-1.19523	15.9914	6.36297e-05	0.00183105	Chil3	chitinase-like 3
ENSMUSG00000029915	2.78171	0.0257055	16.1271	5.92293e-05	0.00173404	Clec5a	C-type lectin domain family 5, member a
ENSMUSG00000021456	2.79333	-1.90702	14.0828	0.00017494	0.0040886	Fbp2	fructose bisphosphatase 2
ENSMUSG00000048368	2.79912	-0.475328	18.2326	1.95505e-05	0.000706495	Omd	osteomodulin
ENSMUSG00000071001	2.80011	-2.31414	9.8568	0.00169205	0.0246863	Hrct1	histidine rich carboxyl terminus 1
ENSMUSG00000041202	2.80451	1.48568	14.244	0.000160571	0.00382212	Pla2g2d	phospholipase A2, group IID
ENSMUSG00000041991	2.81547	-2.80347	9.12382	0.00252303	0.0331843	Hrnr	hornerin
ENSMUSG00000028347	2.81655	0.220484	48.9925	2.56946e-12	7.03359e-10	Tmeff1	transmembrane protein with EGF-like and two follistatin-like domains 1
ENSMUSG00000032323	2.83501	1.81305	9.38702	0.00218527	0.0300444	Cyp11a1	cytochrome P450, family 11, subfamily a, polypeptide 1
ENSMUSG00000025804	2.84917	0.732347	27.9853	1.22242e-07	1.02175e-05	Ccr1	chemokine (C-C motif) receptor 1
ENSMUSG00000050742	2.84944	-1.28452	14.9509	0.000110348	0.00282964	Olfr164	olfactory receptor 164
ENSMUSG00000048402	2.85882	-0.191346	21.3928	3.74178e-06	0.000180886	Gli2	GLI-Kruppel family member GLI2
ENSMUSG00000092035	2.86909	1.12833	35.4995	2.55119e-09	3.47009e-07	Peg10	paternally expressed 10
ENSMUSG00000030117	2.90737	0.896476	18.3431	1.84484e-05	0.00067672	Gdf3	growth differentiation factor 3
ENSMUSG00000003051	2.90897	2.54608	52.0366	5.44759e-13	1.83533e-10	Elf3	E74-like factor 3
ENSMUSG00000050114	2.94525	-2.42661	11.878	0.000568012	0.010743	Prdx6b	peroxiredoxin 6B
ENSMUSG00000030111	2.94576	-1.9962	18.8114	1.44299e-05	0.000553414	A2m	alpha-2-macroglobulin
ENSMUSG00000057465	2.96745	4.98546	24.0537	9.36852e-07	5.76296e-05	Saa2	serum amyloid A 2
ENSMUSG00000026051	2.97459	-1.65964	11.0854	0.000870118	0.0150037	Ecrg4	ECRG4 augurin precursor
ENSMUSG00000024529	2.98322	1.69625	42.6865	6.42541e-11	1.25634e-08	Lox	lysyl oxidase
ENSMUSG00000034394	2.99033	0.0805009	52.4992	4.30424e-13	1.49617e-10	Lif	leukemia inhibitory factor
ENSMUSG00000031284	2.998	-1.13436	21.7383	3.1249e-06	0.000154824	Pak3	p21 (RAC1) activated kinase 3
ENSMUSG00000001506	2.99871	6.28296	69.4384	7.88388e-17	5.39529e-14	Col1a1	collagen, type I, alpha 1
ENSMUSG00000057729	3.00637	-1.08256	16.019	6.27102e-05	0.00181175	Prtn3	proteinase 3
ENSMUSG00000031896	3.01178	1.65282	12.0704	0.000512295	0.00995453	Ctrl	chymotrypsin-like
ENSMUSG00000034612	3.01761	1.48928	48.3582	3.55058e-12	9.21112e-10	Chst11	carbohydrate sulfotransferase 11
ENSMUSG00000056737	3.02697	2.85597	55.1782	1.10083e-13	4.1564e-11	Capg	capping protein (actin filament), gelsolin-like
ENSMUSG00000034593	3.0299	3.56086	76.8605	1.83467e-18	1.6071e-15	Myo5a	myosin VA
ENSMUSG00000050370	3.03434	-1.3041	19.2471	1.14843e-05	0.000450709	Ch25h	cholesterol 25-hydroxylase
ENSMUSG00000003354	3.04375	-2.69003	9.03712	0.00264553	0.0342421	Ccdc65	coiled-coil domain containing 65
ENSMUSG00000005800	3.04581	-1.44458	21.2827	3.96301e-06	0.000189489	Mmp8	matrix metallopeptidase 8
ENSMUSG00000030142	3.06502	0.654654	34.6581	3.92992e-09	5.1227e-07	Clec4e	C-type lectin domain family 4, member e
ENSMUSG00000021070	3.06769	-2.35075	11.7819	0.000598099	0.0111851	Bdkrb2	bradykinin receptor, beta 2
ENSMUSG00000026679	3.07132	-2.7301	11.6829	0.000630781	0.0116373	Enkur	enkurin, TRPC channel interacting protein
ENSMUSG00000021062	3.08328	-2.15191	10.613	0.00112298	0.0182444	Rab15	RAB15, member RAS oncogene family
ENSMUSG00000050578	3.08588	1.26642	60.6654	6.76492e-15	3.29211e-12	Mmp13	matrix metallopeptidase 13
ENSMUSG00000026582	3.09457	-0.00317632	38.0492	6.89826e-10	1.06384e-07	Sele	selectin, endothelial cell
ENSMUSG00000035373	3.11293	-0.264945	24.8557	6.17855e-07	4.03893e-05	Ccl7	chemokine (C-C motif) ligand 7
ENSMUSG00000041567	3.11692	3.97031	11.6935	0.000627171	0.0116063	Serpina12	serine (or cysteine) peptidase inhibitor, clade A (alpha-1 antiproteinase, antitrypsin), member 12
ENSMUSG00000042379	3.12361	-0.0587598	25.5868	4.22913e-07	2.92157e-05	Esm1	endothelial cell-specific molecule 1
ENSMUSG00000054196	3.12424	-2.32242	13.2156	0.000277635	0.00593486	Cthrc1	collagen triple helix repeat containing 1
ENSMUSG00000061531	3.13043	-1.7459	10.8187	0.00100481	0.0168228	Tmem236	transmembrane protein 236
ENSMUSG00000030789	3.15233	3.24251	38.0056	7.05409e-10	1.08026e-07	Itgax	integrin alpha X
ENSMUSG00000036872	3.15502	0.562813	19.5113	1.00009e-05	0.000401715	Abcc12	ATP-binding cassette, sub-family C (CFTR/MRP), member 12
ENSMUSG00000050335	3.20188	4.86308	85.5365	2.27458e-20	2.49056e-17	Lgals3	lectin, galactose binding, soluble 3
ENSMUSG00000062184	3.23248	-1.30788	15.7205	7.34243e-05	0.00202254	Hs6st2	heparan sulfate 6-O-sulfotransferase 2
ENSMUSG00000063903	3.24618	-0.862587	9.66223	0.00188095	0.0269078	Klk1	kallikrein 1
ENSMUSG00000022126	3.25173	1.06956	12.6358	0.00037843	0.00765918	Acod1	aconitate decarboxylase 1
ENSMUSG00000041984	3.25571	-2.95711	9.61712	0.00192771	0.0273946	Rptn	repetin
ENSMUSG00000041552	3.26892	-2.3622	17.8724	2.36225e-05	0.00082374	Ptchd1	patched domain containing 1
ENSMUSG00000015568	3.27701	7.21176	96.04	1.12586e-22	1.45031e-19	Lpl	lipoprotein lipase
ENSMUSG00000039013	3.35741	0.815649	49.4296	2.05615e-12	6.00368e-10	Siglecf	sialic acid binding Ig-like lectin F
ENSMUSG00000025480	3.38354	-2.0683	8.21066	0.00416449	0.0479991	Syce1	synaptonemal complex central element protein 1
ENSMUSG00000035385	3.40052	1.59775	48.8212	2.8039e-12	7.48811e-10	Ccl2	chemokine (C-C motif) ligand 2
ENSMUSG00000040412	3.43903	2.73751	35.7704	2.21996e-09	3.05781e-07	Elapor1	endosome-lysosome associated apoptosis and autophagy regulator 1
ENSMUSG00000026826	3.44525	1.30695	11.343	0.000757311	0.0134504	Nr4a2	nuclear receptor subfamily 4, group A, member 2
ENSMUSG00000061451	3.46707	0.797224	28.7844	8.09013e-08	7.31578e-06	Tmem151a	transmembrane protein 151A
ENSMUSG00000034226	3.48629	-2.42054	14.0729	0.000175858	0.00409259	Rhov	ras homolog family member V
ENSMUSG00000034634	3.49397	1.68689	26.2677	2.97225e-07	2.14816e-05	Ly6d	lymphocyte antigen 6 complex, locus D
ENSMUSG00000091055	3.52935	-2.85173	11.5594	0.000674083	0.0122606	Siglec15	sialic acid binding Ig-like lectin 15
ENSMUSG00000026822	3.53053	7.57066	23.5616	1.20975e-06	7.08275e-05	Lcn2	lipocalin 2
ENSMUSG00000034958	3.53408	-2.51207	9.46728	0.00209169	0.0291016	Atcay	ataxia, cerebellar, Cayman type
ENSMUSG00000037868	3.60574	1.6347	34.9111	3.45112e-09	4.55278e-07	Egr2	early growth response 2
ENSMUSG00000069515	3.60663	0.439354	13.9124	0.000191533	0.00439202	Lyz1	lysozyme 1
ENSMUSG00000058579	3.6226	3.00216	10.8329	0.00099714	0.01672	Cela2a	chymotrypsin-like elastase family, member 2A
ENSMUSG00000029882	3.63518	2.74981	12.3298	0.000445773	0.00877088	2210010C04Rik	RIKEN cDNA 2210010C04 gene
ENSMUSG00000100838	3.66973	-1.4862	12.4821	0.00041088	0.00817987	Gm29094	predicted gene 29094
ENSMUSG00000067771	3.67317	-2.75111	13.7584	0.000207886	0.00467926	Pwwp4a	PWWP domain containing 4A
ENSMUSG00000023918	3.73254	-3.36092	8.98624	0.0027202	0.0349792	Adgrf4	adhesion G protein-coupled receptor F4
ENSMUSG00000025473	3.73385	1.85277	47.8966	4.49295e-12	1.14408e-09	Adam8	a disintegrin and metallopeptidase domain 8
ENSMUSG00000060445	3.77535	-2.13153	18.9019	1.37617e-05	0.000529643	Sycp2	synaptonemal complex protein 2
ENSMUSG00000040838	3.77867	1.72631	46.2369	1.04787e-11	2.46745e-09	Gm11639	predicted gene 11639
ENSMUSG00000066755	3.78239	-2.24839	19.1649	1.19899e-05	0.000467965	Tnfsf18	tumor necrosis factor (ligand) superfamily, member 18
ENSMUSG00000073920	3.79636	-3.35268	8.31679	0.00392802	0.0460491	Olfr661	olfactory receptor 661
ENSMUSG00000063130	3.80611	-3.34841	8.55567	0.00344448	0.0416514	Calml3	calmodulin-like 3
ENSMUSG00000056494	3.83309	-3.32369	9.14286	0.00249691	0.0330192	Cngb3	cyclic nucleotide gated channel beta 3
ENSMUSG00000039057	3.83511	-1.78674	17.258	3.26329e-05	0.00105631	Myo16	myosin XVI
ENSMUSG00000025469	3.83664	-3.32827	8.9668	0.0027493	0.0352126	Msx3	msh homeobox 3
ENSMUSG00000090744	3.8663	-2.84498	8.27619	0.00401684	0.0467649	Gm6871	predicted gene 6871
ENSMUSG00000039155	3.88804	-1.72854	18.5048	1.69477e-05	0.000635175	Cdh26	cadherin-like 26
ENSMUSG00000040140	3.91051	-2.27307	9.88359	0.0016676	0.0244599	Tdrd6	tudor domain containing 6
ENSMUSG00000032978	3.94416	-1.78899	13.6471	0.000220583	0.00492411	Guca2b	guanylate cyclase activator 2b (retina)
ENSMUSG00000020310	3.9554	-3.26485	8.47653	0.00359758	0.0429337	Madcam1	mucosal vascular addressin cell adhesion molecule 1
ENSMUSG00000009588	3.95969	0.625802	8.77406	0.00305545	0.0381914	St6galnac1	ST6 (alpha-N-acetyl-neuraminyl-2,3-beta-galactosyl-1,3)-N-acetylgalactosaminide alpha-2,6-sialyltransferase 1
ENSMUSG00000078672	3.97092	8.83071	28.7777	8.11789e-08	7.31578e-06	Mup20	major urinary protein 20
ENSMUSG00000049719	3.97825	-3.27734	10.1515	0.00144185	0.022065	Prss46	protease, serine 46
ENSMUSG00000079186	3.98362	-3.26486	9.73127	0.00181159	0.026093	Gzmc	granzyme C
ENSMUSG00000075224	4.01943	-0.384537	22.4701	2.13443e-06	0.000111556	Lrrc55	leucine rich repeat containing 55
ENSMUSG00000024029	4.04202	-2.13586	9.23869	0.00236955	0.0317374	Tff3	trefoil factor 3, intestinal
ENSMUSG00000063804	4.05824	-3.25923	9.93898	0.00161815	0.0239919	Lin28b	lin-28 homolog B
ENSMUSG00000067642	4.0724	-2.27674	8.89474	0.00285994	0.0363492	Adgrf3	adhesion G protein-coupled receptor F3
ENSMUSG00000010796	4.08508	-2.77621	14.4263	0.000145749	0.00352681	Asz1	ankyrin repeat, SAM and basic leucine zipper domain containing 1
ENSMUSG00000037578	4.09392	-3.2332	10.6299	0.00111275	0.0181715	Pkd2l1	polycystic kidney disease 2-like 1
ENSMUSG00000031688	4.09643	-3.25088	10.1456	0.00144645	0.0220892	Pou4f2	POU domain, class 4, transcription factor 2
ENSMUSG00000026166	4.15489	-3.21321	11.2932	0.000777924	0.0137607	Ccl20	chemokine (C-C motif) ligand 20
ENSMUSG00000036814	4.19137	-1.23308	11.6674	0.000636054	0.011722	Slc6a20a	solute carrier family 6 (neurotransmitter transporter), member 20A
ENSMUSG00000001131	4.20118	0.236638	62.7612	2.33348e-15	1.31028e-12	Timp1	tissue inhibitor of metalloproteinase 1
ENSMUSG00000058427	4.2092	-0.322504	25.0504	5.58522e-07	3.71765e-05	Cxcl2	chemokine (C-X-C motif) ligand 2
ENSMUSG00000062345	4.23142	-1.75018	23.4121	1.30756e-06	7.49839e-05	Serpinb2	serine (or cysteine) peptidase inhibitor, clade B, member 2
ENSMUSG00000071553	4.2671	0.41269	15.2125	9.60631e-05	0.00252543	Cpa2	carboxypeptidase A2, pancreatic
ENSMUSG00000099398	4.27595	-2.41175	15.6331	7.68961e-05	0.00210493	Ms4a14	membrane-spanning 4-domains, subfamily A, member 14
ENSMUSG00000035186	4.28625	2.18625	19.6179	9.45804e-06	0.000388532	Ubd	ubiquitin D
ENSMUSG00000015829	4.28721	2.72655	9.19148	0.00243144	0.0322899	Tnr	tenascin R
ENSMUSG00000011154	4.30305	-2.81073	11.3896	0.000738551	0.0131814	Cfap161	cilia and flagella associated protein 161
ENSMUSG00000083695	4.3667	-3.13467	12.3685	0.000436631	0.00861422	Rnf138rt1	ring finger protein 138, retrogene 1
ENSMUSG00000032496	4.4043	-1.31519	18.2292	1.95854e-05	0.00070659	Ltf	lactotransferrin
ENSMUSG00000092009	4.46673	-1.80874	14.4891	0.000140971	0.00344161	Myh15	myosin, heavy chain 15
ENSMUSG00000060180	4.47626	-3.04771	10.6793	0.00108339	0.0178519	Myh13	myosin, heavy polypeptide 13, skeletal muscle
ENSMUSG00000022479	4.52603	0.474557	10.0897	0.00149101	0.0225962	Vdr	vitamin D (1,25-dihydroxyvitamin D3) receptor
ENSMUSG00000020926	4.52758	5.90681	210.424	1.10991e-47	2.4306e-43	Adam11	a disintegrin and metallopeptidase domain 11
ENSMUSG00000026065	4.55074	-1.77202	14.6044	0.000132602	0.00328118	Slc9a4	solute carrier family 9 (sodium/hydrogen exchanger), member 4
ENSMUSG00000029644	4.55307	-3.07964	8.9666	0.0027496	0.0352126	Pdx1	pancreatic and duodenal homeobox 1
ENSMUSG00000053930	4.56219	-0.430878	14.9043	0.000113105	0.00287942	Shisa6	shisa family member 6
ENSMUSG00000079625	4.60472	-0.920605	31.686	1.81224e-08	2.00435e-06	Tm4sf19	transmembrane 4 L six family member 19
ENSMUSG00000066897	4.61587	-3.03271	12.6095	0.000383782	0.00772467	Olfr872	olfactory receptor 872
ENSMUSG00000048281	4.63012	-3.02143	14.6487	0.000129526	0.00321598	Dleu7	deleted in lymphocytic leukemia, 7
ENSMUSG00000024105	4.66007	-3.0566	8.50504	0.00354165	0.0424281	Themis3	thymocyte selection associated family member 3
ENSMUSG00000042367	4.69947	-2.05991	26.319	2.89431e-07	2.09876e-05	Gjb3	gap junction protein, beta 3
ENSMUSG00000075170	4.7685	-2.98886	12.8024	0.000346169	0.00712109	Olfr1097	olfactory receptor 1097
ENSMUSG00000095675	4.80826	-2.95574	9.87125	0.00167881	0.0245751	Ccl21b	chemokine (C-C motif) ligand 21B (leucine)
ENSMUSG00000096596	4.80826	-2.95574	9.87125	0.00167881	0.0245751	Gm10591	predicted gene 10591
ENSMUSG00000093996	4.86305	-2.88198	11.5209	0.000688183	0.0124661	Fam205a3	family with sequence similarity 205, member A3
ENSMUSG00000067919	4.91357	-2.04423	20.2054	6.95549e-06	0.000296917	Rex2	reduced expression 2
ENSMUSG00000031125	4.96879	-2.88824	14.218	0.000162808	0.0038544	3830403N18Rik	RIKEN cDNA 3830403N18 gene
ENSMUSG00000070530	4.97183	-1.8966	22.8266	1.77295e-06	9.61033e-05	Wfdc16	WAP four-disulfide core domain 16
ENSMUSG00000042262	5.08157	-2.78633	19.5641	9.72824e-06	0.00039306	Ccr8	chemokine (C-C motif) receptor 8
ENSMUSG00000049598	5.08173	-1.1271	30.8397	2.80241e-08	2.89481e-06	Vsig8	V-set and immunoglobulin domain containing 8
ENSMUSG00000045569	5.25703	-2.6629	8.42707	0.00369676	0.0439259	Mc2r	melanocortin 2 receptor
ENSMUSG00000032013	5.27892	-1.15447	27.2527	1.78529e-07	1.39132e-05	Trim29	tripartite motif-containing 29
ENSMUSG00000000982	5.30348	-1.68513	49.0027	2.55616e-12	7.03359e-10	Ccl3	chemokine (C-C motif) ligand 3
ENSMUSG00000035352	5.37083	-2.60544	15.9817	6.39578e-05	0.00183705	Ccl12	chemokine (C-C motif) ligand 12
ENSMUSG00000074240	5.39473	1.37417	53.5515	2.51898e-13	9.04313e-11	Cib3	calcium and integrin binding family member 3
ENSMUSG00000078949	5.50955	-2.61069	13.8415	0.000198896	0.00452767	R3hdml	R3H domain containing-like
ENSMUSG00000023433	5.51102	2.041	14.9569	0.000109993	0.00282383	Cela3b	chymotrypsin-like elastase family, member 3B
ENSMUSG00000050866	5.61559	-2.56477	8.85145	0.00292857	0.0370495	Clrn3	clarin 3
ENSMUSG00000025475	5.64521	-2.43682	20.9467	4.72252e-06	0.000218183	Adgra1	adhesion G protein-coupled receptor A1
ENSMUSG00000029378	5.69527	-2.43588	17.2433	3.2885e-05	0.00105904	Areg	amphiregulin
ENSMUSG00000071521	5.8027	-2.2676	8.53604	0.00348182	0.0419178	Try10	trypsin 10
ENSMUSG00000037145	5.87092	-0.610489	8.65601	0.00325984	0.0399011	Lypd8l	LY6/PLAUR domain containing 8 like
ENSMUSG00000025091	5.95726	0.0335731	9.47435	0.00208364	0.029045	Pnliprp2	pancreatic lipase-related protein 2
ENSMUSG00000059213	6.01385	-2.31168	13.3506	0.000258337	0.00557372	Ddn	dendrin
ENSMUSG00000050359	6.05915	-2.22244	18.9757	1.32391e-05	0.00051223	Sprr1a	small proline-rich protein 1A
ENSMUSG00000029816	6.07225	5.70334	69.9702	6.02068e-17	4.25313e-14	Gpnmb	glycoprotein (transmembrane) nmb
ENSMUSG00000030954	6.11839	0.115727	15.4517	8.46418e-05	0.00228272	Gp2	glycoprotein 2 (zymogen granule membrane)
ENSMUSG00000036938	6.24987	0.684327	10.328	0.00131026	0.0204057	Try5	trypsin 5
ENSMUSG00000049723	6.39459	5.63871	176.784	2.44132e-40	1.78208e-36	Mmp12	matrix metallopeptidase 12
ENSMUSG00000031957	6.52221	3.99818	8.31387	0.00393434	0.0460796	Ctrb1	chymotrypsinogen B1
ENSMUSG00000059654	6.58881	1.90949	14.4437	0.000144415	0.00350226	Reg1	regenerating islet-derived 1
ENSMUSG00000084174	6.64348	0.548215	9.99784	0.00156724	0.0234273	Sycn	syncollin
ENSMUSG00000026818	6.83356	3.65744	15.659	7.58525e-05	0.00208418	Cel	carboxyl ester lipase
ENSMUSG00000035896	6.91265	-0.191312	15.1056	0.000101659	0.00264085	Rnase1	ribonuclease, RNase A family, 1 (pancreatic)
ENSMUSG00000046008	6.91544	3.6557	8.6551	0.00326147	0.0399011	Pnlip	pancreatic lipase
ENSMUSG00000011463	6.98667	2.93987	17.5816	2.75238e-05	0.000919004	Cpb1	carboxypeptidase B1 (tissue)
ENSMUSG00000028255	7.2633	-1.36445	11.9929	0.000534048	0.0102613	Clca1	chloride channel accessory 1
ENSMUSG00000054106	7.31099	2.82941	8.80883	0.00299776	0.0375811	Try4	trypsin 4
ENSMUSG00000054446	7.38158	2.83571	15.4927	8.28236e-05	0.00224355	Cpa1	carboxypeptidase A1, pancreatic
ENSMUSG00000022824	7.48886	0.0770827	12.888	0.000330692	0.00687732	Muc13	mucin 13, epithelial transmembrane
ENSMUSG00000040205	7.65148	-0.877971	12.9306	0.000323254	0.00675471	Cuzd1	CUB and zona pellucida-like domains 1
ENSMUSG00000057163	7.74963	2.31841	12.4403	0.000420168	0.00832693	Prss2	protease, serine 2
ENSMUSG00000024225	7.83616	0.675227	10.4812	0.00120597	0.0192489	Clps	colipase, pancreatic
ENSMUSG00000093931	8.1106	3.12939	9.07239	0.00259498	0.0337255	Amy2a3	amylase 2a3
ENSMUSG00000096569	8.1106	3.12939	9.07239	0.00259498	0.0337255	Amy2a2	amylase 2a2
ENSMUSG00000096770	8.1106	3.12939	9.07239	0.00259498	0.0337255	Amy2a4	amylase 2a4
