# Supplementary material for: Exploring the dynamic three-dimensional chromatin architecture and transcriptional landscape in goose liver tissues underlying metabolic adaptations induced by a high-fat diet
Source: J Anim Sci Biotechnol. 2024 May 2;15:60. doi: 10.1186/s40104-024-01016-5 (PMC11064361; doi:10.1186/s40104-024-01016-5)
Supplement: Supplementary file 17 — Additional file 17: Table S11. Statistics of mouse Hi-C data. [file 40104_2024_1016_MOESM17_ESM.xlsx]

## Sheet: samples.juicer.stat
Supplementary Table S11 Statistics of mouse Hi-C data
Sample	Sequenced Read Pairs	Normal Paired	Chimeric Paired	Chimeric Ambiguous	Unmapped	Alignable (Normal+Chimeric Paired)	Unique Reads	PCR Duplicates	Intra-fragment Reads	Low Mapping Quality (<30)	HiC Contacts	Inter chromosomal	Intra chromosomal	Intra Short Range (<20 kb)	Intra Long Range (>20 kb)
KMC142	1244439435	861188800	298359581	78076619	6814434	1159548381	976688976	182859405	9790816	284726812	682171348	189171149	493000199	263850370	229145215
KMC161	1240197153	845716841	306426923	81598619	6454770	1152143764	862066272	290077492	6965737	272708897	582391638	153559466	428832172	217385520	211443079
KMC5	1262560067	883527534	297423520	75770013	5839000	1180951054	998884789	182066265	8342743	290209274	700332772	195263577	505069195	235223328	269840989
KMC7	1155586765	860160427	227092688	62506314	5827336	1087253115	831976027	255277088	7255602	246990836	577729589	172355049	405374540	226037958	179333327
KMC9	919891205	707990452	162050787	45752545	4097421	870041239	732753319	137287920	2196920	228360035	502196364	184498115	317698249	104395313	213301451
KMH1512	1378527703	968457576	317987648	83186558	8895921	1286445224	1114813595	171631629	9417547	312512485	792883563	249401221	543482342	267150406	276326525
KMH1514	1345590897	843789980	400077328	97956228	3767361	1243867308	950773836	293093472	7383767	264049552	679340517	174218150	505122367	262676219	242445272
KMH24	850654456	648492104	156337407	41609741	4215204	804829511	640671814	164157697	2168741	198399513	440103560	157125926	282977634	90816012	192160510
KMH61	1025603002	795391821	172063886	54363285	3784010	967455707	853869385	113586322	6147098	247299168	600423119	275120144	325302975	143112010	182187912
KMH86	1084878153	794948734	223287532	60922683	5719204	1018236266	855856397	162379869	8590690	249308111	597957596	171608726	426348870	207205990	219139044
