# Supplementary material for: Exploring the dynamic three-dimensional chromatin architecture and transcriptional landscape in goose liver tissues underlying metabolic adaptations induced by a high-fat diet
Source: J Anim Sci Biotechnol. 2024 May 2;15:60. doi: 10.1186/s40104-024-01016-5 (PMC11064361; doi:10.1186/s40104-024-01016-5)
Supplement: Supplementary file 18 — Additional file 18: Table S12. List of mouse genes embedded in regions exhibiting a switch in Compartment A/B. [file 40104_2024_1016_MOESM18_ESM.xlsx]

## Sheet: BtoA_genes_list
Supplementary Table 12.1 The mouse gene list embedded in regions that experience the B-to-A
Ensembl	Gene	Gene description	chrname	TSS	ABswitch	FDR_value of gene expression
ENSMUSG00000059326	Csf2ra	colony stimulating factor 2 receptor, alpha, low-affinity (granulocyte-macrophage)	19	61216867	B-A	1.65804e-05
ENSMUSG00000026872	Zeb2	zinc finger E-box binding homeobox 2	2	45007407	B-A	4.43929e-05
ENSMUSG00000026737	Pip4k2a	phosphatidylinositol-5-phosphate 4-kinase, type II, alpha	2	19002937	B-A	7.75767e-05
ENSMUSG00000024672	Ms4a7	membrane-spanning 4-domains, subfamily A, member 7	19	11313510	B-A	0.000115429
ENSMUSG00000032369	Plscr1	phospholipid scramblase 1	9	92131803	B-A	0.000142061
ENSMUSG00000038679	Trps1	transcriptional repressor GATA binding 1	15	50753859	B-A	0.000366686
ENSMUSG00000026728	Vim	vimentin	2	13578738	B-A	0.000402346
ENSMUSG00000079419	Ms4a6c	membrane-spanning 4-domains, subfamily A, member 6C	19	11446730	B-A	0.000867473
ENSMUSG00000036053	Fmnl2	formin-like 2	2	52747872	B-A	0.00110793
ENSMUSG00000099398	Ms4a14	membrane-spanning 4-domains, subfamily A, member 14	19	11291818	B-A	0.00210493
ENSMUSG00000026065	Slc9a4	solute carrier family 9 (sodium/hydrogen exchanger), member 4	1	40619241	B-A	0.00328118
ENSMUSG00000062082	Cd200r4	CD200 receptor 4	16	44632096	B-A	0.0050505
ENSMUSG00000047959	Kcna3	potassium voltage-gated channel, shaker-related subfamily, member 3	3	106943485	B-A	0.0122453
ENSMUSG00000101389	Ms4a4a	membrane-spanning 4-domains, subfamily A, member 4A	19	11352887	B-A	0.0128551
ENSMUSG00000031688	Pou4f2	POU domain, class 4, transcription factor 2	8	79163274	B-A	0.0220892
ENSMUSG00000022661	Cd200	CD200 antigen	16	45229416	B-A	0.0229463
ENSMUSG00000024691	Fam111a	family with sequence similarity 111, member A	19	12523104	B-A	0.0297149
ENSMUSG00000033066	Gas7	growth arrest specific 7	11	67345917	B-A	0.0359806
ENSMUSG00000024677	Ms4a6b	membrane-spanning 4-domains, subfamily A, member 6B	19	11493876	B-A	0.0393018
ENSMUSG00000015880	Ncapg	non-SMC condensin I complex, subunit G	5	45827261	B-A	0.0575205
ENSMUSG00000115423	0	novel protein	2	136733309	B-A	0.0641973
ENSMUSG00000024675	Ms4a4c	membrane-spanning 4-domains, subfamily A, member 4C	19	11382134	B-A	0.0664809
ENSMUSG00000063275	Hacd1	3-hydroxyacyl-CoA dehydratase 1	2	14060946	B-A	0.0969988
ENSMUSG00000049281	Scn3b	sodium channel, voltage-gated, type III, beta	9	40180513	B-A	0.118012
ENSMUSG00000004843	Chmp2b	charged multivesicular body protein 2B	16	65359612	B-A	0.12063
ENSMUSG00000038168	P3h2	prolyl 3-hydroxylase 2	16	25924534	B-A	0.131485
ENSMUSG00000026727	Rsu1	Ras suppressor protein 1	2	13276226	B-A	0.14195
ENSMUSG00000032431	Crtap	cartilage associated protein	9	114219743	B-A	0.192749
ENSMUSG00000037759	Ptger2	prostaglandin E receptor 2 (subtype EP2)	14	45225652	B-A	0.207035
ENSMUSG00000031928	Mre11a	MRE11A homolog A, double strand break repair nuclease	9	14695950	B-A	0.216958
ENSMUSG00000079049	Serpinb1c	serine (or cysteine) peptidase inhibitor, clade B, member 1c	13	33082194	B-A	0.221715
ENSMUSG00000015882	Lcorl	ligand dependent nuclear receptor corepressor-like	5	46014957	B-A	0.222687
ENSMUSG00000078355	Ifna16	interferon alpha 16	4	88595161	B-A	0.224268
ENSMUSG00000045594	Glb1	galactosidase, beta 1	9	114230144	B-A	0.240806
ENSMUSG00000036172	Cd200r3	CD200 receptor 3	16	44764041	B-A	0.286698
ENSMUSG00000020422	Tns3	tensin 3	11	8614681	B-A	0.290785
ENSMUSG00000058470	Gm8369	predicted gene 8369	19	11463302	B-A	0.301379
ENSMUSG00000041248	Kcnj1	potassium inwardly-rectifying channel, subfamily J, member 1	9	32283789	B-A	0.308341
ENSMUSG00000032673	Prorsd1	prolyl-tRNA synthetase domain containing 1	11	29465033	B-A	0.32142
ENSMUSG00000058587	Tmod3	tropomodulin 3	9	75466939	B-A	0.334851
ENSMUSG00000027006	Dnajc10	DnaJ heat shock protein family (Hsp40) member C10	2	80145810	B-A	0.360301
ENSMUSG00000024678	Ms4a4d	membrane-spanning 4-domains, subfamily A, member 4D	19	11514165	B-A	0.384748
ENSMUSG00000026986	Hnmt	histamine N-methyltransferase	2	23939406	B-A	0.408913
ENSMUSG00000033210	Slc9c1	solute carrier family 9, subfamily C (Na+-transporting carboxylic acid decarboxylase), member 1	16	45355672	B-A	0.42598
ENSMUSG00000027274	Mkks	McKusick-Kaufman syndrome	2	136733309	B-A	0.456439
ENSMUSG00000030560	Ctsc	cathepsin C	7	87927293	B-A	0.532482
ENSMUSG00000020461	Clhc1	clathrin heavy chain linker domain containing 1	11	29497950	B-A	0.553206
ENSMUSG00000031931	Ankrd49	ankyrin repeat domain 49	9	14696152	B-A	0.555452
ENSMUSG00000024683	Mrpl16	mitochondrial ribosomal protein L16	19	11747755	B-A	0.577034
ENSMUSG00000032372	Plscr2	phospholipid scramblase 2	9	92157655	B-A	0.580261
ENSMUSG00000020459	Mtif2	mitochondrial translational initiation factor 2	11	29476408	B-A	0.626469
ENSMUSG00000079260	Tmppe	transmembrane protein with metallophosphoesterase domain	9	114230173	B-A	0.63176
ENSMUSG00000041488	Stx3	syntaxin 3	19	11796767	B-A	0.638883
ENSMUSG00000022510	Trp63	transformation related protein 63	16	25502513	B-A	0.652879
ENSMUSG00000039191	Rbpj	recombination signal binding protein for immunoglobulin kappa J region	5	53623494	B-A	0.658287
ENSMUSG00000025591	Tma16	translation machinery associated 16	8	66939182	B-A	0.662754
ENSMUSG00000030306	Tmtc1	transmembrane and tetratricopeptide repeat containing 1	6	148345887	B-A	0.664639
ENSMUSG00000027281	Slx4ip	SLX4 interacting protein	2	136733138	B-A	0.732492
ENSMUSG00000101031	Ms4a12	membrane-spanning 4-domains, subfamily A, member 12	19	11209812	B-A	0.764855
ENSMUSG00000003452	Bicd1	BICD cargo adaptor 1	6	149310384	B-A	0.765954
ENSMUSG00000027349	Fam98b	family with sequence similarity 98, member B	2	117080220	B-A	0.780171
ENSMUSG00000093803	Ppp2r3d	protein phosphatase 2 (formerly 2A), regulatory subunit B'', delta	9	124195827	B-A	0.799456
ENSMUSG00000025986	Slc39a10	solute carrier family 39 (zinc transporter), member 10	1	46932012	B-A	0.802351
ENSMUSG00000026718	Stam	signal transducing adaptor molecule (SH3 domain and ITAM motif) 1	2	14078909	B-A	0.842585
ENSMUSG00000039883	Lrrc17	leucine rich repeat containing 17	5	21748557	B-A	0.862317
ENSMUSG00000040896	Kcnd3	potassium voltage-gated channel, Shal-related family, member 3	3	105359646	B-A	0.921473
ENSMUSG00000044667	Plppr4	phospholipid phosphatase related 4	3	117154525	B-A	0.948408
ENSMUSG00000027007	Itprid2	ITPR interacting domain containing 2	2	79465696	B-A	0.970017
ENSMUSG00000078742	Gm10985	predicted gene 10985	3	53752507	B-A	0.994105
ENSMUSG00000074829	2010315B03Rik	RIKEN cDNA 2010315B03 gene	9	124075326	B-A	0.994989
ENSMUSG00000020460	Rps27a	ribosomal protein S27A	11	29498109	B-A	1
ENSMUSG00000020676	Ccl11	chemokine (C-C motif) ligand 11	11	81948649	B-A	1
ENSMUSG00000021940	Ptpn20	protein tyrosine phosphatase, non-receptor type 20	14	33311164	B-A	1
ENSMUSG00000026723	Trdmt1	tRNA aspartic acid methyltransferase 1	2	13549479	B-A	1
ENSMUSG00000027132	Katnbl1	katanin p80 subunit B like 1	2	112209556	B-A	1
ENSMUSG00000029802	Abcg2	ATP binding cassette subfamily G member 2 (Junior blood group)	6	58561508	B-A	1
ENSMUSG00000033590	Myo5c	myosin VC	9	75139302	B-A	1
ENSMUSG00000048292	Olfr1417	olfactory receptor 1417	19	11816583	B-A	1
ENSMUSG00000059588	Calcrl	calcitonin receptor-like	2	84255755	B-A	1
ENSMUSG00000062822	4833420G17Rik	RIKEN cDNA 4833420G17 gene	13	119599304	B-A	1
ENSMUSG00000064289	Tank	TRAF family member-associated Nf-kappa B activator	2	61408929	B-A	1

## Sheet: AtoB_genes_list
Supplementary Table S12.2 The mouse gene list embedded in regions that experience the A-to-B
Ensembl	Gene	Gene description	chrname	TSS	ABswitch	FDR_value of gene expression
ENSMUSG00000018846	Pank3	pantothenate kinase 3	11	35660311	A-B	3.8963e-06
ENSMUSG00000074882	Cyp2c68	cytochrome P450, family 2, subfamily c, polypeptide 68	19	39729498	A-B	1.27524e-05
ENSMUSG00000025004	Cyp2c40	cytochrome P450, family 2, subfamily c, polypeptide 40	19	39801258	A-B	2.30679e-05
ENSMUSG00000052520	Cyp2j5	cytochrome P450, family 2, subfamily j, polypeptide 5	4	96552391	A-B	4.49998e-05
ENSMUSG00000058571	Gpc6	glypican 6	14	117162727	A-B	7.73855e-05
ENSMUSG00000035780	Ugt2a3	UDP glucuronosyltransferase 2 family, polypeptide A3	5	87485054	A-B	8.45829e-05
ENSMUSG00000067225	Cyp2c54	cytochrome P450, family 2, subfamily c, polypeptide 54	19	40062271	A-B	0.000193671
ENSMUSG00000042248	Cyp2c37	cytochrome P450, family 2. subfamily c, polypeptide 37	19	39980868	A-B	0.00105631
ENSMUSG00000054630	Ugt2b5	UDP glucuronosyltransferase 2 family, polypeptide B5	5	87288177	A-B	0.00256151
ENSMUSG00000050541	Adra1b	adrenergic receptor, alpha 1b	11	43792037	A-B	0.00315095
ENSMUSG00000038656	Cyp3a16	cytochrome P450, family 3, subfamily a, polypeptide 16	5	145406533	A-B	0.0180047
ENSMUSG00000003053	Cyp2c29	cytochrome P450, family 2, subfamily c, polypeptide 29	19	39257849	A-B	0.0225635
ENSMUSG00000021213	Akr1c13	aldo-keto reductase family 1, member C13	13	4241149	A-B	0.0338788
ENSMUSG00000022894	Adamts5	a disintegrin-like and metallopeptidase (reprolysin type) with thrombospondin type 1 motif, 5 (aggrecanase-2)	16	85698716	A-B	0.0374363
ENSMUSG00000054827	Cyp2c50	cytochrome P450, family 2, subfamily c, polypeptide 50	19	40078132	A-B	0.0568749
ENSMUSG00000020364	Zfp354a	zinc finger protein 354A	11	50950084	A-B	0.160943
ENSMUSG00000070704	Ugt2b36	UDP glucuronosyltransferase 2 family, polypeptide B36	5	87240414	A-B	0.184478
ENSMUSG00000081683	Fzd10	frizzled class receptor 10	5	128677908	A-B	0.187106
ENSMUSG00000063446	Plppr1	phospholipid phosphatase related 1	4	49059273	A-B	0.248615
ENSMUSG00000003948	Mmd	monocyte to macrophage differentiation-associated	11	90140282	A-B	0.253784
ENSMUSG00000071266	Zfp946	zinc finger protein 946	17	22643203	A-B	0.267597
ENSMUSG00000092592	Gm20449	predicted gene 20449	7	41148841	A-B	0.344878
ENSMUSG00000059397	Olfr54	olfactory receptor 54	11	50905063	A-B	0.372473
ENSMUSG00000041698	Slco1a1	solute carrier organic anion transporter family, member 1a1	6	141892688	A-B	0.378138
ENSMUSG00000035811	Ugt2b35	UDP glucuronosyltransferase 2 family, polypeptide B35	5	87148719	A-B	0.381045
ENSMUSG00000110105	Gm45844	predicted gene 45844	7	7281288	A-B	0.407306
ENSMUSG00000079263	Gm6614	predicted gene 6614	6	141957140	A-B	0.418268
ENSMUSG00000052914	Cyp2j6	cytochrome P450, family 2, subfamily j, polypeptide 6	4	96441898	A-B	0.474889
ENSMUSG00000002617	Zfp40	zinc finger protein 40	17	23412226	A-B	0.488303
ENSMUSG00000062818	Vmn1r51	vomeronasal 1 receptor 51	6	90099578	A-B	0.555318
ENSMUSG00000029123	Stk32b	serine/threonine kinase 32B	5	37874515	A-B	0.630765
ENSMUSG00000029423	Piwil1	piwi-like RNA-mediated gene silencing 1	5	128779588	A-B	0.630765
ENSMUSG00000048027	Rgmb	repulsive guidance molecule family member B	17	16051301	A-B	0.631206
ENSMUSG00000078252	Krtap17-1	keratin associated protein 17-1	11	99884820	A-B	0.633126
ENSMUSG00000013668	4933402N03Rik	RIKEN cDNA 4933402N03 gene	7	130748043	A-B	0.638883
ENSMUSG00000095932	Vmn1r49	vomeronasal 1, receptor 49	6	90055488	A-B	0.663108
ENSMUSG00000060918	Olfr51	olfactory receptor 51	11	50894423	A-B	0.674431
ENSMUSG00000084927	Gm5724	predicted gene 5724	6	141719536	A-B	0.6875
ENSMUSG00000061653	Vmn1r46	vomeronasal 1 receptor 46	6	89946295	A-B	0.699762
ENSMUSG00000020673	Tpo	thyroid peroxidase	12	30182623	A-B	0.730162
ENSMUSG00000030945	Acsm2	acyl-CoA synthetase medium-chain family member 2	7	119153563	A-B	0.783522
ENSMUSG00000060724	Vmn1r47	vomeronasal 1 receptor 47	6	89993129	A-B	0.783827
ENSMUSG00000078754	Scgb2b3	secretoglobin, family 2B, member 3	7	31061497	A-B	0.792259
ENSMUSG00000032537	Ephb1	Eph receptor B1	9	102231892	A-B	0.794022
ENSMUSG00000035258	Abi3bp	ABI family member 3 binding protein	16	56298241	A-B	0.79544
ENSMUSG00000027869	Hsd3b6	hydroxy-delta-5-steroid dehydrogenase, 3 beta- and steroid delta-isomerase 6	3	98721759	A-B	0.830555
ENSMUSG00000022332	Khdrbs3	KH domain containing, RNA binding, signal transduction associated 3	15	68800269	A-B	0.84483
ENSMUSG00000050875	Minar2	membrane integral NOTCH2 associated receptor 2	18	59195320	A-B	0.870752
ENSMUSG00000079262	Slco1a6	solute carrier organic anion transporter family, member 1a6	6	142154247	A-B	0.877506
ENSMUSG00000074165	Zfp788	zinc finger protein 788	7	41282627	A-B	0.90556
ENSMUSG00000015224	Cyp2j9	cytochrome P450, family 2, subfamily j, polypeptide 9	4	96479815	A-B	0.947346
ENSMUSG00000062329	Cytl1	cytokine-like 1	5	37892863	A-B	0.976751
ENSMUSG00000040606	Kazn	kazrin, periplakin interacting protein	4	142205056	A-B	0.986242
ENSMUSG00000021303	Gng4	guanine nucleotide binding protein (G protein), gamma 4	13	13958644	A-B	1
ENSMUSG00000025002	Cyp2c55	cytochrome P450, family 2, subfamily c, polypeptide 55	19	38995463	A-B	1
ENSMUSG00000030386	Zfp606	zinc finger protein 606	7	12212220	A-B	1
ENSMUSG00000030972	Acsm5	acyl-CoA synthetase medium-chain family member 5	7	119118686	A-B	1
ENSMUSG00000040614	Nlrp9c	NLR family, pyrin domain containing 9C	7	26103125	A-B	1
ENSMUSG00000058523	Mup5	major urinary protein 5	4	61753470	A-B	1
ENSMUSG00000062624	Cyp2c67	cytochrome P450, family 2, subfamily c, polypeptide 67	19	39637495	A-B	1
ENSMUSG00000074166	AW146154	expressed sequence AW146154	7	41149314	A-B	1
ENSMUSG00000096433	Zfp994	zinc finger protein 994	17	22444597	A-B	1
ENSMUSG00000096696	Zfp960	zinc finger protein 960	17	17284375	A-B	1

## Sheet: Readme
Supplementary Table S12 List of mouse genes embedded in regions exhibiting a switch in Compartment A/B
Supplementary Table 12.1 The mouse gene list embedded in regions that experience the B-to-A
Supplementary Table S12.2 The mouse gene list embedded in regions that experience the A-to-B
