# Supplementary material for: Exploring the dynamic three-dimensional chromatin architecture and transcriptional landscape in goose liver tissues underlying metabolic adaptations induced by a high-fat diet
Source: J Anim Sci Biotechnol. 2024 May 2;15:60. doi: 10.1186/s40104-024-01016-5 (PMC11064361; doi:10.1186/s40104-024-01016-5)
Supplement: Supplementary file 19 — Additional file 19: Table S13. The genes located in the reorganization of mouse TADs. [file 40104_2024_1016_MOESM19_ESM.xlsx]

## Sheet: whole.specific.boundary.2bins.g
Supplementary Table S13 The genes located in the reorganization of mouse TADs
Group	Chromosome	TAD region	Chr	Gene stard site	Gene end site	Ensemble	Gnee	Gene description
control	14	15679999-15699999	14	15727441	15727442	ENSMUSG00000091754	Gm3636	predicted gene 3636
control	14	42279999-42299999	14	42324306	42324307	ENSMUSG00000090690	Gm8020	predicted gene 8020
control	14	43820000-44020000	14	43914656	43914657	ENSMUSG00000093968	Gm8165	predicted gene 8165
control	14	43820000-44020000	14	43935285	43935286	ENSMUSG00000049235	Gm7324	predicted gene 7324
control	14	43820000-44020000	14	43964942	43964943	ENSMUSG00000091718	Gm16506	predicted gene 16506
control	14	43820000-44020000	14	43985323	43985324	ENSMUSG00000091698	Gm6526	predicted gene 6526
control	14	43820000-44020000	14	44022202	44022203	ENSMUSG00000091584	Gm8180	predicted gene 8180
control	5	11020000-11180000	5	11177601	11177602	ENSMUSG00000094025	Gm8879	predicted gene 8879
control	5	11600000-11900000	5	11644880	11644881	ENSMUSG00000091903	Gm6460	predicted gene 6460
control	5	11600000-11900000	5	11731926	11731927	ENSMUSG00000094105	Gm8922	predicted gene 8922
control	5	11600000-11900000	5	11820515	11820516	ENSMUSG00000094205	Gm8926	predicted gene 8926
control	5	11600000-11900000	5	11895506	11895507	ENSMUSG00000094036	Gm6465	predicted gene 6465
control	8	21860000-21880000	8	21917427	21917428	ENSMUSG00000094662	Defa36	defensin, alpha, 36
overfeed	1	85240000-85460000	1	85412863	85412864	ENSMUSG00000118591	Gm52955	predicted gene, 52955
overfeed	1	85240000-85460000	1	85454323	85454324	ENSMUSG00000118607	Gm7592	predicted gene 7592
overfeed	14	16099999-16459999	14	16164930	16164931	ENSMUSG00000094811	Gm21103	predicted gene, 21103
overfeed	14	16099999-16459999	14	16182523	16182524	ENSMUSG00000079396	Gm3411	predicted gene 3411
overfeed	14	16099999-16459999	14	16250481	16250482	ENSMUSG00000094460	Gm21560	predicted gene, 21560
overfeed	14	16099999-16459999	14	16343966	16343967	ENSMUSG00000079371	Gm3476	predicted gene 3476
overfeed	14	16099999-16459999	14	16361108	16361109	ENSMUSG00000094634	Gm3468	predicted gene 3468
overfeed	14	16099999-16459999	14	16411506	16411507	ENSMUSG00000091882	Gm6337	predicted gene 6337
overfeed	14	16099999-16459999	14	16431564	16431565	ENSMUSG00000091568	Gm8206	predicted gene 8206
overfeed	14	16099999-16459999	14	16490636	16490637	ENSMUSG00000090643	Gm3453	predicted gene 3453
overfeed	14	18320000-18479999	14	18385653	18385654	ENSMUSG00000091022	Gm3115	predicted gene 3115
overfeed	14	18320000-18479999	14	18445832	18445833	ENSMUSG00000096775	Gm5796	predicted gene 5796
overfeed	14	18320000-18479999	14	18471379	18471380	ENSMUSG00000095686	Gm3099	predicted gene 3099
overfeed	14	18320000-18479999	14	18506226	18506227	ENSMUSG00000091756	Gm3095	predicted gene 3095
overfeed	14	41439999-41459999	14	41494398	41494399	ENSMUSG00000114852	Gm47189	predicted gene, 47189
overfeed	4	61399999-61479999	4	61514108	61514109	ENSMUSG00000096688	Mup17	major urinary protein 17
overfeed	5	93920000-93960000	5	93991635	93991636	ENSMUSG00000107392	Pramel35	PRAME like 35
overfeed	7	20819999-20839999	7	20868053	20868054	ENSMUSG00000094001	Vmn1r122	vomeronasal 1 receptor 122
overfeed	8	21839999-21859999	8	21881827	21881828	ENSMUSG00000094362	Defa33	defensin, alpha, 33
