# Supplementary material for: Exploring the dynamic three-dimensional chromatin architecture and transcriptional landscape in goose liver tissues underlying metabolic adaptations induced by a high-fat diet
Source: J Anim Sci Biotechnol. 2024 May 2;15:60. doi: 10.1186/s40104-024-01016-5 (PMC11064361; doi:10.1186/s40104-024-01016-5)
Supplement: Supplementary file 20 — Additional file 20: Table S14. Gene lists with significantly different RPS values between mouse liver tissues from high-fat diet (HFD) and normal conditions. [file 40104_2024_1016_MOESM20_ESM.xlsx]

## Sheet: 1_Gain
Supplementary Table S14.1 The gene lists of with significantly different RPS value between the mouse HFD and normal liver tissues.
geneid	Genes	control_fliter_RP	overfeed_fliter_RP	control_fliter_State	overfeed_fliter_State	delt	Fold_change_RPS	log2FoldChange_DEG	lfcSE_DEG	stat_DEG	pvalue_DEG	padj_DEG	type_name	FDR	control_enhancer_number	overfeed_enhancer_number
ENSMUSG00000020926	Adam11	2.83636	6.96494	RE	inactive	-4.12858	0.407234	4.34751	5.56973	205.068	1.63633e-46	4.74111e-42	gains	2.4306e-43	2	5
ENSMUSG00000029822	Osbpl3	1.34057	10.7702	RE	inactive	-9.42963	0.12447	2.32589	3.80916	54.1112	1.89454e-13	3.43078e-10	gains	5.29023e-25	1	8
ENSMUSG00000021457	Syk	0	4.18194	#N/A	inactive	-4.18194	0.239124	0.965899	4.78587	6.14874	0.0131505	0.35951	gains	1.43231e-13	0	3
ENSMUSG00000026981	Il1rn	1.39954	9.18472	RE	inactive	-7.78518	0.152377	2.36554	3.83955	31.0528	2.51107e-08	1.63496e-05	gains	2.61676e-12	1	6
ENSMUSG00000040152	Thbs1	3.07752	9.07175	inactive	inactive	-5.99423	0.339242	1.93667	3.86065	24.6601	6.83871e-07	0.000267763	gains	2.73285e-10	2	6
ENSMUSG00000000982	Ccl3	5.42895	13.8279	RE	inactive	-8.39897	0.392608	4.05898	-1.75049	41.3235	1.29008e-10	1.59059e-07	gains	7.03359e-10	4	10
ENSMUSG00000056529	Ptafr	4.10001	8.94935	RE	inactive	-4.84934	0.458135	2.01425	3.39534	16.2917	5.43019e-05	0.00857408	gains	7.26107e-10	3	6
ENSMUSG00000038540	Tmc3	0	6.32403	#N/A	inactive	-6.32403	0.158127	1.47351	1.90129	7.38893	0.00656267	0.243612	gains	1.60828e-09	0	5
ENSMUSG00000040710	St8sia4	0	4.06199	#N/A	RE	-4.06199	0.246185	1.16335	3.15783	6.28662	0.0121653	0.345835	gains	1.89661e-09	0	3
ENSMUSG00000019850	Tnfaip3	4.43454	24.888	RE	inactive	-20.4535	0.17818	1.74151	4.40698	12.666	0.000372359	0.0354838	gains	6.50022e-09	3	16
ENSMUSG00000021948	Prkcd	1.31174	5.47971	RE	inactive	-4.16797	0.239381	0.71182	4.42996	4.94551	0.0261584	0.513492	gains	6.96161e-09	1	4
ENSMUSG00000037902	Sirpa	6.10333	19.623	RE	inactive	-13.5197	0.31103	1.9008	6.61405	22.3203	2.30758e-06	0.000747037	gains	1.97488e-08	4	13
ENSMUSG00000030536	Iqgap1	1.27138	6.47481	inactive	inactive	-5.20343	0.196358	1.17368	6.25999	14.0157	0.000181289	0.0215273	gains	2.64554e-08	1	5
ENSMUSG00000005397	Nid1	0	7.17575	#N/A	inactive	-7.17575	0.139358	1.2979	5.66877	32.9474	9.46844e-09	7.21944e-06	gains	3.59323e-08	0	4
ENSMUSG00000026600	Soat1	1.39926	6.44566	inactive	inactive	-5.0464	0.217086	1.20755	4.89023	15.4474	8.48327e-05	0.012168	gains	6.77547e-08	1	5
ENSMUSG00000056124	B4galt6	1.24745	5.66289	inactive	inactive	-4.41544	0.220285	1.49137	3.32805	28.2968	1.04068e-07	5.15429e-05	gains	1.64991e-06	1	4
ENSMUSG00000045382	Cxcr4	2.69674	9.45725	RE	inactive	-6.76051	0.285151	2.02061	2.12554	19.0143	1.29743e-05	0.00280535	gains	2.24081e-06	2	7
ENSMUSG00000020810	Cygb	1.47887	7.28607	RE	inactive	-5.8072	0.202973	1.39641	3.7105	23.1607	1.49015e-06	0.000533032	gains	6.48046e-06	1	5
ENSMUSG00000062210	Tnfaip8	1.27928	5.58211	inactive	inactive	-4.30283	0.229175	0.961413	2.55129	7.9207	0.00488722	0.202145	gains	6.86471e-06	1	4
ENSMUSG00000024521	Pmaip1	4.12458	10.8128	RE	inactive	-6.68825	0.381452	1.55082	1.66643	12.499	0.000407161	0.0377507	gains	8.75891e-06	3	8
ENSMUSG00000031659	Adcy7	5.42645	15.5689	RE	inactive	-10.1424	0.348544	0.936555	4.3219	4.7593	0.0291404	0.540289	gains	1.13879e-05	4	11
ENSMUSG00000007613	Tgfbr1	1.40043	7.69567	RE	inactive	-6.29523	0.181977	0.781161	5.97364	15.7801	7.11485e-05	0.0106311	gains	1.15223e-05	1	5
ENSMUSG00000074882	Cyp2c68	3.2755	11.8099	RE	RE	-8.53438	0.277353	-0.806585	7.27917	10.0135	0.00155398	0.0974567	gains	1.27524e-05	2	8
ENSMUSG00000069516	Lyz2	0	6.18559	#N/A	inactive	-6.18559	0.161666	2.09796	8.29644	16.2759	5.47566e-05	0.00862238	gains	1.41835e-05	0	4
ENSMUSG00000018001	Cyth3	1.39522	6.73128	RE	inactive	-5.33606	0.207274	0.586163	3.68214	5.96046	0.0146302	0.379836	gains	1.44727e-05	1	5
ENSMUSG00000003882	Il7r	0	7.77585	#N/A	RE	-7.77585	0.128603	1.84528	1.46277	13.9753	0.000185224	0.0218603	gains	1.65804e-05	0	6
ENSMUSG00000027009	Itga4	1.42547	9.50504	inactive	inactive	-8.07957	0.14997	0.502156	5.03721	1.37298	0.241301	1	gains	2.05335e-05	1	7
ENSMUSG00000026189	Pecr	0	6.83813	#N/A	inactive	-6.83813	0.146239	-0.838359	7.08004	7.46534	0.00628982	0.237964	gains	4.13022e-05	0	5
ENSMUSG00000000489	Pdgfb	5.00604	17.1782	RE	inactive	-12.1721	0.291419	1.39494	2.32243	12.783	0.000349784	0.0339519	gains	4.40515e-05	4	12
ENSMUSG00000026872	Zeb2	0	8.74502	#N/A	inactive	-8.74502	0.114351	0.639301	6.30928	4.3392	0.0372444	0.608469	gains	4.43929e-05	0	6
ENSMUSG00000026547	Tagln2	4.26562	10.0836	inactive	inactive	-5.81798	0.423026	1.42898	5.01418	21.1684	4.20639e-06	0.00113373	gains	6.53911e-05	3	7
ENSMUSG00000021108	Prkch	2.9868	10.1102	RE	inactive	-7.12339	0.295425	0.691266	3.51655	9.14403	0.00249531	0.132317	gains	6.95529e-05	2	7
ENSMUSG00000005087	Cd44	0	4.1305	#N/A	inactive	-4.1305	0.242102	1.19884	5.69134	7.25097	0.00708627	0.255529	gains	8.45829e-05	0	3
ENSMUSG00000015243	Abca1	13.0161	26.4724	inactive	inactive	-13.4563	0.491686	0.923299	8.98533	16.1559	5.83362e-05	0.00903867	gains	9.89893e-05	9	18
ENSMUSG00000057722	Lepr	1.29719	8.71355	RE	inactive	-7.41636	0.148871	1.97898	4.19849	35.6799	2.32552e-09	2.14247e-06	gains	0.000103504	1	6
ENSMUSG00000069662	Marcks	1.37913	18.8539	inactive	inactive	-17.4747	0.0731485	0.955237	6.14294	14.8182	0.000118386	0.0155622	gains	0.000107274	1	14
ENSMUSG00000049103	Ccr2	1.46526	5.95116	RE	inactive	-4.4859	0.246214	1.36651	4.19437	4.47267	0.0344412	0.591029	gains	0.000126956	1	4
ENSMUSG00000037406	Htra4	0	4.50658	#N/A	inactive	-4.50658	0.221898	-2.35628	0.0826915	18.7538	1.48725e-05	0.00310565	gains	0.000193671	0	3
ENSMUSG00000075707	Dio3	5.4927	12.5651	inactive	inactive	-7.07242	0.437139	1.98688	-1.65156	14.1511	0.000168696	0.0204083	gains	0.000209438	4	9
ENSMUSG00000024737	Slc15a3	0	4.12628	#N/A	inactive	-4.12628	0.242349	1.34377	4.94034	11.0943	0.000865955	0.0657672	gains	0.000259825	0	3
ENSMUSG00000039115	Itga9	13.1854	37.1114	RE	inactive	-23.926	0.355292	0.682279	6.13275	12.9277	0.000323751	0.0321246	gains	0.000266257	9	26
ENSMUSG00000027435	Cd93	1.30589	6.87684	RE	inactive	-5.57095	0.189897	0.837016	4.85012	14.6878	0.000126863	0.0163366	gains	0.000300488	1	5
ENSMUSG00000022667	Cd200r1	2.77459	9.59594	RE	inactive	-6.82134	0.289142	0.94593	1.82445	6.41438	0.01132	0.332736	gains	0.000413053	2	7
ENSMUSG00000012428	Steap4	0	7.33163	#N/A	inactive	-7.33163	0.136395	1.38714	8.48967	14.4847	0.000141303	0.017609	gains	0.000426337	0	5
ENSMUSG00000021508	Cxcl14	0	4.31317	#N/A	inactive	-4.31317	0.231848	2.28563	2.10924	20.1827	7.03874e-06	0.0016995	gains	0.00043283	0	3
ENSMUSG00000050370	Ch25h	6.08115	12.2518	inactive	inactive	-6.17065	0.496347	1.89557	-1.13854	5.72847	0.016692	0.408734	gains	0.000450709	4	8
ENSMUSG00000063146	Clip2	5.78468	14.4798	inactive	inactive	-8.69513	0.3995	0.904246	3.35475	9.96026	0.00159955	0.0988175	gains	0.000604608	4	10
ENSMUSG00000047180	Neurl3	12.3067	26.5679	inactive	inactive	-14.2612	0.463216	1.19825	4.39456	9.70572	0.00183696	0.107959	gains	0.000633409	9	19
ENSMUSG00000022148	Fyb	0	9.69984	#N/A	inactive	-9.69984	0.103094	0.349127	4.38746	2.00318	0.156969	1	gains	0.000641602	0	7
ENSMUSG00000074305	Peak1	8.73793	22.0278	inactive	inactive	-13.2898	0.396678	0.556198	5.58096	10.8882	0.000967763	0.0700999	gains	0.000675068	6	16
ENSMUSG00000028792	Ak2	2.70881	6.84713	RE	inactive	-4.13832	0.395613	-0.533213	6.72694	5.23055	0.0221935	0.476991	gains	0.000677361	2	5
ENSMUSG00000026536	Ifi211	0	5.19726	#N/A	RE	-5.19726	0.192409	0.995552	1.86482	2.48056	0.115261	0.946055	gains	0.000695069	0	4
ENSMUSG00000021903	Galnt15	9.82736	20.4389	RE	RE	-10.6115	0.480817	1.15582	2.38266	15.1548	9.9046e-05	0.0136655	gains	0.000745763	6	14
ENSMUSG00000044827	Tlr1	0	5.26404	#N/A	inactive	-5.26404	0.189968	1.02071	2.62961	3.33706	0.0677356	0.794918	gains	0.000757834	0	3
ENSMUSG00000031453	Rasa3	7.35571	21.9708	RE	inactive	-14.6151	0.334795	0.803873	4.57394	6.93871	0.00843499	0.283686	gains	0.000925447	5	15
ENSMUSG00000045763	Basp1	7.03219	15.6479	inactive	inactive	-8.61568	0.449402	1.47492	2.00152	9.2294	0.0023816	0.128142	gains	0.00104248	5	11
ENSMUSG00000043953	Ccrl2	1.35727	5.72797	RE	inactive	-4.37069	0.236955	1.39416	1.77372	9.03824	0.0026439	0.137145	gains	0.00135994	1	4
ENSMUSG00000033386	Frrs1	0	4.09953	#N/A	inactive	-4.09953	0.24393	0.509815	5.56554	8.30334	0.00395722	0.178454	gains	0.00137635	0	3
ENSMUSG00000057329	Bcl2	8.20489	21.3532	inactive	inactive	-13.1483	0.384246	0.647713	2.90679	3.95487	0.0467358	0.662001	gains	0.00141898	6	15
ENSMUSG00000039208	Metrnl	4.49276	16.5059	RE	inactive	-12.0131	0.272191	1.04257	2.57007	11.6267	0.000650132	0.053514	gains	0.0014703	3	11
ENSMUSG00000021697	Depdc1b	1.35479	6.82643	RE	inactive	-5.47164	0.198462	0.833144	-0.956983	1.72329	0.18927	1	gains	0.00147043	1	5
ENSMUSG00000021998	Lcp1	1.45586	10.9675	RE	inactive	-9.51164	0.132743	0.760474	6.74907	8.94063	0.00278896	0.140535	gains	0.00155009	1	8
ENSMUSG00000003617	Cp	4.76384	9.8852	RE	RE	-5.12136	0.481916	0.479376	11.0514	3.7076	0.0541651	0.71553	gains	0.00169621	3	6
ENSMUSG00000027293	Ehd4	2.62934	9.56889	inactive	inactive	-6.93956	0.27478	1.00458	3.82356	10.4053	0.00125656	0.0843316	gains	0.00184413	2	7
ENSMUSG00000032089	Il10ra	1.30013	14.0618	RE	inactive	-12.7617	0.0924582	0.806629	3.82497	3.98803	0.0458245	0.658264	gains	0.00190055	1	10
ENSMUSG00000027195	Hsd17b12	0	4.10063	#N/A	inactive	-4.10063	0.243865	-0.522782	6.58981	4.56317	0.0326665	0.576419	gains	0.00198658	0	3
ENSMUSG00000071715	Ncf4	1.30089	6.46096	inactive	inactive	-5.16007	0.201346	0.667921	2.79026	2.22017	0.136218	0.986802	gains	0.00219195	1	5
ENSMUSG00000036943	Rab8b	1.3318	12.7764	RE	inactive	-11.4446	0.104239	0.902602	4.46499	6.70152	0.0096331	0.305706	gains	0.00224355	1	9
ENSMUSG00000031906	Smpd3	0	4.12194	#N/A	inactive	-4.12194	0.242604	2.04468	3.79252	13.8826	0.000194591	0.0225523	gains	0.00250826	0	3
ENSMUSG00000043903	Zfp469	4.22443	8.86072	inactive	inactive	-4.63629	0.476759	#N/A	#N/A	#N/A	#N/A	#N/A	gains	0.0031923	3	6
ENSMUSG00000026065	Slc9a4	0	4.2017	#N/A	inactive	-4.2017	0.237999	4.72721	-1.49117	19.9338	8.0171e-06	0.00187004	gains	0.00328118	0	3
ENSMUSG00000026581	Sell	7.52276	16.0164	inactive	inactive	-8.49364	0.469691	0.98063	2.07933	3.6613	0.0556903	0.725689	gains	0.00412077	5	11
ENSMUSG00000027347	Rasgrp1	0	6.66507	#N/A	inactive	-6.66507	0.150036	0.606007	3.13881	1.6299	0.201717	1	gains	0.00505065	0	5
ENSMUSG00000043391	2510009E07Rik	1.39096	5.5864	RE	inactive	-4.19543	0.248991	0.66164	4.66864	8.59978	0.00336204	0.160496	gains	0.00532466	1	4
ENSMUSG00000073489	Ifi204	0	8.4573	#N/A	inactive	-8.4573	0.118241	0.814772	3.79798	3.72712	0.0535356	0.711207	gains	0.00559893	0	6
ENSMUSG00000027399	Il1a	5.38876	12.7296	RE	inactive	-7.34087	0.423324	0.858631	2.75261	9.20527	0.0024132	0.129602	gains	0.00623405	4	9
ENSMUSG00000038623	Tm6sf1	0	11.7905	#N/A	inactive	-11.7905	0.084814	0.873941	3.39174	6.16862	0.0130036	0.35798	gains	0.00683887	0	8
ENSMUSG00000021754	Map3k1	7.31242	20.0004	RE	inactive	-12.688	0.365613	0.449887	5.55615	4.30931	0.0379043	0.61411	gains	0.00712172	5	14
ENSMUSG00000022126	Acod1	0	4.40887	#N/A	RE	-4.40887	0.226816	1.28651	1.84349	1.14263	0.285097	1	gains	0.00765918	0	3
ENSMUSG00000039942	Ptger4	2.88628	9.55305	inactive	inactive	-6.66677	0.302132	1.18724	1.51825	3.77196	0.0521187	0.700477	gains	0.00818012	2	7
ENSMUSG00000041515	Irf8	6.71072	14.191	RE	inactive	-7.48028	0.472886	0.770452	4.53707	2.85157	0.091285	0.877099	gains	0.0102248	5	10
ENSMUSG00000016194	Hsd11b1	1.5196	7.58641	RE	inactive	-6.06681	0.200306	-0.480632	8.83478	3.63367	0.0566219	0.731578	gains	0.0106788	1	5
ENSMUSG00000031925	Maml2	2.69344	13.5688	RE	inactive	-10.8754	0.198502	0.73202	2.71008	7.43639	0.0063918	0.24029	gains	0.0115638	2	10
ENSMUSG00000032245	Cln6	1.61402	8.17916	RE	inactive	-6.56515	0.197333	1.12992	2.12277	13.2048	0.000279229	0.0287403	gains	0.0115638	1	6
ENSMUSG00000033730	Egr3	6.28359	14.0328	inactive	inactive	-7.74923	0.447778	1.21648	-0.112661	3.00761	0.0828744	0.849382	gains	0.0119135	4	10
ENSMUSG00000051498	Tlr6	0	7.97447	#N/A	inactive	-7.97447	0.1254	0.567404	2.36369	2.2543	0.133244	0.986519	gains	0.0126583	0	5
ENSMUSG00000016087	Fli1	7.35749	16.1218	RE	inactive	-8.76436	0.456368	0.566077	3.38383	4.8551	0.0275645	0.526936	gains	0.0127309	5	11
ENSMUSG00000101389	Ms4a4a	0	4.64506	#N/A	inactive	-4.64506	0.215283	1.20544	-1.08863	5.59887	0.0179721	0.426298	gains	0.0128551	0	3
ENSMUSG00000032440	Tgfbr2	4.11255	9.57645	RE	inactive	-5.4639	0.429444	0.768777	5.39744	10.3245	0.00131275	0.0866413	gains	0.0132687	3	7
ENSMUSG00000024646	Cyb5a	2.99576	7.14865	SE	inactive	-4.15289	0.419066	-0.491958	9.2393	4.09303	0.0430604	0.646945	gains	0.0135142	2	5
ENSMUSG00000090272	Mndal	0	9.36734	#N/A	RE	-9.36734	0.106754	0.398273	3.67876	0.868763	0.351298	1	gains	0.0136952	0	6
ENSMUSG00000070327	Rnf213	0	7.4297	#N/A	inactive	-7.4297	0.134595	0.458723	8.27082	2.83071	0.0924775	0.879886	gains	0.0138215	0	5
ENSMUSG00000061665	Cd2ap	4.47074	9.42102	RE	inactive	-4.95028	0.47455	0.516533	6.08456	7.94087	0.00483305	0.201262	gains	0.0141964	3	6
ENSMUSG00000002944	Cd36	2.7617	6.89716	RE	inactive	-4.13546	0.400412	1.21881	7.34762	13.1137	0.000293136	0.0297079	gains	0.0148587	2	5
ENSMUSG00000000278	Scpep1	2.66448	6.66805	RE	inactive	-4.00357	0.399589	-0.573984	5.8866	5.79021	0.0161157	0.401861	gains	0.015874	2	5
ENSMUSG00000023087	Noct	1.33147	8.39833	RE	inactive	-7.06686	0.158539	-1.58678	7.24632	15.866	6.799e-05	0.010207	gains	0.0160563	1	5
ENSMUSG00000091337	Eid1	0	4.07544	#N/A	inactive	-4.07544	0.245372	0.793184	3.54715	9.63626	0.00190773	0.110439	gains	0.0161867	0	3
ENSMUSG00000029602	Rasal1	0	5.55072	#N/A	inactive	-5.55072	0.180157	2.29744	0.799143	12.0759	0.000510765	0.0449133	gains	0.0162732	0	4
ENSMUSG00000027962	Vcam1	0	8.84817	#N/A	inactive	-8.84817	0.113018	1.27287	5.73621	7.1325	0.00756989	0.265855	gains	0.0180158	0	6
ENSMUSG00000025229	Pitx3	2.76642	11.0697	inactive	inactive	-8.30333	0.249908	3.36215	-3.0017	7.01956	0.0080624	0.275634	gains	0.0197047	2	8
ENSMUSG00000030605	Mfge8	4.33865	8.81295	inactive	inactive	-4.4743	0.492304	1.06296	4.04085	12.5449	0.00039728	0.0371916	gains	0.0200079	3	6
ENSMUSG00000022306	Zfpm2	0	4.13116	#N/A	RE	-4.13116	0.242063	0.560499	1.95461	2.76043	0.096622	0.887456	gains	0.0226268	0	3
ENSMUSG00000042305	Tmem183a	5.74307	13.4005	RE	inactive	-7.65743	0.428572	-0.468008	6.69675	3.52337	0.0605095	0.75569	gains	0.0228078	4	10
ENSMUSG00000020101	Vsir	0	7.19337	#N/A	inactive	-7.19337	0.139017	0.606347	4.03216	6.8032	0.00909947	0.294122	gains	0.0229273	0	5
ENSMUSG00000040724	Kcna2	1.46304	7.1296	inactive	inactive	-5.66656	0.205206	0.629275	3.96144	3.12535	0.0770833	0.829309	gains	0.0231238	1	5
ENSMUSG00000030742	Lat	0	11.9603	#N/A	inactive	-11.9603	0.0836099	0.198219	0.206473	0.1074	0.743124	1	gains	0.0261343	0	8
ENSMUSG00000007837	Prrg2	0	4.22228	#N/A	inactive	-4.22228	0.236839	-0.460725	4.0512	4.67128	0.030671	0.556577	gains	0.0313525	0	3
ENSMUSG00000000049	Apoh	0	14.5233	#N/A	inactive	-14.5233	0.0688548	-0.546912	10.4155	3.86683	0.0492494	0.678048	gains	0.0332483	0	11
ENSMUSG00000034463	Scara3	5.95257	13.7759	RE	inactive	-7.82336	0.432099	1.77045	1.95342	14.1929	0.000164995	0.0200864	gains	0.0344363	4	10
ENSMUSG00000032688	Malt1	1.27507	7.97451	RE	inactive	-6.69944	0.159893	0.29471	4.02633	1.2543	0.262732	1	gains	0.0344886	1	6
ENSMUSG00000037148	Arhgap10	0	5.49974	#N/A	inactive	-5.49974	0.181827	0.862439	1.81529	9.0709	0.00259709	0.135786	gains	0.0350169	0	4
ENSMUSG00000045404	Kcnk13	2.79008	8.46173	inactive	inactive	-5.67164	0.32973	1.00881	1.29669	7.49979	0.00617061	0.235246	gains	0.035245	2	6
ENSMUSG00000007891	Ctsd	1.34473	6.56284	inactive	inactive	-5.21811	0.2049	0.800615	8.74005	8.67798	0.00322078	0.155661	gains	0.0375789	1	5
ENSMUSG00000095788	Sirpb1a	0	4.72917	#N/A	inactive	-4.72917	0.211454	1.87595	-0.612917	5.26835	0.0217166	0.471499	gains	0.0384946	0	3
ENSMUSG00000029581	Fscn1	0	6.83595	#N/A	inactive	-6.83595	0.146286	1.10803	2.85512	9.86165	0.00168759	0.10208	gains	0.0390527	0	5
ENSMUSG00000050382	Kif7	0	6.99465	#N/A	inactive	-6.99465	0.142967	0.876438	0.293552	6.02251	0.0141245	0.373057	gains	0.0392656	0	5
ENSMUSG00000038059	Smim3	0	4.40918	#N/A	inactive	-4.40918	0.226799	1.12627	0.81454	8.20507	0.00417734	0.184083	gains	0.0404702	0	3
ENSMUSG00000020321	Mdh1	2.99713	8.81999	RE	inactive	-5.82286	0.339811	-0.398405	8.76643	1.73138	0.188235	1	gains	0.0445392	2	6
ENSMUSG00000033685	Ucp2	4.69337	12.2416	RE	inactive	-7.54825	0.383395	0.837315	5.96201	4.10818	0.0426762	0.644411	gains	0.0465113	3	8
ENSMUSG00000026341	Actr3	2.62642	9.53738	RE	inactive	-6.91095	0.275382	0.398682	6.70835	2.66839	0.10236	0.899175	gains	0.0470706	2	7
ENSMUSG00000030004	Nat8	7.37689	19.7083	RE	inactive	-12.3314	0.374305	-0.947854	2.68537	1.25788	0.262052	1	gains	0.047318	5	13
ENSMUSG00000055523	Gucy2g	1.35804	5.81822	RE	inactive	-4.46018	0.233411	1.55997	-2.03753	6.75312	0.0093584	0.299295	gains	0.0484097	1	4
ENSMUSG00000026979	Psd4	6.00201	16.44	inactive	inactive	-10.438	0.365086	0.423839	3.72061	1.2584	0.261954	1	gains	0.0485109	4	11
ENSMUSG00000037007	Zfp113	2.77035	8.28684	RE	inactive	-5.51649	0.334307	0.44879	3.92642	4.26399	0.0389283	0.619219	gains	0.0573659	2	6
ENSMUSG00000020544	Cox11	0	5.20418	#N/A	inactive	-5.20418	0.192153	-0.460443	2.81197	2.84223	0.0918167	0.878394	gains	0.0575155	0	4
ENSMUSG00000046417	Lrrc75a	4.41157	11.7106	inactive	inactive	-7.29901	0.376717	0.873396	0.432996	4.97058	0.025782	0.510252	gains	0.0605651	3	8
ENSMUSG00000036661	Dennd3	0	4.21411	#N/A	inactive	-4.21411	0.237298	-0.458763	3.36175	3.5844	0.0583246	0.742649	gains	0.0616229	0	3
ENSMUSG00000031451	Gas6	1.55011	5.70915	RE	inactive	-4.15903	0.271514	0.608697	6.23401	6.47429	0.0109446	0.326243	gains	0.0627507	1	4
ENSMUSG00000115423	0	1.40063	6.76594	RE	inactive	-5.36531	0.207012	-0.408532	3.06507	2.38928	0.12217	0.973532	gains	0.0641973	1	5
ENSMUSG00000052298	Cdc42se2	0	4.24508	#N/A	inactive	-4.24508	0.235567	0.439238	4.35002	3.58787	0.0582028	0.741964	gains	0.0669708	0	3
ENSMUSG00000034799	Unc13a	4.0151	8.19359	RE	inactive	-4.17849	0.49003	0.521788	0.734413	1.85944	0.17269	1	gains	0.0707722	3	6
ENSMUSG00000038855	Itpkb	7.15256	15.5369	RE	inactive	-8.38433	0.46036	0.300665	4.74552	2.55971	0.109619	0.926107	gains	0.0708294	5	11
ENSMUSG00000030329	Pianp	0	4.60665	#N/A	inactive	-4.60665	0.217078	2.90194	1.19228	13.1801	0.000282937	0.0289164	gains	0.0726917	0	3
ENSMUSG00000025221	Kcnip2	7.43269	19.5517	inactive	inactive	-12.119	0.380155	0.623948	-2.327	0.617012	0.43216	1	gains	0.0762378	5	14
ENSMUSG00000049872	Calhm5	0	6.80597	#N/A	inactive	-6.80597	0.14693	1.02251	0.577327	7.39505	0.00654036	0.243574	gains	0.0792758	0	5
ENSMUSG00000032484	Ngp	0	6.30867	#N/A	inactive	-6.30867	0.158512	-1.63724	-1.29028	1.18067	0.27722	1	gains	0.0822409	0	5
ENSMUSG00000028003	Lrat	0	6.8517	#N/A	inactive	-6.8517	0.145949	0.431913	5.53129	4.21223	0.0401336	0.629578	gains	0.0826426	0	5
ENSMUSG00000026879	Gsn	0	6.13371	#N/A	inactive	-6.13371	0.163033	1.16527	5.50251	11.0718	0.000876497	0.0663071	gains	0.0880586	0	4
ENSMUSG00000027937	Jtb	0	5.39134	#N/A	inactive	-5.39134	0.185483	-0.344431	4.97452	1.50816	0.219421	1	gains	0.0880675	0	4
ENSMUSG00000032046	Abhd12	2.57342	6.75633	RE	inactive	-4.18291	0.38089	0.464257	4.98288	4.99529	0.0254163	0.506997	gains	0.0887973	2	5
ENSMUSG00000028868	Wasf2	10.6914	24.8234	RE	inactive	-14.132	0.430699	0.278445	5.93143	1.49441	0.221533	1	gains	0.0897172	8	18
ENSMUSG00000010067	Rassf1	0	4.0062	#N/A	inactive	-4.0062	0.249613	0.63355	3.16385	6.89993	0.00861993	0.285433	gains	0.0918164	0	3
ENSMUSG00000024425	Ndfip1	0	4.19223	#N/A	inactive	-4.19223	0.238537	-0.355595	7.16838	1.48335	0.223251	1	gains	0.0941316	0	3
ENSMUSG00000030970	Ctbp2	3.90602	8.30366	RE	inactive	-4.39764	0.470397	0.487564	2.60142	2.48735	0.114765	0.9437	gains	0.0950205	3	6
ENSMUSG00000047528	Flacc1	3.01218	7.36163	RE	inactive	-4.34945	0.409173	1.52515	-1.70023	4.51625	0.0335744	0.585134	gains	0.0993122	2	5
ENSMUSG00000040723	Rcsd1	3.94761	9.29389	RE	inactive	-5.34628	0.424753	0.397041	3.63422	3.09856	0.0783613	0.830572	gains	0.101586	3	7
ENSMUSG00000023021	Cers5	0	5.82799	#N/A	inactive	-5.82799	0.171586	0.610336	2.12261	4.32564	0.0375423	0.611783	gains	0.108425	0	4
ENSMUSG00000025467	Prap1	0	4.26732	#N/A	inactive	-4.26732	0.234339	6.82474	-0.583444	3.93495	0.0472927	0.663955	gains	0.111455	0	3
ENSMUSG00000114046	Snapc1l	3.01845	9.30768	RE	inactive	-6.28924	0.324296	0.749213	-2.7273	0.461262	0.497035	1	gains	0.112529	2	7
ENSMUSG00000045165	AI467606	5.06558	13.7651	inactive	inactive	-8.69954	0.368001	0.896736	0.438328	3.33603	0.0677781	0.794918	gains	0.113959	4	11
ENSMUSG00000038352	Arl5c	4.11193	8.30711	inactive	inactive	-4.19518	0.494989	0.70101	0.27044	2.08451	0.1488	1	gains	0.117632	3	6
ENSMUSG00000048327	Ckap2l	1.30669	5.35959	RE	inactive	-4.05291	0.243803	1.03158	0.509463	5.35751	0.0206332	0.456462	gains	0.120287	1	4
ENSMUSG00000027398	Il1b	2.59527	10.7279	RE	inactive	-8.13268	0.241916	0.819189	2.8938	3.66553	0.0555491	0.725154	gains	0.12098	2	8
ENSMUSG00000075571	Defb30	1.44782	5.60055	inactive	inactive	-4.15272	0.258515	1.67327	-3.52306	0.963443	0.326321	1	gains	0.124275	1	4
ENSMUSG00000074377	Sult2a4	3.48144	8.56635	inactive	inactive	-5.08491	0.406409	-1.59213	-1.27862	8.71036	0.00316407	0.153304	gains	0.124914	2	5
ENSMUSG00000034282	Evpl	0	4.15447	#N/A	inactive	-4.15447	0.240705	1.0083	0.160936	6.68039	0.00974792	0.307665	gains	0.126178	0	3
ENSMUSG00000053054	Adh6a	1.34173	5.34451	RE	inactive	-4.00278	0.251048	5.22828	-1.61717	6.36454	0.0116423	0.338339	gains	0.12746	1	4
ENSMUSG00000017692	Rhbdl3	1.52863	5.57499	inactive	inactive	-4.04637	0.274194	0.933855	-0.436877	5.53664	0.0186223	0.434956	gains	0.130073	1	4
ENSMUSG00000004791	Pgf	0	5.45702	#N/A	inactive	-5.45702	0.18325	1.65828	-2.71535	5.48534	0.0191766	0.441671	gains	0.132808	0	4
ENSMUSG00000021102	Glrx5	6.45188	15.9337	inactive	inactive	-9.4818	0.404921	-0.342596	5.29542	1.33164	0.248513	1	gains	0.139068	4	11
ENSMUSG00000096852	Cyp2d12	2.66692	7.5206	SE	inactive	-4.85368	0.354615	0.575974	2.03013	1.92737	0.165047	1	gains	0.139068	2	5
ENSMUSG00000048285	Frmd6	0	7.45659	#N/A	inactive	-7.45659	0.13411	0.52733	3.60352	5.63379	0.0176175	0.421384	gains	0.144638	0	6
ENSMUSG00000025178	Pi4k2a	1.56005	5.70682	RE	inactive	-4.14677	0.273365	-0.383631	5.7696	2.19095	0.138823	0.986802	gains	0.147434	1	4
ENSMUSG00000027077	Smtnl1	0	4.71143	#N/A	inactive	-4.71143	0.21225	-5.68841	-2.67416	7.86958	0.00502733	0.206174	gains	0.151222	0	3
ENSMUSG00000036908	Unc93b1	1.44422	6.05941	SE	inactive	-4.61519	0.238343	0.518425	5.94517	3.72423	0.0536283	0.711968	gains	0.164372	1	4
ENSMUSG00000021884	Hacl1	2.59179	7.97646	inactive	inactive	-5.38467	0.324929	-0.835837	8.45676	6.42671	0.0112417	0.331582	gains	0.168658	2	6
ENSMUSG00000043460	Elfn2	1.32573	8.30353	inactive	inactive	-6.9778	0.159658	#N/A	#N/A	#N/A	#N/A	#N/A	gains	0.168966	1	6
ENSMUSG00000078722	Gm12394	4.21858	8.46288	inactive	inactive	-4.2443	0.49848	0.728782	-3.17488	0.576761	0.447585	1	gains	0.171053	3	6
ENSMUSG00000021900	Btd	0	5.27207	#N/A	inactive	-5.27207	0.189679	-0.333744	5.71515	1.34672	0.245852	1	gains	0.177312	0	4
ENSMUSG00000002475	Abhd3	2.70273	6.88452	inactive	inactive	-4.18178	0.392581	-0.191718	5.81735	0.844391	0.358144	1	gains	0.183581	2	5
ENSMUSG00000025877	Hk3	0	5.60262	#N/A	inactive	-5.60262	0.178488	0.300069	4.40334	0.299085	0.584456	1	gains	0.183791	0	4
ENSMUSG00000054693	Adam10	1.29531	7.79273	inactive	inactive	-6.49742	0.16622	0.294338	5.96155	2.00222	0.157069	1	gains	0.195144	1	6
ENSMUSG00000039952	Dag1	1.39766	6.90107	inactive	inactive	-5.50341	0.202528	-0.242623	6.92833	1.30839	0.252686	1	gains	0.195762	1	5
ENSMUSG00000096145	Vkorc1	1.32454	5.34648	RE	inactive	-4.02193	0.247741	-0.426932	6.51019	1.72205	0.189429	1	gains	0.196046	1	4
ENSMUSG00000050917	Fgf4	1.69622	5.84322	inactive	inactive	-4.147	0.290289	0.0197113	-3.53054	5.7128e-05	0.993969	1	gains	0.198313	1	4
ENSMUSG00000026701	Prdx6	3.3553	8.96899	RE	inactive	-5.6137	0.3741	-0.360174	8.70798	1.35975	0.243581	1	gains	0.199833	2	6
ENSMUSG00000053166	Cdh22	0	7.25294	#N/A	inactive	-7.25294	0.137875	#N/A	#N/A	#N/A	#N/A	#N/A	gains	0.204639	0	5
ENSMUSG00000029720	Gm20605	4.0408	8.0907	RE	inactive	-4.0499	0.499437	0.384529	2.74004	1.35566	0.244291	1	gains	0.204899	3	6
ENSMUSG00000037759	Ptger2	3.05135	12.0975	inactive	inactive	-9.04614	0.25223	0.593933	1.36938	2.25628	0.133073	0.986519	gains	0.207035	2	8
ENSMUSG00000026700	Tnfsf4	4.22361	14.9222	inactive	inactive	-10.6986	0.283043	2.53264	-3.39231	5.67979	0.0171614	0.414017	gains	0.207736	3	11
ENSMUSG00000037031	Tspan15	2.83154	7.04264	inactive	inactive	-4.21109	0.402057	0.618684	3.34148	4.72523	0.0297232	0.546967	gains	0.210906	2	5
ENSMUSG00000106918	Mrpl33	0	4.04885	#N/A	inactive	-4.04885	0.246984	-0.20802	4.33699	0.84171	0.358908	1	gains	0.212971	0	3
ENSMUSG00000078650	G6pc	1.72638	7.31058	RE	inactive	-5.5842	0.236148	-0.791367	8.35682	5.30398	0.0212768	0.465151	gains	0.217083	1	5
ENSMUSG00000038387	Rras	0	5.51621	#N/A	inactive	-5.51621	0.181284	0.449862	3.52975	3.62022	0.0570814	0.734567	gains	0.217512	0	4
ENSMUSG00000039391	Ccdc81	0	6.36538	#N/A	inactive	-6.36538	0.1571	-2.04727	-3.82159	2.96309	0.0851849	0.856573	gains	0.221605	0	5
ENSMUSG00000022718	Dgcr8	0	4.1315	#N/A	inactive	-4.1315	0.242043	0.659591	4.40733	3.95092	0.0468457	0.662137	gains	0.226872	0	3
ENSMUSG00000029640	Usp12	0	4.59759	#N/A	inactive	-4.59759	0.217505	0.341183	5.55409	2.7324	0.0983316	0.888175	gains	0.230912	0	3
ENSMUSG00000046519	Golph3l	0	7.0286	#N/A	inactive	-7.0286	0.142276	0.354131	3.229	2.31563	0.12808	0.977988	gains	0.235785	0	5
ENSMUSG00000029298	Gbp9	0	5.68624	#N/A	inactive	-5.68624	0.175863	0.438403	4.72839	0.647416	0.421038	1	gains	0.237862	0	4
ENSMUSG00000022841	Ap2m1	4.35386	11.1763	inactive	inactive	-6.8224	0.389563	-0.257467	6.8945	1.20161	0.273	1	gains	0.246902	3	8
ENSMUSG00000036353	P2ry12	0	4.24655	#N/A	inactive	-4.24655	0.235485	0.495392	2.0303	2.6426	0.104033	0.902616	gains	0.247143	0	3
ENSMUSG00000070283	Ndufaf3	1.33302	5.49124	RE	inactive	-4.15822	0.242753	-0.453631	2.95443	2.03635	0.153578	1	gains	0.247831	1	4
ENSMUSG00000029322	Plac8	0	8.52204	#N/A	inactive	-8.52204	0.117343	0.686467	3.82346	2.57659	0.108455	0.922016	gains	0.255952	0	6
ENSMUSG00000044763	Trmt10c	0	4.63042	#N/A	inactive	-4.63042	0.215963	-0.16303	3.89493	0.43361	0.510223	1	gains	0.26703	0	3
ENSMUSG00000032527	Pccb	0	4.11917	#N/A	inactive	-4.11917	0.242767	-0.217313	6.64624	0.764775	0.381838	1	gains	0.267154	0	3
ENSMUSG00000049848	Ceacam19	0	4.63769	#N/A	inactive	-4.63769	0.215625	0.309905	-0.0899893	0.551686	0.45763	1	gains	0.269175	0	3
ENSMUSG00000002910	Arrdc2	6.02984	13.5627	RE	inactive	-7.53289	0.444589	-0.615945	3.42234	2.83337	0.0923246	0.879071	gains	0.270333	4	9
ENSMUSG00000055485	Soga1	0	4.28481	#N/A	inactive	-4.28481	0.233383	0.423584	3.67463	2.85995	0.0908106	0.875	gains	0.275543	0	3
ENSMUSG00000070738	Dgkd	4.15125	8.57496	RE	inactive	-4.42371	0.484113	0.299623	5.20993	2.33199	0.12674	0.977103	gains	0.277901	3	6
ENSMUSG00000026926	Pmpca	2.97779	8.41205	SE	inactive	-5.43426	0.353991	-0.189863	5.67326	0.7346	0.391396	1	gains	0.280921	2	6
ENSMUSG00000007122	Casq1	5.41832	11.0892	inactive	inactive	-5.67089	0.488612	-2.70058	-0.744746	4.70833	0.0300167	0.55062	gains	0.283762	4	8
ENSMUSG00000037926	Ssh2	6.4134	14.7414	inactive	inactive	-8.32803	0.43506	0.10236	5.95188	0.275061	0.599957	1	gains	0.290698	4	10
ENSMUSG00000047221	Fam185a	1.62663	15.0131	RE	inactive	-13.3864	0.108348	-0.329624	3.04197	1.5919	0.207055	1	gains	0.291637	1	10
ENSMUSG00000030683	Sez6l2	1.43406	5.52024	inactive	inactive	-4.08618	0.259782	0.583535	-0.305771	2.1633	0.141341	0.986802	gains	0.292884	1	4
ENSMUSG00000021178	Psmc1	8.11337	18.9489	RE	inactive	-10.8355	0.428172	-0.247702	5.94023	1.23634	0.266178	1	gains	0.297536	6	14
ENSMUSG00000022144	Gdnf	1.4467	5.77853	inactive	inactive	-4.33182	0.250358	1.78916	-3.83817	2.25013	0.133603	0.986519	gains	0.297792	1	4
ENSMUSG00000109946	Brd3os	7.79299	15.8004	inactive	inactive	-8.00739	0.493215	0.851471	-0.903038	3.43503	0.0638275	0.775891	gains	0.298273	5	11
ENSMUSG00000058624	Gda	6.01831	15.3153	RE	inactive	-9.29698	0.392961	-0.309479	6.04315	1.35947	0.24363	1	gains	0.298655	4	11
ENSMUSG00000032586	Traip	0	6.55373	#N/A	inactive	-6.55373	0.152585	0.77951	-0.95085	2.83705	0.0921133	0.878503	gains	0.299707	0	5
ENSMUSG00000022800	Fyttd1	1.56615	5.76204	RE	inactive	-4.19589	0.271805	-0.347303	5.16134	3.13159	0.076789	0.829309	gains	0.311057	1	4
ENSMUSG00000002147	Stat6	3.41689	9.0091	SE	inactive	-5.59221	0.379271	0.352765	6.03309	2.61869	0.105611	0.908682	gains	0.312218	2	6
ENSMUSG00000061825	Ces2c	0	5.75802	#N/A	inactive	-5.75802	0.173671	-0.232825	4.49617	0.259821	0.610243	1	gains	0.312218	0	4
ENSMUSG00000032384	Csnk1g1	1.38139	6.17491	inactive	inactive	-4.79352	0.22371	0.325544	4.07022	1.94906	0.162688	1	gains	0.312845	1	4
ENSMUSG00000098132	Rassf10	0	5.47603	#N/A	inactive	-5.47603	0.182614	0.823408	-1.35236	1.98146	0.159237	1	gains	0.312845	0	4
ENSMUSG00000038026	Kcnj9	1.52834	7.31063	inactive	inactive	-5.7823	0.209057	0.91106	-1.04568	3.80026	0.0512447	0.693168	gains	0.313597	1	5
ENSMUSG00000074754	Smim26	0	4.45998	#N/A	inactive	-4.45998	0.224216	-0.319876	2.41726	1.48597	0.222843	1	gains	0.314861	0	3
ENSMUSG00000090439	Gm17455	1.32641	9.39511	inactive	inactive	-8.0687	0.141181	#N/A	#N/A	#N/A	#N/A	#N/A	gains	0.318563	1	7
ENSMUSG00000027429	Sec23b	0	4.5132	#N/A	inactive	-4.5132	0.221572	-0.284041	5.53574	1.39944	0.236817	1	gains	0.321489	0	3
ENSMUSG00000010755	Cars	4.38734	8.78428	RE	inactive	-4.39694	0.499453	-0.327147	4.5001	2.39665	0.121596	0.971518	gains	0.322104	3	6
ENSMUSG00000060450	Rnf14	5.64728	12.8604	inactive	inactive	-7.21312	0.439122	-0.276233	6.03565	1.11187	0.291676	1	gains	0.322124	4	9
ENSMUSG00000006736	Tspan31	0	9.13134	#N/A	inactive	-9.13134	0.109513	-0.225591	7.11151	0.980621	0.322046	1	gains	0.329871	0	6
ENSMUSG00000051212	Gpr183	1.59006	10.0369	RE	inactive	-8.44685	0.158421	0.541604	0.666885	1.43311	0.231257	1	gains	0.33336	1	7
ENSMUSG00000041638	Gcn1	4.15417	18.1634	RE	inactive	-14.0093	0.22871	-0.552118	6.97115	5.80004	0.0160259	0.400978	gains	0.336684	3	13
ENSMUSG00000025132	Arhgdia	0	4.50035	#N/A	inactive	-4.50035	0.222205	0.370881	6.12298	2.96899	0.0848746	0.856518	gains	0.347173	0	3
ENSMUSG00000039851	4932438H23Rik	0	4.29279	#N/A	inactive	-4.29279	0.232949	-0.150649	-2.70378	0.0333606	0.855074	1	gains	0.352378	0	3
ENSMUSG00000046262	Pramel29	1.61099	5.92348	inactive	inactive	-4.31249	0.271966	#N/A	#N/A	#N/A	#N/A	#N/A	gains	0.35657	1	4
ENSMUSG00000039476	Prrx2	0	4.03052	#N/A	inactive	-4.03052	0.248107	-2.05947	-2.94917	5.15225	0.0232163	0.486384	gains	0.365766	0	3
ENSMUSG00000003541	Ier3	4.47696	10.3286	inactive	inactive	-5.85164	0.433453	0.743439	0.508414	3.28379	0.069967	0.802253	gains	0.366823	3	7
ENSMUSG00000018916	Csf2	3.0994	11.32	RE	inactive	-8.22058	0.273799	#N/A	#N/A	#N/A	#N/A	#N/A	gains	0.366902	2	8
ENSMUSG00000020836	Coro6	2.87182	8.42529	inactive	inactive	-5.55347	0.340857	-2.30321	0.0890551	3.40222	0.0651086	0.782114	gains	0.370398	2	6
ENSMUSG00000026237	Nmur1	5.97401	14.0461	inactive	inactive	-8.0721	0.425314	1.32695	-3.74637	1.15663	0.282166	1	gains	0.372035	4	9
ENSMUSG00000021936	Mapk8	2.67269	7.70042	RE	inactive	-5.02772	0.347084	-0.294329	4.8955	2.20377	0.137673	0.986802	gains	0.378236	2	6
ENSMUSG00000027333	Smox	1.34565	5.4191	RE	inactive	-4.07344	0.248317	0.5852	1.93999	3.79165	0.0515088	0.694849	gains	0.384505	1	4
ENSMUSG00000032855	Pkd1	0	4.41446	#N/A	inactive	-4.41446	0.226528	0.159162	6.20932	0.286854	0.592244	1	gains	0.388936	0	3
ENSMUSG00000006412	Pfdn2	0	7.76225	#N/A	inactive	-7.76225	0.128829	-0.292597	3.94093	1.50757	0.219511	1	gains	0.389169	0	6
ENSMUSG00000027303	Ptpra	1.41326	19.851	RE	inactive	-18.4377	0.0711937	0.238025	5.33685	1.74565	0.186425	1	gains	0.390283	1	15
ENSMUSG00000026094	Stk17b	0	7.11204	#N/A	inactive	-7.11204	0.140607	0.320621	4.36899	1.29812	0.254556	1	gains	0.398347	0	5
ENSMUSG00000046314	Stxbp6	5.59388	14.6698	RE	inactive	-9.07594	0.381319	0.217065	4.51911	1.19944	0.273433	1	gains	0.399654	4	11
ENSMUSG00000032375	Aph1b	2.75839	9.13979	inactive	inactive	-6.3814	0.3018	-0.264546	2.57503	0.733119	0.391874	1	gains	0.399877	2	7
ENSMUSG00000021993	Mipep	1.36271	6.93396	inactive	inactive	-5.57125	0.196527	-0.0865345	5.10826	0.127052	0.721509	1	gains	0.403651	1	5
ENSMUSG00000026986	Hnmt	2.98028	8.76721	RE	inactive	-5.78693	0.339935	0.610047	4.67245	4.13007	0.0421277	0.641449	gains	0.408913	2	6
ENSMUSG00000040163	1700034J05Rik	1.41869	6.02769	inactive	inactive	-4.60899	0.235363	-0.586025	-2.62253	0.700044	0.402769	1	gains	0.421323	1	4
ENSMUSG00000028771	Ptpn12	2.85435	6.95292	inactive	inactive	-4.09857	0.410525	0.262959	4.80922	2.00131	0.157163	1	gains	0.422518	2	5
ENSMUSG00000023236	Scg5	0	4.05135	#N/A	RE	-4.05135	0.246832	1.71676	-2.35146	4.05741	0.0439778	0.651439	gains	0.425912	0	3
ENSMUSG00000024440	Pcdh12	5.64728	12.8604	inactive	inactive	-7.21312	0.439122	-0.149527	3.63377	0.438911	0.507649	1	gains	0.426223	4	9
ENSMUSG00000068015	Lrch1	2.7378	33.0471	inactive	inactive	-30.3093	0.0828453	0.112071	4.07777	0.119849	0.729198	1	gains	0.429721	2	24
ENSMUSG00000040502	Marchf9	0	8.72645	#N/A	inactive	-8.72645	0.114594	0.626636	-0.182576	2.68079	0.101565	0.89655	gains	0.429721	0	6
ENSMUSG00000060261	Gtf2i	1.25827	5.33914	RE	inactive	-4.08088	0.235668	-0.202113	6.83564	1.18705	0.275926	1	gains	0.430669	1	4
ENSMUSG00000070570	Slc17a7	1.50514	5.62349	RE	inactive	-4.11835	0.267653	1.96998	-3.59648	1.99206	0.158126	1	gains	0.435923	1	4
ENSMUSG00000025003	Cyp2c39	3.44122	13.3908	inactive	RE	-9.94956	0.256984	-0.21203	9.21959	0.866994	0.351789	1	gains	0.436313	2	9
ENSMUSG00000058070	Eml1	4.24434	9.22187	RE	inactive	-4.97753	0.460247	0.445978	2.28999	2.47269	0.115839	0.948517	gains	0.438171	3	7
ENSMUSG00000053334	Ficd	2.75142	7.49476	inactive	inactive	-4.74333	0.367113	-0.3361	3.15564	1.65556	0.198204	1	gains	0.438337	2	5
ENSMUSG00000040410	Fbxl4	0	5.85529	#N/A	RE	-5.85529	0.170786	-0.196212	4.36137	0.559603	0.45442	1	gains	0.44307	0	4
ENSMUSG00000109926	Gm45808	1.38096	7.55514	SE	inactive	-6.17418	0.182785	-0.297268	3.50846	0.357156	0.55009	1	gains	0.443355	1	5
ENSMUSG00000048230	Fbxo43	2.92986	8.05739	inactive	inactive	-5.12753	0.363624	1.30501	-1.38705	4.34088	0.0372076	0.608382	gains	0.446258	2	6
ENSMUSG00000031505	Naxd	0	5.80561	#N/A	inactive	-5.80561	0.172247	-0.0972343	4.91729	0.223257	0.636569	1	gains	0.448044	0	4
ENSMUSG00000004393	Ddx56	0	6.97995	#N/A	inactive	-6.97995	0.143267	-0.141118	4.22659	0.344213	0.557407	1	gains	0.453975	0	5
ENSMUSG00000027274	Mkks	1.40063	6.76594	RE	inactive	-5.36531	0.207012	-0.210584	4.31839	0.796207	0.37223	1	gains	0.456439	1	5
ENSMUSG00000050965	Prkca	0	14.5233	#N/A	inactive	-14.5233	0.0688548	-0.26334	4.40918	1.67272	0.195894	1	gains	0.457772	0	11
ENSMUSG00000021097	Clmn	4.10065	10.8846	RE	inactive	-6.78397	0.376738	-0.160109	7.14437	0.541128	0.461966	1	gains	0.458951	3	8
ENSMUSG00000030339	Ltbr	2.87061	7.58154	inactive	inactive	-4.71093	0.378632	-0.0442215	6.02375	0.0355561	0.850435	1	gains	0.464898	2	5
ENSMUSG00000072878	1700123L14Rik	0	6.4373	#N/A	inactive	-6.4373	0.155345	-0.0885241	-3.8321	0.00645023	0.935988	1	gains	0.46749	0	4
ENSMUSG00000029205	Chrna9	4.39177	15.0232	inactive	inactive	-10.6314	0.292332	1.02619	-3.72926	0.706227	0.400699	1	gains	0.470428	3	10
ENSMUSG00000019789	Hey2	1.52062	6.17047	inactive	RE	-4.64985	0.246434	0.495765	-0.941321	1.29433	0.255251	1	gains	0.470725	1	4
ENSMUSG00000020611	Gna13	4.39743	10.9596	RE	inactive	-6.56217	0.40124	0.283416	6.23417	1.68751	0.193929	1	gains	0.471999	3	8
ENSMUSG00000006445	Epha2	1.69047	6.25323	RE	inactive	-4.56276	0.270336	0.235478	4.89029	1.23675	0.266098	1	gains	0.476411	1	4
ENSMUSG00000021997	Lrrc63	1.45586	10.9675	RE	inactive	-9.51164	0.132743	0.844607	-2.44526	1.21689	0.269973	1	gains	0.481672	1	8
ENSMUSG00000003271	Sult2b1	0	4.33173	#N/A	inactive	-4.33173	0.230855	1.3447	-2.56356	2.92227	0.0873649	0.869012	gains	0.481701	0	3
ENSMUSG00000029096	Htra3	4.65787	10.3239	inactive	inactive	-5.66598	0.451175	0.544223	1.72467	1.55676	0.212141	1	gains	0.488187	3	7
ENSMUSG00000055817	Mta3	1.33608	5.62291	RE	inactive	-4.28682	0.237614	0.161079	3.69136	0.560067	0.454233	1	gains	0.495979	1	4
ENSMUSG00000025867	Cplx2	1.47744	5.51217	inactive	inactive	-4.03473	0.268033	0.428168	1.15202	2.16825	0.140886	0.986802	gains	0.498364	1	4
ENSMUSG00000004151	Etv1	0	8.34268	#N/A	inactive	-8.34268	0.119866	0.195847	2.04607	0.498321	0.480239	1	gains	0.501434	0	6
ENSMUSG00000040591	1110051M20Rik	4.15524	8.66055	inactive	inactive	-4.50531	0.47979	0.367833	2.13897	1.16175	0.281102	1	gains	0.50157	3	6
ENSMUSG00000030717	Nupr1	3.1276	7.13393	inactive	inactive	-4.00633	0.438412	2.13983	1.64672	6.50293	0.0107697	0.324321	gains	0.507916	2	5
ENSMUSG00000093884	Olfr239	5.10362	14.9811	inactive	inactive	-9.8775	0.34067	0.626766	-0.630051	1.8786	0.170494	1	gains	0.509221	3	10
ENSMUSG00000031958	Ldhd	1.43376	6.92852	RE	inactive	-5.49476	0.206936	-0.261757	7.11321	0.740378	0.38954	1	gains	0.511131	1	5
ENSMUSG00000044024	Rell2	0	5.70394	#N/A	inactive	-5.70394	0.175317	0.542386	-1.27789	0.868944	0.351248	1	gains	0.51453	0	4
ENSMUSG00000028381	Ugcg	3.06916	7.84978	inactive	inactive	-4.78062	0.390986	0.112678	5.13582	0.265315	0.606492	1	gains	0.526002	2	5
ENSMUSG00000033392	Clasp2	1.36512	9.60227	inactive	inactive	-8.23715	0.142166	0.164552	5.34858	0.7565	0.384426	1	gains	0.526288	1	7
ENSMUSG00000026942	Traf2	0	5.83333	#N/A	inactive	-5.83333	0.171429	0.316749	4.01044	1.81895	0.177439	1	gains	0.529561	0	4
ENSMUSG00000070777	Ceacam20	8.5768	19.1891	RE	inactive	-10.6123	0.446963	1.53608	-2.27115	5.69343	0.0170286	0.41253	gains	0.536567	5	12
ENSMUSG00000114763	Gm49354	0	4.23209	#N/A	inactive	-4.23209	0.23629	-1.45139	-3.87687	1.72053	0.189625	1	gains	0.539144	0	3
ENSMUSG00000019235	Rps6kl1	0	4.15559	#N/A	inactive	-4.15559	0.240639	1.04967	0.389258	7.46209	0.00630117	0.238187	gains	0.543363	0	3
ENSMUSG00000003316	Glg1	3.91731	9.6127	RE	inactive	-5.69539	0.407514	0.198141	6.47043	1.0882	0.296871	1	gains	0.547128	3	7
ENSMUSG00000032011	Thy1	0	5.28841	#N/A	inactive	-5.28841	0.189093	0.0361497	2.05101	0.00651526	0.935667	1	gains	0.54715	0	4
ENSMUSG00000046490	Rnf222	4.11293	17.4623	inactive	inactive	-13.3494	0.235532	-0.837284	-1.73374	2.65367	0.103311	0.900617	gains	0.549304	3	13
ENSMUSG00000039497	Dse	0	8.22387	#N/A	inactive	-8.22387	0.121597	0.22422	5.20614	0.886699	0.346373	1	gains	0.55211	0	6
ENSMUSG00000051351	Zfp46	1.32987	8.11206	inactive	inactive	-6.78219	0.163938	0.315456	3.1804	1.60573	0.205093	1	gains	0.556243	1	6
ENSMUSG00000029401	Rilpl2	1.39811	5.63026	RE	inactive	-4.23215	0.248321	0.398924	2.81749	2.83529	0.092214	0.878827	gains	0.556426	1	4
ENSMUSG00000030327	Necap1	1.40321	5.85971	RE	inactive	-4.4565	0.239467	-0.216898	5.1815	1.62782	0.202004	1	gains	0.557743	1	4
ENSMUSG00000050074	Spink8	2.96043	7.86212	inactive	inactive	-4.90169	0.376543	#N/A	#N/A	#N/A	#N/A	#N/A	gains	0.559055	2	6
ENSMUSG00000020919	Stat5b	1.39685	5.53393	SE	inactive	-4.13708	0.252416	-0.307367	6.57725	1.86589	0.171947	1	gains	0.56659	1	4
ENSMUSG00000022105	Rb1	3.09917	9.26794	RE	inactive	-6.16877	0.334397	0.239754	3.91288	0.964759	0.325991	1	gains	0.570882	2	7
ENSMUSG00000020736	Nt5c	4.52313	10.772	RE	inactive	-6.24883	0.419899	0.344194	3.85909	2.18739	0.139145	0.986802	gains	0.572355	3	7
ENSMUSG00000022205	Sub1	3.07936	12.3802	inactive	inactive	-9.30088	0.248732	-0.178293	4.88801	0.852877	0.35574	1	gains	0.576204	2	9
ENSMUSG00000091091	Kcnmb3	1.51455	7.04596	inactive	inactive	-5.53141	0.214953	-0.133292	-3.53503	0.0184912	0.891835	1	gains	0.582247	1	5
ENSMUSG00000027763	Mbnl1	1.36306	5.6571	RE	inactive	-4.29403	0.240947	0.0218002	7.46334	0.0120092	0.912737	1	gains	0.596871	1	4
ENSMUSG00000026797	Stxbp1	0	8.63345	#N/A	inactive	-8.63345	0.115829	0.223133	2.33558	0.683247	0.408471	1	gains	0.598344	0	6
ENSMUSG00000068130	Zfp442	2.90205	6.98109	RE	RE	-4.07904	0.415702	0.212741	1.7	0.555334	0.456146	1	gains	0.598472	2	5
ENSMUSG00000041064	Pif1	3.28604	9.19277	RE	inactive	-5.90673	0.357459	0.844445	-1.25338	2.24605	0.133956	0.986519	gains	0.598957	2	6
ENSMUSG00000046378	Asphd1	1.43406	5.52024	inactive	inactive	-4.08618	0.259782	-1.0086	-1.56702	4.60252	0.0319249	0.567876	gains	0.603349	1	4
ENSMUSG00000051329	Nup160	2.92579	7.0004	RE	inactive	-4.07461	0.417946	0.161235	4.32586	0.424763	0.51457	1	gains	0.606063	2	5
ENSMUSG00000039099	Wdr93	1.28562	9.96725	RE	inactive	-8.68163	0.128984	0.293958	0.197605	0.817977	0.365772	1	gains	0.606063	1	7
ENSMUSG00000054520	Sh3bp2	8.65349	19.4836	RE	inactive	-10.8301	0.444142	-0.233201	4.71131	0.892239	0.344871	1	gains	0.606724	6	14
ENSMUSG00000026188	Tmem169	0	6.83813	#N/A	inactive	-6.83813	0.146239	-0.697006	-1.32668	2.40597	0.120873	0.969459	gains	0.60701	0	5
ENSMUSG00000032593	Amigo3	1.44535	7.15885	inactive	inactive	-5.7135	0.201897	-0.0435909	0.475392	0.0145938	0.903846	1	gains	0.609197	1	5
ENSMUSG00000038517	Tbkbp1	4.9394	11.5501	inactive	inactive	-6.61066	0.427652	0.195471	3.38625	0.531833	0.465837	1	gains	0.613521	3	8
ENSMUSG00000033027	Klrc3	2.53153	7.24983	inactive	inactive	-4.71831	0.349184	0.963467	-2.90977	0.833283	0.361325	1	gains	0.623757	1	4
ENSMUSG00000049916	2610318N02Rik	3.05897	9.87796	RE	inactive	-6.81899	0.309676	-0.264797	-3.14234	0.067713	0.794696	1	gains	0.623868	2	7
ENSMUSG00000073408	Mucl3	1.54403	7.11489	inactive	inactive	-5.57086	0.217013	1.20041	-3.88876	1.21791	0.269771	1	gains	0.627786	1	5
ENSMUSG00000035629	Rubcn	1.56615	5.76204	RE	inactive	-4.19589	0.271805	-0.118268	4.77845	0.424517	0.514692	1	gains	0.630765	1	4
ENSMUSG00000043727	F830045P16Rik	0	11.8521	#N/A	inactive	-11.8521	0.084373	1.18853	-3.88979	1.20365	0.272593	1	gains	0.630765	0	9
ENSMUSG00000025103	Btbd1	0	7.52163	#N/A	inactive	-7.52163	0.13295	-0.141225	5.71894	0.581544	0.445708	1	gains	0.630765	0	5
ENSMUSG00000045608	Dbx2	0	5.53897	#N/A	inactive	-5.53897	0.180539	1.18853	-3.88979	1.20365	0.272593	1	gains	0.630765	0	4
ENSMUSG00000114559	Gm47429	0	4.05903	#N/A	inactive	-4.05903	0.246364	#N/A	#N/A	#N/A	#N/A	#N/A	gains	0.633126	0	3
ENSMUSG00000078689	Mup6	0	7.56401	#N/A	inactive	-7.56401	0.132205	-1.17423	-3.288	1.06912	0.301144	1	gains	0.643452	0	5
ENSMUSG00000047090	Tmem198b	1.56034	5.69749	RE	inactive	-4.13716	0.273864	0.134673	2.56063	0.295419	0.586769	1	gains	0.644374	1	4
ENSMUSG00000031927	1700012B09Rik	0	4.02206	#N/A	inactive	-4.02206	0.248629	#N/A	#N/A	#N/A	#N/A	#N/A	gains	0.644374	0	3
ENSMUSG00000021943	Gdf10	2.71806	7.84209	RE	inactive	-5.12403	0.346598	0.11994	2.78357	0.145837	0.702546	1	gains	0.644731	2	6
ENSMUSG00000024873	Cnih2	2.74764	7.51703	inactive	inactive	-4.7694	0.365522	0.667996	-2.14262	1.49847	0.220906	1	gains	0.644731	2	5
ENSMUSG00000024908	Ppp6r3	4.57162	21.671	RE	inactive	-17.0994	0.210956	-0.174405	6.75979	0.858779	0.354081	1	gains	0.655167	3	14
ENSMUSG00000053040	Aph1c	1.39149	5.44228	RE	inactive	-4.05079	0.255682	0.546252	1.82873	2.03573	0.15364	1	gains	0.655512	1	4
ENSMUSG00000038406	Scaf1	0	5.51621	#N/A	inactive	-5.51621	0.181284	0.10032	5.45681	0.2395	0.624568	1	gains	0.660387	0	4
ENSMUSG00000024454	Hdac3	0	5.70394	#N/A	inactive	-5.70394	0.175317	-0.0769492	4.68647	0.0994266	0.752519	1	gains	0.660738	0	4
ENSMUSG00000052917	Senp7	0	39.0554	#N/A	inactive	-39.0554	0.0256047	0.0572584	4.32484	0.0569651	0.811359	1	gains	0.661121	0	24
ENSMUSG00000038213	Tapbpl	1.53462	7.49167	RE	inactive	-5.95705	0.204843	-0.143839	4.63629	0.21259	0.644745	1	gains	0.665224	1	5
ENSMUSG00000041333	Mup4	0	7.56401	#N/A	inactive	-7.56401	0.132205	-1.06177	-3.40184	0.60134	0.438067	1	gains	0.670434	0	5
ENSMUSG00000029390	Tmed2	10.3324	22.4481	inactive	inactive	-12.1157	0.460279	-0.108595	7.63477	0.285326	0.593231	1	gains	0.671497	7	16
ENSMUSG00000060675	Plaat3	0	4.52181	#N/A	inactive	-4.52181	0.22115	-0.168739	3.74999	0.35637	0.550529	1	gains	0.671627	0	3
ENSMUSG00000063873	Slc24a3	8.69296	19.2599	inactive	inactive	-10.567	0.45135	-0.0980789	0.165008	0.0787891	0.778945	1	gains	0.673366	6	13
ENSMUSG00000020848	Doc2b	0	6.4159	#N/A	inactive	-6.4159	0.155863	0.617291	-2.64208	0.884201	0.347054	1	gains	0.676191	0	5
ENSMUSG00000071340	Trappc3l	1.53836	7.20981	inactive	inactive	-5.67145	0.21337	#N/A	#N/A	#N/A	#N/A	#N/A	gains	0.67919	1	5
ENSMUSG00000031807	Pgls	4.61107	18.0038	inactive	inactive	-13.3927	0.256116	-0.070806	4.75719	0.0938659	0.759319	1	gains	0.680037	3	12
ENSMUSG00000089984	Fbxo24	4.0408	8.0907	RE	inactive	-4.0499	0.499437	0.487255	-2.93078	0.486658	0.485422	1	gains	0.690819	3	6
ENSMUSG00000044068	Zrsr1	1.41939	6.08486	RE	inactive	-4.66546	0.233266	-0.200019	4.69126	0.497574	0.480568	1	gains	0.691099	1	4
ENSMUSG00000026068	Il18rap	0	4.16268	#N/A	inactive	-4.16268	0.24023	-0.136682	1.84565	0.163089	0.686329	1	gains	0.691099	0	3
ENSMUSG00000020319	Wdpcp	2.99713	8.81999	RE	inactive	-5.82286	0.339811	0.233818	1.95717	0.603352	0.437302	1	gains	0.691421	2	6
ENSMUSG00000079507	H2-Q1	3.25257	7.63561	inactive	RE	-4.38304	0.425974	0.548169	3.1459	1.87252	0.171187	1	gains	0.69207	2	4
ENSMUSG00000041697	Cox6a1	1.5661	5.67929	RE	inactive	-4.11319	0.275756	-0.241552	5.70453	1.27885	0.258113	1	gains	0.696837	1	4
ENSMUSG00000021134	Srsf5	1.71225	7.15005	RE	inactive	-5.4378	0.239473	-0.189442	7.13915	0.927783	0.33544	1	gains	0.697437	1	5
ENSMUSG00000025102	3110040N11Rik	0	9.48491	#N/A	inactive	-9.48491	0.105431	-0.168199	2.26849	0.395297	0.529528	1	gains	0.706842	0	7
ENSMUSG00000000562	Adora3	2.63612	6.65324	inactive	inactive	-4.01712	0.396217	0.378971	-0.182763	1.00281	0.316632	1	gains	0.707272	2	5
ENSMUSG00000049491	Slc36a3	0	4.45701	#N/A	inactive	-4.45701	0.224366	1.3604	-3.56881	1.52828	0.216371	1	gains	0.715513	0	3
ENSMUSG00000016757	Ttll12	2.74822	8.39769	RE	inactive	-5.64947	0.327259	-0.051593	3.5773	0.0494908	0.823952	1	gains	0.716511	2	6
ENSMUSG00000093445	Lrch4	4.0408	8.0907	RE	inactive	-4.0499	0.499437	-0.0355329	3.68779	0.0160565	0.899167	1	gains	0.722414	3	6
ENSMUSG00000025724	Sec11a	4.19174	12.1496	RE	inactive	-7.95784	0.345011	-0.12747	5.06479	0.457766	0.49867	1	gains	0.72256	3	9
ENSMUSG00000021266	Wars	1.36535	5.4975	RE	inactive	-4.13215	0.248359	-0.162659	4.32999	0.429431	0.512268	1	gains	0.724451	1	4
ENSMUSG00000059714	Flot1	4.47696	10.3286	inactive	inactive	-5.85164	0.433453	0.322721	4.19718	1.74107	0.187004	1	gains	0.724451	3	7
ENSMUSG00000058019	Ces5a	0	4.18378	#N/A	inactive	-4.18378	0.239018	3.72615	-3.46447	9.86508	0.00168445	0.10208	gains	0.724451	0	3
ENSMUSG00000009210	Prr29	1.3212	7.34737	inactive	inactive	-6.02617	0.17982	1.46772	-3.42962	1.45172	0.228253	1	gains	0.725148	1	5
ENSMUSG00000015755	Tab2	2.95982	7.339	RE	inactive	-4.37918	0.4033	0.0238924	6.30432	0.00990247	0.920732	1	gains	0.727136	2	5
ENSMUSG00000032021	Crtam	1.48955	6.7632	inactive	inactive	-5.27364	0.220244	0.887495	-1.29806	3.40943	0.064825	0.780324	gains	0.731565	1	5
ENSMUSG00000071533	Pcnp	0	5.71264	#N/A	inactive	-5.71264	0.17505	-0.104137	6.00583	0.343321	0.557919	1	gains	0.734929	0	4
ENSMUSG00000032497	Lrrfip2	8.34263	17.701	RE	inactive	-9.35838	0.471308	-0.00117111	4.91738	2.21231e-05	0.996247	1	gains	0.737664	5	12
ENSMUSG00000033671	Cep350	2.89835	8.17585	RE	inactive	-5.2775	0.354502	0.0375463	6.42456	0.0305241	0.861306	1	gains	0.741654	2	6
ENSMUSG00000044320	1700001O22Rik	5.37933	15.2653	RE	inactive	-9.88599	0.352389	-0.249869	-2.88531	0.0724796	0.78776	1	gains	0.74215	4	11
ENSMUSG00000026281	Dtymk	3.96586	8.32958	RE	inactive	-4.36371	0.476118	-0.0470924	3.63272	0.0419457	0.837723	1	gains	0.749296	3	6
ENSMUSG00000048497	Mmgt2	4.04516	9.81668	inactive	inactive	-5.77152	0.41207	0.549096	1.41689	1.87388	0.171032	1	gains	0.754371	3	7
ENSMUSG00000029726	Mepce	1.34188	7.21323	RE	inactive	-5.87134	0.186031	-0.120267	4.51631	0.328811	0.56636	1	gains	0.754678	1	5
ENSMUSG00000032127	Vps11	0	5.51305	#N/A	inactive	-5.51305	0.181388	-0.0821882	4.92374	0.114271	0.735334	1	gains	0.755677	0	4
ENSMUSG00000053907	Mat2a	4.81092	11.7808	RE	inactive	-6.96989	0.408369	0.294052	6.1955	2.29086	0.130138	0.986299	gains	0.759899	3	8
ENSMUSG00000003037	Rab8a	0	4.29204	#N/A	inactive	-4.29204	0.232989	-0.204099	5.71494	1.17522	0.278332	1	gains	0.761739	0	3
ENSMUSG00000066152	Slc31a2	0	4.41074	#N/A	inactive	-4.41074	0.22672	0.218031	3.59862	0.646941	0.421208	1	gains	0.762016	0	3
ENSMUSG00000028382	Ptbp3	0	4.49583	#N/A	inactive	-4.49583	0.222429	0.121701	7.40164	0.407773	0.523102	1	gains	0.762315	0	3
ENSMUSG00000025422	Agap2	0	9.13134	#N/A	inactive	-9.13134	0.109513	-0.0557097	1.8096	0.0047376	0.945125	1	gains	0.768248	0	6
ENSMUSG00000059187	Tafa1	0	7.14358	#N/A	inactive	-7.14358	0.139986	-2.46293	-2.03416	8.67602	0.00322424	0.155699	gains	0.777309	0	5
ENSMUSG00000064280	Ccdc146	1.62663	15.0131	RE	inactive	-13.3864	0.108348	1.11854	-2.56103	2.55416	0.110004	0.926663	gains	0.779617	1	10
ENSMUSG00000045752	Tssc4	4.73831	11.7391	inactive	inactive	-7.00077	0.403636	-0.112801	2.94069	0.142053	0.706249	1	gains	0.780205	3	8
ENSMUSG00000038374	Rbm8a	2.97471	8.77066	RE	inactive	-5.79595	0.339166	-0.213738	3.89566	0.92325	0.336623	1	gains	0.781561	2	6
ENSMUSG00000002908	Kcnn1	1.40261	6.06807	inactive	inactive	-4.66546	0.231146	-0.0398866	2.53643	0.0116356	0.9141	1	gains	0.785324	1	4
ENSMUSG00000029534	St7	0	7.40689	#N/A	RE	-7.40689	0.135009	-0.136472	3.74767	0.362589	0.547072	1	gains	0.791558	0	5
ENSMUSG00000032329	Hmg20a	8.73793	22.0278	inactive	inactive	-13.2898	0.396678	-0.0906437	4.10905	0.121061	0.727886	1	gains	0.792534	6	16
ENSMUSG00000030546	Plin1	1.60546	15.0336	RE	inactive	-13.4282	0.106791	0.297965	0.121005	0.168848	0.681138	1	gains	0.793201	1	11
ENSMUSG00000030849	Fgfr2	3.90602	8.30366	RE	inactive	-4.39764	0.470397	-0.149219	5.9444	0.513134	0.473785	1	gains	0.796178	3	6
ENSMUSG00000009630	Ppp2cb	1.64642	7.30857	inactive	inactive	-5.66215	0.225272	0.0243496	4.44422	0.00777966	0.929716	1	gains	0.797644	1	5
ENSMUSG00000016018	Mtrex	0	4.16484	#N/A	inactive	-4.16484	0.240105	-0.149238	4.61422	0.67167	0.41247	1	gains	0.802192	0	3
ENSMUSG00000070498	Tmem132b	0	5.2675	#N/A	inactive	-5.2675	0.189843	-0.0339509	-2.01502	0.00323037	0.954676	1	gains	0.810325	0	4
ENSMUSG00000061984	Olfr392	1.43073	5.56595	inactive	RE	-4.13522	0.257051	-0.403208	-0.514586	1.01345	0.314077	1	gains	0.816632	1	4
ENSMUSG00000006527	Sfmbt1	2.4894	7.66027	inactive	inactive	-5.17088	0.324975	-0.100636	5.74021	0.261116	0.609355	1	gains	0.81703	2	6
ENSMUSG00000043857	Mgat5b	9.50204	19.4998	inactive	inactive	-9.99772	0.48729	0.89483	-3.73503	0.559717	0.454374	1	gains	0.818432	6	13
ENSMUSG00000039457	Ppl	6.4181	13.4999	inactive	inactive	-7.08182	0.475418	-0.148853	4.57894	0.133377	0.714956	1	gains	0.822122	5	10
ENSMUSG00000066378	Gm10160	0	11.7905	#N/A	inactive	-11.7905	0.084814	0.753888	-2.76178	1.00066	0.31715	1	gains	0.828847	0	8
ENSMUSG00000030825	Hsd17b14	4.39183	10.0256	SE	inactive	-5.63374	0.438063	-0.307583	-0.858072	0.516191	0.472471	1	gains	0.830681	3	7
ENSMUSG00000090175	Ugt1a9	5.00952	10.9766	RE	inactive	-5.96712	0.45638	0.0180241	8.88802	0.00298932	0.956398	1	gains	0.837721	3	7
ENSMUSG00000015656	Hspa8	1.38931	5.58091	RE	inactive	-4.19161	0.248939	-0.0221348	8.86484	0.00654318	0.935529	1	gains	0.839945	1	4
ENSMUSG00000058446	Znrf2	2.89073	8.3799	inactive	inactive	-5.48918	0.344959	0.214486	6.65767	1.00572	0.315931	1	gains	0.840674	2	6
ENSMUSG00000032386	Trip4	1.38139	6.17491	inactive	inactive	-4.79352	0.22371	-0.162717	5.58867	0.655123	0.418287	1	gains	0.84153	1	4
ENSMUSG00000053716	Dusp7	1.61253	8.87311	inactive	inactive	-7.26057	0.181733	0.281547	3.17583	0.875848	0.349341	1	gains	0.842138	1	6
ENSMUSG00000058558	Rpl5	0	5.5085	#N/A	inactive	-5.5085	0.181538	0.0870253	4.33377	0.195747	0.658176	1	gains	0.842585	0	4
ENSMUSG00000022414	Tab1	0	6.41137	#N/A	inactive	-6.41137	0.155973	-0.105346	2.38444	0.12952	0.718931	1	gains	0.84519	0	5
ENSMUSG00000091350	Vmn2r92	0	7.09801	#N/A	RE	-7.09801	0.140885	#N/A	#N/A	#N/A	#N/A	#N/A	gains	0.848567	0	4
ENSMUSG00000044147	Arf6	10.2341	29.8201	RE	inactive	-19.5861	0.343194	0.0738975	5.71557	0.0646295	0.799323	1	gains	0.849819	7	22
ENSMUSG00000026640	Plxna2	8.08688	17.7433	RE	inactive	-9.65646	0.45577	-0.037375	5.59443	0.0188024	0.890934	1	gains	0.854513	5	11
ENSMUSG00000054469	Lclat1	2.70765	8.28025	inactive	inactive	-5.5726	0.327001	-0.036538	5.78018	0.0320123	0.858001	1	gains	0.859036	2	6
ENSMUSG00000020738	Sumo2	3.26315	7.91396	RE	inactive	-4.65082	0.412328	0.0168076	4.87193	0.00625863	0.936944	1	gains	0.85911	2	5
ENSMUSG00000042308	Setd1a	3.93503	8.97483	RE	inactive	-5.0398	0.438452	-0.12959	4.72652	0.330555	0.565332	1	gains	0.859165	3	7
ENSMUSG00000027430	Dtd1	0	4.10368	#N/A	inactive	-4.10368	0.243683	-0.187624	2.33679	0.650026	0.420103	1	gains	0.860622	0	3
ENSMUSG00000055313	Pgbd1	0	4.33328	#N/A	inactive	-4.33328	0.230772	-0.187568	0.18072	0.302992	0.582013	1	gains	0.861447	0	3
ENSMUSG00000115022	Gm49387	2.59179	7.97646	inactive	inactive	-5.38467	0.324929	-0.741918	2.45211	1.2646	0.260782	1	gains	0.862769	2	6
ENSMUSG00000000628	Hk2	0	5.50832	#N/A	inactive	-5.50832	0.181544	-0.220239	3.31328	0.231692	0.630272	1	gains	0.864248	0	4
ENSMUSG00000058881	Zfp516	1.3902	5.52129	RE	inactive	-4.13109	0.251788	0.102784	3.95956	0.216947	0.641376	1	gains	0.867563	1	4
ENSMUSG00000062044	Lmtk3	0	4.33173	#N/A	inactive	-4.33173	0.230855	-0.554506	-1.65881	0.514486	0.473203	1	gains	0.876914	0	3
ENSMUSG00000049882	Vcpkmt	11.7802	34.9515	RE	inactive	-23.1713	0.337044	-0.0471038	2.91977	0.0323085	0.857352	1	gains	0.877506	8	26
ENSMUSG00000006179	Prss16	0	4.42134	#N/A	inactive	-4.42134	0.226176	1.97376	-3.5673	2.56224	0.109444	0.925454	gains	0.877898	0	3
ENSMUSG00000045690	Wdr89	2.9643	8.37567	RE	inactive	-5.41137	0.353918	-0.384824	1.06129	1.45007	0.228516	1	gains	0.878302	2	6
ENSMUSG00000047213	Ythdf3	1.50908	9.45843	inactive	inactive	-7.94935	0.159549	-0.087096	6.59867	0.237099	0.626309	1	gains	0.8834	1	6
ENSMUSG00000028086	Fbxw7	0	4.28601	#N/A	inactive	-4.28601	0.233317	0.09687	3.89066	0.209615	0.64707	1	gains	0.883629	0	3
ENSMUSG00000102805	Gm37240	4.29846	9.91538	RE	inactive	-5.61692	0.433515	0.0455005	1.82537	0.00865283	0.925887	1	gains	0.883656	3	7
ENSMUSG00000021054	Sgpp1	2.6974	9.54536	RE	inactive	-6.84796	0.282588	0.0131336	6.26756	0.00322331	0.954725	1	gains	0.883656	2	7
ENSMUSG00000022747	St3gal6	0	7.98635	#N/A	inactive	-7.98635	0.125214	-0.412582	2.47104	1.33308	0.248258	1	gains	0.885609	0	6
ENSMUSG00000047021	Cfap65	4.30541	10.6717	RE	inactive	-6.36626	0.403443	-0.538401	-2.91245	0.586379	0.443823	1	gains	0.89444	3	8
ENSMUSG00000032235	Ice2	2.65458	9.44122	inactive	inactive	-6.78663	0.28117	-0.0415745	4.25247	0.0423144	0.837022	1	gains	0.895046	2	7
ENSMUSG00000079165	Sap25	1.31679	9.3895	RE	inactive	-8.07271	0.140241	-0.329819	-0.886804	0.649651	0.420238	1	gains	0.899838	1	7
ENSMUSG00000047281	Sfn	2.69107	6.89666	RE	inactive	-4.20559	0.390199	-0.245244	-0.824571	0.275806	0.599464	1	gains	0.900108	2	5
ENSMUSG00000022951	Rcan1	0	7.27966	#N/A	inactive	-7.27966	0.137369	0.323176	4.86044	0.9022	0.342192	1	gains	0.901356	0	5
ENSMUSG00000032402	Smad3	9.61226	22.6765	RE	inactive	-13.0643	0.423886	0.038817	4.60784	0.0347869	0.852043	1	gains	0.901399	7	17
ENSMUSG00000046201	Scaf8	0	7.15898	#N/A	inactive	-7.15898	0.139685	0.0344381	5.03534	0.040962	0.839611	1	gains	0.902057	0	5
ENSMUSG00000034354	Mtmr3	0	4.26918	#N/A	inactive	-4.26918	0.234237	-0.0652738	5.97737	0.0945363	0.758488	1	gains	0.902974	0	3
ENSMUSG00000022565	Plec	7.89724	16.1992	RE	inactive	-8.30195	0.487508	0.209164	7.68404	0.904135	0.341675	1	gains	0.909248	5	11
ENSMUSG00000024603	Dctn4	2.5896	8.61476	inactive	inactive	-6.02516	0.3006	0.0523592	5.46818	0.0847956	0.770901	1	gains	0.909675	2	6
ENSMUSG00000020546	Stxbp4	0	5.20418	#N/A	inactive	-5.20418	0.192153	0.0386409	2.84492	0.0226845	0.88028	1	gains	0.912052	0	4
ENSMUSG00000003421	Nosip	0	4.22228	#N/A	inactive	-4.22228	0.236839	-0.0687268	3.38061	0.1142	0.735413	1	gains	0.913705	0	3
ENSMUSG00000032468	Armc8	2.82003	7.79742	inactive	inactive	-4.9774	0.361661	0.0733064	4.73002	0.129366	0.71909	1	gains	0.917871	2	6
ENSMUSG00000047539	Fbxo28	0	5.54742	#N/A	inactive	-5.54742	0.180264	-0.0955499	4.07381	0.18014	0.671253	1	gains	0.91961	0	4
ENSMUSG00000020166	Cnot2	4.46678	10.0908	RE	inactive	-5.62407	0.442656	-0.0827499	5.11572	0.230923	0.630841	1	gains	0.920843	3	7
ENSMUSG00000038446	Cdc40	2.92866	8.25913	inactive	inactive	-5.33047	0.354597	-0.0675389	4.98671	0.137471	0.710808	1	gains	0.921855	2	6
ENSMUSG00000062729	Ppox	2.88327	8.64768	RE	inactive	-5.7644	0.333416	-0.0447141	3.92151	0.0399774	0.841525	1	gains	0.92483	2	6
ENSMUSG00000026927	Entr1	2.97779	8.41205	SE	inactive	-5.43426	0.353991	-0.0684463	4.56189	0.144284	0.704059	1	gains	0.92483	2	6
ENSMUSG00000062545	Tlr12	1.35931	8.03468	RE	inactive	-6.67536	0.169181	0.820186	2.73007	1.41112	0.23487	1	gains	0.9251	1	6
ENSMUSG00000050503	Fbxl22	1.79955	9.54546	RE	inactive	-7.74591	0.188525	0.222029	-0.00582938	0.317921	0.57286	1	gains	0.929363	1	7
ENSMUSG00000030545	Pex11a	1.28562	9.96725	RE	inactive	-8.68163	0.128984	-0.042892	5.3003	0.0363788	0.848735	1	gains	0.929475	1	7
ENSMUSG00000030741	Spns1	9.11133	22.2326	inactive	inactive	-13.1213	0.409819	-0.00538932	4.58585	0.00069811	0.978921	1	gains	0.932289	6	15
ENSMUSG00000060938	Rpl26	12.0007	33.3042	inactive	inactive	-21.3035	0.360336	0.916213	5.68619	0.866224	0.352003	1	gains	0.933124	9	24
ENSMUSG00000019230	Lhx9	1.31451	8.07607	inactive	inactive	-6.76156	0.162766	-0.0120416	-2.95286	0.000277695	0.986705	1	gains	0.933216	1	6
ENSMUSG00000073795	Spef1l	1.61687	6.8469	inactive	inactive	-5.23003	0.236146	2.00139	-3.51709	3.23968	0.0718749	0.808352	gains	0.934475	1	5
ENSMUSG00000027665	Pik3ca	4.45695	14.1942	RE	inactive	-9.73727	0.313997	-0.0600436	5.9379	0.104572	0.746411	1	gains	0.934511	3	10
ENSMUSG00000014956	Ppp1cb	0	4.14271	#N/A	inactive	-4.14271	0.241388	0.0318128	7.27952	0.0257224	0.87258	1	gains	0.934511	0	3
ENSMUSG00000030268	Bcat1	0	4.22718	#N/A	inactive	-4.22718	0.236564	-0.838439	-1.84681	1.16854	0.2797	1	gains	0.941658	0	3
ENSMUSG00000039356	Exosc2	3.02906	8.23998	inactive	inactive	-5.21092	0.367605	-0.0484924	2.94535	0.0368762	0.847717	1	gains	0.942446	2	6
ENSMUSG00000032558	Nphp3	5.56378	17.1447	inactive	inactive	-11.5809	0.324519	0.0712497	3.48278	0.0585856	0.808746	1	gains	0.942446	4	13
ENSMUSG00000029569	Tmem168	2.91478	7.25356	RE	RE	-4.33879	0.401841	0.134864	5.25542	0.368312	0.543926	1	gains	0.943516	2	5
ENSMUSG00000051029	Serpinb1b	4.86124	12.0245	inactive	inactive	-7.16326	0.404278	0.495632	-2.69132	0.230548	0.631117	1	gains	0.943636	3	8
ENSMUSG00000034438	Gbp8	0	5.68624	#N/A	inactive	-5.68624	0.175863	-0.240488	3.93967	0.134437	0.713875	1	gains	0.944	0	4
ENSMUSG00000020368	Canx	1.47641	8.44801	inactive	inactive	-6.9716	0.174764	-0.0859498	9.04732	0.186104	0.66618	1	gains	0.945175	1	6
ENSMUSG00000074158	Zfp976	1.43629	5.90922	inactive	inactive	-4.47292	0.24306	-0.0434872	2.62888	0.0324996	0.856936	1	gains	0.948372	1	4
ENSMUSG00000008333	Snrpb2	0	4.3088	#N/A	inactive	-4.3088	0.232083	0.0904701	3.26975	0.153696	0.695028	1	gains	0.952388	0	3
ENSMUSG00000027341	Tmem230	2.74649	12.3096	inactive	RE	-9.56308	0.223119	0.0145462	4.05549	0.00390752	0.950157	1	gains	0.958417	2	9
ENSMUSG00000044139	Prss53	1.32454	5.34648	RE	inactive	-4.02193	0.247741	-0.33397	2.36536	1.03829	0.30822	1	gains	0.958536	1	4
ENSMUSG00000006728	Cdk4	0	8.72645	#N/A	inactive	-8.72645	0.114594	0.210825	4.66214	0.500035	0.479485	1	gains	0.958536	0	6
ENSMUSG00000019302	Atp6v0a1	2.74887	9.77293	RE	inactive	-7.02406	0.281274	-0.175147	5.77262	0.688373	0.406718	1	gains	0.958977	2	7
ENSMUSG00000025369	Smarcc2	3.25978	10.1161	RE	inactive	-6.85632	0.322237	0.0905531	6.26052	0.246663	0.619435	1	gains	0.966272	2	7
ENSMUSG00000079363	Gbp4	0	5.68624	#N/A	inactive	-5.68624	0.175863	-0.92615	4.71828	1.49967	0.220722	1	gains	0.968042	0	4
ENSMUSG00000056162	Cndp1	3.17181	7.23096	RE	inactive	-4.05915	0.438643	0.132411	-0.0783382	0.0982999	0.753879	1	gains	0.969217	2	5
ENSMUSG00000067274	Rplp0	5.95864	20.994	RE	inactive	-15.0353	0.283826	-0.013507	6.85204	0.000392093	0.984202	1	gains	0.969237	4	14
ENSMUSG00000021575	Ahrr	1.3239	5.40011	inactive	inactive	-4.07621	0.245162	0.457209	0.736545	0.692259	0.405397	1	gains	0.973474	1	4
ENSMUSG00000052395	Rft1	5.21668	11.0696	inactive	inactive	-5.85293	0.471261	0.0125022	4.31084	0.0021279	0.963207	1	gains	0.976296	4	8
ENSMUSG00000020982	Nemf	6.0361	19.9373	RE	inactive	-13.9012	0.302755	0.037815	4.66595	0.0422194	0.837202	1	gains	0.981367	4	15
ENSMUSG00000024218	Taf11	0	11.4817	#N/A	inactive	-11.4817	0.0870952	0.113611	3.16786	0.221894	0.637601	1	gains	0.983003	0	8
ENSMUSG00000041117	Ccdc8	0	4.83805	#N/A	inactive	-4.83805	0.206695	0.0813221	1.68694	0.0754983	0.783493	1	gains	0.983252	0	3
ENSMUSG00000031728	Zfp821	2.78307	7.72704	RE	inactive	-4.94397	0.360173	0.117999	1.67886	0.182109	0.669567	1	gains	0.983647	2	6
ENSMUSG00000035929	H2-Q4	0	8.74834	#N/A	inactive	-8.74834	0.114307	-0.114138	5.37027	0.0723447	0.787953	1	gains	0.983962	0	6
ENSMUSG00000025354	Dnajc14	1.56034	5.69749	RE	inactive	-4.13716	0.273864	-0.0855494	5.54736	0.180969	0.670542	1	gains	0.985444	1	4
ENSMUSG00000060279	Ap2a1	3.25007	7.70049	RE	inactive	-4.45042	0.42206	-0.00263371	4.97427	0.000132159	0.990828	1	gains	0.988519	2	5
ENSMUSG00000044165	Bcl2l15	0	4.27055	#N/A	inactive	-4.27055	0.234162	-0.783491	-1.43366	1.43412	0.231093	1	gains	0.988519	0	3
ENSMUSG00000037674	Rfx7	1.45644	6.79538	inactive	inactive	-5.33894	0.214328	-0.0870755	4.90792	0.230902	0.630856	1	gains	0.989217	1	5
ENSMUSG00000032033	Barx2	1.33937	5.56846	inactive	inactive	-4.22909	0.240528	-1.1056	-3.45462	0.314932	0.574669	1	gains	0.990088	1	4
ENSMUSG00000066820	Vmn2r28	3.82622	10.5455	inactive	inactive	-6.71931	0.362829	1.20235	-3.88862	1.22068	0.269226	1	gains	0.990759	2	6
ENSMUSG00000022544	Eef2kmt	0	6.76072	#N/A	inactive	-6.76072	0.147913	0.221733	2.77098	0.633598	0.426039	1	gains	0.991146	0	5
ENSMUSG00000032462	Pik3cb	4.24105	10.986	RE	inactive	-6.74494	0.386042	0.153296	5.12891	0.397247	0.528515	1	gains	0.992606	3	8
ENSMUSG00000024593	Megf10	4.17054	8.83001	inactive	inactive	-4.65947	0.472314	0.583487	-2.6951	0.250549	0.616689	1	gains	0.998263	3	6
ENSMUSG00000037408	Cnnm4	2.59795	6.65603	inactive	inactive	-4.05808	0.390315	-0.032401	3.06698	0.0171181	0.895905	1	gains	1	2	5
ENSMUSG00000073608	Gal3st2c	4.11249	8.33033	inactive	inactive	-4.21784	0.493676	-0.096804	0.247177	0.0555824	0.81362	1	gains	1	3	6
ENSMUSG00000026420	Il24	1.42383	9.38835	inactive	inactive	-7.96452	0.151659	#N/A	#N/A	#N/A	#N/A	#N/A	gains	1	1	7
ENSMUSG00000013973	Dedd	1.40724	5.42015	inactive	inactive	-4.01291	0.259631	-0.117543	4.5831	0.282567	0.595024	1	gains	1	1	4
ENSMUSG00000015092	Edf1	1.44756	8.5781	inactive	inactive	-7.13054	0.168751	-0.149101	4.62356	0.183817	0.668114	1	gains	1	1	6
ENSMUSG00000027454	Gins1	2.57342	6.75633	RE	inactive	-4.18291	0.38089	0.0486122	1.16297	0.0193616	0.889335	1	gains	1	2	5
ENSMUSG00000052056	Zfp217	1.41871	5.8191	RE	inactive	-4.40038	0.243803	0.0196376	4.31807	0.00713058	0.932704	1	gains	1	1	4
ENSMUSG00000046743	Fat4	4.16799	8.36613	RE	RE	-4.19814	0.498198	-0.00185965	3.75366	6.82382e-05	0.993409	1	gains	1	3	6
ENSMUSG00000031286	Glt28d2	4.29846	9.91538	RE	inactive	-5.61692	0.433515	-0.0124764	2.80181	0.00207179	0.963695	1	gains	1	3	7
ENSMUSG00000074344	Tmigd3	2.63612	6.65324	inactive	inactive	-4.01712	0.396217	-0.126613	-3.82877	0.0100136	0.92029	1	gains	1	2	5
ENSMUSG00000050390	C77080	2.83478	7.20341	inactive	inactive	-4.36863	0.393533	0.120098	6.25429	0.16388	0.685609	1	gains	1	2	5
ENSMUSG00000066037	Hnrnpr	4.29674	11.6543	RE	inactive	-7.35759	0.368682	-0.08298	5.44434	0.237682	0.625886	1	gains	1	3	8
ENSMUSG00000078513	Pramel22	1.87898	6.84306	inactive	inactive	-4.96409	0.274581	#N/A	#N/A	#N/A	#N/A	#N/A	gains	1	1	4
ENSMUSG00000029207	Apbb2	14.5291	37.2935	inactive	inactive	-22.7643	0.389589	-0.00549916	4.70876	0.000306687	0.986028	1	gains	1	10	27
ENSMUSG00000029346	Srrd	9.74692	21.1848	inactive	inactive	-11.4379	0.46009	0.038634	1.9223	0.0156093	0.900573	1	gains	1	7	15
ENSMUSG00000029392	Rilpl1	4.4172	13.6944	RE	inactive	-9.27722	0.322555	0.0902402	1.93041	0.0675016	0.79501	1	gains	1	3	10
ENSMUSG00000002748	Baz1b	7.03924	15.3552	RE	inactive	-8.316	0.458426	-0.115863	6.42525	0.376167	0.539662	1	gains	1	5	11
ENSMUSG00000037108	Zcwpw1	1.34188	7.21323	RE	inactive	-5.87134	0.186031	-0.224818	1.96234	0.689365	0.40638	1	gains	1	1	5
ENSMUSG00000061838	Suclg2	2.67718	9.89619	inactive	inactive	-7.219	0.270527	0.0814648	7.9299	0.0904734	0.763576	1	gains	1	2	7
ENSMUSG00000096146	Kcnj11	6.51387	13.1957	inactive	inactive	-6.68181	0.493637	0.254277	-3.27268	0.0301509	0.862148	1	gains	1	4	9
ENSMUSG00000030804	Gm21974	1.32454	5.34648	RE	inactive	-4.02193	0.247741	#N/A	#N/A	#N/A	#N/A	#N/A	gains	1	1	4
ENSMUSG00000042105	Inpp5f	3.979	11.7673	RE	inactive	-7.78827	0.338141	-0.104234	5.16407	0.254419	0.61398	1	gains	1	3	9
ENSMUSG00000055319	Sec23ip	2.78187	9.53891	inactive	inactive	-6.75704	0.291634	-0.0177232	5.06016	0.00948896	0.9224	1	gains	1	2	7
ENSMUSG00000043243	Niban3	4.61107	18.0038	inactive	inactive	-13.3927	0.256116	-0.00522028	0.563578	0.000205619	0.988559	1	gains	1	3	12
ENSMUSG00000032109	Nlrx1	1.36363	5.41626	RE	inactive	-4.05263	0.251766	0.235201	3.68387	0.644368	0.422134	1	gains	1	1	4
ENSMUSG00000063849	Ppcdc	1.33113	5.47612	RE	inactive	-4.145	0.243078	0.00220932	3.508	9.46336e-05	0.992238	1	gains	1	1	4
ENSMUSG00000032305	Fam219b	3.94305	8.24844	inactive	inactive	-4.30539	0.478035	0.239649	3.69412	0.600559	0.438365	1	gains	1	3	6
ENSMUSG00000032366	Tpm1	4.67194	11.2346	inactive	inactive	-6.56261	0.415854	0.166799	5.19765	0.292111	0.588871	1	gains	1	3	8
ENSMUSG00000032217	Rnf111	2.74761	9.06427	inactive	inactive	-6.31666	0.303125	-0.0754561	5.44563	0.170236	0.679902	1	gains	1	2	7
ENSMUSG00000032412	Atp1b3	4.22983	9.40658	RE	inactive	-5.17675	0.449668	-0.100914	5.3412	0.159948	0.689204	1	gains	1	3	7
ENSMUSG00000019039	Dalrd3	1.33302	5.49124	RE	inactive	-4.15822	0.242753	-0.0583851	4.367	0.095163	0.757713	1	gains	1	1	4
ENSMUSG00000032491	Nradd	4.28094	10.8617	RE	inactive	-6.58072	0.394133	-0.121406	-0.484788	0.0833432	0.772817	1	gains	1	3	8
ENSMUSG00000053820	Bcl2a1c	2.97659	7.30166	inactive	inactive	-4.32507	0.407659	#N/A	#N/A	#N/A	#N/A	#N/A	gains	1	2	5
ENSMUSG00000035448	Ccr3	1.40002	5.90217	RE	inactive	-4.50215	0.237205	0.0211705	1.83168	0.000549678	0.981295	1	gains	1	1	4
ENSMUSG00000019831	Wasf1	1.3645	8.08233	inactive	inactive	-6.71783	0.168825	0.0980587	0.570001	0.0874688	0.76742	1	gains	1	1	6
ENSMUSG00000018334	Ksr1	10.742	22.3402	RE	inactive	-11.5981	0.480839	-0.0216245	2.85607	0.00608721	0.937812	1	gains	1	8	16
ENSMUSG00000081906	Rpl9-ps1	5.42895	13.8279	RE	inactive	-8.39897	0.392608	#N/A	#N/A	#N/A	#N/A	#N/A	gains	1	4	10
ENSMUSG00000045140	Pigw	1.37662	7.12103	RE	inactive	-5.74441	0.193317	0.0656748	2.34333	0.0549589	0.814649	1	gains	1	1	5
ENSMUSG00000035112	Wnk4	1.27931	5.79137	RE	inactive	-4.51206	0.220899	0.560736	0.0605813	1.29382	0.255344	1	gains	1	1	4
ENSMUSG00000025163	Cd7	3.2449	7.56223	RE	inactive	-4.31733	0.429093	-0.217066	-0.255105	0.14153	0.706765	1	gains	1	2	5
ENSMUSG00000035133	Arhgap5	9.57711	19.9924	RE	inactive	-10.4153	0.479036	0.0160457	7.73975	0.00655349	0.935479	1	gains	1	7	15
ENSMUSG00000034801	Sos2	1.46853	7.45706	RE	inactive	-5.98853	0.196931	-0.0733551	4.82309	0.185447	0.666733	1	gains	1	1	6
ENSMUSG00000021127	Zfp36l1	5.38754	12.2864	RE	inactive	-6.89885	0.438496	-0.00226257	7.08537	4.87127e-05	0.994431	1	gains	1	4	9
ENSMUSG00000095799	Eif1ad10	1.64008	6.21039	inactive	RE	-4.57032	0.264086	#N/A	#N/A	#N/A	#N/A	#N/A	gains	1	1	4
ENSMUSG00000021366	Hivep1	2.87147	8.49844	RE	inactive	-5.62697	0.337882	-0.133095	4.99002	0.219326	0.639554	1	gains	1	2	6
ENSMUSG00000042348	Arl15	2.91154	8.87566	RE	inactive	-5.96413	0.328036	0.0242542	3.90444	0.0101216	0.919863	1	gains	1	2	6
ENSMUSG00000040818	Dennd6a	4.23978	9.39163	inactive	inactive	-5.15185	0.451442	0.0709881	5.26446	0.126905	0.721662	1	gains	1	3	7
ENSMUSG00000010406	Mrpl52	3.77452	8.12243	RE	inactive	-4.34791	0.464704	-0.358429	3.2197	0.924636	0.336261	1	gains	1	2	5
ENSMUSG00000022425	Enpp2	4.87311	10.729	RE	inactive	-5.85585	0.454201	0.160496	5.77111	0.22118	0.638143	1	gains	1	3	7
ENSMUSG00000022394	L3mbtl2	2.63181	7.94569	inactive	inactive	-5.31388	0.331225	0.0690375	3.89778	0.0657404	0.797643	1	gains	1	2	6
ENSMUSG00000004070	Hmox2	1.48611	5.86493	SE	inactive	-4.37882	0.253389	0.0247457	5.09864	0.0123308	0.911581	1	gains	1	1	4
ENSMUSG00000022769	Sdf2l1	3.05897	9.87796	RE	inactive	-6.81899	0.309676	-0.158768	4.59274	0.279871	0.596786	1	gains	1	2	7
ENSMUSG00000004366	Sst	1.3634	7.23758	inactive	inactive	-5.87419	0.188377	1.80528	-2.92451	1.28283	0.257373	1	gains	1	1	5
ENSMUSG00000022848	Slc49a4	3.00756	8.90267	RE	inactive	-5.89511	0.337827	0.177122	5.18052	0.31842	0.572559	1	gains	1	2	6
ENSMUSG00000074928	Krtap14	4.29856	8.71792	inactive	inactive	-4.41936	0.493072	#N/A	#N/A	#N/A	#N/A	#N/A	gains	1	3	6
ENSMUSG00000019432	Ddx39b	3.17429	7.44862	SE	inactive	-4.27433	0.426159	0.0413695	5.46205	0.0557529	0.813339	1	gains	1	2	5
ENSMUSG00000054128	H2-T3	1.5667	5.76259	inactive	inactive	-4.19589	0.271874	-4.19122	0.0806626	3.67491	0.0552373	0.723124	gains	1	1	4
ENSMUSG00000117781	Gm17266	2.99576	7.14865	SE	inactive	-4.15289	0.419066	#N/A	#N/A	#N/A	#N/A	#N/A	gains	1	2	5
ENSMUSG00000024900	Cpt1a	6.28175	12.6097	inactive	inactive	-6.32793	0.498169	0.130504	8.40066	0.177427	0.673594	1	gains	1	4	8
ENSMUSG00000079342	Lipo1	1.61556	6.68957	inactive	RE	-5.07401	0.241504	#N/A	#N/A	#N/A	#N/A	#N/A	gains	1	1	4
ENSMUSG00000041757	Plekha6	0	4.1089	#N/A	inactive	-4.1089	0.243374	-0.0781967	6.38148	0.0888191	0.765684	1	gains	1	0	3
ENSMUSG00000027076	Timm10	0	4.71143	#N/A	inactive	-4.71143	0.21225	0.0684336	2.63174	0.0689064	0.792936	1	gains	1	0	3
ENSMUSG00000075094	Olfr1230	0	4.26971	#N/A	RE	-4.26971	0.234208	#N/A	#N/A	#N/A	#N/A	#N/A	gains	1	0	3
ENSMUSG00000028786	Tmem54	0	8.0576	#N/A	inactive	-8.0576	0.124106	0.091419	-2.49848	0.00570567	0.939788	1	gains	1	0	6
ENSMUSG00000029472	Anapc5	0	6.63404	#N/A	inactive	-6.63404	0.150738	0.0231554	6.13256	0.0100931	0.919976	1	gains	1	0	5
ENSMUSG00000001158	Snrnp27	0	4.29464	#N/A	RE	-4.29464	0.232849	0.0181116	3.06745	0.00727142	0.932045	1	gains	1	0	3
ENSMUSG00000068181	Gm10234	0	4.39702	#N/A	inactive	-4.39702	0.227427	#N/A	#N/A	#N/A	#N/A	#N/A	gains	1	0	3
ENSMUSG00000030107	Usp18	0	4.41865	#N/A	inactive	-4.41865	0.226313	-0.233209	2.53636	0.210206	0.646606	1	gains	1	0	3
ENSMUSG00000091620	Vmn2r23	0	8.08357	#N/A	inactive	-8.08357	0.123708	#N/A	#N/A	#N/A	#N/A	#N/A	gains	1	0	4
ENSMUSG00000096593	Vmn2r54	0	6.73821	#N/A	RE	-6.73821	0.148407	#N/A	#N/A	#N/A	#N/A	#N/A	gains	1	0	4
ENSMUSG00000109324	Prmt1	0	4.19966	#N/A	inactive	-4.19966	0.238114	0.200255	3.42877	0.52902	0.467019	1	gains	1	0	3
ENSMUSG00000030752	Kdm8	0	5.35868	#N/A	inactive	-5.35868	0.186613	0.0909182	0.762185	0.0677338	0.794665	1	gains	1	0	4
ENSMUSG00000043964	Orai3	0	4.97083	#N/A	inactive	-4.97083	0.201174	0.0767356	4.0134	0.0687977	0.793095	1	gains	1	0	4
ENSMUSG00000048170	Mcmbp	0	6.68386	#N/A	inactive	-6.68386	0.149614	-0.0548812	5.1904	0.0960454	0.756628	1	gains	1	0	5
ENSMUSG00000031727	Pmfbp1	0	5.26106	#N/A	inactive	-5.26106	0.190076	-1.2845	-3.8905	1.46937	0.225446	1	gains	1	0	4
ENSMUSG00000048752	Prss50	0	4.12099	#N/A	inactive	-4.12099	0.24266	2.24759	-3.58279	3.27841	0.0701969	0.802738	gains	1	0	3
ENSMUSG00000057134	Ado	0	5.20257	#N/A	inactive	-5.20257	0.192213	0.0843638	4.91917	0.108934	0.741362	1	gains	1	0	4
ENSMUSG00000020617	1700012B07Rik	0	4.0544	#N/A	inactive	-4.0544	0.246645	#N/A	#N/A	#N/A	#N/A	#N/A	gains	1	0	3
ENSMUSG00000018800	Abca5	0	5.38992	#N/A	RE	-5.38992	0.185531	0.115534	4.391	0.216524	0.641701	1	gains	1	0	4
ENSMUSG00000021109	Hif1a	0	4.04717	#N/A	inactive	-4.04717	0.247086	0.00271519	5.83745	0.000181917	0.989239	1	gains	1	0	3
ENSMUSG00000021716	Srek1ip1	0	4.60209	#N/A	RE	-4.60209	0.217293	0.00939959	3.65366	0.00194688	0.964806	1	gains	1	0	3
ENSMUSG00000042426	Dhx29	0	4.16484	#N/A	inactive	-4.16484	0.240105	0.0299628	4.01165	0.0208489	0.885191	1	gains	1	0	3
ENSMUSG00000021919	Chat	0	4.0095	#N/A	inactive	-4.0095	0.249408	#N/A	#N/A	#N/A	#N/A	#N/A	gains	1	0	3
ENSMUSG00000015437	Gzmb	0	5.64746	#N/A	inactive	-5.64746	0.177071	0.0157502	0.0317029	0.000492289	0.982298	1	gains	1	0	4
ENSMUSG00000062683	Atp5g2	0	4.4176	#N/A	inactive	-4.4176	0.226367	-0.0370799	3.41972	0.00725935	0.932101	1	gains	1	0	3
ENSMUSG00000091771	Vmn2r103	0	4.22842	#N/A	inactive	-4.22842	0.236495	#N/A	#N/A	#N/A	#N/A	#N/A	gains	1	0	3
ENSMUSG00000024219	Anks1	0	11.4817	#N/A	inactive	-11.4817	0.0870952	-0.0820741	4.8368	0.22272	0.636975	1	gains	1	0	8
ENSMUSG00000091705	H2-Q2	0	4.44351	#N/A	inactive	-4.44351	0.225047	-0.0268729	1.46853	0.00199352	0.964387	1	gains	1	0	3
ENSMUSG00000024510	Ftmt	0	4.87616	#N/A	RE	-4.87616	0.20508	#N/A	#N/A	#N/A	#N/A	#N/A	gains	1	0	3
ENSMUSG00000047992	Dipk1c	0	5.44677	#N/A	inactive	-5.44677	0.183595	1.55357	-3.6344	1.68792	0.193876	1	gains	1	0	4
ENSMUSG00000024764	Naa40	0	4.26752	#N/A	inactive	-4.26752	0.234328	0.150876	3.70255	0.310236	0.577535	1	gains	1	0	3

## Sheet: 2_Loss
Supplementary Table S14.2 The gene lists of with significantly different RPS value between the mouse HFD and normal liver tissues.
geneid	Genes	control_fliter_RP	overfeed_fliter_RP	control_fliter_State	overfeed_fliter_State	delt	Fold_change_RPS	log2FoldChange_DEG	lfcSE_DEG	stat_DEG	pvalue_DEG	padj_DEG	type_name	FDR	control_enhancer_number	overfeed_enhancer_number
ENSMUSG00000020072	Pbld2	8.17143	3.06535	RE	inactive	5.10608	2.66574	-1.49654	6.51735	34.9039	3.46383e-09	2.95179e-06	loss	1.60879e-12	6	2
ENSMUSG00000089943	Ugt1a5	7.12484	1.41868	RE	inactive	5.70616	5.02216	-2.29609	5.17869	28.8232	7.92974e-08	4.10279e-05	loss	2.30362e-11	5	1
ENSMUSG00000033105	Lss	6.77967	0	RE	#N/A	6.77967	6.77967	-2.08524	5.37206	60.8462	6.17137e-15	1.32451e-11	loss	1.31452e-09	5	0
ENSMUSG00000010663	Fads1	24.2569	11.713	RE	inactive	12.5439	2.07094	-1.39796	8.7057	29.6856	5.08101e-08	2.88661e-05	loss	2.7935e-09	16	8
ENSMUSG00000006378	Gcat	10.1944	0	inactive	#N/A	10.1944	10.1944	-1.28839	6.05332	13.5877	0.000227676	0.0251302	loss	5.99153e-08	7	0
ENSMUSG00000004552	Ctse	8.6075	3.62903	RE	inactive	4.97847	2.37185	1.52401	5.65895	39.533	3.22566e-10	3.73841e-07	loss	1.65538e-07	5	2
ENSMUSG00000052562	Slc22a30	11.8784	3.11385	RE	inactive	8.76457	3.81471	-1.0548	7.60347	19.9747	7.84756e-06	0.0018411	loss	3.41707e-06	8	2
ENSMUSG00000061451	Tmem151a	5.55028	1.54453	inactive	inactive	4.00574	3.59349	3.51711	0.649309	39.1456	3.93351e-10	4.38344e-07	loss	7.31578e-06	4	1
ENSMUSG00000089929	Bcl2a1b	13.0371	5.86236	RE	inactive	7.17475	2.22387	1.97334	2.40592	8.86475	0.0029073	0.145611	loss	7.87782e-06	9	4
ENSMUSG00000028238	Atp6v0d2	10.597	4.14955	RE	inactive	6.44745	2.55377	1.45613	4.06238	29.5735	5.38356e-08	3.0288e-05	loss	1.55739e-05	8	3
ENSMUSG00000057465	Saa2	8.87454	3.31551	RE	inactive	5.55903	2.67667	0.815381	5.22711	0.783719	0.376006	1	loss	5.76296e-05	6	2
ENSMUSG00000026568	Mpc2	17.4638	7.2057	RE	inactive	10.2581	2.42361	-0.61033	7.22927	7.80274	0.00521672	0.211554	loss	0.0001339	12	5
ENSMUSG00000048402	Gli2	14.3818	5.15625	inactive	inactive	9.22555	2.7892	2.59237	-0.49602	20.0344	7.6061e-06	0.0017917	loss	0.000180886	11	4
ENSMUSG00000003531	Dgcr6	5.69947	1.53001	RE	inactive	4.16946	3.72512	-0.556821	4.44896	4.35921	0.0368094	0.605982	loss	0.000209845	4	1
ENSMUSG00000070047	Fat1	10.0818	1.43535	RE	inactive	8.64647	7.02393	0.701183	6.83496	13.2985	0.000265623	0.0279353	loss	0.000646504	7	1
ENSMUSG00000061119	Prcp	20.1743	5.83246	inactive	inactive	14.3418	3.45897	0.741336	3.82239	9.41317	0.00215432	0.119235	loss	0.000688619	15	4
ENSMUSG00000024747	Aldh1a7	9.84482	4.4748	RE	inactive	5.37002	2.20006	-0.806439	7.21455	7.79358	0.00524321	0.211865	loss	0.000800291	7	3
ENSMUSG00000041801	Phlda3	5.59768	1.36595	inactive	inactive	4.23173	4.09802	1.07888	2.16538	6.66289	0.00984412	0.308346	loss	0.00101912	4	1
ENSMUSG00000030147	Clec4b1	5.57725	0	inactive	#N/A	5.57725	5.57725	1.73245	-0.314669	9.03682	0.00264596	0.137145	loss	0.00103128	4	0
ENSMUSG00000033124	Atg9a	14.301	6.77294	RE	inactive	7.52808	2.11149	-0.522631	5.78856	8.21726	0.00414937	0.183421	loss	0.00105232	10	5
ENSMUSG00000011034	Slc5a1	11.3766	4.43377	inactive	inactive	6.94281	2.56589	1.86328	2.61628	17.153	3.4487e-05	0.00600136	loss	0.00146557	8	3
ENSMUSG00000022354	Ndufb9	7.40897	2.87129	RE	inactive	4.53768	2.58037	-0.517058	6.31246	5.3864	0.0202943	0.452488	loss	0.00156749	5	2
ENSMUSG00000015766	Eps8	7.23165	0	RE	#N/A	7.23165	7.23165	0.823922	3.00615	10.1434	0.00144816	0.0925914	loss	0.00231401	5	0
ENSMUSG00000097328	Tnfsf12	4.23669	0	RE	#N/A	4.23669	4.23669	1.19434	2.82331	15.1678	9.83672e-05	0.0136308	loss	0.00412488	3	0
ENSMUSG00000096883	Shisa8	10.0691	3.96611	inactive	inactive	6.10299	2.53879	-2.87408	-1.56736	14.8042	0.000119267	0.0156011	loss	0.0052181	7	3
ENSMUSG00000039254	Pomt1	11.8777	4.32441	inactive	inactive	7.55334	2.74668	-0.566683	4.30748	6.05693	0.0138519	0.369222	loss	0.0057395	8	3
ENSMUSG00000035836	Ugt2b1	12.8801	5.90156	RE	inactive	6.97857	2.1825	-0.828319	8.51598	6.21195	0.0126891	0.353867	loss	0.00689335	9	4
ENSMUSG00000022656	Nectin3	4.38423	0	RE	#N/A	4.38423	4.38423	-0.582949	6.29137	7.8122	0.00518948	0.211054	loss	0.00727424	3	0
ENSMUSG00000047822	Angptl8	8.7725	3.03619	RE	inactive	5.73631	2.88931	-0.388596	4.15834	1.5157	0.218272	1	loss	0.00792848	6	2
ENSMUSG00000100838	Gm29094	13.0371	5.86236	RE	inactive	7.17475	2.22387	1.23851	-1.40266	1.30019	0.254179	1	loss	0.00817987	9	4
ENSMUSG00000052713	Zfp608	9.6043	1.51211	RE	inactive	8.09218	6.35158	0.583081	2.70905	5.449	0.0195795	0.446339	loss	0.00961077	7	1
ENSMUSG00000028826	Maco1	4.13412	0	RE	#N/A	4.13412	4.13412	-0.480279	5.14515	5.56166	0.018358	0.431678	loss	0.0110385	3	0
ENSMUSG00000064246	Chil1	5.84068	1.48783	RE	inactive	4.35285	3.92564	0.302867	1.94253	0.0719002	0.78859	1	loss	0.0138602	4	1
ENSMUSG00000013701	Timm23	11.9282	5.25703	RE	inactive	6.6712	2.26901	-0.47952	5.64019	4.29131	0.0383077	0.6161	loss	0.0145349	9	4
ENSMUSG00000035027	Map2k2	9.23098	4.48779	inactive	inactive	4.7432	2.05691	-0.397533	6.25961	2.83535	0.0922106	0.878827	loss	0.014768	6	3
ENSMUSG00000049985	Ankrd55	5.50737	1.39468	inactive	inactive	4.11269	3.94883	0.86674	4.19211	12.3796	0.000434043	0.039528	loss	0.0185815	4	1
ENSMUSG00000047420	Fam180a	4.00151	0	RE	#N/A	4.00151	4.00151	1.61003	1.40417	12.6135	0.000382966	0.0360848	loss	0.0192489	3	0
ENSMUSG00000029864	Gstk1	4.06718	0	RE	#N/A	4.06718	4.06718	-0.427468	6.19673	2.21279	0.136871	0.986802	loss	0.0194281	3	0
ENSMUSG00000033845	Mrpl15	6.18545	1.74733	RE	inactive	4.43812	3.53993	-0.409195	5.24631	3.81915	0.0506699	0.688791	loss	0.0200038	4	1
ENSMUSG00000027762	Sucnr1	4.27002	0	inactive	#N/A	4.27002	4.27002	-0.948773	3.70696	6.22321	0.0126086	0.352968	loss	0.0204119	3	0
ENSMUSG00000028671	Gale	4.29227	0	RE	#N/A	4.29227	4.29227	-1.14518	2.7942	15.3514	8.9257e-05	0.0126771	loss	0.0234273	3	0
ENSMUSG00000047798	Cd300lf	4.38913	0	RE	#N/A	4.38913	4.38913	0.687097	2.39799	1.92158	0.165683	1	loss	0.0235935	3	0
ENSMUSG00000055730	Ces2a	9.60032	4.12384	RE	inactive	5.47648	2.328	-0.457312	7.95609	1.38299	0.239592	1	loss	0.023894	7	3
ENSMUSG00000021364	Elovl2	8.95804	4.45614	inactive	inactive	4.50189	2.01027	-0.55471	8.86943	5.54231	0.0185621	0.434074	loss	0.0238949	6	3
ENSMUSG00000027282	Mtch2	5.55196	0	inactive	#N/A	5.55196	5.55196	-0.351608	6.88414	2.03884	0.153327	1	loss	0.0243735	4	0
ENSMUSG00000020057	Dram1	11.3136	5.65592	RE	inactive	5.65768	2.00031	1.02352	2.87821	2.66858	0.102347	0.899175	loss	0.0254869	7	3
ENSMUSG00000029695	Aass	5.73233	1.38856	RE	inactive	4.34377	4.12826	-0.545683	8.4587	3.95242	0.0468039	0.662137	loss	0.0257565	4	1
ENSMUSG00000021027	Ralgapa1	5.4668	1.29473	inactive	RE	4.17206	4.22233	0.385202	4.9802	4.3262	0.0375299	0.611753	loss	0.0282785	4	1
ENSMUSG00000045062	Pcdhb7	5.82004	0	inactive	#N/A	5.82004	5.82004	1.21211	-1.08861	8.13991	0.00433015	0.188099	loss	0.0324093	4	0
ENSMUSG00000024118	Tedc2	4.43686	0	RE	#N/A	4.43686	4.43686	-0.821144	4.76518	6.22407	0.0126025	0.352968	loss	0.0336571	3	0
ENSMUSG00000032946	Rasgrp2	5.66998	1.49861	inactive	inactive	4.17137	3.7835	-0.557903	3.70898	5.68399	0.0171204	0.413476	loss	0.0390763	4	1
ENSMUSG00000001755	Coasy	8.53367	2.98618	RE	inactive	5.54749	2.85772	-0.405336	6.51285	3.03172	0.0816512	0.842808	loss	0.0438521	6	2
ENSMUSG00000032725	Folr2	4.32655	0	RE	#N/A	4.32655	4.32655	0.906186	4.19533	8.54986	0.00345549	0.163194	loss	0.0450922	3	0
ENSMUSG00000030257	Srgap3	5.42145	0	inactive	#N/A	5.42145	5.42145	-1.60609	2.60496	10.9058	0.000958622	0.0697867	loss	0.0532248	4	0
ENSMUSG00000045312	Lhfpl2	14.7228	7.21437	inactive	inactive	7.50842	2.04076	0.5178	4.02371	5.46174	0.0194372	0.445021	loss	0.0546961	10	5
ENSMUSG00000024749	Tmc1	5.58512	1.53314	RE	inactive	4.05198	3.64292	1.02847	-3.72038	0.695142	0.404421	1	loss	0.0555355	4	1
ENSMUSG00000028597	Gpx7	13.2223	5.89857	RE	inactive	7.3237	2.24161	0.775523	0.536224	6.50908	0.0107325	0.323873	loss	0.0563987	9	4
ENSMUSG00000054417	Cyp3a44	13.6329	2.83498	RE	inactive	10.7979	4.80881	-4.00154	8.08498	10.883	0.000970492	0.0702099	loss	0.0663311	9	2
ENSMUSG00000036278	Macrod1	5.65797	1.36404	RE	inactive	4.29393	4.14796	-0.337975	4.39128	1.60977	0.204524	1	loss	0.0702217	4	1
ENSMUSG00000000567	Sox9	9.75091	4.46299	inactive	inactive	5.28792	2.18484	0.911754	2.7745	7.14059	0.00753583	0.265155	loss	0.0702302	7	3
ENSMUSG00000005225	Plekha8	7.64526	3.11401	inactive	inactive	4.53125	2.45512	-0.332784	5.10979	2.13443	0.144024	0.994389	loss	0.0762394	5	2
ENSMUSG00000025894	Aasdhppt	5.32292	0	inactive	#N/A	5.32292	5.32292	-0.370973	4.82192	2.70279	0.100173	0.892909	loss	0.0833573	4	0
ENSMUSG00000032788	Pdxk	4.51869	0	inactive	#N/A	4.51869	4.51869	-0.430855	6.10894	2.67876	0.101695	0.896709	loss	0.0836724	3	0
ENSMUSG00000022821	Hgd	11.9823	2.84943	inactive	inactive	9.13288	4.20516	-0.451083	8.89876	2.49114	0.114489	0.942922	loss	0.0840434	8	2
ENSMUSG00000092192	Dnaaf4	4.27807	0	RE	#N/A	4.27807	4.27807	1.30316	-1.29965	7.8451	0.00509586	0.208394	loss	0.0881908	3	0
ENSMUSG00000070985	Acnat1	9.99802	0	inactive	#N/A	9.99802	9.99802	-0.429774	6.64313	5.23314	0.0221605	0.476991	loss	0.100203	7	0
ENSMUSG00000027225	Duoxa2	8.84466	2.94013	inactive	inactive	5.90454	3.00826	3.36015	-2.15572	9.31057	0.00227836	0.124202	loss	0.10063	6	2
ENSMUSG00000027690	Slc2a2	8.88619	3.32272	RE	inactive	5.56347	2.67437	-0.500861	8.76073	2.29852	0.129497	0.983889	loss	0.109297	6	2
ENSMUSG00000024558	Mapk4	5.39483	1.33887	inactive	inactive	4.05595	4.02937	1.01552	0.47955	7.11744	0.00763377	0.267127	loss	0.110506	4	1
ENSMUSG00000070462	Tlnrd1	14.7395	7.07497	inactive	inactive	7.66457	2.08334	0.760674	3.58945	7.50639	0.00614804	0.23454	loss	0.116189	11	5
ENSMUSG00000028167	Bdh2	8.70555	3.49989	inactive	inactive	5.20566	2.48738	-0.687236	3.16413	2.68852	0.101073	0.8943	loss	0.117128	6	2
ENSMUSG00000024347	Psd2	7.2919	2.9978	inactive	inactive	4.29409	2.43241	2.7351	-2.46721	13.3615	0.000256841	0.0272873	loss	0.117567	5	2
ENSMUSG00000024070	Prkd3	7.19768	3.01674	inactive	inactive	4.18094	2.38592	-0.392919	7.76454	3.47635	0.0622521	0.76779	loss	0.120202	5	2
ENSMUSG00000032135	Mcam	4.19802	0	RE	#N/A	4.19802	4.19802	0.785342	2.52742	7.34127	0.00673893	0.247784	loss	0.12063	3	0
ENSMUSG00000031568	Rwdd4a	12.7298	5.82104	RE	inactive	6.90881	2.18687	-0.505375	4.21842	6.39573	0.0114395	0.33429	loss	0.124914	9	4
ENSMUSG00000053414	Hunk	15.6315	4.45899	RE	inactive	11.1725	3.50562	0.795755	2.29175	6.68211	0.00973853	0.307536	loss	0.128759	11	3
ENSMUSG00000017734	Dbndd2	5.81547	1.36459	RE	inactive	4.45088	4.2617	0.848396	3.11833	6.76867	0.00927718	0.297506	loss	0.130927	4	1
ENSMUSG00000022898	Vps26c	8.9863	3.16949	SE	inactive	5.81681	2.83525	0.349153	4.69743	2.82349	0.0928944	0.880126	loss	0.132357	6	2
ENSMUSG00000025781	Atp5c1	5.70878	0	RE	#N/A	5.70878	5.70878	-0.298145	6.99898	1.83835	0.175144	1	loss	0.134669	4	0
ENSMUSG00000036892	Prodh2	6.35769	1.60493	RE	inactive	4.75277	3.96137	-0.418938	7.11328	3.18233	0.0744385	0.816962	loss	0.135127	4	1
ENSMUSG00000079164	Tlr5	8.98023	1.43328	RE	inactive	7.54695	6.26551	-0.576816	2.673	3.10563	0.0780222	0.830171	loss	0.136709	6	1
ENSMUSG00000041624	Gucy1a2	4.88867	0	inactive	#N/A	4.88867	4.88867	0.40475	2.33667	2.23018	0.135338	0.986802	loss	0.152794	3	0
ENSMUSG00000050538	B230217C12Rik	6.86364	1.63858	RE	inactive	5.22507	4.18879	0.803997	-1.27038	2.79378	0.0946311	0.881145	loss	0.152794	5	1
ENSMUSG00000021265	Slc25a29	5.66337	0	RE	#N/A	5.66337	5.66337	-0.619007	1.45509	3.52734	0.0603645	0.754368	loss	0.155507	4	0
ENSMUSG00000033826	Dnah8	4.3237	0	RE	#N/A	4.3237	4.3237	0.336304	1.84527	0.574551	0.448456	1	loss	0.156466	3	0
ENSMUSG00000019942	Cdk1	6.5526	1.4927	RE	inactive	5.0599	4.38977	0.800536	1.35785	2.59594	0.107138	0.915421	loss	0.157448	5	1
ENSMUSG00000028669	Pithd1	11.6027	5.67271	RE	inactive	5.92995	2.04535	-0.441239	4.01701	2.23875	0.13459	0.986519	loss	0.158577	8	4
ENSMUSG00000042156	Dzip1	13.2473	4.22649	RE	inactive	9.02079	3.13435	0.55341	0.907917	2.96789	0.0849325	0.856518	loss	0.161516	9	3
ENSMUSG00000037262	Kin	5.70878	0	RE	#N/A	5.70878	5.70878	-0.505103	2.31362	3.98435	0.0459249	0.658935	loss	0.164302	4	0
ENSMUSG00000024556	Me2	6.95487	2.66973	inactive	inactive	4.28514	2.60508	0.681764	2.81043	4.40444	0.0358456	0.597922	loss	0.167301	5	2
ENSMUSG00000117406	Ntn3	7.17352	2.95845	RE	inactive	4.21507	2.42475	#N/A	#N/A	#N/A	#N/A	#N/A	loss	0.169177	5	2
ENSMUSG00000030494	Rhpn2	7.98144	1.62362	RE	inactive	6.35781	4.91582	-0.33377	3.98809	2.53343	0.111458	0.932477	loss	0.170868	5	1
ENSMUSG00000091387	Gcnt4	7.19453	2.82592	RE	inactive	4.36862	2.54591	-1.12595	1.84456	5.43617	0.0197239	0.446899	loss	0.171367	5	2
ENSMUSG00000048764	Tmprss11f	4.37365	0	inactive	#N/A	4.37365	4.37365	-1.5701	-3.66828	1.49943	0.220759	1	loss	0.174335	3	0
ENSMUSG00000037542	Aldh8a1	7.25226	2.89927	RE	inactive	4.35299	2.50141	-0.331338	8.197	1.50662	0.219656	1	loss	0.175083	5	2
ENSMUSG00000020741	Cluh	12.0875	5.30961	RE	inactive	6.77787	2.27653	-0.346832	8.3574	2.35187	0.125133	0.977103	loss	0.178625	9	4
ENSMUSG00000032905	Atg12	14.525	6.4404	inactive	inactive	8.08462	2.2553	-0.33171	4.74099	2.5746	0.108591	0.922336	loss	0.180193	10	4
ENSMUSG00000015488	Cacfd1	7.34534	2.81518	RE	inactive	4.53016	2.60919	-0.345321	4.80381	2.2722	0.131713	0.986519	loss	0.181599	5	2
ENSMUSG00000075376	Rc3h2	11.6433	5.79935	RE	inactive	5.84395	2.00769	0.167326	6.1648	0.731028	0.39255	1	loss	0.182238	8	4
ENSMUSG00000020087	Tysnd1	11.0859	4.38278	inactive	inactive	6.70316	2.52943	-0.39312	5.76902	1.53954	0.214686	1	loss	0.182238	8	3
ENSMUSG00000025075	Habp2	5.5132	0	inactive	#N/A	5.5132	5.5132	-0.356759	7.0425	2.86919	0.0902902	0.874354	loss	0.182499	4	0
ENSMUSG00000024782	Ak3	8.52894	1.43953	inactive	inactive	7.08942	5.92482	-0.3021	8.27598	1.23948	0.265571	1	loss	0.184741	6	1
ENSMUSG00000025980	Hspd1	8.95121	4.39359	RE	inactive	4.55763	2.03734	-0.307618	8.49093	2.42453	0.119449	0.9649	loss	0.187347	6	3
ENSMUSG00000030382	Slc27a5	4.80323	0	RE	#N/A	4.80323	4.80323	-0.385366	9.42701	1.55787	0.211978	1	loss	0.191024	3	0
ENSMUSG00000048967	Yjefn3	11.1389	4.52639	RE	inactive	6.61251	2.46088	-1.05216	-1.28486	3.76291	0.0524012	0.702416	loss	0.193225	8	3
ENSMUSG00000026895	Ndufa8	4.27924	0	RE	#N/A	4.27924	4.27924	-0.313545	5.28148	1.28067	0.257774	1	loss	0.196382	3	0
ENSMUSG00000023224	Serping1	5.77291	0	RE	#N/A	5.77291	5.77291	0.109824	8.87291	0.189739	0.663134	1	loss	0.201344	4	0
ENSMUSG00000021594	Srd5a1	5.72707	1.46887	inactive	inactive	4.2582	3.89896	-0.596972	4.64214	2.68626	0.101217	0.894885	loss	0.201958	4	1
ENSMUSG00000073676	Hspe1	8.95121	4.39359	RE	inactive	4.55763	2.03734	-0.380066	6.28304	2.63689	0.104407	0.904382	loss	0.204084	6	3
ENSMUSG00000045876	Pcdhb8	9.05501	1.40952	inactive	RE	7.64549	6.42419	1.39614	-1.18946	6.81728	0.00902798	0.293247	loss	0.204899	6	1
ENSMUSG00000067370	B3galt4	5.91245	1.4628	RE	inactive	4.44965	4.04188	0.731161	-0.379773	4.27962	0.038572	0.616963	loss	0.205534	4	1
ENSMUSG00000034781	Gna11	10.3724	1.43314	RE	inactive	8.9393	7.23754	-0.284717	5.57775	1.74359	0.186684	1	loss	0.213763	7	1
ENSMUSG00000020440	Arf5	5.93421	0	RE	#N/A	5.93421	5.93421	-0.094436	6.23041	0.0920656	0.761567	1	loss	0.218502	4	0
ENSMUSG00000003198	Zfp959	11.5434	4.03656	inactive	inactive	7.50685	2.85971	-0.246139	2.79512	0.858618	0.354126	1	loss	0.226852	8	3
ENSMUSG00000049532	Sall2	6.14344	0	inactive	#N/A	6.14344	6.14344	0.533265	0.726732	3.03111	0.0816819	0.842929	loss	0.229267	4	0
ENSMUSG00000028426	Rad23b	9.96652	1.41185	inactive	inactive	8.55466	7.05917	-0.237308	7.22294	1.47231	0.224981	1	loss	0.230112	7	1
ENSMUSG00000018752	Tnfsfm13	4.23669	0	RE	#N/A	4.23669	4.23669	0.959326	2.52367	5.68767	0.0170845	0.413113	loss	0.233035	3	0
ENSMUSG00000022305	Lrp12	11.0623	2.82988	RE	inactive	8.23246	3.90911	0.547303	3.06077	3.70802	0.0541515	0.71553	loss	0.234822	8	2
ENSMUSG00000055409	Nell1	4.20892	0	inactive	#N/A	4.20892	4.20892	4.06779	-3.35845	9.74858	0.00179461	0.106661	loss	0.236036	3	0
ENSMUSG00000044018	Mrpl50	4.08967	0	RE	#N/A	4.08967	4.08967	-0.160726	5.32712	0.607407	0.435766	1	loss	0.23695	3	0
ENSMUSG00000087444	Gm5475	4.30741	0	RE	#N/A	4.30741	4.30741	0.244156	-3.04075	0.0811303	0.775771	1	loss	0.238658	3	0
ENSMUSG00000047368	Abhd17b	8.00128	0	inactive	#N/A	8.00128	8.00128	-0.258081	4.21151	0.723986	0.39484	1	loss	0.253705	6	0
ENSMUSG00000003948	Mmd	9.88691	4.49427	RE	inactive	5.39264	2.19989	-0.333529	7.32636	1.77323	0.182983	1	loss	0.253784	7	3
ENSMUSG00000041237	Pklr	7.93878	3.41698	inactive	inactive	4.52179	2.32333	-0.335993	7.03404	1.65218	0.198663	1	loss	0.262878	5	2
ENSMUSG00000049694	BC048671	6.00441	0	inactive	#N/A	6.00441	6.00441	1.0148	-2.7033	2.38649	0.122388	0.974465	loss	0.266853	4	0
ENSMUSG00000037997	Parp11	10.1541	4.71562	inactive	inactive	5.43849	2.15329	0.137654	3.88744	0.179249	0.672019	1	loss	0.270965	7	3
ENSMUSG00000035757	Selenoo	4.2312	0	RE	#N/A	4.2312	4.2312	-0.331744	6.20548	1.04241	0.307262	1	loss	0.274197	3	0
ENSMUSG00000036306	Lzts1	10.9239	2.98003	inactive	inactive	7.94386	3.6657	0.852947	0.535824	1.74356	0.186689	1	loss	0.27476	8	2
ENSMUSG00000048856	Slc25a47	5.66337	0	RE	#N/A	5.66337	5.66337	-0.396945	8.12361	2.1945	0.138505	0.986802	loss	0.275014	4	0
ENSMUSG00000031701	Dnaja2	9.84783	4.22108	inactive	inactive	5.62676	2.33301	-0.207758	6.30925	1.17361	0.278661	1	loss	0.27631	7	3
ENSMUSG00000020238	Ncln	7.47731	2.92473	RE	inactive	4.55258	2.55658	-0.218945	5.84254	0.924158	0.336385	1	loss	0.276528	5	2
ENSMUSG00000060600	Eno3	14.4511	7.05712	RE	inactive	7.39402	2.04774	-0.852956	1.91381	3.28165	0.0700584	0.802738	loss	0.280864	11	5
ENSMUSG00000030224	Strap	6.85931	1.45171	RE	inactive	5.4076	4.72498	-0.173238	6.59047	0.415086	0.519399	1	loss	0.281529	5	1
ENSMUSG00000068349	Gml	8.85146	1.36678	inactive	inactive	7.48468	6.47613	2.52832	-3.4154	6.08452	0.0136371	0.366772	loss	0.282683	6	1
ENSMUSG00000026894	Morn5	4.27924	0	RE	#N/A	4.27924	4.27924	0.55159	-3.78308	0.195258	0.658576	1	loss	0.285064	3	0
ENSMUSG00000024992	Pde6c	11.5667	5.35184	inactive	inactive	6.21484	2.16125	-0.999072	-0.876537	3.37034	0.0663802	0.788751	loss	0.286589	7	3
ENSMUSG00000031791	Tmem38a	8.29739	0	RE	#N/A	8.29739	8.29739	-0.557744	1.3522	1.64609	0.199492	1	loss	0.286785	6	0
ENSMUSG00000023243	Kcnk5	16.0354	7.91824	inactive	inactive	8.11714	2.02512	-0.670114	5.1205	1.82012	0.1773	1	loss	0.293468	11	5
ENSMUSG00000029635	Cdk8	7.31905	1.67915	RE	inactive	5.63989	4.35877	-0.233743	5.21543	1.74438	0.186585	1	loss	0.312764	5	1
ENSMUSG00000022827	Rabl3	9.71651	4.23374	RE	inactive	5.48277	2.29502	-0.290835	3.87578	1.50773	0.219486	1	loss	0.317748	7	3
ENSMUSG00000041958	Pigs	5.57058	1.4106	RE	inactive	4.15999	3.9491	-0.252348	4.24759	1.11734	0.290491	1	loss	0.31843	4	1
ENSMUSG00000018417	Myo1b	15.1406	7.23268	inactive	inactive	7.9079	2.09336	-0.401056	8.10087	2.51637	0.11267	0.936835	loss	0.324216	11	5
ENSMUSG00000002897	Il17ra	5.42592	0	inactive	#N/A	5.42592	5.42592	0.256523	4.79162	1.52952	0.216184	1	loss	0.324734	4	0
ENSMUSG00000054604	Cggbp1	8.2504	3.16098	inactive	inactive	5.08943	2.61008	-0.240378	6.12847	1.11249	0.291541	1	loss	0.326041	6	2
ENSMUSG00000078630	Tomt	16.0693	1.54242	inactive	inactive	14.5269	10.4182	-0.0682029	-1.86558	0.013156	0.908683	1	loss	0.326594	11	1
ENSMUSG00000022505	Emp2	9.33237	4.27125	inactive	inactive	5.06112	2.18493	0.665459	4.66391	4.96378	0.0258836	0.51118	loss	0.327012	7	3
ENSMUSG00000028042	Zbtb7b	12.0113	5.75459	RE	inactive	6.25672	2.08726	-0.303453	6.08205	2.83056	0.0924861	0.879886	loss	0.332173	8	4
ENSMUSG00000037646	Vps13b	9.36433	0	inactive	#N/A	9.36433	9.36433	0.191186	6.92919	1.01887	0.312788	1	loss	0.333828	7	0
ENSMUSG00000006717	Acot13	8.96619	4.42023	RE	inactive	4.54596	2.02845	-0.0605852	4.57403	0.048185	0.826252	1	loss	0.349034	6	3
ENSMUSG00000031605	Klhl2	8.63321	2.87633	inactive	inactive	5.75688	3.00147	-0.283446	4.8433	2.37399	0.123371	0.974922	loss	0.351496	6	2
ENSMUSG00000051469	Zfp24	6.69123	0	RE	#N/A	6.69123	6.69123	-0.218561	5.069	0.862267	0.353105	1	loss	0.352378	5	0
ENSMUSG00000029388	Eif2b1	8.01243	1.24006	inactive	inactive	6.77237	6.46133	-0.0855696	3.93456	0.0854191	0.770084	1	loss	0.353957	6	1
ENSMUSG00000104063	Pcdhgb7	14.6294	7.24866	inactive	inactive	7.38077	2.01823	0.379253	0.484172	1.41939	0.233503	1	loss	0.354191	10	5
ENSMUSG00000032469	Dbr1	10.0516	4.63543	inactive	inactive	5.41619	2.16843	-0.278521	2.78223	1.06658	0.30172	1	loss	0.356333	7	3
ENSMUSG00000028343	Erp44	11.7366	4.44939	inactive	inactive	7.2872	2.6378	-0.240435	5.93568	1.80833	0.178709	1	loss	0.35869	8	3
ENSMUSG00000000938	Hoxa10	4.12502	0	RE	#N/A	4.12502	4.12502	#N/A	#N/A	#N/A	#N/A	#N/A	loss	0.363065	3	0
ENSMUSG00000047141	Zfp654	8.2504	3.16098	inactive	inactive	5.08943	2.61008	-0.232338	4.60665	1.39861	0.236956	1	loss	0.365318	6	2
ENSMUSG00000020453	Patz1	4.35738	0	inactive	#N/A	4.35738	4.35738	0.419977	2.97007	2.07245	0.14998	1	loss	0.367109	3	0
ENSMUSG00000024785	Rcl1	8.61769	4.12218	RE	inactive	4.49552	2.09057	-0.229111	6.41427	0.938301	0.332715	1	loss	0.37003	6	3
ENSMUSG00000030413	Pglyrp1	8.02902	3.4851	inactive	inactive	4.54392	2.30381	0.79784	-0.820676	1.83223	0.175865	1	loss	0.370669	5	2
ENSMUSG00000059908	Mug1	4.36008	0	inactive	#N/A	4.36008	4.36008	0.386461	11.7152	1.5423	0.214276	1	loss	0.372072	3	0
ENSMUSG00000068246	Apol9b	16.7656	8.32946	RE	inactive	8.4361	2.0128	-0.598981	5.98666	2.50397	0.11356	0.940482	loss	0.372265	11	5
ENSMUSG00000050423	Ppp1r3g	7.41043	3.02425	RE	inactive	4.38618	2.45034	-0.85292	0.42169	3.64666	0.0561818	0.728546	loss	0.373767	5	2
ENSMUSG00000045314	Sowahb	7.263	1.42583	RE	inactive	5.83716	5.09387	-0.228692	2.65211	0.566999	0.451454	1	loss	0.375908	5	1
ENSMUSG00000023030	Slc11a2	4.30741	0	RE	#N/A	4.30741	4.30741	0.300314	5.68732	1.62349	0.202606	1	loss	0.376346	3	0
ENSMUSG00000013822	Elof1	4.89693	0	RE	#N/A	4.89693	4.89693	-0.143414	4.57387	0.225724	0.634713	1	loss	0.379353	3	0
ENSMUSG00000033813	Tcea1	7.78559	0	RE	#N/A	7.78559	7.78559	-0.13646	5.99777	0.429613	0.512179	1	loss	0.38022	5	0
ENSMUSG00000030244	Gys2	7.22843	1.54188	inactive	inactive	5.68655	4.68806	-0.276425	6.58575	0.780903	0.376865	1	loss	0.381897	5	1
ENSMUSG00000050014	Apol10b	6.55863	1.30005	inactive	inactive	5.25858	5.04492	-0.655077	1.70205	1.10976	0.292134	1	loss	0.382519	5	1
ENSMUSG00000050505	Pcdh20	5.70425	1.32501	inactive	RE	4.37924	4.30505	-0.211701	-3.09969	0.0647994	0.799065	1	loss	0.38395	4	1
ENSMUSG00000038240	Pdss2	9.45821	2.69888	inactive	inactive	6.75933	3.50449	-0.25493	3.83707	1.2764	0.25857	1	loss	0.388936	7	2
ENSMUSG00000075006	Gm10799	6.5018	0	RE	#N/A	6.5018	6.5018	#N/A	#N/A	#N/A	#N/A	#N/A	loss	0.389561	5	0
ENSMUSG00000025139	Tollip	7.14233	3.09776	inactive	inactive	4.04457	2.30564	-0.170808	6.03221	0.562517	0.453248	1	loss	0.390427	5	2
ENSMUSG00000019731	Slc35e1	16.4004	4.4905	inactive	inactive	11.9099	3.65225	-0.190021	5.92222	0.687808	0.406911	1	loss	0.392641	11	3
ENSMUSG00000042121	Ssh1	5.46206	1.37733	inactive	inactive	4.08473	3.96568	0.347783	4.91584	2.02109	0.155127	1	loss	0.392845	4	1
ENSMUSG00000073889	Il11ra1	24.5783	4.5667	inactive	inactive	20.0116	5.38207	-0.509436	4.78985	2.38116	0.122806	0.974846	loss	0.394528	17	3
ENSMUSG00000021785	Ngly1	4.07225	0	RE	#N/A	4.07225	4.07225	-0.216787	5.43117	1.32267	0.250113	1	loss	0.397562	3	0
ENSMUSG00000024579	Pcyox1l	4.17632	0	RE	#N/A	4.17632	4.17632	0.501665	1.03583	1.69423	0.193044	1	loss	0.404545	3	0
ENSMUSG00000029591	Ung	4.23316	0	RE	#N/A	4.23316	4.23316	0.413554	2.52952	2.29445	0.129837	0.985202	loss	0.416356	3	0
ENSMUSG00000034748	Sirt6	9.00866	0	RE	#N/A	9.00866	9.00866	0.304312	1.6286	1.40499	0.235891	1	loss	0.421323	6	0
ENSMUSG00000022863	Btg3	5.71096	1.37213	inactive	inactive	4.33883	4.1621	0.382239	-0.486469	0.495744	0.481376	1	loss	0.421689	4	1
ENSMUSG00000030663	1110004F10Rik	17.0788	7.94627	inactive	inactive	9.13256	2.14929	-0.113539	4.57679	0.227108	0.633676	1	loss	0.423674	13	6
ENSMUSG00000029432	Nipsnap2	20.0104	8.85261	inactive	inactive	11.1578	2.2604	-0.209332	3.50663	0.656641	0.417748	1	loss	0.427293	15	7
ENSMUSG00000033938	Ndufb7	4.98573	0	RE	#N/A	4.98573	4.98573	-0.357656	4.06576	1.88312	0.16998	1	loss	0.429165	3	0
ENSMUSG00000029103	Lrpap1	4.28152	0	inactive	#N/A	4.28152	4.28152	-0.275831	4.66448	2.3278	0.127081	0.977103	loss	0.43234	3	0
ENSMUSG00000079022	Col22a1	5.44285	0	inactive	#N/A	5.44285	5.44285	0.0800771	-0.267515	0.0194548	0.889071	1	loss	0.44104	4	0
ENSMUSG00000029366	Dck	7.38258	3.0733	RE	inactive	4.30928	2.40217	0.449331	3.16056	2.05626	0.151582	1	loss	0.443798	5	2
ENSMUSG00000036078	Sigmar1	6.09418	0	RE	#N/A	6.09418	6.09418	-0.571404	6.61497	3.69221	0.054667	0.719005	loss	0.472244	4	0
ENSMUSG00000014980	Tsen15	13.7117	2.65067	inactive	inactive	11.061	5.1729	-0.309201	2.46546	1.67544	0.195532	1	loss	0.475438	10	2
ENSMUSG00000039682	Lap3	10.887	4.5341	RE	inactive	6.35294	2.40115	-0.216147	7.84682	1.04232	0.307283	1	loss	0.479183	7	3
ENSMUSG00000025608	Podxl	17.0843	7.41053	inactive	inactive	9.6738	2.30541	-0.20621	3.77411	0.684675	0.407981	1	loss	0.48182	12	5
ENSMUSG00000029373	Pf4	4.2953	0	inactive	#N/A	4.2953	4.2953	0.641234	-0.16884	2.08963	0.148302	1	loss	0.490248	3	0
ENSMUSG00000028444	Cntfr	24.5783	4.5667	inactive	inactive	20.0116	5.38207	0.125934	1.92486	0.116027	0.733384	1	loss	0.493484	17	3
ENSMUSG00000039623	Ap5z1	7.09607	2.92973	RE	inactive	4.16634	2.42209	0.149958	3.57363	0.52875	0.467133	1	loss	0.500114	5	2
ENSMUSG00000044627	Swi5	5.9592	1.46828	RE	inactive	4.49092	4.05862	-0.281331	5.39837	1.99725	0.157585	1	loss	0.503123	4	1
ENSMUSG00000019820	Utrn	7.42133	2.86296	inactive	inactive	4.55837	2.59219	0.0647435	6.67636	0.0897775	0.76446	1	loss	0.505418	5	2
ENSMUSG00000048218	Amigo2	5.83893	0	RE	#N/A	5.83893	5.83893	-0.160949	3.54812	0.448352	0.503119	1	loss	0.505619	4	0
ENSMUSG00000035919	Bbs9	5.76629	0	inactive	#N/A	5.76629	5.76629	0.234925	2.73006	1.0702	0.300901	1	loss	0.51045	4	0
ENSMUSG00000044600	Smim7	8.29739	0	RE	#N/A	8.29739	8.29739	-0.125273	5.48202	0.193325	0.660163	1	loss	0.514074	6	0
ENSMUSG00000028525	Pde4b	4.40767	0	inactive	#N/A	4.40767	4.40767	0.271378	4.75634	1.77051	0.183319	1	loss	0.514335	3	0
ENSMUSG00000035958	Tdp2	8.96619	4.42023	RE	inactive	4.54596	2.02845	-0.087002	4.19999	0.123086	0.725711	1	loss	0.52415	6	3
ENSMUSG00000036073	Galt	6.09418	0	RE	#N/A	6.09418	6.09418	-0.441694	4.89447	2.94287	0.0862574	0.864055	loss	0.525364	4	0
ENSMUSG00000001150	Mcm3ap	8.21503	1.48441	inactive	inactive	6.73063	5.53422	0.249149	5.33007	1.42982	0.231794	1	loss	0.525569	6	1
ENSMUSG00000030353	Tead4	4.35375	0	inactive	#N/A	4.35375	4.35375	0.433865	-0.361878	1.40944	0.235149	1	loss	0.525871	3	0
ENSMUSG00000004364	Cul3	16.2983	0	inactive	#N/A	16.2983	16.2983	-0.136416	6.01839	0.622212	0.430226	1	loss	0.526169	12	0
ENSMUSG00000044250	Pced1b	5.83893	0	RE	#N/A	5.83893	5.83893	0.354197	1.58638	1.14366	0.284881	1	loss	0.526846	4	0
ENSMUSG00000049285	Mblac1	5.62375	0	RE	#N/A	5.62375	5.62375	0.664945	0.195725	2.55607	0.109871	0.926312	loss	0.529368	4	0
ENSMUSG00000035329	Fbxo33	7.04053	1.27153	RE	inactive	5.769	5.53705	-0.169499	4.22676	0.52486	0.468776	1	loss	0.531005	5	1
ENSMUSG00000024875	Yif1a	5.55028	1.54453	inactive	inactive	4.00574	3.59349	-0.136027	5.05503	0.280341	0.596478	1	loss	0.532731	4	1
ENSMUSG00000035000	Dpp4	10.4119	4.39965	RE	inactive	6.01227	2.36653	-0.241937	7.48655	1.5848	0.208071	1	loss	0.536383	7	3
ENSMUSG00000068167	Csnka2ip	5.02908	0	inactive	#N/A	5.02908	5.02908	#N/A	#N/A	#N/A	#N/A	#N/A	loss	0.540015	3	0
ENSMUSG00000030842	Lamtor1	16.0693	1.54242	inactive	inactive	14.5269	10.4182	-0.192051	4.73974	1.16651	0.28012	1	loss	0.540516	11	1
ENSMUSG00000109238	Gm35060	9.99759	4.14716	inactive	inactive	5.85043	2.41071	-0.318969	-3.3882	0.0830691	0.773181	1	loss	0.546277	7	3
ENSMUSG00000025348	Itga7	7.90578	1.42968	RE	inactive	6.4761	5.52976	-0.158413	3.17	0.376426	0.539522	1	loss	0.547381	5	1
ENSMUSG00000033530	Ttc7b	9.27216	0	RE	#N/A	9.27216	9.27216	-0.270408	4.22575	1.83656	0.175355	1	loss	0.548516	7	0
ENSMUSG00000031591	Asah1	6.14153	0	inactive	#N/A	6.14153	6.14153	0.388038	5.4838	2.0939	0.147888	1	loss	0.549147	4	0
ENSMUSG00000057967	Fgf18	6.25864	1.56118	inactive	RE	4.69745	4.00891	0.733905	-3.35347	0.668323	0.413637	1	loss	0.550599	4	1
ENSMUSG00000054986	Sec14l3	4.29425	0	inactive	#N/A	4.29425	4.29425	-0.35968	-3.26438	0.118606	0.730551	1	loss	0.558826	3	0
ENSMUSG00000022664	Slc35a5	5.57029	0	RE	#N/A	5.57029	5.57029	-0.142459	4.66168	0.390763	0.531899	1	loss	0.559107	4	0
ENSMUSG00000071644	Eef1g	8.62979	4.22172	inactive	inactive	4.40807	2.04414	0.192613	6.13988	1.03027	0.310095	1	loss	0.559107	6	3
ENSMUSG00000026586	Prrx1	5.46496	1.4031	inactive	inactive	4.06186	3.89492	0.651144	1.09748	2.59149	0.10744	0.916788	loss	0.564256	4	1
ENSMUSG00000041132	N4bp2l1	10.6274	4.99256	inactive	inactive	5.6348	2.12864	-0.328321	5.74196	1.96206	0.161294	1	loss	0.566353	7	3
ENSMUSG00000074735	Gm21994	7.36149	2.65068	inactive	inactive	4.71081	2.77721	0.0507964	-0.254803	0.0199543	0.887665	1	loss	0.573055	5	2
ENSMUSG00000026510	Trp53bp2	7.50525	2.73312	RE	inactive	4.77213	2.74604	-0.185801	4.38659	0.869156	0.351189	1	loss	0.579066	5	2
ENSMUSG00000038203	Hoxa13	9.37034	4.09972	RE	inactive	5.27062	2.2856	-0.683953	-3.74022	0.32351	0.569506	1	loss	0.580312	7	3
ENSMUSG00000044581	4932415D10Rik	5.72578	0	inactive	#N/A	5.72578	5.72578	-0.472227	-3.51057	0.135266	0.713033	1	loss	0.581618	4	0
ENSMUSG00000026610	Esrrg	7.54435	3.00437	RE	inactive	4.53998	2.51112	-0.587614	3.28943	4.71101	0.0299701	0.550484	loss	0.58214	5	2
ENSMUSG00000033147	Slc22a15	7.43523	1.48341	inactive	inactive	5.95182	5.01225	-0.25136	3.87442	1.52226	0.217277	1	loss	0.596871	5	1
ENSMUSG00000041846	Ppp4r3a	8.34794	1.52743	RE	inactive	6.8205	5.46533	-0.249408	6.40288	1.98366	0.159005	1	loss	0.596871	6	1
ENSMUSG00000038503	Mesd	14.7395	7.07497	inactive	inactive	7.66457	2.08334	-0.27178	4.70379	1.72897	0.188542	1	loss	0.597382	11	5
ENSMUSG00000003746	Man1a	27.4226	12.5236	inactive	inactive	14.899	2.18967	-0.176768	8.40887	0.536303	0.463969	1	loss	0.597521	20	9
ENSMUSG00000031641	Cbr4	5.39897	0	RE	#N/A	5.39897	5.39897	-0.0201154	4.68311	0.00393393	0.949989	1	loss	0.597563	4	0
ENSMUSG00000057522	Spop	10.9519	4.06038	RE	inactive	6.8915	2.69725	-0.13781	6.83465	0.329699	0.565836	1	loss	0.597563	8	3
ENSMUSG00000004462	Tbccd1	7.81478	1.31721	RE	RE	6.49756	5.93282	-0.281448	4.61697	1.76351	0.184188	1	loss	0.605047	6	1
ENSMUSG00000032363	Adamts7	7.24937	1.82466	RE	inactive	5.42472	3.97301	-0.266898	3.9827	0.667601	0.413889	1	loss	0.606063	5	1
ENSMUSG00000032051	Fdx1	9.78369	4.26884	RE	inactive	5.51485	2.29189	-0.0587685	5.91884	0.053371	0.817298	1	loss	0.606966	7	3
ENSMUSG00000116378	Gcat	10.1944	0	inactive	#N/A	10.1944	10.1944	-2.26747	-1.74413	1.85494	0.17321	1	loss	0.608629	7	0
ENSMUSG00000026893	Gca	5.59476	0	inactive	#N/A	5.59476	5.59476	0.242833	2.69469	0.797699	0.371782	1	loss	0.612837	4	0
ENSMUSG00000026659	Dusp12	13.6411	6.00784	inactive	inactive	7.63329	2.27055	-0.0481376	3.92472	0.0185166	0.891761	1	loss	0.613923	9	4
ENSMUSG00000026409	Pfkfb2	7.14236	2.77024	RE	inactive	4.37212	2.57825	-0.210929	4.55745	0.852456	0.355858	1	loss	0.617094	5	2
ENSMUSG00000036114	Rpp25l	8.68842	1.62683	RE	inactive	7.06159	5.3407	-0.339901	3.49369	1.69962	0.192337	1	loss	0.617095	5	1
ENSMUSG00000038215	Cep44	8.92589	3.11954	RE	RE	5.80635	2.86128	-0.388594	3.73078	3.06084	0.0802003	0.838586	loss	0.618647	6	2
ENSMUSG00000001687	Ubl3	7.1879	2.87737	inactive	inactive	4.31054	2.49808	-0.0434099	6.43606	0.0434816	0.834821	1	loss	0.619186	5	2
ENSMUSG00000042043	Tbca	5.85508	1.38097	RE	inactive	4.47411	4.23984	-0.0929044	4.82367	0.221522	0.637882	1	loss	0.619441	4	1
ENSMUSG00000029780	Nt5c3	7.00146	1.35126	RE	inactive	5.6502	5.18143	-0.135723	4.34395	0.308596	0.578543	1	loss	0.620408	5	1
ENSMUSG00000030091	Nup210	4.78561	0	inactive	#N/A	4.78561	4.78561	-0.312393	5.35365	1.51707	0.218063	1	loss	0.620841	3	0
ENSMUSG00000024780	Cdc37l1	5.4779	1.35398	RE	inactive	4.12392	4.04578	-0.294891	5.91015	2.76326	0.0964513	0.887456	loss	0.628732	4	1
ENSMUSG00000029833	Trim24	18.6054	4.29262	RE	inactive	14.3128	4.33427	-0.301566	6.07802	1.47963	0.223833	1	loss	0.630765	14	3
ENSMUSG00000056379	Taar1	10.7885	3.29125	RE	RE	7.49727	3.27794	1.20753	-3.88811	1.22598	0.26819	1	loss	0.630765	7	2
ENSMUSG00000018068	Ints2	7.91243	0	inactive	#N/A	7.91243	7.91243	0.105996	3.83529	0.182533	0.669206	1	loss	0.630765	6	0
ENSMUSG00000020990	Cdkl1	4.37391	0	RE	#N/A	4.37391	4.37391	0.399089	-1.13314	1.00659	0.315722	1	loss	0.630765	3	0
ENSMUSG00000068600	Gml2	8.85146	1.36678	inactive	inactive	7.48468	6.47613	#N/A	#N/A	#N/A	#N/A	#N/A	loss	0.630765	6	1
ENSMUSG00000024238	Zeb1	9.52419	2.91691	RE	inactive	6.60728	3.26517	-0.0106019	5.21402	0.000472065	0.982666	1	loss	0.630765	7	2
ENSMUSG00000063704	Mapk15	5.82036	1.41356	RE	inactive	4.4068	4.11752	-0.776515	2.93749	2.84411	0.0917094	0.878147	loss	0.631275	4	1
ENSMUSG00000001750	Tcirg1	5.75192	1.49345	RE	inactive	4.25847	3.85143	0.127149	5.70988	0.240073	0.624154	1	loss	0.633126	4	1
ENSMUSG00000095304	Plac9	8.31192	1.33504	inactive	inactive	6.97688	6.22596	0.167105	-1.43575	0.0482474	0.826142	1	loss	0.635554	6	1
ENSMUSG00000032985	5730522E02Rik	6.06874	1.48746	inactive	inactive	4.58128	4.07993	0.197377	0.459351	0.216894	0.641417	1	loss	0.637282	4	1
ENSMUSG00000015850	Adamtsl4	5.97784	1.60815	SE	inactive	4.36969	3.71721	-0.504421	1.88887	1.59953	0.20597	1	loss	0.641679	4	1
ENSMUSG00000057835	Zfp119a	9.85567	4.29037	inactive	inactive	5.5653	2.29716	-0.157848	2.3951	0.380948	0.537096	1	loss	0.644374	7	3
ENSMUSG00000028484	Psip1	5.45091	1.3742	RE	inactive	4.07671	3.9666	-0.00927929	4.57731	0.0027601	0.958101	1	loss	0.644731	4	1
ENSMUSG00000038836	Agbl3	17.2005	8.55264	RE	inactive	8.64787	2.01114	-0.205422	2.26491	0.437624	0.508272	1	loss	0.644731	12	6
ENSMUSG00000038206	Fbxo8	7.38511	3.21639	RE	inactive	4.16872	2.29609	-0.198834	5.45624	1.08232	0.298179	1	loss	0.644731	5	2
ENSMUSG00000033126	Ybey	8.21503	1.48441	inactive	inactive	6.73063	5.53422	-0.332542	2.40999	1.78433	0.181619	1	loss	0.644731	6	1
ENSMUSG00000053861	Gm9925	5.39483	1.33887	inactive	inactive	4.05595	4.02937	1.78864	-3.83791	2.23831	0.134628	0.986519	loss	0.644731	4	1
ENSMUSG00000027331	Knstrn	8.02979	2.79737	RE	inactive	5.23242	2.87048	0.38012	0.649759	0.797822	0.371745	1	loss	0.645186	6	2
ENSMUSG00000051910	Sox6	17.0788	7.94627	inactive	inactive	9.13256	2.14929	-0.426212	4.79102	3.95197	0.0468165	0.662137	loss	0.646524	13	6
ENSMUSG00000042138	Msantd2	6.72254	2.62728	inactive	inactive	4.09526	2.55875	0.177993	2.60754	0.510163	0.475068	1	loss	0.64934	5	2
ENSMUSG00000078578	Ube2d3	10.6675	4.07699	inactive	inactive	6.59051	2.61652	-0.135577	7.80089	0.51461	0.47315	1	loss	0.654112	8	3
ENSMUSG00000040543	Pitpnm3	13.8867	4.2149	inactive	inactive	9.67177	3.29466	0.543484	-0.931067	0.838039	0.359958	1	loss	0.66631	10	3
ENSMUSG00000051379	Flrt3	15.3763	2.55041	inactive	inactive	12.8259	6.02895	1.05543	-0.991032	3.23608	0.0720328	0.808352	loss	0.666965	12	2
ENSMUSG00000051124	Gimap9	8.02559	1.35526	RE	inactive	6.67034	5.92183	-0.242886	3.34739	1.14609	0.284369	1	loss	0.66889	6	1
ENSMUSG00000029759	Pon3	13.4159	5.89846	RE	inactive	7.51748	2.27448	-0.108703	6.55286	0.218325	0.64032	1	loss	0.668935	9	4
ENSMUSG00000032239	Rp9	4.32685	0	inactive	#N/A	4.32685	4.32685	-0.107929	4.19177	0.276017	0.599324	1	loss	0.669854	3	0
ENSMUSG00000028331	Trmo	4.30083	0	inactive	#N/A	4.30083	4.30083	0.388516	1.41309	1.74103	0.187008	1	loss	0.673792	3	0
ENSMUSG00000021285	Ppp1r13b	8.76127	1.55608	inactive	inactive	7.20519	5.63035	-0.101644	3.77381	0.174345	0.676279	1	loss	0.676614	6	1
ENSMUSG00000040640	Erc2	11.8866	5.02046	RE	inactive	6.8661	2.36762	0.592271	2.83567	0.989037	0.319978	1	loss	0.679314	9	4
ENSMUSG00000015120	Ube2i	5.51769	1.37966	RE	inactive	4.13803	3.99931	-0.0853171	5.50929	0.216629	0.641621	1	loss	0.681969	4	1
ENSMUSG00000038909	Kat7	7.03856	2.80247	RE	inactive	4.23609	2.51156	-0.113774	4.89455	0.245996	0.619909	1	loss	0.686012	5	2
ENSMUSG00000038351	Sgsm2	11.5368	3.06909	RE	inactive	8.46774	3.75904	-0.173614	3.93567	0.488551	0.484574	1	loss	0.686058	8	2
ENSMUSG00000020454	Eif4enif1	7.58854	3.35192	RE	inactive	4.23662	2.26394	0.206914	4.60069	1.03288	0.309482	1	loss	0.690912	5	2
ENSMUSG00000020135	Apc2	12.0001	5.90765	inactive	inactive	6.09248	2.03129	-0.212113	0.237052	0.252195	0.615534	1	loss	0.691344	8	4
ENSMUSG00000038463	Olfml2b	6.80576	0	inactive	#N/A	6.80576	6.80576	0.586184	0.0319848	2.09164	0.148107	1	loss	0.691402	5	0
ENSMUSG00000026199	Ankzf1	14.301	6.77294	RE	inactive	7.52808	2.11149	-0.185219	3.90086	1.0283	0.310559	1	loss	0.699929	10	5
ENSMUSG00000032116	Stt3a	5.68968	1.34963	RE	inactive	4.34005	4.21573	-0.15763	7.15174	0.599092	0.438925	1	loss	0.701445	4	1
ENSMUSG00000024773	Atg2a	5.56849	1.45488	RE	inactive	4.11361	3.82746	-0.0777851	5.69668	0.132019	0.716348	1	loss	0.703059	4	1
ENSMUSG00000025893	Kbtbd3	5.32292	0	inactive	#N/A	5.32292	5.32292	0.254775	1.30901	0.887386	0.346187	1	loss	0.703954	4	0
ENSMUSG00000042496	Prdm10	21.1285	10.0362	RE	inactive	11.0923	2.10523	-0.305812	3.54619	1.6253	0.202355	1	loss	0.709104	15	7
ENSMUSG00000035311	Gnptab	11.3136	5.65592	RE	inactive	5.65768	2.00031	0.237162	4.35677	0.759575	0.383461	1	loss	0.715125	7	3
ENSMUSG00000066571	Garre1	9.57682	1.7285	inactive	inactive	7.84833	5.54055	0.0834972	4.91135	0.102408	0.748959	1	loss	0.717717	6	1
ENSMUSG00000030302	Atp2b2	7.59342	0	inactive	#N/A	7.59342	7.59342	-0.34167	3.57207	1.40934	0.235166	1	loss	0.71885	6	0
ENSMUSG00000040296	Ddx58	13.6737	1.65835	inactive	inactive	12.0154	8.24535	0.172243	5.38878	0.622813	0.430004	1	loss	0.722703	10	1
ENSMUSG00000039463	Slc9a8	32.0528	0	inactive	#N/A	32.0528	32.0528	-0.0758034	5.33689	0.185752	0.666476	1	loss	0.725043	21	0
ENSMUSG00000021260	Hhipl1	12.7381	5.81944	inactive	inactive	6.91863	2.18888	0.341535	1.25575	0.995082	0.318503	1	loss	0.730139	9	4
ENSMUSG00000047496	Rnf152	8.47592	4.13694	inactive	inactive	4.33898	2.04884	-0.257334	5.47886	1.28653	0.256689	1	loss	0.730682	6	3
ENSMUSG00000032194	Kank2	7.01588	2.94875	RE	inactive	4.06712	2.37927	0.0131278	5.86924	0.00240063	0.960922	1	loss	0.730682	5	2
ENSMUSG00000035910	Dcdc2a	4.43413	0	inactive	#N/A	4.43413	4.43413	-0.334195	2.35095	1.12362	0.28914	1	loss	0.730682	3	0
ENSMUSG00000030246	Ldhb	5.72873	0	RE	#N/A	5.72873	5.72873	-0.424879	1.79525	0.826093	0.363405	1	loss	0.731585	4	0
ENSMUSG00000089865	Gm44503	4.27807	0	RE	#N/A	4.27807	4.27807	2.4615	-1.89492	2.21669	0.136525	0.986802	loss	0.732987	3	0
ENSMUSG00000032514	Ttc21a	8.47	4.0997	RE	inactive	4.3703	2.06601	1.44053	-2.93351	4.03531	0.0445575	0.653616	loss	0.736556	6	3
ENSMUSG00000029836	Cbx3	5.48206	1.36741	inactive	inactive	4.11465	4.00909	-0.00862583	5.56984	0.00175248	0.966608	1	loss	0.738107	4	1
ENSMUSG00000022285	Ywhaz	6.81292	1.30918	RE	inactive	5.50374	5.20397	0.171817	7.50071	0.702948	0.401795	1	loss	0.738107	5	1
ENSMUSG00000057863	Rpl36	6.71899	2.71169	RE	inactive	4.0073	2.47779	-0.15176	5.39848	0.321525	0.570693	1	loss	0.750882	5	2
ENSMUSG00000071180	Smim15	8.35652	2.72225	RE	inactive	5.63427	3.06971	-0.0857706	4.38353	0.182537	0.669202	1	loss	0.752632	6	2
ENSMUSG00000016526	Dyrk3	7.34521	1.57862	SE	inactive	5.76659	4.65293	0.245607	1.32648	0.520187	0.470762	1	loss	0.753027	5	1
ENSMUSG00000058600	Rpl30	4.11415	0	RE	#N/A	4.11415	4.11415	0.409489	5.95135	2.42741	0.119229	0.964083	loss	0.753504	3	0
ENSMUSG00000025350	Rdh5	8.27252	2.97329	RE	inactive	5.29923	2.78227	-0.199958	3.29251	0.451434	0.501655	1	loss	0.760763	5	2
ENSMUSG00000069270	H2ac6	7.23604	2.86469	RE	inactive	4.37135	2.52594	0.15772	0.540393	0.112398	0.737431	1	loss	0.761491	5	2
ENSMUSG00000030259	Rassf8	7.79248	3.16627	RE	inactive	4.62621	2.46109	-0.0226409	5.65034	0.0132587	0.908329	1	loss	0.76191	5	2
ENSMUSG00000042607	Asb4	4.4011	0	inactive	#N/A	4.4011	4.4011	0.285442	0.417746	0.789375	0.374289	1	loss	0.762016	3	0
ENSMUSG00000069184	Zfp72	6.77484	0	RE	#N/A	6.77484	6.77484	0.292612	2.04942	1.11103	0.291858	1	loss	0.765119	5	0
ENSMUSG00000040774	Cept1	8.55886	4.19744	RE	inactive	4.36142	2.03907	0.0206462	6.40842	0.009086	0.92406	1	loss	0.769184	6	3
ENSMUSG00000043962	Thrap3	7.12118	2.76664	RE	inactive	4.35454	2.57394	0.0399593	6.4918	0.0473006	0.827829	1	loss	0.769186	5	2
ENSMUSG00000048706	Lurap1l	6.98837	2.88151	RE	inactive	4.10686	2.42525	-0.148276	5.55382	0.366756	0.544778	1	loss	0.770186	5	2
ENSMUSG00000044646	Zbtb7c	8.42555	1.43558	inactive	inactive	6.98998	5.8691	-0.325059	1.03804	0.506312	0.47674	1	loss	0.774652	6	1
ENSMUSG00000029345	Tfip11	14.9293	6.264	inactive	inactive	8.66527	2.38334	-0.0583524	4.49773	0.0780458	0.779963	1	loss	0.780197	10	4
ENSMUSG00000048485	Zbtb8b	5.50471	1.35358	RE	inactive	4.15113	4.06677	0.415364	-1.23299	0.794829	0.372644	1	loss	0.780334	4	1
ENSMUSG00000008668	Rps18	5.91245	1.4628	RE	inactive	4.44965	4.04188	1.08119	4.76759	0.750841	0.38621	1	loss	0.783401	4	1
ENSMUSG00000038335	Tsr1	11.5368	3.06909	RE	inactive	8.46774	3.75904	-0.0217818	4.36544	0.00908896	0.924048	1	loss	0.784779	8	2
ENSMUSG00000047446	Arl4a	22.0046	10.6799	inactive	RE	11.3247	2.06037	-0.397461	4.37164	1.8623	0.172359	1	loss	0.788629	15	7
ENSMUSG00000041193	Pla2g5	7.81556	3.5804	inactive	inactive	4.23517	2.18288	-0.369524	-1.64844	0.14356	0.704767	1	loss	0.789517	5	2
ENSMUSG00000027954	Efna1	8.13864	3.42915	RE	inactive	4.70949	2.37337	-0.356069	4.42261	1.35264	0.244818	1	loss	0.790831	5	2
ENSMUSG00000032215	Rsl24d1	8.23504	3.92254	inactive	inactive	4.3125	2.09941	-0.0342584	4.41947	0.0204342	0.886331	1	loss	0.791278	6	3
ENSMUSG00000032715	Trib3	6.7878	2.67236	inactive	inactive	4.11544	2.54	0.392305	2.7751	1.2028	0.272763	1	loss	0.792163	5	2
ENSMUSG00000093803	Ppp2r3d	5.77498	1.38286	RE	inactive	4.39212	4.17611	0.239706	2.7891	0.951992	0.329213	1	loss	0.799456	4	1
ENSMUSG00000068686	Cd59b	6.5018	0	RE	#N/A	6.5018	6.5018	-0.225721	0.487581	0.391404	0.531562	1	loss	0.801632	5	0
ENSMUSG00000068231	Vmn1r43	4.43303	0	inactive	#N/A	4.43303	4.43303	0.495313	1.5587	1.56199	0.211375	1	loss	0.803049	3	0
ENSMUSG00000046909	Tefm	10.4223	2.53842	RE	inactive	7.88386	4.10581	0.00760411	3.20489	0.000923616	0.975755	1	loss	0.804714	8	2
ENSMUSG00000024197	Plin3	4.07397	0	inactive	#N/A	4.07397	4.07397	0.68924	5.2372	6.15762	0.0130847	0.358687	loss	0.805394	3	0
ENSMUSG00000054659	Pm20d2	9.43475	1.37395	inactive	inactive	8.0608	6.86689	-0.00540296	2.43712	0.00040682	0.983908	1	loss	0.808871	7	1
ENSMUSG00000025340	Rabgef1	12.5025	5.6512	RE	inactive	6.85127	2.21236	-0.178263	3.84836	0.884322	0.347021	1	loss	0.810717	9	4
ENSMUSG00000024319	Vps52	5.91245	1.4628	RE	inactive	4.44965	4.04188	-0.329327	4.58706	3.12577	0.0770635	0.829309	loss	0.811789	4	1
ENSMUSG00000039801	Cplane1	4.03529	0	RE	#N/A	4.03529	4.03529	0.197287	4.45099	0.399967	0.527107	1	loss	0.813047	3	0
ENSMUSG00000038102	Trappc11	12.7298	5.82104	RE	inactive	6.90881	2.18687	-0.124948	5.62191	0.236007	0.627105	1	loss	0.81475	9	4
ENSMUSG00000050188	Lsm10	7.17909	1.48092	RE	inactive	5.69816	4.84771	-0.0676634	2.5915	0.0547419	0.815008	1	loss	0.816176	5	1
ENSMUSG00000096549	Prickle4	8.11307	1.34793	RE	inactive	6.76513	6.0189	-0.36625	-0.403814	0.994253	0.318705	1	loss	0.81835	6	1
ENSMUSG00000091594	Gm17067	6.22969	0	inactive	#N/A	6.22969	6.22969	-0.29167	-2.20132	0.367213	0.544528	1	loss	0.818432	4	0
ENSMUSG00000028809	Srrm1	5.5233	0	RE	#N/A	5.5233	5.5233	0.137454	5.33123	0.478906	0.488918	1	loss	0.823549	4	0
ENSMUSG00000028344	Invs	11.7366	4.44939	inactive	inactive	7.2872	2.6378	0.0341256	4.49949	0.0327866	0.856312	1	loss	0.832606	8	3
ENSMUSG00000060816	Vmn1r52	4.42507	0	inactive	#N/A	4.42507	4.42507	-0.429006	-3.28775	0.190933	0.662142	1	loss	0.836311	3	0
ENSMUSG00000046364	Rpl27a	8.41182	2.7288	RE	inactive	5.68302	3.08261	-0.0450739	5.51764	0.0561759	0.812646	1	loss	0.837721	6	2
ENSMUSG00000037519	Ppfia1	4.44573	0	RE	#N/A	4.44573	4.44573	-0.266168	5.08247	1.77856	0.182327	1	loss	0.837721	3	0
ENSMUSG00000069280	Vmn1r223	4.62924	0	inactive	#N/A	4.62924	4.62924	#N/A	#N/A	#N/A	#N/A	#N/A	loss	0.841886	3	0
ENSMUSG00000038236	Hoxa7	7.87679	2.84158	inactive	inactive	5.03521	2.77197	0.460609	-2.87951	0.30848	0.578614	1	loss	0.842276	6	2
ENSMUSG00000005566	Trim28	4.80323	0	RE	#N/A	4.80323	4.80323	-0.0532029	5.9777	0.0943386	0.758732	1	loss	0.842276	3	0
ENSMUSG00000032403	2300009A05Rik	5.54315	0	inactive	#N/A	5.54315	5.54315	-0.211786	2.5956	0.669046	0.413384	1	loss	0.847223	4	0
ENSMUSG00000029559	2210016L21Rik	6.76655	0	inactive	#N/A	6.76655	6.76655	0.0582047	2.8114	0.0517405	0.820062	1	loss	0.849645	5	0
ENSMUSG00000024241	Sos1	10.5156	5.18515	RE	inactive	5.33044	2.02802	-0.113338	6.10303	0.399344	0.527428	1	loss	0.851346	7	3
ENSMUSG00000032624	Eml4	5.5023	1.42702	RE	inactive	4.07528	3.85581	-0.210805	5.46804	1.03438	0.309133	1	loss	0.856419	4	1
ENSMUSG00000049112	Oxtr	17.6014	7.1831	RE	inactive	10.4183	2.45039	0.829458	-2.59849	0.675038	0.411301	1	loss	0.857842	13	5
ENSMUSG00000044933	Sstr3	18.1178	7.44603	RE	inactive	10.6717	2.43321	-1.53662	-2.31037	1.07106	0.300706	1	loss	0.859717	13	5
ENSMUSG00000020264	Slc36a2	4.11659	0	inactive	#N/A	4.11659	4.11659	0.423124	-1.73965	0.322949	0.569841	1	loss	0.86034	3	0
ENSMUSG00000027487	Cdk5rap1	5.49959	0	inactive	#N/A	5.49959	5.49959	0.125157	2.80857	0.278869	0.597444	1	loss	0.862769	4	0
ENSMUSG00000026579	F5	20.9692	10.2116	RE	inactive	10.7575	2.05346	0.0696311	9.58204	0.124144	0.724583	1	loss	0.86281	14	7
ENSMUSG00000044730	9930104L06Rik	8.23483	2.77316	RE	inactive	5.46167	2.96948	0.235511	1.9194	0.734061	0.39157	1	loss	0.863845	6	2
ENSMUSG00000086040	Wipf3	11.6798	4.50882	RE	inactive	7.171	2.59044	0.151857	3.44236	0.253931	0.61432	1	loss	0.864505	8	3
ENSMUSG00000033577	Myo6	10.9063	2.72001	inactive	inactive	8.18627	4.00965	0.0137875	5.89155	0.0058457	0.939055	1	loss	0.865605	8	2
ENSMUSG00000079018	Ly6c1	8.18998	4.06194	inactive	inactive	4.12804	2.01627	-0.168969	0.341493	0.159893	0.689255	1	loss	0.867205	6	3
ENSMUSG00000036199	Ndufa13	11.1389	4.52639	RE	inactive	6.61251	2.46088	-0.282178	4.5323	0.86468	0.352432	1	loss	0.868903	8	3
ENSMUSG00000043881	Kbtbd7	5.62524	1.38762	RE	inactive	4.23762	4.05387	-0.0601155	4.43278	0.095232	0.757628	1	loss	0.875274	4	1
ENSMUSG00000057147	Dph6	5.75681	1.48391	RE	inactive	4.2729	3.87948	0.10797	2.82754	0.20261	0.652622	1	loss	0.876352	4	1
ENSMUSG00000022828	Gtf2e1	9.71651	4.23374	RE	inactive	5.48277	2.29502	-0.046871	4.13311	0.0461374	0.829926	1	loss	0.877722	7	3
ENSMUSG00000011257	Pabpc4	12.2999	1.5851	inactive	inactive	10.7148	7.75969	0.0108735	4.97916	0.00297492	0.956503	1	loss	0.878878	8	1
ENSMUSG00000024570	Rbfa	10.2343	4.24403	RE	inactive	5.99029	2.41146	-0.0911268	4.00437	0.141222	0.707069	1	loss	0.883656	7	3
ENSMUSG00000032776	Mctp2	6.92981	2.85479	inactive	inactive	4.07503	2.42744	-0.227375	4.22373	0.909826	0.340161	1	loss	0.884652	5	2
ENSMUSG00000022591	Gm9747	11.8475	4.56843	RE	inactive	7.27906	2.59334	-0.104903	-0.429161	0.078033	0.779981	1	loss	0.886968	8	3
ENSMUSG00000055489	Ano5	4.13187	0	inactive	#N/A	4.13187	4.13187	0.389039	-1.45693	0.407771	0.523103	1	loss	0.888243	3	0
ENSMUSG00000046567	4930430F08Rik	7.12956	0	inactive	#N/A	7.12956	7.12956	-0.0801137	2.7122	0.0751306	0.784008	1	loss	0.889125	5	0
ENSMUSG00000020672	Sntg2	34.9517	14.178	inactive	inactive	20.7737	2.46521	-0.267032	3.93934	1.14744	0.284085	1	loss	0.890418	23	9
ENSMUSG00000024563	Smad2	9.88514	1.42529	inactive	inactive	8.45985	6.93553	-0.0586724	4.3578	0.0754276	0.783592	1	loss	0.893724	7	1
ENSMUSG00000062546	V1ra8	5.63103	0	inactive	#N/A	5.63103	5.63103	-2.7655	-3.72117	5.189	0.0227303	0.481844	loss	0.895196	4	0
ENSMUSG00000033499	Larp4b	5.63175	1.38485	RE	inactive	4.24691	4.06669	-0.149507	6.87289	0.6555	0.418153	1	loss	0.897978	4	1
ENSMUSG00000018740	Slc25a35	8.33639	2.94361	inactive	inactive	5.39278	2.83203	0.165885	0.377403	0.154012	0.69473	1	loss	0.899838	6	2
ENSMUSG00000064284	Cdpf1	8.25033	4.04735	SE	inactive	4.20298	2.03845	-0.205564	1.20752	0.335749	0.562293	1	loss	0.901721	6	3
ENSMUSG00000063568	Jazf1	4.33885	0	RE	#N/A	4.33885	4.33885	-0.20806	-0.525191	0.17421	0.676397	1	loss	0.911111	3	0
ENSMUSG00000044576	Garem2	6.87319	2.79189	inactive	inactive	4.0813	2.46184	0.547213	-3.78452	0.192359	0.66096	1	loss	0.911866	5	2
ENSMUSG00000027981	Rnpc3	8.76595	3.09736	RE	RE	5.66858	2.83013	0.0494623	4.03976	0.0594712	0.807334	1	loss	0.912594	6	2
ENSMUSG00000047767	Atg16l2	13.381	6.04809	RE	inactive	7.33294	2.21244	0.0463737	3.24188	0.0356102	0.850323	1	loss	0.912674	9	4
ENSMUSG00000037174	Elf2	13.1401	4.36722	RE	inactive	8.77289	3.0088	0.047972	5.19335	0.0678716	0.794461	1	loss	0.913456	9	3
ENSMUSG00000021911	Parg	11.9282	5.25703	RE	inactive	6.6712	2.26901	0.0277104	4.88826	0.0241008	0.876629	1	loss	0.914367	9	4
ENSMUSG00000014932	Yes1	8.29666	2.96668	inactive	inactive	5.32999	2.79662	-0.0624831	5.3234	0.110082	0.740051	1	loss	0.916776	6	2
ENSMUSG00000047203	Vmn1r54	4.18356	0	inactive	#N/A	4.18356	4.18356	0.879387	-3.59427	0.748476	0.386959	1	loss	0.920337	3	0
ENSMUSG00000079444	Gm21981	8.11307	1.34793	RE	inactive	6.76513	6.0189	0.0420262	-0.541523	0.00585092	0.939028	1	loss	0.920337	6	1
ENSMUSG00000020412	Ascc2	5.55489	1.4006	inactive	inactive	4.1543	3.96609	0.0593254	4.85686	0.105252	0.745616	1	loss	0.923032	4	1
ENSMUSG00000031590	Frg1	9.93527	0	RE	#N/A	9.93527	9.93527	-0.13945	2.90022	0.398486	0.527872	1	loss	0.927889	7	0
ENSMUSG00000033491	Prss35	31.6854	13.9026	inactive	inactive	17.7828	2.2791	0.92719	-2.90552	1.45389	0.227905	1	loss	0.929903	21	9
ENSMUSG00000002109	Ddb2	11.3483	4.41907	RE	inactive	6.9292	2.56802	-0.173201	2.05498	0.394514	0.529936	1	loss	0.930783	8	3
ENSMUSG00000047696	Ccdc144b	10.0083	1.39094	RE	inactive	8.61737	7.19534	-0.422204	0.465642	0.765945	0.381474	1	loss	0.935151	7	1
ENSMUSG00000018102	H2bc4	7.23604	2.86469	RE	inactive	4.37135	2.52594	-0.231366	5.37395	1.00709	0.315602	1	loss	0.936535	5	2
ENSMUSG00000032997	Chpf	8.61843	2.80745	inactive	inactive	5.81098	3.06984	0.208263	2.78571	0.264781	0.606854	1	loss	0.937501	6	2
ENSMUSG00000020069	Hnrnph3	8.17143	3.06535	RE	inactive	5.10608	2.66574	-0.419728	3.60512	1.801	0.179592	1	loss	0.937894	6	2
ENSMUSG00000014245	Pigl	11.9499	4.36909	inactive	inactive	7.58081	2.7351	0.0747706	2.16422	0.0670031	0.795751	1	loss	0.938732	8	3
ENSMUSG00000036941	Elac1	9.36726	2.80035	inactive	inactive	6.56691	3.34503	-0.00896356	3.49051	0.00156186	0.968475	1	loss	0.940692	7	2
ENSMUSG00000068232	Vmn1r42	4.43303	0	inactive	#N/A	4.43303	4.43303	-0.229404	-1.47089	0.232497	0.629679	1	loss	0.941493	3	0
ENSMUSG00000049571	Cfap46	6.1351	1.6885	inactive	inactive	4.44659	3.63346	-0.227011	-1.83343	0.133504	0.714827	1	loss	0.94243	4	1
ENSMUSG00000027466	Rbck1	9.51339	4.21438	RE	inactive	5.29901	2.25736	0.04752	5.25779	0.0329378	0.855985	1	loss	0.942446	7	3
ENSMUSG00000015224	Cyp2j9	7.50046	3.22768	RE	inactive	4.27279	2.3238	-0.244484	2.48106	0.493767	0.482252	1	loss	0.947346	5	2
ENSMUSG00000018347	Zkscan6	9.45156	2.66394	inactive	inactive	6.78762	3.54796	0.126003	2.10627	0.247373	0.618931	1	loss	0.947947	7	2
ENSMUSG00000114865	Gm29776	9.08564	3.11772	inactive	inactive	5.96792	2.91419	-0.0427715	-2.76294	0.00328043	0.954326	1	loss	0.948983	6	2
ENSMUSG00000116079	Gm36245	6.55863	1.30005	inactive	inactive	5.25858	5.04492	-1.51001	-2.74074	1.51564	0.21828	1	loss	0.950117	5	1
ENSMUSG00000010362	Rdm1	4.33299	0	RE	#N/A	4.33299	4.33299	0.0209515	2.69081	0.00477019	0.944937	1	loss	0.950414	3	0
ENSMUSG00000049354	Dcaf7	7.41779	2.98838	inactive	inactive	4.42941	2.48221	0.00522671	5.94925	0.000639827	0.97982	1	loss	0.950693	5	2
ENSMUSG00000027634	Ndrg3	11.1062	3.17753	inactive	inactive	7.92871	3.49524	-0.0996401	4.57192	0.154651	0.69413	1	loss	0.953172	8	2
ENSMUSG00000110277	Gm45871	5.90384	0	inactive	#N/A	5.90384	5.90384	0.197648	2.2827	0.542538	0.461383	1	loss	0.958903	4	0
ENSMUSG00000018501	Ncor1	11.9499	4.36909	inactive	inactive	7.58081	2.7351	-0.0521022	7.25937	0.0603828	0.805892	1	loss	0.961275	8	3
ENSMUSG00000094893	Gm4791	4.15863	0	inactive	#N/A	4.15863	4.15863	-1.53251	-3.43004	2.5072	0.113327	0.939361	loss	0.962901	3	0
ENSMUSG00000071893	Vmn1r4	7.00146	1.35126	RE	inactive	5.6502	5.18143	0.0624313	-0.468347	0.032977	0.8559	1	loss	0.964014	5	1
ENSMUSG00000071716	Apol7e	9.29297	3.41939	inactive	inactive	5.87358	2.71773	-0.553925	0.480112	0.492189	0.482953	1	loss	0.965186	6	2
ENSMUSG00000067085	Gm10197	18.7652	7.98247	RE	inactive	10.7828	2.35081	#N/A	#N/A	#N/A	#N/A	#N/A	loss	0.96542	13	5
ENSMUSG00000027074	Slc43a3	4.71928	0	RE	#N/A	4.71928	4.71928	0.179391	5.07908	0.319222	0.572076	1	loss	0.968322	3	0
ENSMUSG00000020086	Macroh2a2	7.91324	0	inactive	#N/A	7.91324	7.91324	0.345788	-0.433265	0.71944	0.396328	1	loss	0.969923	6	0
ENSMUSG00000032443	Zcwpw2	8.45815	4.04135	inactive	inactive	4.4168	2.0929	#N/A	#N/A	#N/A	#N/A	#N/A	loss	0.975484	6	3
ENSMUSG00000030161	Gabarapl1	5.6938	0	RE	#N/A	5.6938	5.6938	0.319618	8.41128	0.886183	0.346514	1	loss	0.975899	4	0
ENSMUSG00000067586	S1pr3	11.1699	5.49244	inactive	inactive	5.67746	2.03369	0.165727	2.45617	0.334877	0.562801	1	loss	0.975899	8	4
ENSMUSG00000022983	Scaf4	5.76189	0	inactive	#N/A	5.76189	5.76189	0.023395	4.53937	0.0154192	0.901177	1	loss	0.975899	4	0
ENSMUSG00000020396	Nefh	7.57369	0	inactive	#N/A	7.57369	7.57369	0.124371	-2.88239	0.0362978	0.848902	1	loss	0.98089	5	0
ENSMUSG00000018293	Pfn1	14.4511	7.05712	RE	inactive	7.39402	2.04774	0.132355	6.71603	0.425445	0.514233	1	loss	0.982584	11	5
ENSMUSG00000035498	Cdcp1	7.40574	1.64148	inactive	inactive	5.76425	4.51161	-0.213938	2.79326	0.392001	0.531249	1	loss	0.98297	5	1
ENSMUSG00000023991	Foxp4	6.88717	2.80686	RE	inactive	4.08031	2.45369	0.154976	4.09537	0.466885	0.494424	1	loss	0.983614	5	2
ENSMUSG00000006522	Itih3	5.71379	1.45188	RE	inactive	4.26191	3.93544	-0.0832936	9.74271	0.102693	0.748622	1	loss	0.983962	4	1
ENSMUSG00000021368	Tbc1d7	7.14586	2.84682	inactive	inactive	4.29904	2.51012	-0.0836909	2.52173	0.104487	0.74651	1	loss	0.987714	5	2
ENSMUSG00000029687	Ezh2	5.17146	0	inactive	#N/A	5.17146	5.17146	-0.0804284	2.8567	0.0822181	0.774314	1	loss	0.989217	4	0
ENSMUSG00000050856	Atp5k	6.71854	1.47256	RE	inactive	5.24598	4.56249	-0.317394	2.42168	0.334612	0.562956	1	loss	0.992957	5	1
ENSMUSG00000045095	Magi1	8.06574	1.40434	inactive	inactive	6.6614	5.74346	-0.0737264	5.48705	0.0790449	0.778596	1	loss	0.993801	6	1
ENSMUSG00000024240	Epc1	9.11779	3.45816	inactive	RE	5.65963	2.6366	-0.112556	4.38955	0.316062	0.573984	1	loss	0.996993	6	2
ENSMUSG00000044337	Ackr3	7.28439	1.4383	inactive	inactive	5.8461	5.06459	-0.000638313	1.16115	1.82556e-06	0.998922	1	loss	0.99772	5	1
ENSMUSG00000009281	Rarres2	5.69428	0	RE	#N/A	5.69428	5.69428	0.106322	7.79005	0.177227	0.673767	1	loss	0.99772	4	0
ENSMUSG00000044807	Zfp354c	5.57042	0	RE	#N/A	5.57042	5.57042	-0.0245482	0.939377	0.00335074	0.95384	1	loss	0.999607	4	0
ENSMUSG00000026080	Chst10	4.26772	0	inactive	#N/A	4.26772	4.26772	-0.495792	-0.520946	1.22037	0.269289	1	loss	1	3	0
ENSMUSG00000042510	AA986860	7.14236	2.77024	RE	inactive	4.37212	2.57825	0.192504	0.726922	0.183015	0.668795	1	loss	1	5	2
ENSMUSG00000041926	Rnpep	5.67665	0	RE	#N/A	5.67665	5.67665	0.0698096	5.21524	0.114973	0.734552	1	loss	1	4	0
ENSMUSG00000026361	Cdc73	5.8805	1.4872	inactive	inactive	4.39329	3.95406	-0.153293	5.36825	0.525207	0.468629	1	loss	1	4	1
ENSMUSG00000095576	Fmo6	6.87033	1.29835	RE	inactive	5.57198	5.29159	-1.31709	-3.88679	1.49166	0.221959	1	loss	1	5	1
ENSMUSG00000002546	Golga2	5.9592	1.46828	RE	inactive	4.49092	4.05862	0.0275733	4.99938	0.0207431	0.885481	1	loss	1	4	1
ENSMUSG00000046618	Olfml2a	7.53819	3.40283	inactive	inactive	4.13537	2.21527	0.431263	-1.03443	1.06428	0.302242	1	loss	1	5	2
ENSMUSG00000027236	Eif3j1	7.22235	0	inactive	#N/A	7.22235	7.22235	-0.14458	3.19677	0.362763	0.546976	1	loss	1	5	0
ENSMUSG00000079008	Gm14124	7.36149	2.65068	inactive	inactive	4.71081	2.77721	-1.1605	-3.73614	0.933158	0.334044	1	loss	1	5	2
ENSMUSG00000059842	Zfp341	11.2233	3.02501	inactive	inactive	8.19828	3.71016	-0.0403899	1.29371	0.021056	0.884626	1	loss	1	8	2
ENSMUSG00000047459	Dynlrb1	4.22195	0	SE	#N/A	4.22195	4.22195	-0.0291525	3.94564	0.0128451	0.909764	1	loss	1	3	0
ENSMUSG00000038567	Cyp24a1	7.53736	3.14301	inactive	inactive	4.39435	2.39813	#N/A	#N/A	#N/A	#N/A	#N/A	loss	1	5	2
ENSMUSG00000052033	Pfdn4	7.53736	3.14301	inactive	inactive	4.39435	2.39813	-0.0325553	1.96081	0.014902	0.902841	1	loss	1	5	2
ENSMUSG00000078861	Zfp931	9.94439	0	RE	#N/A	9.94439	9.94439	-0.0519112	2.36327	0.046441	0.829376	1	loss	1	6	0
ENSMUSG00000049230	Myef2l	10.932	4.44789	RE	inactive	6.48415	2.4578	#N/A	#N/A	#N/A	#N/A	#N/A	loss	1	7	3
ENSMUSG00000048581	E130311K13Rik	4.25012	0	RE	#N/A	4.25012	4.25012	0.159273	2.63114	0.36826	0.543954	1	loss	1	3	0
ENSMUSG00000033767	Tmem131l	7.38005	2.8039	inactive	inactive	4.57615	2.63207	-0.128928	5.11029	0.44573	0.50437	1	loss	1	5	2
ENSMUSG00000028082	Sh3d19	8.70876	4.26359	RE	inactive	4.44517	2.04259	-1.87456e-05	6.44724	8.98387e-09	0.999924	1	loss	1	6	3
ENSMUSG00000074486	Bglap2	4.22952	0	RE	#N/A	4.22952	4.22952	#N/A	#N/A	#N/A	#N/A	#N/A	loss	1	3	0
ENSMUSG00000008601	Rab25	8.01365	2.88679	RE	inactive	5.12685	2.77597	0.884092	-1.51021	1.62215	0.202793	1	loss	1	5	2
ENSMUSG00000027900	Dram2	8.55886	4.19744	RE	inactive	4.36142	2.03907	0.120428	6.28594	0.31437	0.575011	1	loss	1	6	3
ENSMUSG00000040536	Necab1	12.6094	5.74066	inactive	inactive	6.86872	2.1965	-0.211561	5.18753	1.07269	0.300338	1	loss	1	9	4
ENSMUSG00000040270	Bach2	9.4934	4.1337	RE	inactive	5.3597	2.29658	-0.264968	4.13347	0.41615	0.518864	1	loss	1	7	3
ENSMUSG00000066224	Arid3c	7.94053	1.52707	RE	inactive	6.41346	5.19983	2.29684	-3.5493	2.89638	0.0887788	0.872627	loss	1	5	1
ENSMUSG00000073888	Ccl27a	6.31853	0	RE	#N/A	6.31853	6.31853	-0.1267	1.79827	0.125279	0.723378	1	loss	1	4	0
ENSMUSG00000028447	Dctn3	7.8058	0	RE	#N/A	7.8058	7.8058	-0.0982124	4.0594	0.156526	0.692376	1	loss	1	5	0
ENSMUSG00000039634	Zfp189	4.08967	0	RE	#N/A	4.08967	4.08967	0.0102156	3.10223	0.00184363	0.965751	1	loss	1	3	0
ENSMUSG00000045364	Ifne	12.3984	4.32872	inactive	inactive	8.06972	2.86422	#N/A	#N/A	#N/A	#N/A	#N/A	loss	1	9	3
ENSMUSG00000028712	Cyp4a31	6.4386	0	inactive	#N/A	6.4386	6.4386	-0.264147	2.94848	0.0853826	0.770131	1	loss	1	4	0
ENSMUSG00000023263	9530002B09Rik	9.4934	4.62244	inactive	inactive	4.87096	2.05376	#N/A	#N/A	#N/A	#N/A	#N/A	loss	1	6	3
ENSMUSG00000037443	Cep85	5.7158	1.58027	RE	inactive	4.13553	3.61698	-0.119336	4.03214	0.244862	0.620717	1	loss	1	4	1
ENSMUSG00000066688	Pramel21	4.06595	0	inactive	#N/A	4.06595	4.06595	-0.0362333	-0.249939	0.00548645	0.940954	1	loss	1	2	0
ENSMUSG00000070609	Aadacl4	7.93846	0	inactive	#N/A	7.93846	7.93846	#N/A	#N/A	#N/A	#N/A	#N/A	loss	1	4	0
ENSMUSG00000086815	3110082J24Rik	6.87319	2.79189	inactive	inactive	4.0813	2.46184	#N/A	#N/A	#N/A	#N/A	#N/A	loss	1	5	2
ENSMUSG00000029191	Rfc1	6.01635	1.37913	inactive	inactive	4.63722	4.36242	-0.0639277	4.8563	0.0953215	0.757518	1	loss	1	4	1
ENSMUSG00000053030	Spink2	9.59101	2.95257	inactive	inactive	6.63844	3.24836	#N/A	#N/A	#N/A	#N/A	#N/A	loss	1	7	2
ENSMUSG00000066613	Zfp932	5.38281	0	RE	#N/A	5.38281	5.38281	0.0511101	2.37878	0.0413492	0.838865	1	loss	1	4	0
ENSMUSG00000072763	5430403G16Rik	7.74373	3.64755	RE	inactive	4.09619	2.123	0.0293601	1.44396	0.0101453	0.91977	1	loss	1	5	2
ENSMUSG00000029343	Crybb1	4.30867	0	RE	#N/A	4.30867	4.30867	-0.390907	-3.33322	0.177796	0.673274	1	loss	1	3	0
ENSMUSG00000044339	Alkbh2	4.23316	0	RE	#N/A	4.23316	4.23316	0.202292	1.63874	0.374042	0.540809	1	loss	1	3	0
ENSMUSG00000029387	Gtf2h3	8.01243	1.24006	inactive	inactive	6.77237	6.46133	0.102411	3.77375	0.199913	0.654791	1	loss	1	6	1
ENSMUSG00000029389	Ddx55	6.89715	2.56354	inactive	inactive	4.33361	2.69048	-0.0130577	2.74352	0.00234548	0.961373	1	loss	1	5	2
ENSMUSG00000005373	Mlxipl	9.84577	4.32563	RE	inactive	5.52013	2.27614	0.0207926	7.40012	0.00514712	0.942806	1	loss	1	7	3
ENSMUSG00000096344	Gm6408	5.9461	1.74858	inactive	inactive	4.19751	3.40052	#N/A	#N/A	#N/A	#N/A	#N/A	loss	1	4	1
ENSMUSG00000029848	Stra8	16.8555	7.33899	inactive	inactive	9.51648	2.2967	-0.747191	-3.60355	0.401133	0.526505	1	loss	1	12	5
ENSMUSG00000029761	Cald1	6.78295	1.56962	inactive	inactive	5.21333	4.32139	-0.110979	7.9912	0.279445	0.597065	1	loss	1	5	1
ENSMUSG00000004980	Hnrnpa2b1	5.48206	1.36741	inactive	inactive	4.11465	4.00909	-0.106418	7.80972	0.275084	0.599941	1	loss	1	4	1
ENSMUSG00000071226	Cecr2	6.92447	2.90679	RE	inactive	4.01768	2.38217	-0.244625	4.91678	1.0457	0.306499	1	loss	1	5	2
ENSMUSG00000059639	Clec4a4	5.88682	0	inactive	#N/A	5.88682	5.88682	0.506396	-3.4183	0.276537	0.59898	1	loss	1	4	0
ENSMUSG00000058295	Prp2	5.13066	0	inactive	#N/A	5.13066	5.13066	#N/A	#N/A	#N/A	#N/A	#N/A	loss	1	3	0
ENSMUSG00000030199	Etv6	10.303	3.03434	SE	inactive	7.26862	3.39545	-0.0799784	4.77874	0.160826	0.688398	1	loss	1	7	2
ENSMUSG00000083649	Rasl2-9	6.75353	0	RE	#N/A	6.75353	6.75353	-0.0635806	-1.39705	0.0150637	0.902318	1	loss	1	4	0
ENSMUSG00000084234	4933405O20Rik	4.26598	0	inactive	#N/A	4.26598	4.26598	#N/A	#N/A	#N/A	#N/A	#N/A	loss	1	3	0
ENSMUSG00000030619	Eed	13.0672	3.9558	RE	inactive	9.11142	3.30331	-0.0966713	3.93434	0.267157	0.605246	1	loss	1	10	3
ENSMUSG00000030760	Acer3	4.21173	0	RE	#N/A	4.21173	4.21173	-0.0872473	5.14555	0.227105	0.633679	1	loss	1	3	0
ENSMUSG00000030732	Chrdl2	4.17306	0	inactive	#N/A	4.17306	4.17306	0.758897	-2.84785	0.58061	0.446073	1	loss	1	3	0
ENSMUSG00000030704	Rab6a	7.28661	2.76573	RE	inactive	4.52088	2.6346	-0.0169974	5.84517	0.00864643	0.925915	1	loss	1	5	2
ENSMUSG00000030706	Mrpl48	7.28661	2.76573	RE	inactive	4.52088	2.6346	0.0331185	3.26793	0.0240574	0.876739	1	loss	1	5	2
ENSMUSG00000001827	Folr1	4.46443	0	RE	#N/A	4.46443	4.46443	0.429177	-0.966577	0.864983	0.352348	1	loss	1	3	0
ENSMUSG00000063179	Pstk	5.41918	1.36656	inactive	inactive	4.05262	3.96556	-0.0992277	2.96324	0.145647	0.70273	1	loss	1	4	1
ENSMUSG00000055675	Kbtbd11	4.16668	0	inactive	#N/A	4.16668	4.16668	-0.0721073	1.83521	0.0194237	0.889159	1	loss	1	3	0
ENSMUSG00000063049	Ing2	8.1357	0	inactive	#N/A	8.1357	8.1357	-0.166587	2.71361	0.375855	0.53983	1	loss	1	6	0
ENSMUSG00000047654	Tssk6	11.1389	4.52639	RE	inactive	6.61251	2.46088	0.892517	-2.06885	2.51932	0.112459	0.936234	loss	1	8	3
ENSMUSG00000006276	Eps15l1	15.0935	2.89595	RE	inactive	12.1975	5.21192	-0.0106213	4.532	0.00277131	0.958016	1	loss	1	11	2
ENSMUSG00000052488	Cherp	9.78676	4.15852	inactive	inactive	5.62824	2.35342	0.173637	4.42613	0.458587	0.498285	1	loss	1	7	3
ENSMUSG00000031618	Nr3c2	13.7113	5.56011	RE	inactive	8.15117	2.46601	-0.129534	4.53555	0.239588	0.624504	1	loss	1	10	4
ENSMUSG00000115067	Dpep2	5.66126	0	RE	#N/A	5.66126	5.66126	-0.433981	-3.93473	0.36392	0.546337	1	loss	1	4	0
ENSMUSG00000031986	Sprtn	12.8496	4.28059	inactive	inactive	8.56902	3.00183	0.121259	3.71747	0.278569	0.597641	1	loss	1	9	3
ENSMUSG00000074030	Exoc8	12.8496	4.28059	inactive	inactive	8.56902	3.00183	0.103346	4.49573	0.16847	0.681475	1	loss	1	9	3
ENSMUSG00000025810	Nrp1	13.5083	3.26063	inactive	inactive	10.2477	4.14285	-0.0944337	6.57147	0.194444	0.659243	1	loss	1	9	2
ENSMUSG00000037419	Endod1	5.33892	1.31865	inactive	inactive	4.02028	4.04879	0.140994	3.26503	0.162466	0.686897	1	loss	1	4	1
ENSMUSG00000074269	Rec114	5.33586	1.32726	inactive	inactive	4.0086	4.0202	0.278135	-1.61342	0.138619	0.709658	1	loss	1	4	1
ENSMUSG00000025236	Adpgk	6.80889	2.80755	inactive	inactive	4.00134	2.42521	0.00965822	4.43242	0.00174553	0.966674	1	loss	1	5	2
ENSMUSG00000039285	Azi2	8.45815	4.04135	inactive	inactive	4.4168	2.0929	-0.0780376	5.60136	0.173166	0.677313	1	loss	1	6	3
ENSMUSG00000020007	Il20ra	5.86051	1.5408	inactive	inactive	4.31971	3.80355	0.320113	-3.19881	0.064066	0.800181	1	loss	1	4	1
ENSMUSG00000038214	Bend3	8.43562	4.11157	RE	inactive	4.32405	2.05168	0.136162	3.28727	0.223013	0.636754	1	loss	1	6	3
ENSMUSG00000094186	Gm1553	6.74485	0	inactive	#N/A	6.74485	6.74485	#N/A	#N/A	#N/A	#N/A	#N/A	loss	1	4	0
ENSMUSG00000056912	1700017N19Rik	7.12956	0	inactive	#N/A	7.12956	7.12956	#N/A	#N/A	#N/A	#N/A	#N/A	loss	1	5	0
ENSMUSG00000035759	Bbs10	20.5182	10.1298	RE	inactive	10.3885	2.02554	0.0683203	2.61217	0.0731221	0.786844	1	loss	1	14	7
ENSMUSG00000020154	Ptprb	4.22327	0	RE	#N/A	4.22327	4.22327	-0.0435688	7.75304	0.042585	0.836509	1	loss	1	3	0
ENSMUSG00000069430	Olfr9	8.74031	1.52766	inactive	inactive	7.21265	5.72138	-0.134967	-2.48992	0.0373328	0.846789	1	loss	1	6	1
ENSMUSG00000090247	Bloc1s1	8.27252	2.97329	RE	inactive	5.29923	2.78227	-0.007465	4.07562	0.00137638	0.970406	1	loss	1	5	2
ENSMUSG00000020335	Zfp354b	7.25103	0	inactive	#N/A	7.25103	7.25103	-0.072992	1.41233	0.0653393	0.798248	1	loss	1	5	0
ENSMUSG00000001053	N4bp3	6.97763	1.66827	RE	inactive	5.30935	4.18255	0.0604606	2.25996	0.0532558	0.817492	1	loss	1	5	1
ENSMUSG00000052563	D930048N14Rik	6.97763	1.66827	RE	inactive	5.30935	4.18255	-0.0258858	2.52454	0.00758619	0.930593	1	loss	1	5	1
ENSMUSG00000020361	Hspa4	5.65526	1.51781	inactive	inactive	4.13745	3.72593	-0.0137415	7.02118	0.00514922	0.942794	1	loss	1	4	1
ENSMUSG00000020817	Rabep1	17.8869	8.50135	RE	inactive	9.38558	2.10401	0.015053	6.26642	0.00720665	0.932347	1	loss	1	12	6
ENSMUSG00000010554	Mettl16	20.4364	7.26147	inactive	inactive	13.1749	2.81436	-0.0329296	4.1169	0.0323173	0.857333	1	loss	1	15	5
ENSMUSG00000044243	Bhlha9	10.2356	4.29953	RE	inactive	5.93611	2.38064	-0.0462474	-3.83507	0.00225096	0.962159	1	loss	1	7	3
ENSMUSG00000037791	Phf12	6.88195	2.6352	inactive	inactive	4.24675	2.61155	-0.14644	4.49565	0.529775	0.466701	1	loss	1	5	2
ENSMUSG00000020866	Cacna1g	5.53208	1.42461	RE	inactive	4.10747	3.88323	-0.373556	-0.533857	0.350888	0.553611	1	loss	1	4	1
ENSMUSG00000039096	Rsad1	9.98143	2.9702	RE	inactive	7.01123	3.36052	0.171005	2.43306	0.322496	0.570111	1	loss	1	7	2
ENSMUSG00000006777	Krt23	10.3034	4.50173	inactive	inactive	5.80171	2.28877	0.743541	3.28576	0.960015	0.327183	1	loss	1	7	3
ENSMUSG00000078132	Gm11939	6.82007	1.3142	inactive	inactive	5.50587	5.18952	#N/A	#N/A	#N/A	#N/A	#N/A	loss	1	5	1
ENSMUSG00000001901	Kcnh6	13.9074	2.67268	inactive	inactive	11.2347	5.20353	-1.9489	-3.83314	2.79731	0.0944225	0.880126	loss	1	10	2
ENSMUSG00000001497	Pax9	5.59339	1.47337	inactive	inactive	4.12002	3.79633	0.248	-3.34165	0.0722118	0.788143	1	loss	1	4	1
ENSMUSG00000071235	Vrtn	5.50699	1.45656	inactive	inactive	4.05043	3.78081	#N/A	#N/A	#N/A	#N/A	#N/A	loss	1	4	1
ENSMUSG00000041536	Serpina3a	8.30485	2.74215	RE	inactive	5.5627	3.02859	-0.874302	-2.06017	1.60617	0.205032	1	loss	1	6	2
ENSMUSG00000021111	Papola	7.13775	1.42754	RE	inactive	5.71021	5.00003	-0.0818611	6.94402	0.196508	0.657554	1	loss	1	5	1
ENSMUSG00000021336	Slc17a4	8.68901	1.45733	RE	inactive	7.23168	5.96228	0.0937777	6.56862	0.194977	0.658806	1	loss	1	6	1
ENSMUSG00000021709	Erbin	11.5568	4.16321	RE	inactive	7.39363	2.77594	0.0470635	7.13612	0.0574869	0.810513	1	loss	1	8	3
ENSMUSG00000021775	Nr1d2	5.77653	0	inactive	#N/A	5.77653	5.77653	-0.0393326	6.34224	0.0060364	0.938071	1	loss	1	4	0
ENSMUSG00000021872	Rnase10	5.82046	1.44058	RE	inactive	4.37988	4.04036	-0.0383161	-2.80093	0.00360629	0.952114	1	loss	1	4	1
ENSMUSG00000022031	Elp3	9.78054	4.22575	RE	inactive	5.55479	2.31451	0.0132387	4.42206	0.00351668	0.952712	1	loss	1	7	3
ENSMUSG00000075502	Kbtbd6	5.75352	1.60004	RE	inactive	4.15348	3.59585	-0.344147	-0.356905	0.875103	0.349546	1	loss	1	4	1
ENSMUSG00000050697	Prkaa1	8.64085	2.92412	inactive	inactive	5.71673	2.95502	-0.0323749	4.47613	0.0219803	0.88214	1	loss	1	6	2
ENSMUSG00000041841	Rpl37	8.40955	2.78997	inactive	inactive	5.61958	3.01421	0.0389607	5.56871	0.0208249	0.885257	1	loss	1	6	2
ENSMUSG00000039007	Cpq	9.64488	0	inactive	#N/A	9.64488	9.64488	0.0291411	6.45297	0.010033	0.920213	1	loss	1	7	0
ENSMUSG00000037487	Ubr5	10.0228	3.94452	inactive	inactive	6.07832	2.54095	-0.125438	7.43053	0.333746	0.563461	1	loss	1	7	3
ENSMUSG00000071757	Zhx2	11.5015	4.38291	RE	inactive	7.11857	2.62417	0.0303986	4.57607	0.00955058	0.922149	1	loss	1	8	3
ENSMUSG00000068252	Apol7b	8.1432	2.6842	inactive	inactive	5.45901	3.03376	-0.220056	-0.0238726	0.237847	0.625765	1	loss	1	6	2
ENSMUSG00000091694	Apol11b	14.286	3.0291	inactive	inactive	11.2569	4.71627	-1.00345	-0.427506	1.90902	0.167072	1	loss	1	9	2
ENSMUSG00000094559	Cyp2d34	10.6571	4.0052	SE	inactive	6.65193	2.66082	-0.306182	2.45728	1.22313	0.268748	1	loss	1	8	3
ENSMUSG00000022435	Upk3a	7.21116	1.75415	RE	inactive	5.457	4.1109	#N/A	#N/A	#N/A	#N/A	#N/A	loss	1	5	1
ENSMUSG00000022617	Chkb	7.14343	2.90335	inactive	inactive	4.24009	2.46041	-0.0166157	4.5087	0.00628478	0.936813	1	loss	1	5	2
ENSMUSG00000078937	Cpt1b	7.14343	2.90335	inactive	inactive	4.24009	2.46041	-0.109094	1.62313	0.0580648	0.809581	1	loss	1	5	2
ENSMUSG00000116461	Gm44502	7.14343	2.90335	inactive	inactive	4.24009	2.46041	0.0200092	-0.876108	0.000738515	0.97832	1	loss	1	5	2
ENSMUSG00000043050	Tnp2	15.4217	5.22006	inactive	inactive	10.2016	2.95431	#N/A	#N/A	#N/A	#N/A	#N/A	loss	1	12	4
ENSMUSG00000050058	Prm3	15.4217	5.22006	inactive	inactive	10.2016	2.95431	#N/A	#N/A	#N/A	#N/A	#N/A	loss	1	12	4
ENSMUSG00000022545	Ercc4	8.31995	2.77979	inactive	inactive	5.54015	2.99301	0.0310314	3.50218	0.0222909	0.881316	1	loss	1	6	2
ENSMUSG00000071562	Stfa1	7.19195	2.94336	inactive	inactive	4.24859	2.44345	#N/A	#N/A	#N/A	#N/A	#N/A	loss	1	5	2
ENSMUSG00000051980	Casr	5.39474	0	inactive	#N/A	5.39474	5.39474	0.559403	-3.63401	0.231099	0.63071	1	loss	1	4	0
ENSMUSG00000022659	Gcsam	4.18505	0	inactive	#N/A	4.18505	4.18505	-0.474738	-0.912314	0.832852	0.361449	1	loss	1	3	0
ENSMUSG00000079557	Marchf2	7.16985	1.36309	inactive	inactive	5.80676	5.26	0.0033619	5.68341	0.000177803	0.989361	1	loss	1	5	1
ENSMUSG00000115113	Smim40-ps	4.23385	0	inactive	#N/A	4.23385	4.23385	#N/A	#N/A	#N/A	#N/A	#N/A	loss	1	3	0
ENSMUSG00000037246	H2-M10.5	6.20021	0	inactive	#N/A	6.20021	6.20021	#N/A	#N/A	#N/A	#N/A	#N/A	loss	1	4	0
ENSMUSG00000024233	Lyzl1	4.35659	0	inactive	#N/A	4.35659	4.35659	#N/A	#N/A	#N/A	#N/A	#N/A	loss	1	3	0
ENSMUSG00000033382	Trappc8	9.17971	3.79103	RE	inactive	5.38868	2.42143	-0.0815283	6.40431	0.173028	0.677434	1	loss	1	7	3
ENSMUSG00000024276	Zfp397	6.83959	2.73655	inactive	inactive	4.10304	2.49935	-0.148226	4.94949	0.678991	0.409934	1	loss	1	5	2
ENSMUSG00000102222	Pcdhga10	14.6294	7.24866	inactive	inactive	7.38077	2.01823	0.388136	0.495245	1.47812	0.224069	1	loss	1	10	5
ENSMUSG00000024480	Ap3s1	14.525	6.4404	inactive	inactive	8.08462	2.2553	0.127329	4.70239	0.464844	0.495369	1	loss	1	10	4
ENSMUSG00000058152	Chsy3	8.09664	1.5011	RE	inactive	6.59554	5.39381	-0.153931	3.047	0.303672	0.581589	1	loss	1	6	1
ENSMUSG00000047787	Flrt1	5.45595	0	RE	#N/A	5.45595	5.45595	-0.170407	1.44632	0.29969	0.584077	1	loss	1	4	0
ENSMUSG00000024713	Pcsk5	5.48475	0	RE	#N/A	5.48475	5.48475	-0.0629371	5.03137	0.119578	0.729492	1	loss	1	4	0
ENSMUSG00000035171	1110059E24Rik	8.00128	0	inactive	#N/A	8.00128	8.00128	0.0267412	3.80155	0.0174091	0.895029	1	loss	1	6	0
ENSMUSG00000062456	Rpl9-ps6	9.12029	3.17122	RE	inactive	5.94908	2.87596	-0.322126	-3.05603	0.0403016	0.840892	1	loss	1	6	2

## Sheet: Readme
Supplementary Table S14 Gene lists with significantly different RPS values between mouse liver tissues from High-Fat Diet (HFD) and normal conditions.
Supplementary Table S14.1 The gene lists of with significantly different RPS value between the mouse HFD and normal liver tissues.
Supplementary Table S14.2 The gene lists of with significantly different RPS value between the mouse HFD and normal liver tissues.
