# Supplementary material for: Exploring the dynamic three-dimensional chromatin architecture and transcriptional landscape in goose liver tissues underlying metabolic adaptations induced by a high-fat diet
Source: J Anim Sci Biotechnol. 2024 May 2;15:60. doi: 10.1186/s40104-024-01016-5 (PMC11064361; doi:10.1186/s40104-024-01016-5)
Supplement: Supplementary file 21 — Additional file 21: Table S15. Functional analysis of differentially expressed genes (DEGs) in mice. [file 40104_2024_1016_MOESM21_ESM.xlsx]

## Sheet: mosue up regulated DEGs
Supplementary Table S15.1 The functional analysis for the mouse up-regulated DEGs
GroupID	Category	Term	Description	LogP	Log(q-value)	InTerm_InList	Genes	Symbols
1_Summary	GO Biological Processes	GO:0006954	inflammatory response	-43.4423	-39.0883	119/521	11501,11801,12062,12259,12265,12267,12273,12363,12475,12505,12514,12654,12655,12759,12768,12772,12977,13051,13057,13058,13710,14062,14127,14129,14131,14728,14747,14825,15162,15368,15439,15894,15945,15980,16175,16181,16365,16409,16414,16476,16797,16803,16952,17079,17084,17918,17940,17948,17951,17952,17969,18126,18173,18406,18707,18782,18807,19204,19219,19222,19419,19698,20201,20202,20208,20209,202…	Adam8,Cd5l,Bdkrb2,C1qa,Ciita,C3ar1,C5ar1,Casp4,Cd14,Cd44,Cd68,Chil1,Chil3,Clu,Ccr1,Ccr2,Csf1,Cx3cr1,Cyba,Cybb,Elf3,F2r,Fcer1g,Fcgr1,Fcgr3,Lilrb4a,Cmklr1,Cxcl1,Hck,Hmox1,Hp,Icam1,Cxcl10,Ifngr2,Il1a,Il1rn,Acod1,Itgam,Itgb2,Jun,Lat,Lbp,Anxa1,Cd180,Ly86,Myo5a,Naip1,Naip2,Naip5,Naip6,Ncf1,Nos2,Slc11a1,Orm2,Pik3cd,Pla2g2d,Pld3,Ptafr,Ptger4,Ptgir,Rasgrp1,Relb,S100a8,S100a9,Saa1,Saa2,Ccl12,Ccl2,Ccl20,Ccl…	#
1_Member	GO Biological Processes	GO:0006954	inflammatory response	-43.4423	-39.0883	119/521	11501,11801,12062,12259,12265,12267,12273,12363,12475,12505,12514,12654,12655,12759,12768,12772,12977,13051,13057,13058,13710,14062,14127,14129,14131,14728,14747,14825,15162,15368,15439,15894,15945,15980,16175,16181,16365,16409,16414,16476,16797,16803,16952,17079,17084,17918,17940,17948,17951,17952,17969,18126,18173,18406,18707,18782,18807,19204,19219,19222,19419,19698,20201,20202,20208,20209,202…	Adam8,Cd5l,Bdkrb2,C1qa,Ciita,C3ar1,C5ar1,Casp4,Cd14,Cd44,Cd68,Chil1,Chil3,Clu,Ccr1,Ccr2,Csf1,Cx3cr1,Cyba,Cybb,Elf3,F2r,Fcer1g,Fcgr1,Fcgr3,Lilrb4a,Cmklr1,Cxcl1,Hck,Hmox1,Hp,Icam1,Cxcl10,Ifngr2,Il1a,Il1rn,Acod1,Itgam,Itgb2,Jun,Lat,Lbp,Anxa1,Cd180,Ly86,Myo5a,Naip1,Naip2,Naip5,Naip6,Ncf1,Nos2,Slc11a1,Orm2,Pik3cd,Pla2g2d,Pld3,Ptafr,Ptger4,Ptgir,Rasgrp1,Relb,S100a8,S100a9,Saa1,Saa2,Ccl12,Ccl2,Ccl20,Ccl…	#
2_Summary	GO Biological Processes	GO:0001817	regulation of cytokine production	-36.7079	-32.655	138/787	11501,11513,11541,11847,12229,12267,12273,12363,12394,12475,12489,12491,12522,12523,12654,12655,12759,12772,13051,13057,13078,13874,14062,14127,14131,14191,14727,14728,14747,14991,15223,15368,15900,15951,16149,16175,16178,16324,16365,16792,16800,16803,16952,16956,16994,17002,17022,17085,17381,17394,17470,17951,18106,18126,18173,18787,18807,19204,19219,19261,19264,19280,19419,19698,20209,20296,202…	Adam8,Adcy7,Adora2b,Arg2,Btk,C3ar1,C5ar1,Casp4,Runx1,Cd14,Cd33,Cd36,Cd83,Cd84,Chil1,Chil3,Clu,Ccr2,Cx3cr1,Cyba,Cyp1b1,Ereg,F2r,Fcer1g,Fcgr3,Fgr,Lilrb4b,Lilrb4a,Cmklr1,H2-M3,Foxj1,Hmox1,Irf8,Ifi204,Cd74,Il1a,Il1r2,Inhbb,Acod1,Laptm5,Arhgef2,Lbp,Anxa1,Lpl,Ltb,Ltf,Lum,Ly9,Mmp12,Mmp8,Cd200,Naip5,Cd244a,Nos2,Slc11a1,Serpine1,Pld3,Ptafr,Ptger4,Sirpa,Ptprc,Ptprs,Rasgrp1,Relb,Saa2,Ccl2,Ccl20,Ccl3,Ccl4,Cx…	#
2_Member	GO Biological Processes	GO:0001817	regulation of cytokine production	-36.7079	-32.655	138/787	11501,11513,11541,11847,12229,12267,12273,12363,12394,12475,12489,12491,12522,12523,12654,12655,12759,12772,13051,13057,13078,13874,14062,14127,14131,14191,14727,14728,14747,14991,15223,15368,15900,15951,16149,16175,16178,16324,16365,16792,16800,16803,16952,16956,16994,17002,17022,17085,17381,17394,17470,17951,18106,18126,18173,18787,18807,19204,19219,19261,19264,19280,19419,19698,20209,20296,202…	Adam8,Adcy7,Adora2b,Arg2,Btk,C3ar1,C5ar1,Casp4,Runx1,Cd14,Cd33,Cd36,Cd83,Cd84,Chil1,Chil3,Clu,Ccr2,Cx3cr1,Cyba,Cyp1b1,Ereg,F2r,Fcer1g,Fcgr3,Fgr,Lilrb4b,Lilrb4a,Cmklr1,H2-M3,Foxj1,Hmox1,Irf8,Ifi204,Cd74,Il1a,Il1r2,Inhbb,Acod1,Laptm5,Arhgef2,Lbp,Anxa1,Lpl,Ltb,Ltf,Lum,Ly9,Mmp12,Mmp8,Cd200,Naip5,Cd244a,Nos2,Slc11a1,Serpine1,Pld3,Ptafr,Ptger4,Sirpa,Ptprc,Ptprs,Rasgrp1,Relb,Saa2,Ccl2,Ccl20,Ccl3,Ccl4,Cx…	#
2_Member	GO Biological Processes	GO:0001819	positive regulation of cytokine production	-31.272	-27.6962	101/509	11501,11541,12267,12273,12363,12394,12475,12491,12522,12523,12654,12655,12759,12772,13057,13078,13874,14062,14127,14131,14191,14991,15900,15951,16149,16175,16792,16800,16803,16952,16956,16994,17022,17085,17381,17394,17470,17951,18106,18126,18173,18787,19204,19219,19264,19419,20209,20296,20297,20302,20303,20312,20698,20779,20963,21803,21825,21897,21899,21926,22177,23845,23960,24088,30925,50706,544…	Adam8,Adora2b,C3ar1,C5ar1,Casp4,Runx1,Cd14,Cd36,Cd83,Cd84,Chil1,Chil3,Clu,Ccr2,Cyba,Cyp1b1,Ereg,F2r,Fcer1g,Fcgr3,Fgr,H2-M3,Irf8,Ifi204,Cd74,Il1a,Laptm5,Arhgef2,Lbp,Anxa1,Lpl,Ltb,Lum,Ly9,Mmp12,Mmp8,Cd200,Naip5,Cd244a,Nos2,Slc11a1,Serpine1,Ptafr,Ptger4,Ptprc,Rasgrp1,Saa2,Ccl2,Ccl20,Ccl3,Ccl4,Cx3cl1,Sphk1,Src,Syk,Tgfb1,Thbs1,Tlr1,Tlr6,Tnf,Tyrobp,Clec5a,Oas1g,Tlr2,Slamf6,Postn,Mefv,Clec4e,Clec4n,Scam…	#
2_Member	GO Biological Processes	GO:1903555	regulation of tumor necrosis factor superfamily cytokine production	-23.04	-19.9165	52/189	11501,11847,12475,12489,12491,12523,12759,12772,13051,13057,14127,14131,14727,14728,16175,16800,16803,16956,17002,17394,19204,19219,19261,19264,19419,20296,20302,20303,20312,20963,21825,21897,21899,21929,22177,23960,24088,26362,26888,69810,73914,74131,77125,81897,83433,93695,100689,171285,230738,234779,246727,246728	Adam8,Arg2,Cd14,Cd33,Cd36,Cd84,Clu,Ccr2,Cx3cr1,Cyba,Fcer1g,Fcgr3,Lilrb4b,Lilrb4a,Il1a,Arhgef2,Lbp,Lpl,Ltf,Mmp8,Ptafr,Ptger4,Sirpa,Ptprc,Rasgrp1,Ccl2,Ccl3,Ccl4,Cx3cl1,Syk,Thbs1,Tlr1,Tlr6,Tnfaip3,Tyrobp,Oas1g,Tlr2,Axl,Clec4a2,Clec4b1,Irak3,Sash3,Il33,Tlr9,Trem2,Gpnmb,Spon2,Havcr2,Zc3h12a,Plcg2,Oas3,Oas2	#
2_Member	GO Biological Processes	GO:0032680	regulation of tumor necrosis factor production	-22.5327	-19.4575	51/186	11847,12475,12489,12491,12523,12759,12772,13051,13057,14127,14131,14727,14728,16175,16800,16803,16956,17002,17394,19204,19219,19261,19264,19419,20296,20302,20303,20312,20963,21825,21897,21899,21929,22177,23960,24088,26362,26888,69810,73914,74131,77125,81897,83433,93695,100689,171285,230738,234779,246727,246728	Arg2,Cd14,Cd33,Cd36,Cd84,Clu,Ccr2,Cx3cr1,Cyba,Fcer1g,Fcgr3,Lilrb4b,Lilrb4a,Il1a,Arhgef2,Lbp,Lpl,Ltf,Mmp8,Ptafr,Ptger4,Sirpa,Ptprc,Rasgrp1,Ccl2,Ccl3,Ccl4,Cx3cl1,Syk,Thbs1,Tlr1,Tlr6,Tnfaip3,Tyrobp,Oas1g,Tlr2,Axl,Clec4a2,Clec4b1,Irak3,Sash3,Il33,Tlr9,Trem2,Gpnmb,Spon2,Havcr2,Zc3h12a,Plcg2,Oas3,Oas2	#
2_Member	GO Biological Processes	GO:0032675	regulation of interleukin-6 production	-17.9507	-15.1766	43/167	11541,12491,12523,13057,13874,14062,14127,14727,14728,15223,16149,16792,16800,16803,16956,17394,17470,18126,19204,19261,20963,21897,21899,21926,21929,22177,24088,57781,73914,77125,81897,83433,100689,105855,107527,170743,170744,171285,215257,225471,226421,230738,234779	Adora2b,Cd36,Cd84,Cyba,Ereg,F2r,Fcer1g,Lilrb4b,Lilrb4a,Foxj1,Cd74,Laptm5,Arhgef2,Lbp,Lpl,Mmp8,Cd200,Nos2,Ptafr,Sirpa,Syk,Tlr1,Tlr6,Tnf,Tnfaip3,Tyrobp,Tlr2,Cd200r1,Irak3,Il33,Tlr9,Trem2,Spon2,Nckap1l,Il1rl2,Tlr7,Tlr8,Havcr2,Il36g,Ticam2,Rab7b,Zc3h12a,Plcg2	#
2_Member	GO Biological Processes	GO:1903557	positive regulation of tumor necrosis factor superfamily cytokine production	-16.5919	-13.9101	34/113	11501,12475,12491,12523,12759,12772,13057,14127,14131,16175,16800,16803,16956,17394,19204,19264,19419,20296,20302,20303,20963,21825,21897,22177,23960,24088,74131,77125,81897,100689,171285,234779,246727,246728	Adam8,Cd14,Cd36,Cd84,Clu,Ccr2,Cyba,Fcer1g,Fcgr3,Il1a,Arhgef2,Lbp,Lpl,Mmp8,Ptafr,Ptprc,Rasgrp1,Ccl2,Ccl3,Ccl4,Syk,Thbs1,Tlr1,Tyrobp,Oas1g,Tlr2,Sash3,Il33,Tlr9,Spon2,Havcr2,Plcg2,Oas3,Oas2	#
2_Member	GO Biological Processes	GO:0032760	positive regulation of tumor necrosis factor production	-15.9489	-13.3273	33/111	12475,12491,12523,12759,12772,13057,14127,14131,16175,16800,16803,16956,17394,19204,19264,19419,20296,20302,20303,20963,21825,21897,22177,23960,24088,74131,77125,81897,100689,171285,234779,246727,246728	Cd14,Cd36,Cd84,Clu,Ccr2,Cyba,Fcer1g,Fcgr3,Il1a,Arhgef2,Lbp,Lpl,Mmp8,Ptafr,Ptprc,Rasgrp1,Ccl2,Ccl3,Ccl4,Syk,Thbs1,Tlr1,Tyrobp,Oas1g,Tlr2,Sash3,Il33,Tlr9,Spon2,Havcr2,Plcg2,Oas3,Oas2	#
2_Member	GO Biological Processes	GO:0032755	positive regulation of interleukin-6 production	-13.6767	-11.174	30/108	11541,12491,13057,13874,14062,14127,16149,16792,16800,16803,16956,17394,18126,19204,20963,21897,21899,21926,22177,24088,77125,81897,100689,107527,170743,170744,215257,225471,226421,234779	Adora2b,Cd36,Cyba,Ereg,F2r,Fcer1g,Cd74,Laptm5,Arhgef2,Lbp,Lpl,Mmp8,Nos2,Ptafr,Syk,Tlr1,Tlr6,Tnf,Tyrobp,Tlr2,Il33,Tlr9,Spon2,Il1rl2,Tlr7,Tlr8,Il36g,Ticam2,Rab7b,Plcg2	#
3_Summary	GO Biological Processes	GO:0001775	cell activation	-34.6089	-30.732	131/750	11541,11745,11891,12043,12047,12229,12259,12273,12393,12483,12493,12495,12505,12506,12522,12523,12524,12721,12759,12767,13051,14026,14062,14127,14131,14226,14634,14727,14728,14991,15894,15900,15945,15980,16149,16186,16197,16409,16414,16476,16797,16803,16822,16847,16952,17060,17068,17079,17085,17474,17698,17869,17916,18034,18106,18173,18595,18707,18733,18751,18753,18782,18791,18826,19156,19219,192…	Adora2b,Anxa3,Rab27a,Bcl2,Bcl2a1d,Btk,C1qa,C5ar1,Runx2,Cd22,Cd37,Entpd1,Cd44,Cd48,Cd83,Cd84,Cd86,Coro1a,Clu,Cxcr4,Cx3cr1,Evl,F2r,Fcer1g,Fcgr3,Fkbp1b,Gli3,Lilrb4b,Lilrb4a,H2-M3,Icam1,Irf8,Cxcl10,Ifngr2,Cd74,Il2rg,Il7r,Itgam,Itgb2,Jun,Lat,Lbp,Lcp2,Lepr,Anxa1,Blnk,Ly6d,Cd180,Ly9,Clec4d,Msn,Myc,Myo1f,Nfkb2,Cd244a,Slc11a1,Pdgfra,Pik3cd,Pirb,Prkcb,Prkcd,Pla2g2d,Plat,Lcp1,Psap,Ptger4,Ptprc,Rasgrp1,Relb,…	#
3_Member	GO Biological Processes	GO:0001775	cell activation	-34.6089	-30.732	131/750	11541,11745,11891,12043,12047,12229,12259,12273,12393,12483,12493,12495,12505,12506,12522,12523,12524,12721,12759,12767,13051,14026,14062,14127,14131,14226,14634,14727,14728,14991,15894,15900,15945,15980,16149,16186,16197,16409,16414,16476,16797,16803,16822,16847,16952,17060,17068,17079,17085,17474,17698,17869,17916,18034,18106,18173,18595,18707,18733,18751,18753,18782,18791,18826,19156,19219,192…	Adora2b,Anxa3,Rab27a,Bcl2,Bcl2a1d,Btk,C1qa,C5ar1,Runx2,Cd22,Cd37,Entpd1,Cd44,Cd48,Cd83,Cd84,Cd86,Coro1a,Clu,Cxcr4,Cx3cr1,Evl,F2r,Fcer1g,Fcgr3,Fkbp1b,Gli3,Lilrb4b,Lilrb4a,H2-M3,Icam1,Irf8,Cxcl10,Ifngr2,Cd74,Il2rg,Il7r,Itgam,Itgb2,Jun,Lat,Lbp,Lcp2,Lepr,Anxa1,Blnk,Ly6d,Cd180,Ly9,Clec4d,Msn,Myc,Myo1f,Nfkb2,Cd244a,Slc11a1,Pdgfra,Pik3cd,Pirb,Prkcb,Prkcd,Pla2g2d,Plat,Lcp1,Psap,Ptger4,Ptprc,Rasgrp1,Relb,…	#
3_Member	GO Biological Processes	GO:0045321	leukocyte activation	-31.8911	-28.1392	118/663	11541,11745,11891,12043,12047,12229,12259,12273,12393,12483,12493,12505,12506,12522,12523,12524,12721,12759,12767,13051,14127,14131,14226,14634,14727,14728,14991,15894,15900,15980,16149,16186,16197,16409,16414,16476,16797,16803,16822,16847,16952,17060,17068,17079,17085,17474,17698,17869,17916,18106,18173,18707,18733,18751,18753,18782,18826,19156,19219,19264,19419,19698,20312,20345,20375,20677,209…	Adora2b,Anxa3,Rab27a,Bcl2,Bcl2a1d,Btk,C1qa,C5ar1,Runx2,Cd22,Cd37,Cd44,Cd48,Cd83,Cd84,Cd86,Coro1a,Clu,Cxcr4,Cx3cr1,Fcer1g,Fcgr3,Fkbp1b,Gli3,Lilrb4b,Lilrb4a,H2-M3,Icam1,Irf8,Ifngr2,Cd74,Il2rg,Il7r,Itgam,Itgb2,Jun,Lat,Lbp,Lcp2,Lepr,Anxa1,Blnk,Ly6d,Cd180,Ly9,Clec4d,Msn,Myc,Myo1f,Cd244a,Slc11a1,Pik3cd,Pirb,Prkcb,Prkcd,Pla2g2d,Lcp1,Psap,Ptger4,Ptprc,Rasgrp1,Relb,Cx3cl1,Selplg,Spi1,Sox4,Syk,Tgfb1,Tlr1,T…	#
3_Member	GO Biological Processes	GO:0046649	lymphocyte activation	-21.1209	-18.1471	87/528	11891,12043,12047,12229,12393,12483,12493,12505,12506,12522,12523,12524,12721,12767,14127,14226,14634,14728,14991,15894,15900,16149,16186,16197,16409,16414,16847,16952,17060,17068,17079,17085,17474,17698,17869,18106,18173,18707,18751,18753,18782,18826,19156,19219,19264,19419,19698,20375,20677,20963,21803,21929,21985,22324,22376,22778,24099,26362,26888,30925,54519,56501,56619,56708,69769,69810,740…	Rab27a,Bcl2,Bcl2a1d,Btk,Runx2,Cd22,Cd37,Cd44,Cd48,Cd83,Cd84,Cd86,Coro1a,Cxcr4,Fcer1g,Fkbp1b,Gli3,Lilrb4a,H2-M3,Icam1,Irf8,Cd74,Il2rg,Il7r,Itgam,Itgb2,Lepr,Anxa1,Blnk,Ly6d,Cd180,Ly9,Clec4d,Msn,Myc,Cd244a,Slc11a1,Pik3cd,Prkcb,Prkcd,Pla2g2d,Lcp1,Psap,Ptger4,Ptprc,Rasgrp1,Relb,Spi1,Sox4,Syk,Tgfb1,Tnfaip3,Tpd52,Vav1,Was,Ikzf1,Tnfsf13b,Axl,Clec4a2,Slamf6,Apbb1ip,Elf4,Clec4e,Clcf1,Tnfaip8l2,Clec4b1,Nfam…	#
3_Member	GO Biological Processes	GO:0042110	T cell activation	-17.8992	-15.1364	64/351	11891,12043,12047,12393,12493,12505,12506,12522,12523,12721,12767,14127,14226,14634,14728,14991,15894,16149,16186,16197,16409,16414,16847,16952,17085,17474,17698,17869,18173,18782,18826,19156,19219,19264,19419,19698,20375,20677,20963,21803,22324,22376,22778,24099,26888,30925,54519,56501,56619,69769,69810,74131,74734,75345,94176,98365,108723,237256,240873,328833,381409,381812,545030,100042493	Rab27a,Bcl2,Bcl2a1d,Runx2,Cd37,Cd44,Cd48,Cd83,Cd84,Coro1a,Cxcr4,Fcer1g,Fkbp1b,Gli3,Lilrb4a,H2-M3,Icam1,Cd74,Il2rg,Il7r,Itgam,Itgb2,Lepr,Anxa1,Ly9,Clec4d,Msn,Myc,Slc11a1,Pla2g2d,Lcp1,Psap,Ptger4,Ptprc,Rasgrp1,Relb,Spi1,Sox4,Syk,Tgfb1,Vav1,Was,Ikzf1,Tnfsf13b,Clec4a2,Slamf6,Apbb1ip,Elf4,Clec4e,Tnfaip8l2,Clec4b1,Sash3,Rhoh,Slamf7,Dock2,Slamf9,Card11,Zc3h12d,Tnfsf18,Treml2,Cdh26,Cracr2a,Wdfy4,Ccl21b	#
3_Member	GO Biological Processes	GO:0002521	leukocyte differentiation	-16.5975	-13.9101	72/454	11501,12043,12047,12229,12393,12394,12522,12977,14127,14389,14634,15900,15951,16149,16186,16197,16409,16476,16477,16847,16952,17068,17085,17342,17474,18733,18782,19152,19156,19219,19264,19698,20375,20677,20779,20963,21803,21926,21929,21934,21943,21985,22177,22324,22778,24088,24099,24108,26362,30925,56619,56708,65963,74039,74131,74734,74748,75766,75974,79221,83433,94176,98365,102545,108723,210293,…	Adam8,Bcl2,Bcl2a1d,Btk,Runx2,Runx1,Cd83,Csf1,Fcer1g,Gab2,Gli3,Irf8,Ifi204,Cd74,Il2rg,Il7r,Itgam,Jun,Junb,Lepr,Anxa1,Ly6d,Ly9,Mitf,Clec4d,Pirb,Pla2g2d,Prtn3,Psap,Ptger4,Ptprc,Relb,Spi1,Sox4,Src,Syk,Tgfb1,Tnf,Tnfaip3,Tnfrsf11a,Tnfsf11,Tpd52,Tyrobp,Vav1,Ikzf1,Tlr2,Tnfsf13b,Ubd,Axl,Slamf6,Clec4e,Clcf1,Tmem176b,Nfam1,Sash3,Rhoh,Slamf8,Dcstamp,Dock11,Hdac9,Trem2,Dock2,Slamf9,Cmtm7,Card11,Dock10,Nrros,I…	#
3_Member	GO Biological Processes	GO:0030097	hemopoiesis	-14.588	-12.0265	96/776	11501,11656,12043,12047,12229,12393,12394,12522,12768,12772,12798,12977,14127,14389,14634,15163,15203,15900,15951,16149,16186,16197,16409,16476,16477,16498,16847,16909,16952,17068,17085,17342,17474,18595,18718,18733,18782,19152,19156,19219,19261,19264,19698,20345,20375,20677,20779,20963,21803,21926,21929,21934,21943,21985,22038,22177,22324,22778,23845,24088,24099,24108,26362,30925,56619,56708,567…	Adam8,Alas2,Bcl2,Bcl2a1d,Btk,Runx2,Runx1,Cd83,Ccr1,Ccr2,Cnn2,Csf1,Fcer1g,Gab2,Gli3,Hcls1,Heph,Irf8,Ifi204,Cd74,Il2rg,Il7r,Itgam,Jun,Junb,Kcnab2,Lepr,Lmo2,Anxa1,Ly6d,Ly9,Mitf,Clec4d,Pdgfra,Pip4k2a,Pirb,Pla2g2d,Prtn3,Psap,Ptger4,Sirpa,Ptprc,Relb,Selplg,Spi1,Sox4,Src,Syk,Tgfb1,Tnf,Tnfaip3,Tnfrsf11a,Tnfsf11,Tpd52,Plscr1,Tyrobp,Vav1,Ikzf1,Clec5a,Tlr2,Tnfsf13b,Ubd,Axl,Slamf6,Clec4e,Clcf1,Clec1b,Smpd3,T…	#
3_Member	GO Biological Processes	GO:0002366	leukocyte activation involved in immune response	-12.9965	-10.5347	42/215	11541,11745,11891,12721,14127,14991,15894,15900,16149,16797,16803,17079,17085,17474,17916,18106,18173,18826,19219,19419,19698,20375,20963,21803,21929,22177,26904,30925,54519,56619,75974,77125,83433,94176,109934,171285,209558,210293,217303,234779,240873,381812	Adora2b,Anxa3,Rab27a,Coro1a,Fcer1g,H2-M3,Icam1,Irf8,Cd74,Lat,Lbp,Cd180,Ly9,Clec4d,Myo1f,Cd244a,Slc11a1,Lcp1,Ptger4,Rasgrp1,Relb,Spi1,Syk,Tgfb1,Tnfaip3,Tyrobp,Sh2d1b1,Slamf6,Apbb1ip,Clec4e,Dock11,Il33,Trem2,Dock2,Abr,Havcr2,Enpp3,Dock10,Cd300a,Plcg2,Tnfsf18,Cracr2a	#
3_Member	GO Biological Processes	GO:1903131	mononuclear cell differentiation	-12.9823	-10.526	58/375	12043,12047,12229,12393,12522,12977,14127,14634,15900,15951,16149,16186,16197,16476,16847,16952,17068,17085,17474,18733,18782,19152,19156,19219,19264,19698,20375,20677,20963,21803,21929,21985,22324,22778,24099,24108,26362,30925,56619,56708,65963,74039,74131,74734,74748,75766,75974,79221,83433,94176,98365,102545,108723,210293,226691,234779,320910,381812	Bcl2,Bcl2a1d,Btk,Runx2,Cd83,Csf1,Fcer1g,Gli3,Irf8,Ifi204,Cd74,Il2rg,Il7r,Jun,Lepr,Anxa1,Ly6d,Ly9,Clec4d,Pirb,Pla2g2d,Prtn3,Psap,Ptger4,Ptprc,Relb,Spi1,Sox4,Syk,Tgfb1,Tnfaip3,Tpd52,Vav1,Ikzf1,Tnfsf13b,Ubd,Axl,Slamf6,Clec4e,Clcf1,Tmem176b,Nfam1,Sash3,Rhoh,Slamf8,Dcstamp,Dock11,Hdac9,Trem2,Dock2,Slamf9,Cmtm7,Card11,Dock10,Ifi207,Plcg2,Itgb8,Cracr2a	#
3_Member	GO Biological Processes	GO:0002263	cell activation involved in immune response	-12.7116	-10.2715	42/219	11541,11745,11891,12721,14127,14991,15894,15900,16149,16797,16803,17079,17085,17474,17916,18106,18173,18826,19219,19419,19698,20375,20963,21803,21929,22177,26904,30925,54519,56619,75974,77125,83433,94176,109934,171285,209558,210293,217303,234779,240873,381812	Adora2b,Anxa3,Rab27a,Coro1a,Fcer1g,H2-M3,Icam1,Irf8,Cd74,Lat,Lbp,Cd180,Ly9,Clec4d,Myo1f,Cd244a,Slc11a1,Lcp1,Ptger4,Rasgrp1,Relb,Spi1,Syk,Tgfb1,Tnfaip3,Tyrobp,Sh2d1b1,Slamf6,Apbb1ip,Clec4e,Dock11,Il33,Trem2,Dock2,Abr,Havcr2,Enpp3,Dock10,Cd300a,Plcg2,Tnfsf18,Cracr2a	#
3_Member	GO Biological Processes	GO:0002252	immune effector process	-10.8692	-8.60872	68/538	11421,11541,11745,11891,12229,12259,12260,12262,12721,12759,12983,12984,14127,14129,14131,14991,14999,15894,15900,16149,16197,16797,16803,17079,17085,17474,17916,17969,18106,18173,18733,18753,18826,19219,19419,19698,20375,20963,21803,21929,22177,26904,30925,54519,56619,69582,69583,74131,75974,76438,77125,77777,83433,94176,98365,100689,109934,171285,209558,210293,217303,217304,224840,234779,240873…	Ace,Adora2b,Anxa3,Rab27a,Btk,C1qa,C1qb,C1qc,Coro1a,Clu,Csf2rb,Csf2rb2,Fcer1g,Fcgr1,Fcgr3,H2-M3,H2-DMb1,Icam1,Irf8,Cd74,Il7r,Lat,Lbp,Cd180,Ly9,Clec4d,Myo1f,Ncf1,Cd244a,Slc11a1,Pirb,Prkcd,Lcp1,Ptger4,Rasgrp1,Relb,Spi1,Syk,Tgfb1,Tnfaip3,Tyrobp,Sh2d1b1,Slamf6,Apbb1ip,Clec4e,Plekhm2,Tnfsf13,Sash3,Dock11,Rftn1,Il33,Ulbp1,Trem2,Dock2,Slamf9,Spon2,Abr,Havcr2,Enpp3,Dock10,Cd300a,Cd300lb,Treml4,Plcg2,Tnfsf…	#
3_Member	GO Biological Processes	GO:0030098	lymphocyte differentiation	-8.84983	-6.74873	46/331	12043,12047,12229,12393,12522,14127,14634,15900,16149,16186,16197,16847,16952,17068,17085,17474,18782,19156,19219,19264,19698,20375,20677,20963,21803,21929,21985,22324,22778,24099,26362,30925,56619,56708,74039,74131,74734,74748,75974,79221,94176,102545,108723,210293,234779,381812	Bcl2,Bcl2a1d,Btk,Runx2,Cd83,Fcer1g,Gli3,Irf8,Cd74,Il2rg,Il7r,Lepr,Anxa1,Ly6d,Ly9,Clec4d,Pla2g2d,Psap,Ptger4,Ptprc,Relb,Spi1,Sox4,Syk,Tgfb1,Tnfaip3,Tpd52,Vav1,Ikzf1,Tnfsf13b,Axl,Slamf6,Clec4e,Clcf1,Nfam1,Sash3,Rhoh,Slamf8,Dock11,Hdac9,Dock2,Cmtm7,Card11,Dock10,Plcg2,Cracr2a	#
3_Member	GO Biological Processes	GO:0002285	lymphocyte activation involved in immune response	-7.68473	-5.69439	26/142	11891,12721,14127,14991,15894,15900,16149,17079,17085,17474,18106,18173,18826,19219,19698,20375,21803,21929,30925,54519,56619,75974,210293,234779,240873,381812	Rab27a,Coro1a,Fcer1g,H2-M3,Icam1,Irf8,Cd74,Cd180,Ly9,Clec4d,Cd244a,Slc11a1,Lcp1,Ptger4,Relb,Spi1,Tgfb1,Tnfaip3,Slamf6,Apbb1ip,Clec4e,Dock11,Dock10,Plcg2,Tnfsf18,Cracr2a	#
3_Member	GO Biological Processes	GO:0030217	T cell differentiation	-7.20603	-5.2637	31/201	12043,12047,12393,12522,14127,14634,16149,16186,16197,16847,16952,17085,17474,18782,19156,19219,19264,19698,20375,20677,20963,21803,22324,22778,30925,56619,74131,74734,94176,108723,381812	Bcl2,Bcl2a1d,Runx2,Cd83,Fcer1g,Gli3,Cd74,Il2rg,Il7r,Lepr,Anxa1,Ly9,Clec4d,Pla2g2d,Psap,Ptger4,Ptprc,Relb,Spi1,Sox4,Syk,Tgfb1,Vav1,Ikzf1,Slamf6,Clec4e,Sash3,Rhoh,Dock2,Card11,Cracr2a	#
3_Member	GO Biological Processes	GO:0002286	T cell activation involved in immune response	-5.65145	-3.91133	17/87	11891,14127,14991,15894,16149,17085,17474,18173,18826,19219,19698,21803,30925,54519,56619,240873,381812	Rab27a,Fcer1g,H2-M3,Icam1,Cd74,Ly9,Clec4d,Slc11a1,Lcp1,Ptger4,Relb,Tgfb1,Slamf6,Apbb1ip,Clec4e,Tnfsf18,Cracr2a	#
4_Summary	GO Biological Processes	GO:0032103	positive regulation of response to external stimulus	-31.6333	-27.9783	96/459	11421,11501,11541,12267,12273,12363,12767,12768,12772,12977,13040,13051,13057,13874,14118,14127,14129,14131,14173,14226,14747,14825,14991,15945,15950,15951,16149,16365,16803,16956,17079,17084,17250,17381,17394,18390,18591,18596,18787,18791,18792,19141,19219,19354,19419,20201,20202,20296,20302,20306,20312,20343,20375,20963,21803,21825,21899,21926,21934,21943,22038,22177,22324,24088,26904,27226,309…	Ace,Adam8,Adora2b,C3ar1,C5ar1,Casp4,Cxcr4,Ccr1,Ccr2,Csf1,Ctss,Cx3cr1,Cyba,Ereg,Fbn1,Fcer1g,Fcgr1,Fcgr3,Fgf2,Fkbp1b,Cmklr1,Cxcl1,H2-M3,Cxcl10,Ifi203,Ifi204,Cd74,Acod1,Lbp,Lpl,Cd180,Ly86,Abcc1,Mmp12,Mmp8,Oprm1,Pdgfb,Pdgfrb,Serpine1,Plat,Plau,Lgmn,Ptger4,Rac2,Rasgrp1,S100a8,S100a9,Ccl2,Ccl3,Ccl7,Cx3cl1,Sell,Spi1,Syk,Tgfb1,Thbs1,Tlr6,Tnf,Tnfrsf11a,Tnfsf11,Plscr1,Tyrobp,Vav1,Tlr2,Sh2d1b1,Pla2g7,Slamf6…	#
4_Member	GO Biological Processes	GO:0032103	positive regulation of response to external stimulus	-31.6333	-27.9783	96/459	11421,11501,11541,12267,12273,12363,12767,12768,12772,12977,13040,13051,13057,13874,14118,14127,14129,14131,14173,14226,14747,14825,14991,15945,15950,15951,16149,16365,16803,16956,17079,17084,17250,17381,17394,18390,18591,18596,18787,18791,18792,19141,19219,19354,19419,20201,20202,20296,20302,20306,20312,20343,20375,20963,21803,21825,21899,21926,21934,21943,22038,22177,22324,24088,26904,27226,309…	Ace,Adam8,Adora2b,C3ar1,C5ar1,Casp4,Cxcr4,Ccr1,Ccr2,Csf1,Ctss,Cx3cr1,Cyba,Ereg,Fbn1,Fcer1g,Fcgr1,Fcgr3,Fgf2,Fkbp1b,Cmklr1,Cxcl1,H2-M3,Cxcl10,Ifi203,Ifi204,Cd74,Acod1,Lbp,Lpl,Cd180,Ly86,Abcc1,Mmp12,Mmp8,Oprm1,Pdgfb,Pdgfrb,Serpine1,Plat,Plau,Lgmn,Ptger4,Rac2,Rasgrp1,S100a8,S100a9,Ccl2,Ccl3,Ccl7,Cx3cl1,Sell,Spi1,Syk,Tgfb1,Thbs1,Tlr6,Tnf,Tnfrsf11a,Tnfsf11,Plscr1,Tyrobp,Vav1,Tlr2,Sh2d1b1,Pla2g7,Slamf6…	#
4_Member	GO Biological Processes	GO:0031347	regulation of defense response	-20.4225	-17.5309	98/659	11421,11501,11541,11847,12363,12493,12505,12768,12772,13040,13051,13057,13874,14127,14129,14131,14191,14825,14991,15950,15951,16149,16365,16803,16952,16956,17250,17381,17394,17470,17916,17969,18782,18787,19219,19419,20201,20202,20302,20311,20312,20375,20698,20963,21899,21923,21926,21929,21934,21943,22038,22177,22324,23960,24088,26904,27052,30925,30955,52118,54483,56620,56708,57781,57783,69769,725…	Ace,Adam8,Adora2b,Arg2,Casp4,Cd37,Cd44,Ccr1,Ccr2,Ctss,Cx3cr1,Cyba,Ereg,Fcer1g,Fcgr1,Fcgr3,Fgr,Cxcl1,H2-M3,Ifi203,Ifi204,Cd74,Acod1,Lbp,Anxa1,Lpl,Abcc1,Mmp12,Mmp8,Cd200,Myo1f,Ncf1,Pla2g2d,Serpine1,Ptger4,Rasgrp1,S100a8,S100a9,Ccl3,Cxcl5,Cx3cl1,Spi1,Sphk1,Syk,Tlr6,Tnc,Tnf,Tnfaip3,Tnfrsf11a,Tnfsf11,Plscr1,Tyrobp,Vav1,Oas1g,Tlr2,Sh2d1b1,Aoah,Slamf6,Pik3cg,Pvr,Mefv,Clec4n,Clcf1,Cd200r1,Tnip1,Tnfaip8l2…	#
4_Member	GO Biological Processes	GO:0031349	positive regulation of defense response	-19.8353	-16.9727	62/305	11421,11501,11541,12363,12772,13040,13057,13874,14127,14129,14131,14825,14991,15950,15951,16149,16365,16803,16956,17250,17381,17394,18787,19219,19419,20201,20202,20302,20375,20963,21899,21926,21934,21943,22038,22177,22324,24088,26904,30925,30955,52118,54483,56620,57783,72512,77125,77777,81897,83433,97165,100952,106512,170744,171285,226691,234779,236312,240873,381308,503550,100040462	Ace,Adam8,Adora2b,Casp4,Ccr2,Ctss,Cyba,Ereg,Fcer1g,Fcgr1,Fcgr3,Cxcl1,H2-M3,Ifi203,Ifi204,Cd74,Acod1,Lbp,Lpl,Abcc1,Mmp12,Mmp8,Serpine1,Ptger4,Rasgrp1,S100a8,S100a9,Ccl3,Spi1,Syk,Tlr6,Tnf,Tnfrsf11a,Tnfsf11,Plscr1,Tyrobp,Vav1,Tlr2,Sh2d1b1,Slamf6,Pik3cg,Pvr,Mefv,Clec4n,Tnip1,Sting1,Il33,Ulbp1,Tlr9,Trem2,Hmgb2,Emilin1,Gpsm3,Tlr8,Havcr2,Ifi207,Plcg2,Ifi209,Tnfsf18,Ifi211,Klri1,Mndal	#
4_Member	GO Biological Processes	GO:0050727	regulation of inflammatory response	-12.8464	-10.3956	57/367	11421,11501,11541,12363,12505,12772,13040,13051,14127,14129,14131,16365,16803,16952,16956,17250,17394,17470,17969,18782,18787,19219,20201,20202,20302,20312,20698,21899,21923,21926,21929,21934,21943,24088,27052,30955,54483,56708,57781,57783,69769,72512,74748,77125,81897,83433,100182,106512,107527,109934,209558,210029,234779,239337,239849,240873,269060	Ace,Adam8,Adora2b,Casp4,Cd44,Ccr2,Ctss,Cx3cr1,Fcer1g,Fcgr1,Fcgr3,Acod1,Lbp,Anxa1,Lpl,Abcc1,Mmp8,Cd200,Ncf1,Pla2g2d,Serpine1,Ptger4,S100a8,S100a9,Ccl3,Cx3cl1,Sphk1,Tlr6,Tnc,Tnf,Tnfaip3,Tnfrsf11a,Tnfsf11,Tlr2,Aoah,Pik3cg,Mefv,Clcf1,Cd200r1,Tnip1,Tnfaip8l2,Sting1,Slamf8,Il33,Tlr9,Trem2,Akna,Gpsm3,Il1rl2,Abr,Enpp3,Metrnl,Plcg2,Adamts12,Cd200r4,Tnfsf18,Dagla	#
4_Member	GO Biological Processes	GO:0002831	regulation of response to biotic stimulus	-12.6431	-10.216	57/371	11501,11847,12493,12523,12768,13057,13874,14191,14825,14991,15950,15951,16149,16365,16803,17002,17079,17084,17381,17916,17969,19419,20311,20312,20375,20963,21929,22038,22177,22324,23960,24088,26904,30925,52118,56620,72512,73914,74748,77777,81897,83433,97165,100952,104709,170744,171285,224840,226691,230738,232345,234779,236312,246727,381308,503550,100040462	Adam8,Arg2,Cd37,Cd84,Ccr1,Cyba,Ereg,Fgr,Cxcl1,H2-M3,Ifi203,Ifi204,Cd74,Acod1,Lbp,Ltf,Cd180,Ly86,Mmp12,Myo1f,Ncf1,Rasgrp1,Cxcl5,Cx3cl1,Spi1,Syk,Tnfaip3,Plscr1,Tyrobp,Vav1,Oas1g,Tlr2,Sh2d1b1,Slamf6,Pvr,Clec4n,Sting1,Irak3,Slamf8,Ulbp1,Tlr9,Trem2,Hmgb2,Emilin1,Pik3r6,Tlr8,Havcr2,Treml4,Ifi207,Zc3h12a,A2m,Plcg2,Ifi209,Oas3,Ifi211,Klri1,Mndal	#
4_Member	GO Biological Processes	GO:0045088	regulation of innate immune response	-12.568	-10.1486	44/240	11501,12768,13874,14191,14991,15950,15951,16149,16365,16803,17381,17916,17969,19419,20375,20963,21929,22038,22177,22324,23960,24088,26904,30925,52118,56620,72512,73914,74748,77777,81897,83433,97165,104709,170744,171285,226691,232345,234779,236312,246727,381308,503550,100040462	Adam8,Ccr1,Ereg,Fgr,H2-M3,Ifi203,Ifi204,Cd74,Acod1,Lbp,Mmp12,Myo1f,Ncf1,Rasgrp1,Spi1,Syk,Tnfaip3,Plscr1,Tyrobp,Vav1,Oas1g,Tlr2,Sh2d1b1,Slamf6,Pvr,Clec4n,Sting1,Irak3,Slamf8,Ulbp1,Tlr9,Trem2,Hmgb2,Pik3r6,Tlr8,Havcr2,Ifi207,A2m,Plcg2,Ifi209,Oas3,Ifi211,Klri1,Mndal	#
4_Member	GO Biological Processes	GO:0002833	positive regulation of response to biotic stimulus	-11.7015	-9.32986	37/187	11501,13057,13874,14825,14991,15950,15951,16149,16365,16803,17079,17084,17381,19419,20375,20963,22038,22177,22324,24088,26904,30925,52118,56620,72512,77777,81897,97165,100952,170744,171285,226691,234779,236312,381308,503550,100040462	Adam8,Cyba,Ereg,Cxcl1,H2-M3,Ifi203,Ifi204,Cd74,Acod1,Lbp,Cd180,Ly86,Mmp12,Rasgrp1,Spi1,Syk,Plscr1,Tyrobp,Vav1,Tlr2,Sh2d1b1,Slamf6,Pvr,Clec4n,Sting1,Ulbp1,Tlr9,Hmgb2,Emilin1,Tlr8,Havcr2,Ifi207,Plcg2,Ifi209,Ifi211,Klri1,Mndal	#
4_Member	GO Biological Processes	GO:0050729	positive regulation of inflammatory response	-11.2852	-8.9606	32/148	11421,11501,11541,12363,12772,13040,14127,14129,14131,16803,16956,17250,17394,18787,19219,20201,20202,20302,21899,21926,21934,21943,24088,30955,54483,57783,77125,81897,83433,106512,234779,240873	Ace,Adam8,Adora2b,Casp4,Ccr2,Ctss,Fcer1g,Fcgr1,Fcgr3,Lbp,Lpl,Abcc1,Mmp8,Serpine1,Ptger4,S100a8,S100a9,Ccl3,Tlr6,Tnf,Tnfrsf11a,Tnfsf11,Tlr2,Pik3cg,Mefv,Tnip1,Il33,Tlr9,Trem2,Gpsm3,Plcg2,Tnfsf18	#
4_Member	GO Biological Processes	GO:0045089	positive regulation of innate immune response	-11.0689	-8.77189	31/142	11501,13874,14991,15950,15951,16149,16803,17381,19419,20375,20963,22038,22177,22324,24088,26904,30925,52118,56620,72512,77777,81897,97165,170744,171285,226691,234779,236312,381308,503550,100040462	Adam8,Ereg,H2-M3,Ifi203,Ifi204,Cd74,Lbp,Mmp12,Rasgrp1,Spi1,Syk,Plscr1,Tyrobp,Vav1,Tlr2,Sh2d1b1,Slamf6,Pvr,Clec4n,Sting1,Ulbp1,Tlr9,Hmgb2,Tlr8,Havcr2,Ifi207,Plcg2,Ifi209,Ifi211,Klri1,Mndal	#
5_Summary	GO Biological Processes	GO:0050900	leukocyte migration	-28.3699	-24.861	65/239	11501,12273,12642,12721,12768,12772,12798,12977,12986,13051,13860,14127,14131,14825,15223,15465,15894,15945,16401,16409,16414,16803,16854,16952,17123,17698,17916,17925,18591,19152,19261,20201,20202,20209,20293,20296,20297,20299,20302,20303,20305,20306,20310,20311,20312,20339,20343,20345,20750,20963,21926,21943,22324,22329,24088,66102,67133,68279,74748,98365,105722,105855,109934,246177,100042493,1…	Adam8,C5ar1,Ch25h,Coro1a,Ccr1,Ccr2,Cnn2,Csf1,Csf3r,Cx3cr1,Eps8,Fcer1g,Fcgr3,Cxcl1,Foxj1,Hrh1,Icam1,Cxcl10,Itga4,Itgam,Itgb2,Lbp,Lgals3,Anxa1,Madcam1,Msn,Myo1f,Myo9b,Pdgfb,Prtn3,Sirpa,S100a8,S100a9,Saa2,Ccl12,Ccl2,Ccl20,Ccl22,Ccl3,Ccl4,Ccl6,Ccl7,Cxcl2,Cxcl5,Cx3cl1,Sele,Sell,Selplg,Spp1,Syk,Tnf,Tnfsf11,Vav1,Vcam1,Tlr2,Cxcl16,Gp2,Mcoln2,Slamf8,Slamf9,Ano6,Nckap1l,Abr,Myo1g,Ccl21b,Cxcr4,Ccr8,Egr3,Lox…	#
5_Member	GO Biological Processes	GO:0050900	leukocyte migration	-28.3699	-24.861	65/239	11501,12273,12642,12721,12768,12772,12798,12977,12986,13051,13860,14127,14131,14825,15223,15465,15894,15945,16401,16409,16414,16803,16854,16952,17123,17698,17916,17925,18591,19152,19261,20201,20202,20209,20293,20296,20297,20299,20302,20303,20305,20306,20310,20311,20312,20339,20343,20345,20750,20963,21926,21943,22324,22329,24088,66102,67133,68279,74748,98365,105722,105855,109934,246177,100042493	Adam8,C5ar1,Ch25h,Coro1a,Ccr1,Ccr2,Cnn2,Csf1,Csf3r,Cx3cr1,Eps8,Fcer1g,Fcgr3,Cxcl1,Foxj1,Hrh1,Icam1,Cxcl10,Itga4,Itgam,Itgb2,Lbp,Lgals3,Anxa1,Madcam1,Msn,Myo1f,Myo9b,Pdgfb,Prtn3,Sirpa,S100a8,S100a9,Saa2,Ccl12,Ccl2,Ccl20,Ccl22,Ccl3,Ccl4,Ccl6,Ccl7,Cxcl2,Cxcl5,Cx3cl1,Sele,Sell,Selplg,Spp1,Syk,Tnf,Tnfsf11,Vav1,Vcam1,Tlr2,Cxcl16,Gp2,Mcoln2,Slamf8,Slamf9,Ano6,Nckap1l,Abr,Myo1g,Ccl21b	#
5_Member	GO Biological Processes	GO:0060326	cell chemotaxis	-25.7383	-22.4257	58/210	11501,12273,12642,12721,12767,12768,12772,12776,12986,13051,13655,14127,14131,14825,15465,15945,16409,16414,16803,16854,16948,16952,17250,17925,18591,18595,18596,18753,20201,20202,20209,20293,20296,20297,20299,20302,20303,20305,20306,20310,20311,20312,20750,20963,21943,22324,22329,54199,57266,66102,74748,97165,98365,105722,105855,230972,269608,100042493	Adam8,C5ar1,Ch25h,Coro1a,Cxcr4,Ccr1,Ccr2,Ccr8,Csf3r,Cx3cr1,Egr3,Fcer1g,Fcgr3,Cxcl1,Hrh1,Cxcl10,Itgam,Itgb2,Lbp,Lgals3,Lox,Anxa1,Abcc1,Myo9b,Pdgfb,Pdgfra,Pdgfrb,Prkcd,S100a8,S100a9,Saa2,Ccl12,Ccl2,Ccl20,Ccl22,Ccl3,Ccl4,Ccl6,Ccl7,Cxcl2,Cxcl5,Cx3cl1,Spp1,Syk,Tnfsf11,Vav1,Vcam1,Ccrl2,Cxcl14,Cxcl16,Slamf8,Hmgb2,Slamf9,Ano6,Nckap1l,Arhgef16,Plekhg5,Ccl21b	#
5_Member	GO Biological Processes	GO:0006935	chemotaxis	-25.1244	-21.8497	92/512	11501,12267,12273,12642,12721,12767,12768,12772,12776,12986,13051,13654,13655,13723,13841,14026,14127,14131,14159,14365,14633,14634,14747,14825,15465,15945,16409,16414,16773,16803,16854,16948,16952,17181,17250,17925,18590,18591,18595,18596,18707,18753,18997,19204,19354,20201,20202,20209,20293,20296,20297,20299,20302,20303,20305,20306,20310,20311,20312,20354,20359,20750,20963,21943,22324,22329,309…	Adam8,C3ar1,C5ar1,Ch25h,Coro1a,Cxcr4,Ccr1,Ccr2,Ccr8,Csf3r,Cx3cr1,Egr2,Egr3,Emb,Epha7,Evl,Fcer1g,Fcgr3,Fes,Fzd3,Gli2,Gli3,Cmklr1,Cxcl1,Hrh1,Cxcl10,Itgam,Itgb2,Lama2,Lbp,Lgals3,Lox,Anxa1,Matn2,Abcc1,Myo9b,Pdgfa,Pdgfb,Pdgfra,Pdgfrb,Pik3cd,Prkcd,Pou4f2,Ptafr,Rac2,S100a8,S100a9,Saa2,Ccl12,Ccl2,Ccl20,Ccl22,Ccl3,Ccl4,Ccl6,Ccl7,Cxcl2,Cxcl5,Cx3cl1,Sema4d,Sema6b,Spp1,Syk,Tnfsf11,Vav1,Vcam1,Pik3cg,Ccrl2,Cxc…	#
5_Member	GO Biological Processes	GO:0042330	taxis	-24.996	-21.756	92/514	11501,12267,12273,12642,12721,12767,12768,12772,12776,12986,13051,13654,13655,13723,13841,14026,14127,14131,14159,14365,14633,14634,14747,14825,15465,15945,16409,16414,16773,16803,16854,16948,16952,17181,17250,17925,18590,18591,18595,18596,18707,18753,18997,19204,19354,20201,20202,20209,20293,20296,20297,20299,20302,20303,20305,20306,20310,20311,20312,20354,20359,20750,20963,21943,22324,22329,309…	Adam8,C3ar1,C5ar1,Ch25h,Coro1a,Cxcr4,Ccr1,Ccr2,Ccr8,Csf3r,Cx3cr1,Egr2,Egr3,Emb,Epha7,Evl,Fcer1g,Fcgr3,Fes,Fzd3,Gli2,Gli3,Cmklr1,Cxcl1,Hrh1,Cxcl10,Itgam,Itgb2,Lama2,Lbp,Lgals3,Lox,Anxa1,Matn2,Abcc1,Myo9b,Pdgfa,Pdgfb,Pdgfra,Pdgfrb,Pik3cd,Prkcd,Pou4f2,Ptafr,Rac2,S100a8,S100a9,Saa2,Ccl12,Ccl2,Ccl20,Ccl22,Ccl3,Ccl4,Ccl6,Ccl7,Cxcl2,Cxcl5,Cx3cl1,Sema4d,Sema6b,Spp1,Syk,Tnfsf11,Vav1,Vcam1,Pik3cg,Ccrl2,Cxc…	#
5_Member	GO Biological Processes	GO:0040011	locomotion	-24.7326	-21.5248	94/538	11501,12267,12273,12642,12721,12767,12768,12772,12776,12986,13051,13654,13655,13723,13841,14026,14127,14131,14159,14365,14633,14634,14747,14825,15465,15945,16409,16414,16773,16803,16854,16948,16952,17181,17250,17918,17925,18590,18591,18595,18596,18707,18753,18997,19204,19354,20201,20202,20209,20293,20296,20297,20299,20302,20303,20305,20306,20310,20311,20312,20354,20359,20750,20963,21943,22324,223…	Adam8,C3ar1,C5ar1,Ch25h,Coro1a,Cxcr4,Ccr1,Ccr2,Ccr8,Csf3r,Cx3cr1,Egr2,Egr3,Emb,Epha7,Evl,Fcer1g,Fcgr3,Fes,Fzd3,Gli2,Gli3,Cmklr1,Cxcl1,Hrh1,Cxcl10,Itgam,Itgb2,Lama2,Lbp,Lgals3,Lox,Anxa1,Matn2,Abcc1,Myo5a,Myo9b,Pdgfa,Pdgfb,Pdgfra,Pdgfrb,Pik3cd,Prkcd,Pou4f2,Ptafr,Rac2,S100a8,S100a9,Saa2,Ccl12,Ccl2,Ccl20,Ccl22,Ccl3,Ccl4,Ccl6,Ccl7,Cxcl2,Cxcl5,Cx3cl1,Sema4d,Sema6b,Spp1,Syk,Tnfsf11,Vav1,Vcam1,Pik3cg,Ccr…	#
5_Member	GO Biological Processes	GO:0030595	leukocyte chemotaxis	-22.4288	-19.3759	44/138	11501,12273,12642,12721,12768,12772,12986,13051,14127,14131,14825,15465,15945,16409,16414,16803,16854,16952,17925,18591,20201,20202,20209,20293,20296,20297,20299,20302,20303,20305,20306,20310,20311,20312,20750,20963,21943,22324,66102,74748,98365,105722,105855,100042493	Adam8,C5ar1,Ch25h,Coro1a,Ccr1,Ccr2,Csf3r,Cx3cr1,Fcer1g,Fcgr3,Cxcl1,Hrh1,Cxcl10,Itgam,Itgb2,Lbp,Lgals3,Anxa1,Myo9b,Pdgfb,S100a8,S100a9,Saa2,Ccl12,Ccl2,Ccl20,Ccl22,Ccl3,Ccl4,Ccl6,Ccl7,Cxcl2,Cxcl5,Cx3cl1,Spp1,Syk,Tnfsf11,Vav1,Cxcl16,Slamf8,Slamf9,Ano6,Nckap1l,Ccl21b	#
5_Member	GO Biological Processes	GO:0097529	myeloid leukocyte migration	-22.003	-18.9713	44/141	12273,12772,12798,12977,12986,14127,14131,14825,15465,15945,16409,16414,16803,16854,16952,17916,17925,18591,19152,19261,20201,20202,20209,20293,20296,20297,20299,20302,20303,20305,20306,20310,20311,20312,20750,20963,21943,22324,24088,67133,68279,105855,109934,100042493	C5ar1,Ccr2,Cnn2,Csf1,Csf3r,Fcer1g,Fcgr3,Cxcl1,Hrh1,Cxcl10,Itgam,Itgb2,Lbp,Lgals3,Anxa1,Myo1f,Myo9b,Pdgfb,Prtn3,Sirpa,S100a8,S100a9,Saa2,Ccl12,Ccl2,Ccl20,Ccl22,Ccl3,Ccl4,Ccl6,Ccl7,Cxcl2,Cxcl5,Cx3cl1,Spp1,Syk,Tnfsf11,Vav1,Tlr2,Gp2,Mcoln2,Nckap1l,Abr,Ccl21b	#
5_Member	KEGG Pathway	mmu04060	Cytokine-cytokine receptor interaction - Mus musculus (house mouse)	-20.8636	-17.9076	62/292	12767,12768,12772,12776,12977,12982,12983,12984,12986,13051,14562,14825,15945,15980,16154,16155,16175,16178,16181,16186,16188,16197,16324,16847,16878,16994,18049,18414,20293,20296,20297,20299,20302,20303,20305,20306,20310,20311,20312,21803,21809,21812,21926,21934,21943,21944,24099,27279,56708,57266,66102,69583,77125,94185,107527,215257,230828,240873,242316,245527,100042493,100504239	Cxcr4,Ccr1,Ccr2,Ccr8,Csf1,Csf2ra,Csf2rb,Csf2rb2,Csf3r,Cx3cr1,Gdf3,Cxcl1,Cxcl10,Ifngr2,Il10ra,Il10rb,Il1a,Il1r2,Il1rn,Il2rg,Il3ra,Il7r,Inhbb,Lepr,Lif,Ltb,Ngf,Osmr,Ccl12,Ccl2,Ccl20,Ccl22,Ccl3,Ccl4,Ccl6,Ccl7,Cxcl2,Cxcl5,Cx3cl1,Tgfb1,Tgfb3,Tgfbr1,Tnf,Tnfrsf11a,Tnfsf11,Tnfsf12,Tnfsf13b,Tnfrsf12a,Clcf1,Cxcl14,Cxcl16,Tnfsf13,Il33,Tnfrsf21,Il1rl2,Il36g,Il22ra1,Tnfsf18,Gdf6,Eda2r,Ccl21b,Gm10591	#
5_Member	GO Biological Processes	GO:0097530	granulocyte migration	-19.9814	-17.1045	36/103	12273,12986,14127,14131,14825,15465,15945,16409,16414,16803,16854,16952,17916,19152,19261,20201,20202,20293,20296,20297,20299,20302,20303,20305,20306,20310,20311,20312,20750,20963,22324,24088,67133,68279,105855,100042493	C5ar1,Csf3r,Fcer1g,Fcgr3,Cxcl1,Hrh1,Cxcl10,Itgam,Itgb2,Lbp,Lgals3,Anxa1,Myo1f,Prtn3,Sirpa,S100a8,S100a9,Ccl12,Ccl2,Ccl20,Ccl22,Ccl3,Ccl4,Ccl6,Ccl7,Cxcl2,Cxcl5,Cx3cl1,Spp1,Syk,Vav1,Tlr2,Gp2,Mcoln2,Nckap1l,Ccl21b	#
5_Member	GO Biological Processes	GO:1990266	neutrophil migration	-18.9422	-16.1068	33/91	12273,12986,14127,14131,14825,15945,16409,16414,16803,16854,17916,19152,20201,20202,20293,20296,20297,20299,20302,20303,20305,20306,20310,20311,20312,20750,20963,22324,24088,67133,68279,105855,100042493	C5ar1,Csf3r,Fcer1g,Fcgr3,Cxcl1,Cxcl10,Itgam,Itgb2,Lbp,Lgals3,Myo1f,Prtn3,S100a8,S100a9,Ccl12,Ccl2,Ccl20,Ccl22,Ccl3,Ccl4,Ccl6,Ccl7,Cxcl2,Cxcl5,Cx3cl1,Spp1,Syk,Vav1,Tlr2,Gp2,Mcoln2,Nckap1l,Ccl21b	#
5_Member	GO Biological Processes	GO:0019221	cytokine-mediated signaling pathway	-18.2058	-15.4082	61/318	12767,12768,12772,12977,12982,12983,12984,12986,13051,13874,14127,14825,15468,15945,15980,16149,16154,16155,16175,16186,16188,16197,16847,18414,18591,18733,20293,20296,20297,20299,20302,20303,20305,20306,20310,20311,20312,20375,20779,20849,20963,21926,21934,21943,23849,23960,24099,73914,77125,83433,170720,213002,214593,215257,230828,240690,240873,245527,246728,246746,100042493	Cxcr4,Ccr1,Ccr2,Csf1,Csf2ra,Csf2rb,Csf2rb2,Csf3r,Cx3cr1,Ereg,Fcer1g,Cxcl1,Prmt2,Cxcl10,Ifngr2,Cd74,Il10ra,Il10rb,Il1a,Il2rg,Il3ra,Il7r,Lepr,Osmr,Pdgfb,Pirb,Ccl12,Ccl2,Ccl20,Ccl22,Ccl3,Ccl4,Ccl6,Ccl7,Cxcl2,Cxcl5,Cx3cl1,Spi1,Src,Stat4,Syk,Tnf,Tnfrsf11a,Tnfsf11,Klf6,Oas1g,Tnfsf13b,Irak3,Il33,Trem2,Card14,Ifitm6,Duox2,Il36g,Il22ra1,St18,Tnfsf18,Eda2r,Oas2,Cd300lf,Ccl21b	#
5_Member	GO Biological Processes	GO:0071621	granulocyte chemotaxis	-17.2313	-14.5306	30/83	12273,12986,14127,14131,14825,15465,15945,16409,16414,16803,16854,16952,20201,20202,20293,20296,20297,20299,20302,20303,20305,20306,20310,20311,20312,20750,20963,22324,105855,100042493	C5ar1,Csf3r,Fcer1g,Fcgr3,Cxcl1,Hrh1,Cxcl10,Itgam,Itgb2,Lbp,Lgals3,Anxa1,S100a8,S100a9,Ccl12,Ccl2,Ccl20,Ccl22,Ccl3,Ccl4,Ccl6,Ccl7,Cxcl2,Cxcl5,Cx3cl1,Spp1,Syk,Vav1,Nckap1l,Ccl21b	#
5_Member	GO Biological Processes	GO:0030593	neutrophil chemotaxis	-16.5578	-13.8941	28/75	12273,12986,14127,14131,14825,15945,16409,16414,16803,16854,20201,20202,20293,20296,20297,20299,20302,20303,20305,20306,20310,20311,20312,20750,20963,22324,105855,100042493	C5ar1,Csf3r,Fcer1g,Fcgr3,Cxcl1,Cxcl10,Itgam,Itgb2,Lbp,Lgals3,S100a8,S100a9,Ccl12,Ccl2,Ccl20,Ccl22,Ccl3,Ccl4,Ccl6,Ccl7,Cxcl2,Cxcl5,Cx3cl1,Spp1,Syk,Vav1,Nckap1l,Ccl21b	#
5_Member	GO Biological Processes	GO:0071674	mononuclear cell migration	-15.2212	-12.6381	30/96	11501,12642,12721,12772,13860,15894,15945,16401,16854,16952,17698,17925,18591,19261,20209,20293,20296,20297,20299,20302,20303,20305,20306,20312,21943,66102,98365,105722,246177,100042493	Adam8,Ch25h,Coro1a,Ccr2,Eps8,Icam1,Cxcl10,Itga4,Lgals3,Anxa1,Msn,Myo9b,Pdgfb,Sirpa,Saa2,Ccl12,Ccl2,Ccl20,Ccl22,Ccl3,Ccl4,Ccl6,Ccl7,Cx3cl1,Tnfsf11,Cxcl16,Slamf9,Ano6,Myo1g,Ccl21b	#
5_Member	KEGG Pathway	mmu04061	Viral protein interaction with cytokine and cytokine receptor - Mus musculus (house mouse)	-12.6405	-10.216	27/95	12767,12768,12772,12776,12977,13051,14825,15945,16154,16155,16186,20293,20296,20297,20299,20302,20303,20305,20306,20310,20311,20312,21926,57266,230828,100042493,100504239	Cxcr4,Ccr1,Ccr2,Ccr8,Csf1,Cx3cr1,Cxcl1,Cxcl10,Il10ra,Il10rb,Il2rg,Ccl12,Ccl2,Ccl20,Ccl22,Ccl3,Ccl4,Ccl6,Ccl7,Cxcl2,Cxcl5,Cx3cl1,Tnf,Cxcl14,Il22ra1,Ccl21b,Gm10591	#
5_Member	GO Biological Processes	GO:0002548	monocyte chemotaxis	-11.594	-9.24001	16/34	12772,16854,16952,17925,18591,20293,20296,20297,20299,20302,20303,20305,20306,20312,21943,100042493	Ccr2,Lgals3,Anxa1,Myo9b,Pdgfb,Ccl12,Ccl2,Ccl20,Ccl22,Ccl3,Ccl4,Ccl6,Ccl7,Cx3cl1,Tnfsf11,Ccl21b	#
5_Member	GO Molecular Functions	GO:0005125	cytokine activity	-11.4716	-9.12622	41/228	11839,12977,14173,14562,14825,15945,16175,16181,16324,16878,16994,20293,20296,20297,20299,20302,20303,20305,20306,20310,20311,20312,20750,21803,21809,21857,21926,21943,21944,24099,56708,57266,66102,68119,69583,77125,102545,215257,240873,242316,100042493	Areg,Csf1,Fgf2,Gdf3,Cxcl1,Cxcl10,Il1a,Il1rn,Inhbb,Lif,Ltb,Ccl12,Ccl2,Ccl20,Ccl22,Ccl3,Ccl4,Ccl6,Ccl7,Cxcl2,Cxcl5,Cx3cl1,Spp1,Tgfb1,Tgfb3,Timp1,Tnf,Tnfsf11,Tnfsf12,Tnfsf13b,Clcf1,Cxcl14,Cxcl16,Cmtm3,Tnfsf13,Il33,Cmtm7,Il36g,Tnfsf18,Gdf6,Ccl21b	#
5_Member	GO Biological Processes	GO:0034341	response to interferon-gamma	-10.908	-8.62591	29/127	12265,12332,14026,15900,16149,16365,18126,18173,19261,19332,20293,20296,20297,20299,20302,20303,20305,20306,20312,20684,22352,22376,24088,24108,54483,66102,213002,226421,100042493	Ciita,Capg,Evl,Irf8,Cd74,Acod1,Nos2,Slc11a1,Sirpa,Rab20,Ccl12,Ccl2,Ccl20,Ccl22,Ccl3,Ccl4,Ccl6,Ccl7,Cx3cl1,Sp100,Vim,Was,Tlr2,Ubd,Mefv,Cxcl16,Ifitm6,Rab7b,Ccl21b	#
5_Member	GO Biological Processes	GO:1990868	response to chemokine	-10.8796	-8.6115	21/67	12767,12768,12772,13051,14825,15945,16948,20293,20296,20297,20299,20302,20303,20305,20306,20310,20311,20312,83433,230738,100042493	Cxcr4,Ccr1,Ccr2,Cx3cr1,Cxcl1,Cxcl10,Lox,Ccl12,Ccl2,Ccl20,Ccl22,Ccl3,Ccl4,Ccl6,Ccl7,Cxcl2,Cxcl5,Cx3cl1,Trem2,Zc3h12a,Ccl21b	#
5_Member	GO Biological Processes	GO:1990869	cellular response to chemokine	-10.8796	-8.6115	21/67	12767,12768,12772,13051,14825,15945,16948,20293,20296,20297,20299,20302,20303,20305,20306,20310,20311,20312,83433,230738,100042493	Cxcr4,Ccr1,Ccr2,Cx3cr1,Cxcl1,Cxcl10,Lox,Ccl12,Ccl2,Ccl20,Ccl22,Ccl3,Ccl4,Ccl6,Ccl7,Cxcl2,Cxcl5,Cx3cl1,Trem2,Zc3h12a,Ccl21b	#
5_Member	GO Biological Processes	GO:0072676	lymphocyte migration	-10.6051	-8.36176	21/69	11501,12642,12721,12772,15894,15945,16401,17698,20209,20293,20296,20297,20299,20302,20303,20305,20306,20312,66102,246177,100042493	Adam8,Ch25h,Coro1a,Ccr2,Icam1,Cxcl10,Itga4,Msn,Saa2,Ccl12,Ccl2,Ccl20,Ccl22,Ccl3,Ccl4,Ccl6,Ccl7,Cx3cl1,Cxcl16,Myo1g,Ccl21b	#
5_Member	GO Biological Processes	GO:0070098	chemokine-mediated signaling pathway	-10.4337	-8.21012	19/57	12767,12768,12772,13051,14825,15945,20293,20296,20297,20299,20302,20303,20305,20306,20310,20311,20312,83433,100042493	Cxcr4,Ccr1,Ccr2,Cx3cr1,Cxcl1,Cxcl10,Ccl12,Ccl2,Ccl20,Ccl22,Ccl3,Ccl4,Ccl6,Ccl7,Cxcl2,Cxcl5,Cx3cl1,Trem2,Ccl21b	#
5_Member	GO Molecular Functions	GO:0008009	chemokine activity	-10.0748	-7.8762	16/41	14825,15945,20293,20296,20297,20299,20302,20303,20305,20306,20310,20311,20312,57266,66102,100042493	Cxcl1,Cxcl10,Ccl12,Ccl2,Ccl20,Ccl22,Ccl3,Ccl4,Ccl6,Ccl7,Cxcl2,Cxcl5,Cx3cl1,Cxcl14,Cxcl16,Ccl21b	#
5_Member	GO Biological Processes	GO:0048247	lymphocyte chemotaxis	-9.88807	-7.69549	16/42	11501,12642,12772,15945,20209,20293,20296,20297,20299,20302,20303,20305,20306,20312,66102,100042493	Adam8,Ch25h,Ccr2,Cxcl10,Saa2,Ccl12,Ccl2,Ccl20,Ccl22,Ccl3,Ccl4,Ccl6,Ccl7,Cx3cl1,Cxcl16,Ccl21b	#
5_Member	GO Molecular Functions	GO:0005126	cytokine receptor binding	-8.56199	-6.47988	44/315	12505,12977,13051,13214,14825,15945,16181,16878,16994,18049,18414,20293,20296,20297,20299,20302,20303,20305,20306,20310,20311,20312,20963,21803,21809,21812,21926,21943,21944,24099,53322,54199,56708,57266,66102,69583,76905,77125,81897,108686,225471,240873,246746,100042493	Cd44,Csf1,Cx3cr1,Defb1,Cxcl1,Cxcl10,Il1rn,Lif,Ltb,Ngf,Osmr,Ccl12,Ccl2,Ccl20,Ccl22,Ccl3,Ccl4,Ccl6,Ccl7,Cxcl2,Cxcl5,Cx3cl1,Syk,Tgfb1,Tgfb3,Tgfbr1,Tnf,Tnfsf11,Tnfsf12,Tnfsf13b,Nucb2,Ccrl2,Clcf1,Cxcl14,Cxcl16,Tnfsf13,Lrg1,Il33,Tlr9,Ccdc88a,Ticam2,Tnfsf18,Cd300lf,Ccl21b	#
5_Member	GO Molecular Functions	GO:0030545	signaling receptor regulator activity	-8.4526	-6.38195	65/573	11839,12223,12977,13841,13874,14118,14173,14562,14727,14728,14825,15945,16175,16181,16324,16854,16878,16994,18049,18590,18591,19692,20293,20296,20297,20299,20302,20303,20305,20306,20310,20311,20312,20354,20359,20750,21803,21809,21819,21857,21926,21943,21944,24099,50781,56708,57266,66102,68119,69583,77125,78896,93695,97165,102545,209268,210029,211323,215257,232413,240873,242316,381530,399558,10004…	Areg,Btc,Csf1,Epha7,Ereg,Fbn1,Fgf2,Gdf3,Lilrb4b,Lilrb4a,Cxcl1,Cxcl10,Il1a,Il1rn,Inhbb,Lgals3,Lif,Ltb,Ngf,Pdgfa,Pdgfb,Reg1,Ccl12,Ccl2,Ccl20,Ccl22,Ccl3,Ccl4,Ccl6,Ccl7,Cxcl2,Cxcl5,Cx3cl1,Sema4d,Sema6b,Spp1,Tgfb1,Tgfb3,Tg,Timp1,Tnf,Tnfsf11,Tnfsf12,Tnfsf13b,Dkk3,Clcf1,Cxcl14,Cxcl16,Cmtm3,Tnfsf13,Il33,Ecrg4,Gpnmb,Hmgb2,Cmtm7,Igsf1,Metrnl,Nrg1,Il36g,Clec12a,Tnfsf18,Gdf6,Mup20,Flrt2,Ccl21b	#
5_Member	GO Biological Processes	GO:0070555	response to interleukin-1	-8.16992	-6.11482	21/91	16365,16952,18787,19261,20293,20296,20297,20299,20302,20303,20305,20306,20312,20339,20779,21934,73914,230738,239337,240690,100042493	Acod1,Anxa1,Serpine1,Sirpa,Ccl12,Ccl2,Ccl20,Ccl22,Ccl3,Ccl4,Ccl6,Ccl7,Cx3cl1,Sele,Src,Tnfrsf11a,Irak3,Zc3h12a,Adamts12,St18,Ccl21b	#
5_Member	GO Molecular Functions	GO:0048018	receptor ligand activity	-8.12051	-6.06975	60/520	11839,12223,12977,13841,13874,14118,14173,14562,14825,15945,16175,16181,16324,16854,16878,16994,18049,18590,18591,19692,20293,20296,20297,20299,20302,20303,20305,20306,20310,20311,20312,20354,20359,20750,21803,21809,21819,21857,21926,21943,21944,24099,56708,57266,66102,68119,69583,77125,78896,93695,97165,102545,210029,211323,215257,240873,242316,381530,399558,100042493	Areg,Btc,Csf1,Epha7,Ereg,Fbn1,Fgf2,Gdf3,Cxcl1,Cxcl10,Il1a,Il1rn,Inhbb,Lgals3,Lif,Ltb,Ngf,Pdgfa,Pdgfb,Reg1,Ccl12,Ccl2,Ccl20,Ccl22,Ccl3,Ccl4,Ccl6,Ccl7,Cxcl2,Cxcl5,Cx3cl1,Sema4d,Sema6b,Spp1,Tgfb1,Tgfb3,Tg,Timp1,Tnf,Tnfsf11,Tnfsf12,Tnfsf13b,Clcf1,Cxcl14,Cxcl16,Cmtm3,Tnfsf13,Il33,Ecrg4,Gpnmb,Hmgb2,Cmtm7,Metrnl,Nrg1,Il36g,Tnfsf18,Gdf6,Mup20,Flrt2,Ccl21b	#
5_Member	GO Molecular Functions	GO:0042379	chemokine receptor binding	-7.9653	-5.92732	19/77	13051,13214,14825,15945,20293,20296,20297,20299,20302,20303,20305,20306,20310,20311,20312,54199,57266,66102,100042493	Cx3cr1,Defb1,Cxcl1,Cxcl10,Ccl12,Ccl2,Ccl20,Ccl22,Ccl3,Ccl4,Ccl6,Ccl7,Cxcl2,Cxcl5,Cx3cl1,Ccrl2,Cxcl14,Cxcl16,Ccl21b	#
5_Member	GO Molecular Functions	GO:0030546	signaling receptor activator activity	-7.84381	-5.82229	60/529	11839,12223,12977,13841,13874,14118,14173,14562,14825,15945,16175,16181,16324,16854,16878,16994,18049,18590,18591,19692,20293,20296,20297,20299,20302,20303,20305,20306,20310,20311,20312,20354,20359,20750,21803,21809,21819,21857,21926,21943,21944,24099,56708,57266,66102,68119,69583,77125,78896,93695,97165,102545,210029,211323,215257,240873,242316,381530,399558,100042493	Areg,Btc,Csf1,Epha7,Ereg,Fbn1,Fgf2,Gdf3,Cxcl1,Cxcl10,Il1a,Il1rn,Inhbb,Lgals3,Lif,Ltb,Ngf,Pdgfa,Pdgfb,Reg1,Ccl12,Ccl2,Ccl20,Ccl22,Ccl3,Ccl4,Ccl6,Ccl7,Cxcl2,Cxcl5,Cx3cl1,Sema4d,Sema6b,Spp1,Tgfb1,Tgfb3,Tg,Timp1,Tnf,Tnfsf11,Tnfsf12,Tnfsf13b,Clcf1,Cxcl14,Cxcl16,Cmtm3,Tnfsf13,Il33,Ecrg4,Gpnmb,Hmgb2,Cmtm7,Metrnl,Nrg1,Il36g,Tnfsf18,Gdf6,Mup20,Flrt2,Ccl21b	#
5_Member	GO Biological Processes	GO:0034612	response to tumor necrosis factor	-7.83035	-5.81085	29/169	12475,16365,18126,20293,20296,20297,20299,20302,20303,20305,20306,20312,20698,21926,21934,21943,24099,24108,58994,66102,75766,94185,170720,230738,239337,240690,240873,245527,100042493	Cd14,Acod1,Nos2,Ccl12,Ccl2,Ccl20,Ccl22,Ccl3,Ccl4,Ccl6,Ccl7,Cx3cl1,Sphk1,Tnf,Tnfrsf11a,Tnfsf11,Tnfsf13b,Ubd,Smpd3,Cxcl16,Dcstamp,Tnfrsf21,Card14,Zc3h12a,Adamts12,St18,Tnfsf18,Eda2r,Ccl21b	#
5_Member	GO Biological Processes	GO:0071346	cellular response to interferon-gamma	-7.48005	-5.50816	21/99	12332,14026,15900,16365,18126,19261,19332,20293,20296,20297,20299,20302,20303,20305,20306,20312,22352,22376,24088,226421,100042493	Capg,Evl,Irf8,Acod1,Nos2,Sirpa,Rab20,Ccl12,Ccl2,Ccl20,Ccl22,Ccl3,Ccl4,Ccl6,Ccl7,Cx3cl1,Vim,Was,Tlr2,Rab7b,Ccl21b	#
5_Member	GO Biological Processes	GO:0071347	cellular response to interleukin-1	-6.70595	-4.82475	17/74	16365,18787,19261,20293,20296,20297,20299,20302,20303,20305,20306,20312,73914,230738,239337,240690,100042493	Acod1,Serpine1,Sirpa,Ccl12,Ccl2,Ccl20,Ccl22,Ccl3,Ccl4,Ccl6,Ccl7,Cx3cl1,Irak3,Zc3h12a,Adamts12,St18,Ccl21b	#
5_Member	GO Biological Processes	GO:0071356	cellular response to tumor necrosis factor	-6.18379	-4.3628	24/147	16365,20293,20296,20297,20299,20302,20303,20305,20306,20312,21926,21934,21943,24099,58994,75766,94185,170720,230738,239337,240690,240873,245527,100042493	Acod1,Ccl12,Ccl2,Ccl20,Ccl22,Ccl3,Ccl4,Ccl6,Ccl7,Cx3cl1,Tnf,Tnfrsf11a,Tnfsf11,Tnfsf13b,Smpd3,Dcstamp,Tnfrsf21,Card14,Zc3h12a,Adamts12,St18,Tnfsf18,Eda2r,Ccl21b	#
5_Member	GO Biological Processes	GO:0048245	eosinophil chemotaxis	-6.06062	-4.25933	8/17	15465,16854,20293,20296,20303,20306,20312,100042493	Hrh1,Lgals3,Ccl12,Ccl2,Ccl4,Ccl7,Cx3cl1,Ccl21b	#
5_Member	GO Biological Processes	GO:0072677	eosinophil migration	-5.82577	-4.05274	8/18	15465,16854,20293,20296,20303,20306,20312,100042493	Hrh1,Lgals3,Ccl12,Ccl2,Ccl4,Ccl7,Cx3cl1,Ccl21b	#
5_Member	GO Molecular Functions	GO:0048020	CCR chemokine receptor binding	-4.58504	-2.98313	12/56	13214,20293,20296,20297,20299,20302,20303,20305,20306,20312,54199,100042493	Defb1,Ccl12,Ccl2,Ccl20,Ccl22,Ccl3,Ccl4,Ccl6,Ccl7,Cx3cl1,Ccrl2,Ccl21b	#
5_Member	GO Molecular Functions	GO:0001664	G protein-coupled receptor binding	-2.82439	-1.51849	30/320	11421,12062,13051,13214,13385,14129,14739,14825,15945,19156,20209,20293,20296,20297,20299,20302,20303,20305,20306,20310,20311,20312,54199,57266,66102,68588,192176,217124,232975,100042493	Ace,Bdkrb2,Cx3cr1,Defb1,Dlg4,Fcgr1,S1pr2,Cxcl1,Cxcl10,Psap,Saa2,Ccl12,Ccl2,Ccl20,Ccl22,Ccl3,Ccl4,Ccl6,Ccl7,Cxcl2,Cxcl5,Cx3cl1,Ccrl2,Cxcl14,Cxcl16,Cthrc1,Flna,Ppp1r9b,Atp1a3,Ccl21b	#
6_Summary	GO Biological Processes	GO:2000147	positive regulation of cell motility	-28.0107	-24.5599	106/605	11501,11541,11745,11852,11853,11980,12043,12267,12273,12721,12767,12768,12772,12842,12877,12977,13051,13078,13214,14062,14173,14191,14389,14747,15368,15894,15945,16149,16175,16401,16411,16476,16777,16800,16803,16819,16854,16952,17123,17250,17390,17869,17916,17918,18003,18479,18481,18590,18591,18595,18596,18707,18787,18792,19141,19204,19219,19241,19264,19354,20195,20293,20296,20297,20306,20312,203…	Adam8,Adora2b,Anxa3,Rhob,Rhoc,Atp8a1,Bcl2,C3ar1,C5ar1,Coro1a,Cxcr4,Ccr1,Ccr2,Col1a1,Cpeb1,Csf1,Cx3cr1,Cyp1b1,Defb1,F2r,Fgf2,Fgr,Gab2,Cmklr1,Hmox1,Icam1,Cxcl10,Cd74,Il1a,Itga4,Itgax,Jun,Lamb1,Arhgef2,Lbp,Lcn2,Lgals3,Anxa1,Madcam1,Abcc1,Mmp2,Myc,Myo1f,Myo5a,Nedd9,Pak1,Pak3,Pdgfa,Pdgfb,Pdgfra,Pdgfrb,Pik3cd,Serpine1,Plau,Lgmn,Ptafr,Ptger4,Tmsb4x,Ptprc,Rac2,S100a11,Ccl12,Ccl2,Ccl20,Ccl7,Cx3cl1,Sele,Se…	#
6_Member	GO Biological Processes	GO:2000147	positive regulation of cell motility	-28.0107	-24.5599	106/605	11501,11541,11745,11852,11853,11980,12043,12267,12273,12721,12767,12768,12772,12842,12877,12977,13051,13078,13214,14062,14173,14191,14389,14747,15368,15894,15945,16149,16175,16401,16411,16476,16777,16800,16803,16819,16854,16952,17123,17250,17390,17869,17916,17918,18003,18479,18481,18590,18591,18595,18596,18707,18787,18792,19141,19204,19219,19241,19264,19354,20195,20293,20296,20297,20306,20312,203…	Adam8,Adora2b,Anxa3,Rhob,Rhoc,Atp8a1,Bcl2,C3ar1,C5ar1,Coro1a,Cxcr4,Ccr1,Ccr2,Col1a1,Cpeb1,Csf1,Cx3cr1,Cyp1b1,Defb1,F2r,Fgf2,Fgr,Gab2,Cmklr1,Hmox1,Icam1,Cxcl10,Cd74,Il1a,Itga4,Itgax,Jun,Lamb1,Arhgef2,Lbp,Lcn2,Lgals3,Anxa1,Madcam1,Abcc1,Mmp2,Myc,Myo1f,Myo5a,Nedd9,Pak1,Pak3,Pdgfa,Pdgfb,Pdgfra,Pdgfrb,Pik3cd,Serpine1,Plau,Lgmn,Ptafr,Ptger4,Tmsb4x,Ptprc,Rac2,S100a11,Ccl12,Ccl2,Ccl20,Ccl7,Cx3cl1,Sele,Se…	#
6_Member	GO Biological Processes	GO:0030335	positive regulation of cell migration	-27.8332	-24.4334	103/578	11501,11541,11745,11852,11853,11980,12043,12267,12273,12721,12767,12768,12772,12842,12877,12977,13051,13078,14062,14173,14191,14389,14747,15368,15894,15945,16149,16175,16401,16411,16476,16777,16800,16803,16819,16854,16952,17123,17250,17390,17869,17916,17918,18003,18479,18481,18590,18591,18595,18596,18707,18787,18792,19141,19204,19219,19241,19264,19354,20195,20293,20296,20297,20306,20312,20339,203…	Adam8,Adora2b,Anxa3,Rhob,Rhoc,Atp8a1,Bcl2,C3ar1,C5ar1,Coro1a,Cxcr4,Ccr1,Ccr2,Col1a1,Cpeb1,Csf1,Cx3cr1,Cyp1b1,F2r,Fgf2,Fgr,Gab2,Cmklr1,Hmox1,Icam1,Cxcl10,Cd74,Il1a,Itga4,Itgax,Jun,Lamb1,Arhgef2,Lbp,Lcn2,Lgals3,Anxa1,Madcam1,Abcc1,Mmp2,Myc,Myo1f,Myo5a,Nedd9,Pak1,Pak3,Pdgfa,Pdgfb,Pdgfra,Pdgfrb,Pik3cd,Serpine1,Plau,Lgmn,Ptafr,Ptger4,Tmsb4x,Ptprc,Rac2,S100a11,Ccl12,Ccl2,Ccl20,Ccl7,Cx3cl1,Sele,Sell,Sem…	#
6_Member	GO Biological Processes	GO:0040017	positive regulation of locomotion	-27.5845	-24.2305	107/622	11501,11541,11745,11852,11853,11980,12043,12267,12273,12721,12767,12768,12772,12842,12877,12977,13051,13078,13214,14062,14173,14191,14389,14747,15368,15894,15945,16149,16175,16401,16411,16476,16777,16800,16803,16819,16854,16952,17123,17250,17390,17869,17916,17918,18003,18479,18481,18590,18591,18595,18596,18707,18787,18792,19141,19204,19219,19241,19264,19354,20195,20293,20296,20297,20306,20312,203…	Adam8,Adora2b,Anxa3,Rhob,Rhoc,Atp8a1,Bcl2,C3ar1,C5ar1,Coro1a,Cxcr4,Ccr1,Ccr2,Col1a1,Cpeb1,Csf1,Cx3cr1,Cyp1b1,Defb1,F2r,Fgf2,Fgr,Gab2,Cmklr1,Hmox1,Icam1,Cxcl10,Cd74,Il1a,Itga4,Itgax,Jun,Lamb1,Arhgef2,Lbp,Lcn2,Lgals3,Anxa1,Madcam1,Abcc1,Mmp2,Myc,Myo1f,Myo5a,Nedd9,Pak1,Pak3,Pdgfa,Pdgfb,Pdgfra,Pdgfrb,Pik3cd,Serpine1,Plau,Lgmn,Ptafr,Ptger4,Tmsb4x,Ptprc,Rac2,S100a11,Ccl12,Ccl2,Ccl20,Ccl7,Cx3cl1,Sele,Se…	#
6_Member	GO Biological Processes	GO:0002685	regulation of leukocyte migration	-23.1104	-19.9325	58/234	11501,12267,12273,12527,12721,12768,12772,12798,12977,13051,14747,15894,15945,16149,16175,16401,16803,16854,16952,17123,17470,17698,17916,18600,18787,19141,19204,19219,19354,20293,20296,20297,20306,20312,20339,20343,20375,20868,21803,21825,24088,27226,57266,57781,58994,74734,74748,77125,83433,100952,105722,105855,106512,109934,114332,217303,240873,100042493	Adam8,C3ar1,C5ar1,Cd9,Coro1a,Ccr1,Ccr2,Cnn2,Csf1,Cx3cr1,Cmklr1,Icam1,Cxcl10,Cd74,Il1a,Itga4,Lbp,Lgals3,Anxa1,Madcam1,Cd200,Msn,Myo1f,Padi2,Serpine1,Lgmn,Ptafr,Ptger4,Rac2,Ccl12,Ccl2,Ccl20,Ccl7,Cx3cl1,Sele,Sell,Spi1,Stk10,Tgfb1,Thbs1,Tlr2,Pla2g7,Cxcl14,Cd200r1,Smpd3,Rhoh,Slamf8,Il33,Trem2,Emilin1,Ano6,Nckap1l,Gpsm3,Abr,Lyve1,Cd300a,Tnfsf18,Ccl21b	#
6_Member	GO Biological Processes	GO:0002687	positive regulation of leukocyte migration	-18.7217	-15.8992	43/160	11501,12267,12273,12721,12768,12772,12977,13051,14747,15894,15945,16149,16175,16401,16803,16854,17123,17916,18787,19141,19204,19219,19354,20293,20296,20297,20306,20312,20339,20343,20375,21803,21825,24088,27226,57266,83433,105722,105855,106512,114332,240873,100042493	Adam8,C3ar1,C5ar1,Coro1a,Ccr1,Ccr2,Csf1,Cx3cr1,Cmklr1,Icam1,Cxcl10,Cd74,Il1a,Itga4,Lbp,Lgals3,Madcam1,Myo1f,Serpine1,Lgmn,Ptafr,Ptger4,Rac2,Ccl12,Ccl2,Ccl20,Ccl7,Cx3cl1,Sele,Sell,Spi1,Tgfb1,Thbs1,Tlr2,Pla2g7,Cxcl14,Trem2,Ano6,Nckap1l,Gpsm3,Lyve1,Tnfsf18,Ccl21b	#
6_Member	GO Biological Processes	GO:0071675	regulation of mononuclear cell migration	-15.7014	-13.0957	34/120	11501,12267,12273,12721,12768,12772,12977,13051,14747,15945,16401,16854,17123,17470,17698,18600,18787,19141,20293,20296,20297,20306,20312,20375,20868,21803,21825,27226,57266,57781,74748,105722,240873,100042493	Adam8,C3ar1,C5ar1,Coro1a,Ccr1,Ccr2,Csf1,Cx3cr1,Cmklr1,Cxcl10,Itga4,Lgals3,Madcam1,Cd200,Msn,Padi2,Serpine1,Lgmn,Ccl12,Ccl2,Ccl20,Ccl7,Cx3cl1,Spi1,Stk10,Tgfb1,Thbs1,Pla2g7,Cxcl14,Cd200r1,Slamf8,Ano6,Tnfsf18,Ccl21b	#
6_Member	GO Biological Processes	GO:0050920	regulation of chemotaxis	-11.9008	-9.5106	42/231	12267,12273,12767,12768,12772,12977,13051,14173,14747,15945,16149,16803,18591,18595,18596,18600,18787,18997,19141,19354,20293,20296,20306,20312,20343,20354,20359,20375,21803,21825,27226,57266,74748,83433,105722,105855,106512,240873,243743,268902,269878,100042493	C3ar1,C5ar1,Cxcr4,Ccr1,Ccr2,Csf1,Cx3cr1,Fgf2,Cmklr1,Cxcl10,Cd74,Lbp,Pdgfb,Pdgfra,Pdgfrb,Padi2,Serpine1,Pou4f2,Lgmn,Rac2,Ccl12,Ccl2,Ccl7,Cx3cl1,Sell,Sema4d,Sema6b,Spi1,Tgfb1,Thbs1,Pla2g7,Cxcl14,Slamf8,Trem2,Ano6,Nckap1l,Gpsm3,Tnfsf18,Plxna4,Robo2,Megf8,Ccl21b	#
6_Member	GO Biological Processes	GO:0050921	positive regulation of chemotaxis	-11.7537	-9.37287	33/151	12267,12273,12767,12768,12772,12977,13051,14173,14747,15945,16149,16803,18591,18596,18787,19141,19354,20296,20306,20312,20343,20375,21803,21825,27226,57266,83433,105722,105855,106512,240873,269878,100042493	C3ar1,C5ar1,Cxcr4,Ccr1,Ccr2,Csf1,Cx3cr1,Fgf2,Cmklr1,Cxcl10,Cd74,Lbp,Pdgfb,Pdgfrb,Serpine1,Lgmn,Rac2,Ccl2,Ccl7,Cx3cl1,Sell,Spi1,Tgfb1,Thbs1,Pla2g7,Cxcl14,Trem2,Ano6,Nckap1l,Gpsm3,Tnfsf18,Megf8,Ccl21b	#
6_Member	GO Biological Processes	GO:0002690	positive regulation of leukocyte chemotaxis	-11.326	-8.99734	26/99	12267,12273,12768,12772,12977,13051,14747,15945,16149,16803,18787,19141,19354,20296,20306,20312,20343,20375,21825,27226,57266,105722,105855,106512,240873,100042493	C3ar1,C5ar1,Ccr1,Ccr2,Csf1,Cx3cr1,Cmklr1,Cxcl10,Cd74,Lbp,Serpine1,Lgmn,Rac2,Ccl2,Ccl7,Cx3cl1,Sell,Spi1,Thbs1,Pla2g7,Cxcl14,Ano6,Nckap1l,Gpsm3,Tnfsf18,Ccl21b	#
6_Member	GO Biological Processes	GO:0002688	regulation of leukocyte chemotaxis	-10.9987	-8.71289	29/126	12267,12273,12768,12772,12977,13051,14747,15945,16149,16803,18600,18787,19141,19354,20293,20296,20306,20312,20343,20375,21825,27226,57266,74748,105722,105855,106512,240873,100042493	C3ar1,C5ar1,Ccr1,Ccr2,Csf1,Cx3cr1,Cmklr1,Cxcl10,Cd74,Lbp,Padi2,Serpine1,Lgmn,Rac2,Ccl12,Ccl2,Ccl7,Cx3cl1,Sell,Spi1,Thbs1,Pla2g7,Cxcl14,Slamf8,Ano6,Nckap1l,Gpsm3,Tnfsf18,Ccl21b	#
6_Member	GO Biological Processes	GO:1905521	regulation of macrophage migration	-10.7335	-8.48339	18/49	12267,12273,12527,12772,12798,12977,13051,14747,17470,20296,20312,21825,57781,74748,83433,100952,109934,240873	C3ar1,C5ar1,Cd9,Ccr2,Cnn2,Csf1,Cx3cr1,Cmklr1,Cd200,Ccl2,Cx3cl1,Thbs1,Cd200r1,Slamf8,Trem2,Emilin1,Abr,Tnfsf18	#
6_Member	GO Biological Processes	GO:0071677	positive regulation of mononuclear cell migration	-10.472	-8.24186	21/70	11501,12721,12768,12772,13051,15945,16401,16854,17123,18787,19141,20296,20297,20306,20375,21803,27226,57266,105722,240873,100042493	Adam8,Coro1a,Ccr1,Ccr2,Cx3cr1,Cxcl10,Itga4,Lgals3,Madcam1,Serpine1,Lgmn,Ccl2,Ccl20,Ccl7,Spi1,Tgfb1,Pla2g7,Cxcl14,Ano6,Tnfsf18,Ccl21b	#
6_Member	GO Biological Processes	GO:0090026	positive regulation of monocyte chemotaxis	-7.27184	-5.32272	10/22	12768,12772,13051,15945,18787,19141,20296,27226,105722,240873	Ccr1,Ccr2,Cx3cr1,Cxcl10,Serpine1,Lgmn,Ccl2,Pla2g7,Ano6,Tnfsf18	#
6_Member	GO Biological Processes	GO:0090025	regulation of monocyte chemotaxis	-6.77953	-4.88647	11/30	12768,12772,13051,15945,18787,19141,20296,27226,74748,105722,240873	Ccr1,Ccr2,Cx3cr1,Cxcl10,Serpine1,Lgmn,Ccl2,Pla2g7,Slamf8,Ano6,Tnfsf18	#
6_Member	GO Biological Processes	GO:0071622	regulation of granulocyte chemotaxis	-5.81243	-4.0428	14/59	12267,12273,12977,14747,16149,16803,19354,20296,20312,20343,21825,105855,240873,100042493	C3ar1,C5ar1,Csf1,Cmklr1,Cd74,Lbp,Rac2,Ccl2,Cx3cl1,Sell,Thbs1,Nckap1l,Tnfsf18,Ccl21b	#
6_Member	GO Biological Processes	GO:1905523	positive regulation of macrophage migration	-5.62311	-3.89033	10/31	12267,12273,12977,13051,14747,20296,20312,21825,83433,240873	C3ar1,C5ar1,Csf1,Cx3cr1,Cmklr1,Ccl2,Cx3cl1,Thbs1,Trem2,Tnfsf18	#
6_Member	GO Biological Processes	GO:0010759	positive regulation of macrophage chemotaxis	-4.57534	-2.97574	8/25	12267,12273,12977,14747,20296,20312,21825,240873	C3ar1,C5ar1,Csf1,Cmklr1,Ccl2,Cx3cl1,Thbs1,Tnfsf18	#
6_Member	GO Biological Processes	GO:0010758	regulation of macrophage chemotaxis	-4.34307	-2.77515	9/34	12267,12273,12977,14747,20296,20312,21825,74748,240873	C3ar1,C5ar1,Csf1,Cmklr1,Ccl2,Cx3cl1,Thbs1,Slamf8,Tnfsf18	#
7_Summary	GO Cellular Components	GO:0031012	extracellular matrix	-23.0794	-19.9296	90/525	11745,11747,12111,12306,12394,12406,12495,12818,12825,12826,12827,12831,12833,12834,12835,12837,12842,12843,13014,13706,13717,14118,16773,16777,16854,16948,16949,16952,16979,16997,16998,17022,17079,17181,17304,17381,17386,17390,17394,18073,18746,18787,19692,20195,20692,21803,21809,21810,21825,21826,21857,21923,21960,22038,22072,22074,23794,23876,23888,26561,27047,29817,50706,53867,64817,67448,678…	Anxa3,Anxa5,Bgn,Anxa2,Runx1,Serpinh1,Entpd1,Col14a1,Col3a1,Col4a1,Col4a2,Col5a1,Col6a1,Col6a2,Col6a3,Col8a1,Col1a1,Col1a2,Cstb,Cela2a,Eln,Fbn1,Lama2,Lamb1,Lgals3,Lox,Loxl1,Anxa1,Lrrn1,Ltbp2,Ltbp3,Lum,Cd180,Matn2,Mfge8,Mmp12,Mmp13,Mmp2,Mmp8,Nid1,Pkm,Serpine1,Reg1,S100a11,Sparc,Tgfb1,Tgfb3,Tgfbi,Thbs1,Thbs2,Timp1,Tnc,Tnr,Plscr1,Prss2,Try4,Adamts5,Fbln5,Gpc6,Mmp23,Omd,Igfbp7,Postn,Col5a3,Svep1,Plxdc…	#
7_Member	GO Cellular Components	GO:0031012	extracellular matrix	-23.0794	-19.9296	90/525	11745,11747,12111,12306,12394,12406,12495,12818,12825,12826,12827,12831,12833,12834,12835,12837,12842,12843,13014,13706,13717,14118,16773,16777,16854,16948,16949,16952,16979,16997,16998,17022,17079,17181,17304,17381,17386,17390,17394,18073,18746,18787,19692,20195,20692,21803,21809,21810,21825,21826,21857,21923,21960,22038,22072,22074,23794,23876,23888,26561,27047,29817,50706,53867,64817,67448,678…	Anxa3,Anxa5,Bgn,Anxa2,Runx1,Serpinh1,Entpd1,Col14a1,Col3a1,Col4a1,Col4a2,Col5a1,Col6a1,Col6a2,Col6a3,Col8a1,Col1a1,Col1a2,Cstb,Cela2a,Eln,Fbn1,Lama2,Lamb1,Lgals3,Lox,Loxl1,Anxa1,Lrrn1,Ltbp2,Ltbp3,Lum,Cd180,Matn2,Mfge8,Mmp12,Mmp13,Mmp2,Mmp8,Nid1,Pkm,Serpine1,Reg1,S100a11,Sparc,Tgfb1,Tgfb3,Tgfbi,Thbs1,Thbs2,Timp1,Tnc,Tnr,Plscr1,Prss2,Try4,Adamts5,Fbln5,Gpc6,Mmp23,Omd,Igfbp7,Postn,Col5a3,Svep1,Plxdc…	#
7_Member	GO Cellular Components	GO:0030312	external encapsulating structure	-22.9598	-19.8611	90/527	11745,11747,12111,12306,12394,12406,12495,12818,12825,12826,12827,12831,12833,12834,12835,12837,12842,12843,13014,13706,13717,14118,16773,16777,16854,16948,16949,16952,16979,16997,16998,17022,17079,17181,17304,17381,17386,17390,17394,18073,18746,18787,19692,20195,20692,21803,21809,21810,21825,21826,21857,21923,21960,22038,22072,22074,23794,23876,23888,26561,27047,29817,50706,53867,64817,67448,678…	Anxa3,Anxa5,Bgn,Anxa2,Runx1,Serpinh1,Entpd1,Col14a1,Col3a1,Col4a1,Col4a2,Col5a1,Col6a1,Col6a2,Col6a3,Col8a1,Col1a1,Col1a2,Cstb,Cela2a,Eln,Fbn1,Lama2,Lamb1,Lgals3,Lox,Loxl1,Anxa1,Lrrn1,Ltbp2,Ltbp3,Lum,Cd180,Matn2,Mfge8,Mmp12,Mmp13,Mmp2,Mmp8,Nid1,Pkm,Serpine1,Reg1,S100a11,Sparc,Tgfb1,Tgfb3,Tgfbi,Thbs1,Thbs2,Timp1,Tnc,Tnr,Plscr1,Prss2,Try4,Adamts5,Fbln5,Gpc6,Mmp23,Omd,Igfbp7,Postn,Col5a3,Svep1,Plxdc…	#
7_Member	GO Biological Processes	GO:0045229	external encapsulating structure organization	-21.1404	-18.1481	61/280	12306,12406,12818,12825,12826,12827,12831,12837,12842,12843,13040,13078,13710,13717,16777,16854,16948,16949,16998,17022,17181,17381,17386,17390,17394,18034,18073,18595,18826,21803,21810,21812,21926,21960,23794,23876,26427,26561,50706,53867,58994,67896,68723,77794,94352,100952,107581,195209,219151,224697,234911,235130,237360,239337,240913,241226,268396,271127,399558,665033,100503895	Anxa2,Serpinh1,Col14a1,Col3a1,Col4a1,Col4a2,Col5a1,Col8a1,Col1a1,Col1a2,Ctss,Cyp1b1,Elf3,Eln,Lamb1,Lgals3,Lox,Loxl1,Ltbp3,Lum,Matn2,Mmp12,Mmp13,Mmp2,Mmp8,Nfkb2,Nid1,Pdgfra,Lcp1,Tgfb1,Tgfbi,Tgfbr1,Tnf,Tnr,Adamts5,Fbln5,Creb3l1,Mmp23,Postn,Col5a3,Smpd3,Ccdc80,Hrnr,Adamtsl2,Loxl2,Emilin1,Col16a1,Zfp469,Scara3,Adamts10,Mmp27,Adamts15,Adamts14,Adamts12,Adamts4,Itga8,Sh3pxd2b,Adamts16,Flrt2,Col6a5,Tpsa…	#
7_Member	GO Cellular Components	GO:0062023	collagen-containing extracellular matrix	-20.6479	-17.7089	73/396	11745,11747,12111,12306,12394,12406,12495,12818,12825,12826,12827,12831,12833,12834,12835,12837,12842,12843,13014,13706,13717,14118,16773,16777,16854,16948,16949,16952,16997,16998,17022,17181,17304,18073,18746,18787,19692,20195,20692,21803,21809,21810,21825,21826,21857,21923,21960,22038,22072,22074,23794,23876,23888,27047,29817,50706,53867,67448,67868,67896,68792,74145,94352,100952,107581,116847,…	Anxa3,Anxa5,Bgn,Anxa2,Runx1,Serpinh1,Entpd1,Col14a1,Col3a1,Col4a1,Col4a2,Col5a1,Col6a1,Col6a2,Col6a3,Col8a1,Col1a1,Col1a2,Cstb,Cela2a,Eln,Fbn1,Lama2,Lamb1,Lgals3,Lox,Loxl1,Anxa1,Ltbp2,Ltbp3,Lum,Matn2,Mfge8,Nid1,Pkm,Serpine1,Reg1,S100a11,Sparc,Tgfb1,Tgfb3,Tgfbi,Thbs1,Thbs2,Timp1,Tnc,Tnr,Plscr1,Prss2,Try4,Adamts5,Fbln5,Gpc6,Omd,Igfbp7,Postn,Col5a3,Plxdc2,Cela3b,Ccdc80,Srpx2,F13a1,Loxl2,Emilin1,Col1…	#
7_Member	GO Biological Processes	GO:0030198	extracellular matrix organization	-20.5835	-17.6609	60/278	12306,12406,12818,12825,12826,12827,12831,12837,12842,12843,13040,13078,13710,13717,16777,16854,16948,16949,16998,17022,17181,17381,17386,17390,17394,18034,18073,18595,18826,21803,21810,21812,21926,21960,23794,23876,26427,26561,50706,53867,58994,67896,77794,94352,100952,107581,195209,219151,224697,234911,235130,237360,239337,240913,241226,268396,271127,399558,665033,100503895	Anxa2,Serpinh1,Col14a1,Col3a1,Col4a1,Col4a2,Col5a1,Col8a1,Col1a1,Col1a2,Ctss,Cyp1b1,Elf3,Eln,Lamb1,Lgals3,Lox,Loxl1,Ltbp3,Lum,Matn2,Mmp12,Mmp13,Mmp2,Mmp8,Nfkb2,Nid1,Pdgfra,Lcp1,Tgfb1,Tgfbi,Tgfbr1,Tnf,Tnr,Adamts5,Fbln5,Creb3l1,Mmp23,Postn,Col5a3,Smpd3,Ccdc80,Adamtsl2,Loxl2,Emilin1,Col16a1,Zfp469,Scara3,Adamts10,Mmp27,Adamts15,Adamts14,Adamts12,Adamts4,Itga8,Sh3pxd2b,Adamts16,Flrt2,Col6a5,Tpsab1	#
7_Member	GO Biological Processes	GO:0043062	extracellular structure organization	-20.5002	-17.5934	60/279	12306,12406,12818,12825,12826,12827,12831,12837,12842,12843,13040,13078,13710,13717,16777,16854,16948,16949,16998,17022,17181,17381,17386,17390,17394,18034,18073,18595,18826,21803,21810,21812,21926,21960,23794,23876,26427,26561,50706,53867,58994,67896,77794,94352,100952,107581,195209,219151,224697,234911,235130,237360,239337,240913,241226,268396,271127,399558,665033,100503895	Anxa2,Serpinh1,Col14a1,Col3a1,Col4a1,Col4a2,Col5a1,Col8a1,Col1a1,Col1a2,Ctss,Cyp1b1,Elf3,Eln,Lamb1,Lgals3,Lox,Loxl1,Ltbp3,Lum,Matn2,Mmp12,Mmp13,Mmp2,Mmp8,Nfkb2,Nid1,Pdgfra,Lcp1,Tgfb1,Tgfbi,Tgfbr1,Tnf,Tnr,Adamts5,Fbln5,Creb3l1,Mmp23,Postn,Col5a3,Smpd3,Ccdc80,Adamtsl2,Loxl2,Emilin1,Col16a1,Zfp469,Scara3,Adamts10,Mmp27,Adamts15,Adamts14,Adamts12,Adamts4,Itga8,Sh3pxd2b,Adamts16,Flrt2,Col6a5,Tpsab1	#
7_Member	GO Molecular Functions	GO:0005201	extracellular matrix structural constituent	-14.8804	-12.3046	37/150	12111,12818,12825,12826,12827,12831,12833,12834,12835,12837,12842,12843,13717,14118,16773,16777,16997,17022,17181,17304,18073,20692,21810,21825,21923,23876,29817,50706,53867,67133,68792,100952,107581,116847,219151,268977,665033	Bgn,Col14a1,Col3a1,Col4a1,Col4a2,Col5a1,Col6a1,Col6a2,Col6a3,Col8a1,Col1a1,Col1a2,Eln,Fbn1,Lama2,Lamb1,Ltbp2,Lum,Matn2,Mfge8,Nid1,Sparc,Tgfbi,Thbs1,Tnc,Fbln5,Igfbp7,Postn,Col5a3,Gp2,Srpx2,Emilin1,Col16a1,Prelp,Scara3,Ltbp1,Col6a5	#
7_Member	GO Cellular Components	GO:0005604	basement membrane	-5.40131	-3.70057	20/120	12306,12394,12495,12826,12827,12831,12837,14118,16773,16777,16949,17181,18073,20692,21810,21826,21857,21923,67896,94352	Anxa2,Runx1,Entpd1,Col4a1,Col4a2,Col5a1,Col8a1,Fbn1,Lama2,Lamb1,Loxl1,Matn2,Nid1,Sparc,Tgfbi,Thbs2,Timp1,Tnc,Ccdc80,Loxl2	#
8_Summary	GO Biological Processes	GO:0002683	negative regulation of immune system process	-21.8577	-18.8462	82/465	11847,12229,12262,12394,12477,12483,12493,12505,12514,12519,12523,12524,12768,12772,12798,12825,13051,14118,14127,14191,14634,14727,14728,15223,15368,15951,16149,16197,16365,16792,16854,16952,17381,17470,17869,18566,18600,18782,19219,19264,20293,20296,20312,20375,21803,21809,21825,21926,21929,22177,22350,23960,26362,26904,57781,65963,66058,67742,69769,73914,74748,77125,83433,83924,93695,94185,100…	Arg2,Btk,C1qc,Runx1,Ctla4,Cd22,Cd37,Cd44,Cd68,Cd80,Cd84,Cd86,Ccr1,Ccr2,Cnn2,Col3a1,Cx3cr1,Fbn1,Fcer1g,Fgr,Gli3,Lilrb4b,Lilrb4a,Foxj1,Hmox1,Ifi204,Cd74,Il7r,Acod1,Laptm5,Lgals3,Anxa1,Mmp12,Cd200,Myc,Pdcd1,Padi2,Pla2g2d,Ptger4,Ptprc,Ccl12,Ccl2,Cx3cl1,Spi1,Tgfb1,Tgfb3,Thbs1,Tnf,Tnfaip3,Tyrobp,Ezr,Oas1g,Axl,Sh2d1b1,Cd200r1,Tmem176b,Tmem176a,Samsn1,Tnfaip8l2,Irak3,Slamf8,Il33,Trem2,Gpr137b,Gpnmb,Tnfrs…	#
8_Member	GO Biological Processes	GO:0002683	negative regulation of immune system process	-21.8577	-18.8462	82/465	11847,12229,12262,12394,12477,12483,12493,12505,12514,12519,12523,12524,12768,12772,12798,12825,13051,14118,14127,14191,14634,14727,14728,15223,15368,15951,16149,16197,16365,16792,16854,16952,17381,17470,17869,18566,18600,18782,19219,19264,20293,20296,20312,20375,21803,21809,21825,21926,21929,22177,22350,23960,26362,26904,57781,65963,66058,67742,69769,73914,74748,77125,83433,83924,93695,94185,100…	Arg2,Btk,C1qc,Runx1,Ctla4,Cd22,Cd37,Cd44,Cd68,Cd80,Cd84,Cd86,Ccr1,Ccr2,Cnn2,Col3a1,Cx3cr1,Fbn1,Fcer1g,Fgr,Gli3,Lilrb4b,Lilrb4a,Foxj1,Hmox1,Ifi204,Cd74,Il7r,Acod1,Laptm5,Lgals3,Anxa1,Mmp12,Cd200,Myc,Pdcd1,Padi2,Pla2g2d,Ptger4,Ptprc,Ccl12,Ccl2,Cx3cl1,Spi1,Tgfb1,Tgfb3,Thbs1,Tnf,Tnfaip3,Tyrobp,Ezr,Oas1g,Axl,Sh2d1b1,Cd200r1,Tmem176b,Tmem176a,Samsn1,Tnfaip8l2,Irak3,Slamf8,Il33,Trem2,Gpr137b,Gpnmb,Tnfrs…	#
8_Member	GO Biological Processes	GO:0050866	negative regulation of cell activation	-17.808	-15.0561	50/225	11847,12229,12394,12477,12493,12505,12519,12523,12524,12527,12772,14191,14634,14727,14728,15223,15368,16149,16792,16854,16952,17470,18590,18591,18595,18753,18782,20312,20375,21803,21929,22177,26362,67742,69769,83433,93695,94185,100952,105855,109934,114886,171285,209558,217303,230738,237256,240873,246746,269023	Arg2,Btk,Runx1,Ctla4,Cd37,Cd44,Cd80,Cd84,Cd86,Cd9,Ccr2,Fgr,Gli3,Lilrb4b,Lilrb4a,Foxj1,Hmox1,Cd74,Laptm5,Lgals3,Anxa1,Cd200,Pdgfa,Pdgfb,Pdgfra,Prkcd,Pla2g2d,Cx3cl1,Spi1,Tgfb1,Tnfaip3,Tyrobp,Axl,Samsn1,Tnfaip8l2,Trem2,Gpnmb,Tnfrsf21,Emilin1,Nckap1l,Abr,Cygb,Havcr2,Enpp3,Cd300a,Zc3h12a,Zc3h12d,Tnfsf18,Cd300lf,Zfp608	#
8_Member	GO Biological Processes	GO:0007162	negative regulation of cell adhesion	-14.1265	-11.6051	54/313	11501,11847,12394,12477,12493,12505,12519,12524,12527,12842,13078,13131,14634,14727,14728,15223,16149,16181,16777,16792,16854,16952,17381,17390,17916,18753,18782,18787,19264,20354,20375,20779,21803,21825,21923,21929,21960,50706,53624,69769,93695,94185,100182,105855,107321,171285,217303,230738,230959,237256,240873,243743,269023,100042493	Adam8,Arg2,Runx1,Ctla4,Cd37,Cd44,Cd80,Cd86,Cd9,Col1a1,Cyp1b1,Dab1,Gli3,Lilrb4b,Lilrb4a,Foxj1,Cd74,Il1rn,Lamb1,Laptm5,Lgals3,Anxa1,Mmp12,Mmp2,Myo1f,Prkcd,Pla2g2d,Serpine1,Ptprc,Sema4d,Spi1,Src,Tgfb1,Thbs1,Tnc,Tnfaip3,Tnr,Postn,Cldn7,Tnfaip8l2,Gpnmb,Tnfrsf21,Akna,Nckap1l,Lpxn,Havcr2,Cd300a,Zc3h12a,Ajap1,Zc3h12d,Tnfsf18,Plxna4,Zfp608,Ccl21b	#
8_Member	GO Biological Processes	GO:0002695	negative regulation of leukocyte activation	-13.9781	-11.463	42/202	11847,12229,12394,12477,12493,12505,12519,12523,12524,12772,14191,14634,14727,14728,15223,15368,16149,16792,16854,16952,17470,18782,20312,20375,21803,21929,22177,26362,67742,69769,93695,94185,105855,109934,171285,209558,217303,230738,237256,240873,246746,269023	Arg2,Btk,Runx1,Ctla4,Cd37,Cd44,Cd80,Cd84,Cd86,Ccr2,Fgr,Gli3,Lilrb4b,Lilrb4a,Foxj1,Hmox1,Cd74,Laptm5,Lgals3,Anxa1,Cd200,Pla2g2d,Cx3cl1,Spi1,Tgfb1,Tnfaip3,Tyrobp,Axl,Samsn1,Tnfaip8l2,Gpnmb,Tnfrsf21,Nckap1l,Abr,Havcr2,Enpp3,Cd300a,Zc3h12a,Zc3h12d,Tnfsf18,Cd300lf,Zfp608	#
8_Member	GO Biological Processes	GO:0050777	negative regulation of immune response	-11.2006	-8.88799	37/194	11847,12523,12768,12772,12825,14727,14728,15223,15368,15951,16197,16365,16854,16952,17381,18566,19264,20375,21803,21929,23960,26904,67742,73914,74748,77125,83433,105855,109934,171285,209558,217303,226691,230738,232345,240873,246727	Arg2,Cd84,Ccr1,Ccr2,Col3a1,Lilrb4b,Lilrb4a,Foxj1,Hmox1,Ifi204,Il7r,Acod1,Lgals3,Anxa1,Mmp12,Pdcd1,Ptprc,Spi1,Tgfb1,Tnfaip3,Oas1g,Sh2d1b1,Samsn1,Irak3,Slamf8,Il33,Trem2,Nckap1l,Abr,Havcr2,Enpp3,Cd300a,Ifi207,Zc3h12a,A2m,Tnfsf18,Oas3	#
8_Member	GO Biological Processes	GO:0002698	negative regulation of immune effector process	-10.518	-8.28458	30/140	12483,12523,12772,13051,14727,14728,15223,15368,16197,16854,16952,19264,20375,21803,21809,21926,21929,26362,26904,73914,74748,77125,105855,109934,171285,209558,217303,230738,232345,240873	Cd22,Cd84,Ccr2,Cx3cr1,Lilrb4b,Lilrb4a,Foxj1,Hmox1,Il7r,Lgals3,Anxa1,Ptprc,Spi1,Tgfb1,Tgfb3,Tnf,Tnfaip3,Axl,Sh2d1b1,Irak3,Slamf8,Il33,Nckap1l,Abr,Havcr2,Enpp3,Cd300a,Zc3h12a,A2m,Tnfsf18	#
8_Member	GO Biological Processes	GO:0051250	negative regulation of lymphocyte activation	-10.2038	-7.99283	33/171	11847,12229,12394,12477,12493,12505,12519,12524,14191,14634,14727,14728,15223,16149,16792,16854,16952,18782,21803,21929,22177,26362,67742,69769,93695,94185,105855,171285,217303,230738,237256,240873,269023	Arg2,Btk,Runx1,Ctla4,Cd37,Cd44,Cd80,Cd86,Fgr,Gli3,Lilrb4b,Lilrb4a,Foxj1,Cd74,Laptm5,Lgals3,Anxa1,Pla2g2d,Tgfb1,Tnfaip3,Tyrobp,Axl,Samsn1,Tnfaip8l2,Gpnmb,Tnfrsf21,Nckap1l,Havcr2,Cd300a,Zc3h12a,Zc3h12d,Tnfsf18,Zfp608	#
8_Member	GO Biological Processes	GO:0022408	negative regulation of cell-cell adhesion	-9.60735	-7.44091	36/209	11501,11847,12394,12477,12493,12505,12519,12524,12527,14634,14727,14728,15223,16149,16181,16792,16854,16952,18753,18782,20375,21803,21929,21960,69769,93695,94185,100182,105855,171285,217303,230738,237256,240873,269023,100042493	Adam8,Arg2,Runx1,Ctla4,Cd37,Cd44,Cd80,Cd86,Cd9,Gli3,Lilrb4b,Lilrb4a,Foxj1,Cd74,Il1rn,Laptm5,Lgals3,Anxa1,Prkcd,Pla2g2d,Spi1,Tgfb1,Tnfaip3,Tnr,Tnfaip8l2,Gpnmb,Tnfrsf21,Akna,Nckap1l,Havcr2,Cd300a,Zc3h12a,Zc3h12d,Tnfsf18,Zfp608,Ccl21b	#
8_Member	GO Biological Processes	GO:1903038	negative regulation of leukocyte cell-cell adhesion	-9.21087	-7.07176	29/148	11501,11847,12394,12477,12493,12505,12519,12524,14634,14727,14728,15223,16149,16792,16854,16952,18782,21803,69769,93695,94185,105855,171285,217303,230738,237256,240873,269023,100042493	Adam8,Arg2,Runx1,Ctla4,Cd37,Cd44,Cd80,Cd86,Gli3,Lilrb4b,Lilrb4a,Foxj1,Cd74,Laptm5,Lgals3,Anxa1,Pla2g2d,Tgfb1,Tnfaip8l2,Gpnmb,Tnfrsf21,Nckap1l,Havcr2,Cd300a,Zc3h12a,Zc3h12d,Tnfsf18,Zfp608,Ccl21b	#
8_Member	GO Biological Processes	GO:0050868	negative regulation of T cell activation	-8.90229	-6.79385	27/134	11847,12394,12477,12493,12505,12519,12524,14634,14727,14728,15223,16149,16792,16854,16952,18782,21803,69769,93695,94185,105855,171285,217303,230738,237256,240873,269023	Arg2,Runx1,Ctla4,Cd37,Cd44,Cd80,Cd86,Gli3,Lilrb4b,Lilrb4a,Foxj1,Cd74,Laptm5,Lgals3,Anxa1,Pla2g2d,Tgfb1,Tnfaip8l2,Gpnmb,Tnfrsf21,Nckap1l,Havcr2,Cd300a,Zc3h12a,Zc3h12d,Tnfsf18,Zfp608	#
8_Member	GO Biological Processes	GO:0070664	negative regulation of leukocyte proliferation	-7.86335	-5.83778	22/103	11847,12229,12477,12493,12505,12519,12524,14727,14728,15223,16792,18782,20293,21803,22177,77125,93695,94185,171285,209558,217303,237256	Arg2,Btk,Ctla4,Cd37,Cd44,Cd80,Cd86,Lilrb4b,Lilrb4a,Foxj1,Laptm5,Pla2g2d,Ccl12,Tgfb1,Tyrobp,Il33,Gpnmb,Tnfrsf21,Havcr2,Enpp3,Cd300a,Zc3h12d	#
8_Member	GO Biological Processes	GO:0050672	negative regulation of lymphocyte proliferation	-6.40621	-4.55056	19/95	11847,12229,12477,12493,12505,12519,12524,14727,14728,15223,16792,18782,21803,22177,93695,94185,171285,217303,237256	Arg2,Btk,Ctla4,Cd37,Cd44,Cd80,Cd86,Lilrb4b,Lilrb4a,Foxj1,Laptm5,Pla2g2d,Tgfb1,Tyrobp,Gpnmb,Tnfrsf21,Havcr2,Cd300a,Zc3h12d	#
8_Member	GO Biological Processes	GO:0032945	negative regulation of mononuclear cell proliferation	-6.332	-4.488	19/96	11847,12229,12477,12493,12505,12519,12524,14727,14728,15223,16792,18782,21803,22177,93695,94185,171285,217303,237256	Arg2,Btk,Ctla4,Cd37,Cd44,Cd80,Cd86,Lilrb4b,Lilrb4a,Foxj1,Laptm5,Pla2g2d,Tgfb1,Tyrobp,Gpnmb,Tnfrsf21,Havcr2,Cd300a,Zc3h12d	#
8_Member	GO Biological Processes	GO:0008285	negative regulation of cell population proliferation	-6.11619	-4.30765	73/774	11541,11847,12043,12062,12227,12229,12305,12394,12477,12493,12505,12519,12524,12527,12877,13078,13874,14062,14173,14634,14727,14728,14739,15223,15368,16175,16476,16792,16854,16878,17470,17701,17869,18479,18609,18782,19222,19692,20293,20296,20378,20556,20677,20692,21753,21803,21809,21812,21825,21926,21929,22177,22337,22368,24088,50490,51795,54486,58801,65972,73916,77125,78896,83433,93695,94185,171…	Adora2b,Arg2,Bcl2,Bdkrb2,Btg2,Btk,Ddr1,Runx1,Ctla4,Cd37,Cd44,Cd80,Cd86,Cd9,Cpeb1,Cyp1b1,Ereg,F2r,Fgf2,Gli3,Lilrb4b,Lilrb4a,S1pr2,Foxj1,Hmox1,Il1a,Jun,Laptm5,Lgals3,Lif,Cd200,Msx1,Myc,Pak1,Pdx1,Pla2g2d,Ptgir,Reg1,Ccl12,Ccl2,Frzb,Slfn2,Sox4,Sparc,Tes,Tgfb1,Tgfb3,Tgfbr1,Thbs1,Tnf,Tnfaip3,Tyrobp,Vdr,Trpv2,Tlr2,Nox4,Srpx,Hpgds,Pmaip1,Ifi30,Ift57,Il33,Ecrg4,Trem2,Gpnmb,Tnfrsf21,Havcr2,Enpp3,Cd300a,Zc3h…	#
8_Member	GO Biological Processes	GO:0042130	negative regulation of T cell proliferation	-4.97072	-3.30785	15/78	11847,12493,12505,12519,12524,14727,14728,15223,16792,18782,21803,93695,94185,171285,237256	Arg2,Cd37,Cd44,Cd80,Cd86,Lilrb4b,Lilrb4a,Foxj1,Laptm5,Pla2g2d,Tgfb1,Gpnmb,Tnfrsf21,Havcr2,Zc3h12d	#
8_Member	GO Biological Processes	GO:0045581	negative regulation of T cell differentiation	-4.93333	-3.27398	12/52	12394,12477,12505,14634,14727,14728,15223,16149,16952,230738,240873,269023	Runx1,Ctla4,Cd44,Gli3,Lilrb4b,Lilrb4a,Foxj1,Cd74,Anxa1,Zc3h12a,Tnfsf18,Zfp608	#
8_Member	GO Biological Processes	GO:1902106	negative regulation of leukocyte differentiation	-4.64702	-3.03106	18/113	12262,12394,12477,12505,14118,14634,14727,14728,15223,16149,16952,17869,65963,66058,83924,230738,240873,269023	C1qc,Runx1,Ctla4,Cd44,Fbn1,Gli3,Lilrb4b,Lilrb4a,Foxj1,Cd74,Anxa1,Myc,Tmem176b,Tmem176a,Gpr137b,Zc3h12a,Tnfsf18,Zfp608	#
8_Member	GO Biological Processes	GO:1903707	negative regulation of hemopoiesis	-4.43837	-2.85893	18/117	12262,12394,12477,12505,14118,14634,14727,14728,15223,16149,16952,17869,65963,66058,83924,230738,240873,269023	C1qc,Runx1,Ctla4,Cd44,Fbn1,Gli3,Lilrb4b,Lilrb4a,Foxj1,Cd74,Anxa1,Myc,Tmem176b,Tmem176a,Gpr137b,Zc3h12a,Tnfsf18,Zfp608	#
8_Member	GO Biological Processes	GO:0045620	negative regulation of lymphocyte differentiation	-4.1957	-2.64178	12/61	12394,12477,12505,14634,14727,14728,15223,16149,16952,230738,240873,269023	Runx1,Ctla4,Cd44,Gli3,Lilrb4b,Lilrb4a,Foxj1,Cd74,Anxa1,Zc3h12a,Tnfsf18,Zfp608	#
8_Member	GO Biological Processes	GO:0045596	negative regulation of cell differentiation	-3.66407	-2.2083	62/746	11307,11839,12262,12394,12477,12505,12638,12831,13131,13841,13874,14118,14562,14633,14634,14727,14728,15213,15223,15945,16149,16175,16800,16909,16952,16998,17701,17869,18019,18479,18591,18742,18997,19280,19735,20354,20359,20378,21803,21812,21926,21960,22762,50706,50766,53322,57266,65963,66058,77889,83433,83924,110789,171469,215257,230738,231633,235472,239337,240873,269023,100042493	Abcg1,Areg,C1qc,Runx1,Ctla4,Cd44,Cftr,Col5a1,Dab1,Epha7,Ereg,Fbn1,Gdf3,Gli2,Gli3,Lilrb4b,Lilrb4a,Hey1,Foxj1,Cxcl10,Cd74,Il1a,Arhgef2,Lmo2,Anxa1,Ltbp3,Msx1,Myc,Nfatc2,Pak1,Pdgfb,Pitx3,Pou4f2,Ptprs,Rgs2,Sema4d,Sema6b,Frzb,Tgfb1,Tgfbr1,Tnf,Tnr,Zfpm2,Postn,Crim1,Nucb2,Cxcl14,Tmem176b,Tmem176a,Lbh,Trem2,Gpr137b,Adgrv1,Gpr37l1,Il36g,Zc3h12a,Tmem119,Prtg,Adamts12,Tnfsf18,Zfp608,Ccl21b	#
8_Member	GO Biological Processes	GO:0046636	negative regulation of alpha-beta T cell activation	-2.67941	-1.401	8/45	11847,12394,12505,14634,16952,217303,230738,240873	Arg2,Runx1,Cd44,Gli3,Anxa1,Cd300a,Zc3h12a,Tnfsf18	#
9_Summary	GO Biological Processes	GO:0002694	regulation of leukocyte activation	-19.7908	-16.942	106/763	11501,11541,11847,11987,12043,12142,12229,12394,12477,12483,12489,12493,12505,12519,12522,12523,12524,12638,12721,12772,13655,14127,14159,14191,14389,14634,14727,14728,14999,15223,15368,16149,16175,16186,16197,16409,16414,16792,16797,16803,16854,16952,17394,17470,17474,18019,18106,18782,19204,19261,19264,19267,19354,19419,20296,20312,20375,20677,20698,20963,21803,21825,21899,21929,21943,22038,221…	Adam8,Adora2b,Arg2,Slc7a1,Bcl2,Prdm1,Btk,Runx1,Ctla4,Cd22,Cd33,Cd37,Cd44,Cd80,Cd83,Cd84,Cd86,Cftr,Coro1a,Ccr2,Egr3,Fcer1g,Fes,Fgr,Gab2,Gli3,Lilrb4b,Lilrb4a,H2-DMb1,Foxj1,Hmox1,Cd74,Il1a,Il2rg,Il7r,Itgam,Itgb2,Laptm5,Lat,Lbp,Lgals3,Anxa1,Mmp8,Cd200,Clec4d,Nfatc2,Cd244a,Pla2g2d,Ptafr,Sirpa,Ptprc,Ptpre,Rac2,Rasgrp1,Ccl2,Cx3cl1,Spi1,Sox4,Sphk1,Syk,Tgfb1,Thbs1,Tlr6,Tnfaip3,Tnfsf11,Plscr1,Tyrobp,Vcam1,…	#
9_Member	GO Biological Processes	GO:0002694	regulation of leukocyte activation	-19.7908	-16.942	106/763	11501,11541,11847,11987,12043,12142,12229,12394,12477,12483,12489,12493,12505,12519,12522,12523,12524,12638,12721,12772,13655,14127,14159,14191,14389,14634,14727,14728,14999,15223,15368,16149,16175,16186,16197,16409,16414,16792,16797,16803,16854,16952,17394,17470,17474,18019,18106,18782,19204,19261,19264,19267,19354,19419,20296,20312,20375,20677,20698,20963,21803,21825,21899,21929,21943,22038,221…	Adam8,Adora2b,Arg2,Slc7a1,Bcl2,Prdm1,Btk,Runx1,Ctla4,Cd22,Cd33,Cd37,Cd44,Cd80,Cd83,Cd84,Cd86,Cftr,Coro1a,Ccr2,Egr3,Fcer1g,Fes,Fgr,Gab2,Gli3,Lilrb4b,Lilrb4a,H2-DMb1,Foxj1,Hmox1,Cd74,Il1a,Il2rg,Il7r,Itgam,Itgb2,Laptm5,Lat,Lbp,Lgals3,Anxa1,Mmp8,Cd200,Clec4d,Nfatc2,Cd244a,Pla2g2d,Ptafr,Sirpa,Ptprc,Ptpre,Rac2,Rasgrp1,Ccl2,Cx3cl1,Spi1,Sox4,Sphk1,Syk,Tgfb1,Thbs1,Tlr6,Tnfaip3,Tnfsf11,Plscr1,Tyrobp,Vcam1,…	#
9_Member	GO Biological Processes	GO:0045785	positive regulation of cell adhesion	-18.1098	-15.3241	80/510	11501,11987,12394,12491,12505,12512,12519,12522,12524,12721,12772,12837,12977,13655,14260,14634,14727,14728,14999,15894,16149,16175,16186,16197,16401,16414,16773,16777,16878,16952,18003,18073,18106,18591,18793,19159,19204,19219,19261,19264,19419,20209,20296,20312,20339,20677,20750,20779,20963,21803,21825,21926,21943,22324,22329,24099,26921,29875,54519,67896,74131,74734,78317,83436,100952,104709,1…	Adam8,Slc7a1,Runx1,Cd36,Cd44,Cd63,Cd80,Cd83,Cd86,Coro1a,Ccr2,Col8a1,Csf1,Egr3,Fmn1,Gli3,Lilrb4b,Lilrb4a,H2-DMb1,Icam1,Cd74,Il1a,Il2rg,Il7r,Itga4,Itgb2,Lama2,Lamb1,Lif,Anxa1,Nedd9,Nid1,Cd244a,Pdgfb,Plaur,Cyth3,Ptafr,Ptger4,Sirpa,Ptprc,Rasgrp1,Saa2,Ccl2,Cx3cl1,Sele,Sox4,Spp1,Src,Syk,Tgfb1,Thbs1,Tnf,Tnfsf11,Vav1,Vcam1,Tnfsf13b,Map4k4,Iqgap1,Apbb1ip,Ccdc80,Sash3,Rhoh,Ccdc88b,Plekha2,Emilin1,Pik3r6,Nc…	#
9_Member	GO Biological Processes	GO:0022407	regulation of cell-cell adhesion	-16.5804	-13.9077	76/497	11501,11847,11987,12394,12477,12493,12505,12519,12522,12524,12527,12721,12772,13655,13841,14634,14727,14728,14999,15223,15894,16149,16175,16181,16186,16197,16401,16414,16792,16854,16952,18106,18753,18782,18793,19204,19261,19264,19419,20296,20312,20339,20375,20677,20779,20963,21803,21926,21929,21943,21960,22329,24099,69769,74131,74734,78317,93695,94185,100182,104709,105855,107527,108101,108723,171…	Adam8,Arg2,Slc7a1,Runx1,Ctla4,Cd37,Cd44,Cd80,Cd83,Cd86,Cd9,Coro1a,Ccr2,Egr3,Epha7,Gli3,Lilrb4b,Lilrb4a,H2-DMb1,Foxj1,Icam1,Cd74,Il1a,Il1rn,Il2rg,Il7r,Itga4,Itgb2,Laptm5,Lgals3,Anxa1,Cd244a,Prkcd,Pla2g2d,Plaur,Ptafr,Sirpa,Ptprc,Rasgrp1,Ccl2,Cx3cl1,Sele,Spi1,Sox4,Src,Syk,Tgfb1,Tnf,Tnfaip3,Tnfsf11,Tnr,Vcam1,Tnfsf13b,Tnfaip8l2,Sash3,Rhoh,Ccdc88b,Gpnmb,Tnfrsf21,Akna,Pik3r6,Nckap1l,Il1rl2,Fermt3,Card11…	#
9_Member	GO Biological Processes	GO:1903037	regulation of leukocyte cell-cell adhesion	-16.0456	-13.4159	63/371	11501,11847,11987,12394,12477,12493,12505,12519,12522,12524,12721,12772,13655,14634,14727,14728,14999,15223,15894,16149,16175,16186,16197,16401,16414,16792,16854,16952,18106,18782,19204,19261,19264,19419,20296,20339,20677,20963,21803,21926,21943,22329,24099,69769,74131,74734,78317,93695,94185,104709,105855,107527,108723,171285,217303,230738,237256,240873,269023,320832,381484,100038947,100042493	Adam8,Arg2,Slc7a1,Runx1,Ctla4,Cd37,Cd44,Cd80,Cd83,Cd86,Coro1a,Ccr2,Egr3,Gli3,Lilrb4b,Lilrb4a,H2-DMb1,Foxj1,Icam1,Cd74,Il1a,Il2rg,Il7r,Itga4,Itgb2,Laptm5,Lgals3,Anxa1,Cd244a,Pla2g2d,Ptafr,Sirpa,Ptprc,Rasgrp1,Ccl2,Sele,Sox4,Syk,Tgfb1,Tnf,Tnfsf11,Vcam1,Tnfsf13b,Tnfaip8l2,Sash3,Rhoh,Ccdc88b,Gpnmb,Tnfrsf21,Pik3r6,Nckap1l,Il1rl2,Card11,Havcr2,Cd300a,Zc3h12a,Zc3h12d,Tnfsf18,Zfp608,Sirpb1a,Gm5150,Sirpb1c…	#
9_Member	GO Biological Processes	GO:1902105	regulation of leukocyte differentiation	-14.3822	-11.8276	58/349	11501,12142,12262,12394,12477,12505,12522,12768,12772,12977,13655,14118,14159,14634,14727,14728,15163,15223,16149,16186,16197,16409,16476,16878,16952,17342,17869,18997,19264,19419,20302,20677,20963,21803,21926,21943,22177,22778,26362,65963,66058,74039,74131,74734,74748,75766,81897,83433,83924,104709,105855,107527,108723,216984,230738,240873,269023,630146	Adam8,Prdm1,C1qc,Runx1,Ctla4,Cd44,Cd83,Ccr1,Ccr2,Csf1,Egr3,Fbn1,Fes,Gli3,Lilrb4b,Lilrb4a,Hcls1,Foxj1,Cd74,Il2rg,Il7r,Itgam,Jun,Lif,Anxa1,Mitf,Myc,Pou4f2,Ptprc,Rasgrp1,Ccl3,Sox4,Syk,Tgfb1,Tnf,Tnfsf11,Tyrobp,Ikzf1,Axl,Tmem176b,Tmem176a,Nfam1,Sash3,Rhoh,Slamf8,Dcstamp,Tlr9,Trem2,Gpr137b,Pik3r6,Nckap1l,Il1rl2,Card11,Evi2b,Zc3h12a,Tnfsf18,Zfp608,Cd101	#
9_Member	GO Biological Processes	GO:0070663	regulation of leukocyte proliferation	-14.3516	-11.8105	51/280	11847,11987,12043,12229,12477,12483,12493,12505,12519,12524,12721,12772,12798,12977,12982,12983,12984,14727,14728,14999,15223,16149,16175,16792,16854,16952,18019,18106,18782,19264,19354,20293,20963,21803,22177,22329,24099,56708,74131,77125,78317,81897,93695,94185,105855,108723,171285,209558,217303,237256,240873	Arg2,Slc7a1,Bcl2,Btk,Ctla4,Cd22,Cd37,Cd44,Cd80,Cd86,Coro1a,Ccr2,Cnn2,Csf1,Csf2ra,Csf2rb,Csf2rb2,Lilrb4b,Lilrb4a,H2-DMb1,Foxj1,Cd74,Il1a,Laptm5,Lgals3,Anxa1,Nfatc2,Cd244a,Pla2g2d,Ptprc,Rac2,Ccl12,Syk,Tgfb1,Tyrobp,Vcam1,Tnfsf13b,Clcf1,Sash3,Il33,Ccdc88b,Tlr9,Gpnmb,Tnfrsf21,Nckap1l,Card11,Havcr2,Enpp3,Cd300a,Zc3h12d,Tnfsf18	#
9_Member	GO Biological Processes	GO:1903706	regulation of hemopoiesis	-13.7544	-11.2456	65/435	11501,12142,12262,12394,12477,12505,12522,12768,12772,12977,12986,13655,14118,14159,14634,14727,14728,15163,15223,16149,16186,16197,16409,16476,16878,16909,16948,16952,17342,17869,18997,19264,19419,20302,20375,20677,20963,21803,21926,21943,22177,22778,26362,65963,66058,74039,74131,74734,74748,75766,81897,83433,83924,97165,104709,105855,107527,108723,216984,226421,230738,240873,269023,630146,10004…	Adam8,Prdm1,C1qc,Runx1,Ctla4,Cd44,Cd83,Ccr1,Ccr2,Csf1,Csf3r,Egr3,Fbn1,Fes,Gli3,Lilrb4b,Lilrb4a,Hcls1,Foxj1,Cd74,Il2rg,Il7r,Itgam,Jun,Lif,Lmo2,Lox,Anxa1,Mitf,Myc,Pou4f2,Ptprc,Rasgrp1,Ccl3,Spi1,Sox4,Syk,Tgfb1,Tnf,Tnfsf11,Tyrobp,Ikzf1,Axl,Tmem176b,Tmem176a,Nfam1,Sash3,Rhoh,Slamf8,Dcstamp,Tlr9,Trem2,Gpr137b,Hmgb2,Pik3r6,Nckap1l,Il1rl2,Card11,Evi2b,Rab7b,Zc3h12a,Tnfsf18,Zfp608,Cd101,Ccl21b	#
9_Member	GO Biological Processes	GO:0050863	regulation of T cell activation	-13.3745	-10.8956	59/378	11501,11847,11987,12142,12394,12477,12493,12505,12519,12522,12524,12721,12772,13655,14634,14727,14728,14999,15223,16149,16175,16186,16197,16792,16797,16854,16952,18106,18782,19261,19264,19354,19419,20296,20677,20963,21803,21943,22329,24099,69769,74131,74734,78317,93695,94185,104709,105855,107527,108723,171285,217303,230738,237256,240873,269023,320832,381484,100038947	Adam8,Arg2,Slc7a1,Prdm1,Runx1,Ctla4,Cd37,Cd44,Cd80,Cd83,Cd86,Coro1a,Ccr2,Egr3,Gli3,Lilrb4b,Lilrb4a,H2-DMb1,Foxj1,Cd74,Il1a,Il2rg,Il7r,Laptm5,Lat,Lgals3,Anxa1,Cd244a,Pla2g2d,Sirpa,Ptprc,Rac2,Rasgrp1,Ccl2,Sox4,Syk,Tgfb1,Tnfsf11,Vcam1,Tnfsf13b,Tnfaip8l2,Sash3,Rhoh,Ccdc88b,Gpnmb,Tnfrsf21,Pik3r6,Nckap1l,Il1rl2,Card11,Havcr2,Cd300a,Zc3h12a,Zc3h12d,Tnfsf18,Zfp608,Sirpb1a,Gm5150,Sirpb1c	#
9_Member	GO Biological Processes	GO:1903039	positive regulation of leukocyte cell-cell adhesion	-12.3979	-9.9835	47/272	11501,11987,12394,12505,12519,12522,12524,12721,12772,13655,14634,14727,14728,14999,15894,16149,16175,16186,16197,16401,16414,16952,18106,19204,19261,19264,19419,20296,20339,20677,20963,21803,21926,21943,22329,24099,74131,74734,78317,104709,105855,107527,108723,171285,320832,381484,100038947	Adam8,Slc7a1,Runx1,Cd44,Cd80,Cd83,Cd86,Coro1a,Ccr2,Egr3,Gli3,Lilrb4b,Lilrb4a,H2-DMb1,Icam1,Cd74,Il1a,Il2rg,Il7r,Itga4,Itgb2,Anxa1,Cd244a,Ptafr,Sirpa,Ptprc,Rasgrp1,Ccl2,Sele,Sox4,Syk,Tgfb1,Tnf,Tnfsf11,Vcam1,Tnfsf13b,Sash3,Rhoh,Ccdc88b,Pik3r6,Nckap1l,Il1rl2,Card11,Havcr2,Sirpb1a,Gm5150,Sirpb1c	#
9_Member	GO Biological Processes	GO:1902107	positive regulation of leukocyte differentiation	-12.037	-9.64209	40/210	11501,12394,12522,12768,12772,12977,13655,14159,14634,14727,14728,15163,16149,16186,16197,16409,16476,16878,16952,18997,19264,19419,20302,20677,20963,21803,21926,21943,22177,22778,26362,74131,74734,75766,83433,104709,105855,107527,216984,630146	Adam8,Runx1,Cd83,Ccr1,Ccr2,Csf1,Egr3,Fes,Gli3,Lilrb4b,Lilrb4a,Hcls1,Cd74,Il2rg,Il7r,Itgam,Jun,Lif,Anxa1,Pou4f2,Ptprc,Rasgrp1,Ccl3,Sox4,Syk,Tgfb1,Tnf,Tnfsf11,Tyrobp,Ikzf1,Axl,Sash3,Rhoh,Dcstamp,Trem2,Pik3r6,Nckap1l,Il1rl2,Evi2b,Cd101	#
9_Member	GO Biological Processes	GO:1903708	positive regulation of hemopoiesis	-12.037	-9.64209	40/210	11501,12394,12522,12768,12772,12977,13655,14159,14634,14727,14728,15163,16149,16186,16197,16409,16476,16878,16952,18997,19264,19419,20302,20677,20963,21803,21926,21943,22177,22778,26362,74131,74734,75766,83433,104709,105855,107527,216984,630146	Adam8,Runx1,Cd83,Ccr1,Ccr2,Csf1,Egr3,Fes,Gli3,Lilrb4b,Lilrb4a,Hcls1,Cd74,Il2rg,Il7r,Itgam,Jun,Lif,Anxa1,Pou4f2,Ptprc,Rasgrp1,Ccl3,Sox4,Syk,Tgfb1,Tnf,Tnfsf11,Tyrobp,Ikzf1,Axl,Sash3,Rhoh,Dcstamp,Trem2,Pik3r6,Nckap1l,Il1rl2,Evi2b,Cd101	#
9_Member	GO Biological Processes	GO:0032944	regulation of mononuclear cell proliferation	-11.4459	-9.10479	44/258	11847,11987,12043,12229,12477,12483,12493,12505,12519,12524,12721,12772,12977,14727,14728,14999,15223,16149,16175,16792,16854,16952,18019,18106,18782,19264,19354,20963,21803,22177,22329,24099,56708,74131,78317,81897,93695,94185,105855,108723,171285,217303,237256,240873	Arg2,Slc7a1,Bcl2,Btk,Ctla4,Cd22,Cd37,Cd44,Cd80,Cd86,Coro1a,Ccr2,Csf1,Lilrb4b,Lilrb4a,H2-DMb1,Foxj1,Cd74,Il1a,Laptm5,Lgals3,Anxa1,Nfatc2,Cd244a,Pla2g2d,Ptprc,Rac2,Syk,Tgfb1,Tyrobp,Vcam1,Tnfsf13b,Clcf1,Sash3,Ccdc88b,Tlr9,Gpnmb,Tnfrsf21,Nckap1l,Card11,Havcr2,Cd300a,Zc3h12d,Tnfsf18	#
9_Member	GO Biological Processes	GO:0022409	positive regulation of cell-cell adhesion	-11.2351	-8.91856	50/324	11501,11987,12394,12505,12519,12522,12524,12721,12772,13655,14634,14727,14728,14999,15894,16149,16175,16186,16197,16401,16414,16952,18106,18793,19204,19261,19264,19419,20296,20312,20339,20677,20963,21803,21926,21943,22329,24099,74131,74734,78317,104709,105855,107527,108723,171285,234839,320832,381484,100038947	Adam8,Slc7a1,Runx1,Cd44,Cd80,Cd83,Cd86,Coro1a,Ccr2,Egr3,Gli3,Lilrb4b,Lilrb4a,H2-DMb1,Icam1,Cd74,Il1a,Il2rg,Il7r,Itga4,Itgb2,Anxa1,Cd244a,Plaur,Ptafr,Sirpa,Ptprc,Rasgrp1,Ccl2,Cx3cl1,Sele,Sox4,Syk,Tgfb1,Tnf,Tnfsf11,Vcam1,Tnfsf13b,Sash3,Rhoh,Ccdc88b,Pik3r6,Nckap1l,Il1rl2,Card11,Havcr2,Piezo1,Sirpb1a,Gm5150,Sirpb1c	#
9_Member	GO Biological Processes	GO:0050670	regulation of lymphocyte proliferation	-11.1493	-8.8407	43/253	11847,11987,12043,12229,12477,12483,12493,12505,12519,12524,12721,12772,14727,14728,14999,15223,16149,16175,16792,16854,16952,18019,18106,18782,19264,19354,20963,21803,22177,22329,24099,56708,74131,78317,81897,93695,94185,105855,108723,171285,217303,237256,240873	Arg2,Slc7a1,Bcl2,Btk,Ctla4,Cd22,Cd37,Cd44,Cd80,Cd86,Coro1a,Ccr2,Lilrb4b,Lilrb4a,H2-DMb1,Foxj1,Cd74,Il1a,Laptm5,Lgals3,Anxa1,Nfatc2,Cd244a,Pla2g2d,Ptprc,Rac2,Syk,Tgfb1,Tyrobp,Vcam1,Tnfsf13b,Clcf1,Sash3,Ccdc88b,Tlr9,Gpnmb,Tnfrsf21,Nckap1l,Card11,Havcr2,Cd300a,Zc3h12d,Tnfsf18	#
9_Member	GO Biological Processes	GO:0051249	regulation of lymphocyte activation	-10.8927	-8.61427	77/648	11501,11847,11987,12043,12142,12229,12394,12477,12483,12493,12505,12519,12522,12524,12721,12772,13655,14191,14634,14727,14728,14999,15223,16149,16175,16186,16197,16792,16797,16854,16952,18019,18106,18782,19261,19264,19354,19419,20296,20677,20963,21803,21929,21943,22177,22329,24099,26362,56708,58194,67742,69583,69769,74039,74131,74734,74748,75345,77777,78317,81897,93695,94185,104709,105855,107527,…	Adam8,Arg2,Slc7a1,Bcl2,Prdm1,Btk,Runx1,Ctla4,Cd22,Cd37,Cd44,Cd80,Cd83,Cd86,Coro1a,Ccr2,Egr3,Fgr,Gli3,Lilrb4b,Lilrb4a,H2-DMb1,Foxj1,Cd74,Il1a,Il2rg,Il7r,Laptm5,Lat,Lgals3,Anxa1,Nfatc2,Cd244a,Pla2g2d,Sirpa,Ptprc,Rac2,Rasgrp1,Ccl2,Sox4,Syk,Tgfb1,Tnfaip3,Tnfsf11,Tyrobp,Vcam1,Tnfsf13b,Axl,Clcf1,Sh3kbp1,Samsn1,Tnfsf13,Tnfaip8l2,Nfam1,Sash3,Rhoh,Slamf8,Slamf7,Ulbp1,Ccdc88b,Tlr9,Gpnmb,Tnfrsf21,Pik3r6,Nck…	#
9_Member	GO Biological Processes	GO:0050867	positive regulation of cell activation	-10.8363	-8.58267	69/551	11501,11541,11987,12043,12394,12519,12522,12524,12638,12721,12772,13655,14127,14191,14389,14634,14727,14728,14999,16149,16175,16186,16197,16409,16414,16803,16952,17394,17474,18019,18106,18591,18596,19204,19261,19264,19419,20296,20677,20963,21803,21825,21899,21943,22177,22329,24099,26362,56193,56708,58194,69583,74131,74734,77125,77777,78317,81897,83433,104709,105855,107527,108723,171285,192176,217…	Adam8,Adora2b,Slc7a1,Bcl2,Runx1,Cd80,Cd83,Cd86,Cftr,Coro1a,Ccr2,Egr3,Fcer1g,Fgr,Gab2,Gli3,Lilrb4b,Lilrb4a,H2-DMb1,Cd74,Il1a,Il2rg,Il7r,Itgam,Itgb2,Lbp,Anxa1,Mmp8,Clec4d,Nfatc2,Cd244a,Pdgfb,Pdgfrb,Ptafr,Sirpa,Ptprc,Rasgrp1,Ccl2,Sox4,Syk,Tgfb1,Thbs1,Tlr6,Tnfsf11,Tyrobp,Vcam1,Tnfsf13b,Axl,Plek,Clcf1,Sh3kbp1,Tnfsf13,Sash3,Rhoh,Il33,Ulbp1,Ccdc88b,Tlr9,Trem2,Pik3r6,Nckap1l,Il1rl2,Card11,Havcr2,Flna,Cd3…	#
9_Member	GO Biological Processes	GO:0002696	positive regulation of leukocyte activation	-9.85014	-7.6635	65/530	11501,11541,11987,12043,12394,12519,12522,12524,12638,12721,12772,13655,14127,14191,14389,14634,14727,14728,14999,16149,16175,16186,16197,16409,16414,16803,16952,17394,17474,18019,18106,19204,19261,19264,19419,20296,20677,20963,21803,21825,21899,21943,22177,22329,24099,26362,56708,58194,69583,74131,74734,77125,77777,78317,81897,83433,104709,105855,107527,108723,171285,217304,320832,381484,1000389…	Adam8,Adora2b,Slc7a1,Bcl2,Runx1,Cd80,Cd83,Cd86,Cftr,Coro1a,Ccr2,Egr3,Fcer1g,Fgr,Gab2,Gli3,Lilrb4b,Lilrb4a,H2-DMb1,Cd74,Il1a,Il2rg,Il7r,Itgam,Itgb2,Lbp,Anxa1,Mmp8,Clec4d,Nfatc2,Cd244a,Ptafr,Sirpa,Ptprc,Rasgrp1,Ccl2,Sox4,Syk,Tgfb1,Thbs1,Tlr6,Tnfsf11,Tyrobp,Vcam1,Tnfsf13b,Axl,Clcf1,Sh3kbp1,Tnfsf13,Sash3,Rhoh,Il33,Ulbp1,Ccdc88b,Tlr9,Trem2,Pik3r6,Nckap1l,Il1rl2,Card11,Havcr2,Cd300lb,Sirpb1a,Gm5150,Sir…	#
9_Member	GO Biological Processes	GO:0050870	positive regulation of T cell activation	-9.81127	-7.62758	40/246	11501,11987,12394,12519,12522,12524,12721,12772,13655,14634,14727,14728,14999,16149,16175,16186,16197,16952,18106,19261,19264,19419,20296,20677,20963,21803,21943,22329,24099,74131,74734,78317,104709,105855,107527,108723,171285,320832,381484,100038947	Adam8,Slc7a1,Runx1,Cd80,Cd83,Cd86,Coro1a,Ccr2,Egr3,Gli3,Lilrb4b,Lilrb4a,H2-DMb1,Cd74,Il1a,Il2rg,Il7r,Anxa1,Cd244a,Sirpa,Ptprc,Rasgrp1,Ccl2,Sox4,Syk,Tgfb1,Tnfsf11,Vcam1,Tnfsf13b,Sash3,Rhoh,Ccdc88b,Pik3r6,Nckap1l,Il1rl2,Card11,Havcr2,Sirpb1a,Gm5150,Sirpb1c	#
9_Member	GO Biological Processes	GO:0042129	regulation of T cell proliferation	-9.19411	-7.06288	34/196	11847,11987,12477,12493,12505,12519,12524,12721,12772,14727,14728,14999,15223,16175,16792,16854,16952,18106,18782,19264,19354,20963,21803,22329,24099,74131,78317,93695,94185,105855,108723,171285,237256,240873	Arg2,Slc7a1,Ctla4,Cd37,Cd44,Cd80,Cd86,Coro1a,Ccr2,Lilrb4b,Lilrb4a,H2-DMb1,Foxj1,Il1a,Laptm5,Lgals3,Anxa1,Cd244a,Pla2g2d,Ptprc,Rac2,Syk,Tgfb1,Vcam1,Tnfsf13b,Sash3,Ccdc88b,Gpnmb,Tnfrsf21,Nckap1l,Card11,Havcr2,Zc3h12d,Tnfsf18	#
9_Member	GO Biological Processes	GO:0045619	regulation of lymphocyte differentiation	-7.81165	-5.79814	34/221	11501,12142,12394,12477,12505,12522,12772,13655,14634,14727,14728,15223,16149,16186,16197,16952,19264,19419,20677,20963,21803,26362,74039,74131,74734,74748,81897,104709,105855,107527,108723,230738,240873,269023	Adam8,Prdm1,Runx1,Ctla4,Cd44,Cd83,Ccr2,Egr3,Gli3,Lilrb4b,Lilrb4a,Foxj1,Cd74,Il2rg,Il7r,Anxa1,Ptprc,Rasgrp1,Sox4,Syk,Tgfb1,Axl,Nfam1,Sash3,Rhoh,Slamf8,Tlr9,Pik3r6,Nckap1l,Il1rl2,Card11,Zc3h12a,Tnfsf18,Zfp608	#
9_Member	GO Biological Processes	GO:0045580	regulation of T cell differentiation	-7.33397	-5.37969	30/188	11501,12142,12394,12477,12505,12522,12772,13655,14634,14727,14728,15223,16149,16186,16197,16952,19264,19419,20677,20963,21803,74131,74734,104709,105855,107527,108723,230738,240873,269023	Adam8,Prdm1,Runx1,Ctla4,Cd44,Cd83,Ccr2,Egr3,Gli3,Lilrb4b,Lilrb4a,Foxj1,Cd74,Il2rg,Il7r,Anxa1,Ptprc,Rasgrp1,Sox4,Syk,Tgfb1,Sash3,Rhoh,Pik3r6,Nckap1l,Il1rl2,Card11,Zc3h12a,Tnfsf18,Zfp608	#
9_Member	GO Biological Processes	GO:0070665	positive regulation of leukocyte proliferation	-7.30158	-5.35074	28/168	11987,12043,12519,12524,12721,12772,12977,12982,12983,12984,14999,16149,16175,16952,18019,18106,19264,19354,20963,22329,24099,56708,74131,78317,81897,105855,108723,171285	Slc7a1,Bcl2,Cd80,Cd86,Coro1a,Ccr2,Csf1,Csf2ra,Csf2rb,Csf2rb2,H2-DMb1,Cd74,Il1a,Anxa1,Nfatc2,Cd244a,Ptprc,Rac2,Syk,Vcam1,Tnfsf13b,Clcf1,Sash3,Ccdc88b,Tlr9,Nckap1l,Card11,Havcr2	#
9_Member	GO Biological Processes	GO:0046634	regulation of alpha-beta T cell activation	-6.68015	-4.80041	22/119	11847,12142,12394,12505,12519,12522,12772,14634,14727,14728,16186,16952,18106,19264,20963,21803,74131,105855,108723,217303,230738,240873	Arg2,Prdm1,Runx1,Cd44,Cd80,Cd83,Ccr2,Gli3,Lilrb4b,Lilrb4a,Il2rg,Anxa1,Cd244a,Ptprc,Syk,Tgfb1,Sash3,Nckap1l,Card11,Cd300a,Zc3h12a,Tnfsf18	#
9_Member	GO Biological Processes	GO:0045582	positive regulation of T cell differentiation	-6.2943	-4.46032	22/125	11501,12394,12522,12772,13655,14634,14727,14728,16149,16186,16197,16952,19264,19419,20677,20963,21803,74131,74734,104709,105855,107527	Adam8,Runx1,Cd83,Ccr2,Egr3,Gli3,Lilrb4b,Lilrb4a,Cd74,Il2rg,Il7r,Anxa1,Ptprc,Rasgrp1,Sox4,Syk,Tgfb1,Sash3,Rhoh,Pik3r6,Nckap1l,Il1rl2	#
9_Member	GO Biological Processes	GO:0030888	regulation of B cell proliferation	-6.05316	-4.25309	16/73	12043,12229,12477,12483,16149,18019,19264,22177,24099,56708,74131,81897,94185,105855,108723,217303	Bcl2,Btk,Ctla4,Cd22,Cd74,Nfatc2,Ptprc,Tyrobp,Tnfsf13b,Clcf1,Sash3,Tlr9,Tnfrsf21,Nckap1l,Card11,Cd300a	#
9_Member	GO Biological Processes	GO:0045621	positive regulation of lymphocyte differentiation	-6.00195	-4.2091	23/140	11501,12394,12522,12772,13655,14634,14727,14728,16149,16186,16197,16952,19264,19419,20677,20963,21803,26362,74131,74734,104709,105855,107527	Adam8,Runx1,Cd83,Ccr2,Egr3,Gli3,Lilrb4b,Lilrb4a,Cd74,Il2rg,Il7r,Anxa1,Ptprc,Rasgrp1,Sox4,Syk,Tgfb1,Axl,Sash3,Rhoh,Pik3r6,Nckap1l,Il1rl2	#
9_Member	GO Biological Processes	GO:0032946	positive regulation of mononuclear cell proliferation	-5.91375	-4.12916	24/152	11987,12043,12519,12524,12721,12772,12977,14999,16149,16175,16952,18019,18106,19264,20963,22329,24099,56708,74131,78317,81897,105855,108723,171285	Slc7a1,Bcl2,Cd80,Cd86,Coro1a,Ccr2,Csf1,H2-DMb1,Cd74,Il1a,Anxa1,Nfatc2,Cd244a,Ptprc,Syk,Vcam1,Tnfsf13b,Clcf1,Sash3,Ccdc88b,Tlr9,Nckap1l,Card11,Havcr2	#
9_Member	GO Biological Processes	GO:0032663	regulation of interleukin-2 production	-5.83784	-4.06138	15/67	12394,12522,12772,14727,14728,16175,16792,16952,19264,21929,22350,74131,108723,171285,234779	Runx1,Cd83,Ccr2,Lilrb4b,Lilrb4a,Il1a,Laptm5,Anxa1,Ptprc,Tnfaip3,Ezr,Sash3,Card11,Havcr2,Plcg2	#
9_Member	GO Biological Processes	GO:0051251	positive regulation of lymphocyte activation	-5.58498	-3.85634	49/465	11501,11987,12043,12394,12519,12522,12524,12721,12772,13655,14634,14727,14728,14999,16149,16175,16186,16197,16952,18019,18106,19261,19264,19419,20296,20677,20963,21803,21943,22177,22329,24099,26362,56708,58194,69583,74131,74734,77777,78317,81897,104709,105855,107527,108723,171285,320832,381484,100038947	Adam8,Slc7a1,Bcl2,Runx1,Cd80,Cd83,Cd86,Coro1a,Ccr2,Egr3,Gli3,Lilrb4b,Lilrb4a,H2-DMb1,Cd74,Il1a,Il2rg,Il7r,Anxa1,Nfatc2,Cd244a,Sirpa,Ptprc,Rasgrp1,Ccl2,Sox4,Syk,Tgfb1,Tnfsf11,Tyrobp,Vcam1,Tnfsf13b,Axl,Clcf1,Sh3kbp1,Tnfsf13,Sash3,Rhoh,Ulbp1,Ccdc88b,Tlr9,Pik3r6,Nckap1l,Il1rl2,Card11,Havcr2,Sirpb1a,Gm5150,Sirpb1c	#
9_Member	GO Biological Processes	GO:0050671	positive regulation of lymphocyte proliferation	-5.52176	-3.80026	23/149	11987,12043,12519,12524,12721,12772,14999,16149,16175,16952,18019,18106,19264,20963,22329,24099,56708,74131,78317,81897,105855,108723,171285	Slc7a1,Bcl2,Cd80,Cd86,Coro1a,Ccr2,H2-DMb1,Cd74,Il1a,Anxa1,Nfatc2,Cd244a,Ptprc,Syk,Vcam1,Tnfsf13b,Clcf1,Sash3,Ccdc88b,Tlr9,Nckap1l,Card11,Havcr2	#
9_Member	GO Biological Processes	GO:0046637	regulation of alpha-beta T cell differentiation	-5.42049	-3.71219	15/72	12142,12394,12522,12772,14634,14727,14728,16186,16952,20963,21803,74131,105855,230738,240873	Prdm1,Runx1,Cd83,Ccr2,Gli3,Lilrb4b,Lilrb4a,Il2rg,Anxa1,Syk,Tgfb1,Sash3,Nckap1l,Zc3h12a,Tnfsf18	#
9_Member	GO Biological Processes	GO:0046635	positive regulation of alpha-beta T cell activation	-5.0422	-3.37488	15/77	12394,12519,12522,12772,14634,14727,14728,16186,16952,18106,19264,20963,74131,105855,108723	Runx1,Cd80,Cd83,Ccr2,Gli3,Lilrb4b,Lilrb4a,Il2rg,Anxa1,Cd244a,Ptprc,Syk,Sash3,Nckap1l,Card11	#
9_Member	GO Biological Processes	GO:0042102	positive regulation of T cell proliferation	-4.811	-3.17061	18/110	11987,12519,12524,12721,12772,14999,16175,16952,18106,19264,20963,22329,24099,74131,78317,105855,108723,171285	Slc7a1,Cd80,Cd86,Coro1a,Ccr2,H2-DMb1,Il1a,Anxa1,Cd244a,Ptprc,Syk,Vcam1,Tnfsf13b,Sash3,Ccdc88b,Nckap1l,Card11,Havcr2	#
9_Member	GO Biological Processes	GO:0046638	positive regulation of alpha-beta T cell differentiation	-4.19592	-2.64178	11/52	12394,12522,12772,14634,14727,14728,16186,16952,20963,74131,105855	Runx1,Cd83,Ccr2,Gli3,Lilrb4b,Lilrb4a,Il2rg,Anxa1,Syk,Sash3,Nckap1l	#
9_Member	GO Biological Processes	GO:0030890	positive regulation of B cell proliferation	-3.88733	-2.38763	10/47	12043,16149,18019,19264,24099,56708,74131,81897,105855,108723	Bcl2,Cd74,Nfatc2,Ptprc,Tnfsf13b,Clcf1,Sash3,Tlr9,Nckap1l,Card11	#
9_Member	GO Biological Processes	GO:0032743	positive regulation of interleukin-2 production	-3.74883	-2.28024	9/40	12394,12522,12772,16175,16952,19264,74131,108723,234779	Runx1,Cd83,Ccr2,Il1a,Anxa1,Ptprc,Sash3,Card11,Plcg2	#
9_Member	GO Biological Processes	GO:2000514	regulation of CD4-positive, alpha-beta T cell activation	-3.72265	-2.2619	13/78	11847,12394,12505,12522,12772,16186,16952,21803,74131,105855,108723,230738,240873	Arg2,Runx1,Cd44,Cd83,Ccr2,Il2rg,Anxa1,Tgfb1,Sash3,Nckap1l,Card11,Zc3h12a,Tnfsf18	#
9_Member	GO Biological Processes	GO:0050864	regulation of B cell activation	-3.48552	-2.06404	29/278	12043,12229,12477,12483,14728,15223,16149,16186,16792,18019,19264,20963,21803,21929,22177,24099,56708,58194,67742,69583,74039,74131,74748,81897,94185,105855,108723,217303,230787	Bcl2,Btk,Ctla4,Cd22,Lilrb4a,Foxj1,Cd74,Il2rg,Laptm5,Nfatc2,Ptprc,Syk,Tgfb1,Tnfaip3,Tyrobp,Tnfsf13b,Clcf1,Sh3kbp1,Samsn1,Tnfsf13,Nfam1,Sash3,Slamf8,Tlr9,Tnfrsf21,Nckap1l,Card11,Cd300a,Themis2	#
9_Member	GO Biological Processes	GO:0043370	regulation of CD4-positive, alpha-beta T cell differentiation	-3.43511	-2.02267	10/53	12394,12522,12772,16186,16952,21803,74131,105855,230738,240873	Runx1,Cd83,Ccr2,Il2rg,Anxa1,Tgfb1,Sash3,Nckap1l,Zc3h12a,Tnfsf18	#
9_Member	GO Biological Processes	GO:0043372	positive regulation of CD4-positive, alpha-beta T cell differentiation	-2.24563	-1.04905	6/32	12522,12772,16186,16952,74131,105855	Cd83,Ccr2,Il2rg,Anxa1,Sash3,Nckap1l	#
9_Member	GO Biological Processes	GO:2000516	positive regulation of CD4-positive, alpha-beta T cell activation	-2.24494	-1.04905	7/42	12522,12772,16186,16952,74131,105855,108723	Cd83,Ccr2,Il2rg,Anxa1,Sash3,Nckap1l,Card11	#
10_Summary	GO Biological Processes	GO:0002274	myeloid leukocyte activation	-18.5571	-15.7472	44/169	11541,11745,12259,12273,12506,12759,13051,14127,14131,14727,15980,16409,16476,16797,16803,16822,16952,17916,18106,18173,18733,18753,19419,19698,20312,20375,20963,21803,21897,21926,22177,24088,24108,74734,75766,77125,83433,94176,109934,171285,209558,217303,234779,320910,17918,13841,16819,17970,18481,18742,20302,58801,21899	Adora2b,Anxa3,C1qa,C5ar1,Cd48,Clu,Cx3cr1,Fcer1g,Fcgr3,Lilrb4b,Ifngr2,Itgam,Jun,Lat,Lbp,Lcp2,Anxa1,Myo1f,Cd244a,Slc11a1,Pirb,Prkcd,Rasgrp1,Relb,Cx3cl1,Spi1,Syk,Tgfb1,Tlr1,Tnf,Tyrobp,Tlr2,Ubd,Rhoh,Dcstamp,Il33,Trem2,Dock2,Abr,Havcr2,Enpp3,Cd300a,Plcg2,Itgb8,Myo5a,Epha7,Lcn2,Ncf2,Pak3,Pitx3,Ccl3,Pmaip1,Tlr6	#
10_Member	GO Biological Processes	GO:0002274	myeloid leukocyte activation	-18.5571	-15.7472	44/169	11541,11745,12259,12273,12506,12759,13051,14127,14131,14727,15980,16409,16476,16797,16803,16822,16952,17916,18106,18173,18733,18753,19419,19698,20312,20375,20963,21803,21897,21926,22177,24088,24108,74734,75766,77125,83433,94176,109934,171285,209558,217303,234779,320910	Adora2b,Anxa3,C1qa,C5ar1,Cd48,Clu,Cx3cr1,Fcer1g,Fcgr3,Lilrb4b,Ifngr2,Itgam,Jun,Lat,Lbp,Lcp2,Anxa1,Myo1f,Cd244a,Slc11a1,Pirb,Prkcd,Rasgrp1,Relb,Cx3cl1,Spi1,Syk,Tgfb1,Tlr1,Tnf,Tyrobp,Tlr2,Ubd,Rhoh,Dcstamp,Il33,Trem2,Dock2,Abr,Havcr2,Enpp3,Cd300a,Plcg2,Itgb8	#
10_Member	GO Biological Processes	GO:0042116	macrophage activation	-9.85184	-7.6635	19/61	12259,12273,12759,13051,15980,16409,16476,16803,18173,20312,20963,21897,21926,22177,24088,77125,83433,171285,234779	C1qa,C5ar1,Clu,Cx3cr1,Ifngr2,Itgam,Jun,Lbp,Slc11a1,Cx3cl1,Syk,Tlr1,Tnf,Tyrobp,Tlr2,Il33,Trem2,Havcr2,Plcg2	#
10_Member	GO Biological Processes	GO:0001774	microglial cell activation	-9.19803	-7.06418	13/29	12259,12273,12759,13051,15980,16409,16476,20312,21926,22177,24088,77125,83433	C1qa,C5ar1,Clu,Cx3cr1,Ifngr2,Itgam,Jun,Cx3cl1,Tnf,Tyrobp,Tlr2,Il33,Trem2	#
10_Member	GO Biological Processes	GO:0002269	leukocyte activation involved in inflammatory response	-8.35653	-6.28813	13/33	12259,12273,12759,13051,15980,16409,16476,20312,21926,22177,24088,77125,83433	C1qa,C5ar1,Clu,Cx3cr1,Ifngr2,Itgam,Jun,Cx3cl1,Tnf,Tyrobp,Tlr2,Il33,Trem2	#
10_Member	GO Biological Processes	GO:0061900	glial cell activation	-7.81485	-5.79814	13/36	12259,12273,12759,13051,15980,16409,16476,20312,21926,22177,24088,77125,83433	C1qa,C5ar1,Clu,Cx3cr1,Ifngr2,Itgam,Jun,Cx3cl1,Tnf,Tyrobp,Tlr2,Il33,Trem2	#
10_Member	GO Biological Processes	GO:0150076	neuroinflammatory response	-7.70125	-5.70713	14/43	12259,12273,12759,13051,15980,16409,16476,17918,20312,21926,22177,24088,77125,83433	C1qa,C5ar1,Clu,Cx3cr1,Ifngr2,Itgam,Jun,Myo5a,Cx3cl1,Tnf,Tyrobp,Tlr2,Il33,Trem2	#
10_Member	GO Biological Processes	GO:0043525	positive regulation of neuron apoptotic process	-2.21483	-1.02641	11/88	13841,16409,16476,16819,17970,18481,18742,20302,21926,22177,58801	Epha7,Itgam,Jun,Lcn2,Ncf2,Pak3,Pitx3,Ccl3,Tnf,Tyrobp,Pmaip1	#
10_Member	GO Biological Processes	GO:1901216	positive regulation of neuron death	-2.00545	-0.865276	14/133	12259,12759,13841,16409,16476,16819,17970,18481,18742,20302,21899,21926,22177,58801	C1qa,Clu,Epha7,Itgam,Jun,Lcn2,Ncf2,Pak3,Pitx3,Ccl3,Tlr6,Tnf,Tyrobp,Pmaip1	#
11_Summary	GO Biological Processes	GO:0002697	regulation of immune effector process	-17.7538	-15.0127	75/464	11541,11801,12363,12483,12491,12493,12523,12524,12772,13051,14127,14129,14131,14159,14191,14389,14727,14728,14825,14991,14999,15223,15368,16149,16197,16409,16414,16792,16803,16854,16952,17969,18106,19204,19264,19354,19419,20296,20311,20375,20963,21803,21809,21926,21929,22177,22324,22376,24088,26362,26904,30925,52118,56708,69583,73914,74131,74748,77125,77777,81897,83433,100689,104709,105855,109934…	Adora2b,Cd5l,Casp4,Cd22,Cd36,Cd37,Cd84,Cd86,Ccr2,Cx3cr1,Fcer1g,Fcgr1,Fcgr3,Fes,Fgr,Gab2,Lilrb4b,Lilrb4a,Cxcl1,H2-M3,H2-DMb1,Foxj1,Hmox1,Cd74,Il7r,Itgam,Itgb2,Laptm5,Lbp,Lgals3,Anxa1,Ncf1,Cd244a,Ptafr,Ptprc,Rac2,Rasgrp1,Ccl2,Cxcl5,Spi1,Syk,Tgfb1,Tgfb3,Tnf,Tnfaip3,Tyrobp,Vav1,Was,Tlr2,Axl,Sh2d1b1,Slamf6,Pvr,Clcf1,Tnfsf13,Irak3,Sash3,Slamf8,Il33,Ulbp1,Tlr9,Trem2,Spon2,Pik3r6,Nckap1l,Abr,Tlr7,Havcr2,…	#
11_Member	GO Biological Processes	GO:0002697	regulation of immune effector process	-17.7538	-15.0127	75/464	11541,11801,12363,12483,12491,12493,12523,12524,12772,13051,14127,14129,14131,14159,14191,14389,14727,14728,14825,14991,14999,15223,15368,16149,16197,16409,16414,16792,16803,16854,16952,17969,18106,19204,19264,19354,19419,20296,20311,20375,20963,21803,21809,21926,21929,22177,22324,22376,24088,26362,26904,30925,52118,56708,69583,73914,74131,74748,77125,77777,81897,83433,100689,104709,105855,109934…	Adora2b,Cd5l,Casp4,Cd22,Cd36,Cd37,Cd84,Cd86,Ccr2,Cx3cr1,Fcer1g,Fcgr1,Fcgr3,Fes,Fgr,Gab2,Lilrb4b,Lilrb4a,Cxcl1,H2-M3,H2-DMb1,Foxj1,Hmox1,Cd74,Il7r,Itgam,Itgb2,Laptm5,Lbp,Lgals3,Anxa1,Ncf1,Cd244a,Ptafr,Ptprc,Rac2,Rasgrp1,Ccl2,Cxcl5,Spi1,Syk,Tgfb1,Tgfb3,Tnf,Tnfaip3,Tyrobp,Vav1,Was,Tlr2,Axl,Sh2d1b1,Slamf6,Pvr,Clcf1,Tnfsf13,Irak3,Sash3,Slamf8,Il33,Ulbp1,Tlr9,Trem2,Spon2,Pik3r6,Nckap1l,Abr,Tlr7,Havcr2,…	#
11_Member	GO Biological Processes	GO:0002699	positive regulation of immune effector process	-13.129	-10.6616	53/320	11541,12363,12491,12493,12523,12524,12772,14127,14129,14131,14159,14191,14389,14728,14825,14991,14999,15368,16149,16409,16414,16792,16803,16952,18106,19204,19264,19354,19419,20296,20375,20963,21803,21926,22177,22324,24088,26904,30925,52118,56708,69583,74131,77125,77777,81897,83433,100689,170743,209558,217303,234779,503550	Adora2b,Casp4,Cd36,Cd37,Cd84,Cd86,Ccr2,Fcer1g,Fcgr1,Fcgr3,Fes,Fgr,Gab2,Lilrb4a,Cxcl1,H2-M3,H2-DMb1,Hmox1,Cd74,Itgam,Itgb2,Laptm5,Lbp,Anxa1,Cd244a,Ptafr,Ptprc,Rac2,Rasgrp1,Ccl2,Spi1,Syk,Tgfb1,Tnf,Tyrobp,Vav1,Tlr2,Sh2d1b1,Slamf6,Pvr,Clcf1,Tnfsf13,Sash3,Il33,Ulbp1,Tlr9,Trem2,Spon2,Tlr7,Enpp3,Cd300a,Plcg2,Klri1	#
11_Member	GO Biological Processes	GO:0002703	regulation of leukocyte mediated immunity	-11.786	-9.40055	49/303	11541,12523,12772,13051,14127,14129,14131,14159,14191,14389,14727,14728,14825,14991,15223,15368,16197,16409,16414,19204,19264,19354,19419,20296,20311,20375,20963,21803,21926,22177,22324,22376,24088,26904,30925,52118,56708,69583,74131,77777,81897,83433,104709,105855,109934,171285,217303,234779,503550	Adora2b,Cd84,Ccr2,Cx3cr1,Fcer1g,Fcgr1,Fcgr3,Fes,Fgr,Gab2,Lilrb4b,Lilrb4a,Cxcl1,H2-M3,Foxj1,Hmox1,Il7r,Itgam,Itgb2,Ptafr,Ptprc,Rac2,Rasgrp1,Ccl2,Cxcl5,Spi1,Syk,Tgfb1,Tnf,Tyrobp,Vav1,Was,Tlr2,Sh2d1b1,Slamf6,Pvr,Clcf1,Tnfsf13,Sash3,Ulbp1,Tlr9,Trem2,Pik3r6,Nckap1l,Abr,Havcr2,Cd300a,Plcg2,Klri1	#
11_Member	GO Biological Processes	GO:0002819	regulation of adaptive immune response	-6.46626	-4.60646	33/239	11513,12505,12506,12772,14127,14129,14131,14727,14728,14991,15223,16149,16197,16952,18173,19264,21803,21926,21929,22376,24099,52118,56620,56708,67742,69583,74131,77125,83433,105855,171285,230738,240873	Adcy7,Cd44,Cd48,Ccr2,Fcer1g,Fcgr1,Fcgr3,Lilrb4b,Lilrb4a,H2-M3,Foxj1,Cd74,Il7r,Anxa1,Slc11a1,Ptprc,Tgfb1,Tnf,Tnfaip3,Was,Tnfsf13b,Pvr,Clec4n,Clcf1,Samsn1,Tnfsf13,Sash3,Il33,Trem2,Nckap1l,Havcr2,Zc3h12a,Tnfsf18	#
11_Member	GO Biological Processes	GO:0002705	positive regulation of leukocyte mediated immunity	-5.37529	-3.67743	26/185	14127,14129,14131,14825,14991,16409,16414,19204,19264,19419,20296,20375,21803,21926,22177,22324,26904,30925,52118,56708,69583,74131,77777,83433,234779,503550	Fcer1g,Fcgr1,Fcgr3,Cxcl1,H2-M3,Itgam,Itgb2,Ptafr,Ptprc,Rasgrp1,Ccl2,Spi1,Tgfb1,Tnf,Tyrobp,Vav1,Sh2d1b1,Slamf6,Pvr,Clcf1,Tnfsf13,Sash3,Ulbp1,Trem2,Plcg2,Klri1	#
11_Member	GO Biological Processes	GO:0002822	regulation of adaptive immune response based on somatic recombination of immune receptors built from immunoglobulin superfamily domains	-4.78953	-3.15325	28/223	12772,14127,14129,14131,14727,14728,14991,15223,16197,16952,18173,19264,21803,21926,21929,22376,24099,52118,56620,56708,69583,74131,77125,83433,105855,171285,230738,240873	Ccr2,Fcer1g,Fcgr1,Fcgr3,Lilrb4b,Lilrb4a,H2-M3,Foxj1,Il7r,Anxa1,Slc11a1,Ptprc,Tgfb1,Tnf,Tnfaip3,Was,Tnfsf13b,Pvr,Clec4n,Clcf1,Tnfsf13,Sash3,Il33,Trem2,Nckap1l,Havcr2,Zc3h12a,Tnfsf18	#
11_Member	GO Biological Processes	GO:0002706	regulation of lymphocyte mediated immunity	-4.09466	-2.55362	27/231	12772,14127,14129,14131,14727,14728,14991,15223,16197,19264,19419,21803,21926,22324,22376,26904,30925,52118,56708,69583,74131,77777,83433,104709,105855,171285,503550	Ccr2,Fcer1g,Fcgr1,Fcgr3,Lilrb4b,Lilrb4a,H2-M3,Foxj1,Il7r,Ptprc,Rasgrp1,Tgfb1,Tnf,Vav1,Was,Sh2d1b1,Slamf6,Pvr,Clcf1,Tnfsf13,Sash3,Ulbp1,Trem2,Pik3r6,Nckap1l,Havcr2,Klri1	#
11_Member	GO Biological Processes	GO:0002637	regulation of immunoglobulin production	-3.24464	-1.87431	13/87	12483,12493,12524,14728,19264,21803,21926,21929,56708,69583,74131,77125,81897	Cd22,Cd37,Cd86,Lilrb4a,Ptprc,Tgfb1,Tnf,Tnfaip3,Clcf1,Tnfsf13,Sash3,Il33,Tlr9	#
11_Member	GO Biological Processes	GO:0002714	positive regulation of B cell mediated immunity	-2.7449	-1.45226	9/54	14127,14129,14131,19264,21803,21926,56708,69583,83433	Fcer1g,Fcgr1,Fcgr3,Ptprc,Tgfb1,Tnf,Clcf1,Tnfsf13,Trem2	#
11_Member	GO Biological Processes	GO:0002891	positive regulation of immunoglobulin mediated immune response	-2.7449	-1.45226	9/54	14127,14129,14131,19264,21803,21926,56708,69583,83433	Fcer1g,Fcgr1,Fcgr3,Ptprc,Tgfb1,Tnf,Clcf1,Tnfsf13,Trem2	#
11_Member	GO Biological Processes	GO:0002708	positive regulation of lymphocyte mediated immunity	-2.74073	-1.44898	18/160	14127,14129,14131,14991,19264,19419,21803,21926,22324,26904,30925,52118,56708,69583,74131,77777,83433,503550	Fcer1g,Fcgr1,Fcgr3,H2-M3,Ptprc,Rasgrp1,Tgfb1,Tnf,Vav1,Sh2d1b1,Slamf6,Pvr,Clcf1,Tnfsf13,Sash3,Ulbp1,Trem2,Klri1	#
11_Member	GO Biological Processes	GO:0002821	positive regulation of adaptive immune response	-2.71044	-1.42835	18/161	12505,12772,14127,14129,14131,14991,16149,18173,19264,21803,21926,24099,52118,56620,56708,69583,74131,83433	Cd44,Ccr2,Fcer1g,Fcgr1,Fcgr3,H2-M3,Cd74,Slc11a1,Ptprc,Tgfb1,Tnf,Tnfsf13b,Pvr,Clec4n,Clcf1,Tnfsf13,Sash3,Trem2	#
11_Member	GO Biological Processes	GO:0002639	positive regulation of immunoglobulin production	-2.52427	-1.27583	9/58	12493,12524,19264,21803,56708,69583,74131,77125,81897	Cd37,Cd86,Ptprc,Tgfb1,Clcf1,Tnfsf13,Sash3,Il33,Tlr9	#
11_Member	GO Biological Processes	GO:0002712	regulation of B cell mediated immunity	-2.17526	-1.00628	10/77	14127,14129,14131,15223,19264,21803,21926,56708,69583,83433	Fcer1g,Fcgr1,Fcgr3,Foxj1,Ptprc,Tgfb1,Tnf,Clcf1,Tnfsf13,Trem2	#
11_Member	GO Biological Processes	GO:0002889	regulation of immunoglobulin mediated immune response	-2.17526	-1.00628	10/77	14127,14129,14131,15223,19264,21803,21926,56708,69583,83433	Fcer1g,Fcgr1,Fcgr3,Foxj1,Ptprc,Tgfb1,Tnf,Clcf1,Tnfsf13,Trem2	#
11_Member	GO Biological Processes	GO:0002824	positive regulation of adaptive immune response based on somatic recombination of immune receptors built from immunoglobulin superfamily domains	-2.16262	-0.994212	16/154	12772,14127,14129,14131,14991,18173,19264,21803,21926,24099,52118,56620,56708,69583,74131,83433	Ccr2,Fcer1g,Fcgr1,Fcgr3,H2-M3,Slc11a1,Ptprc,Tgfb1,Tnf,Tnfsf13b,Pvr,Clec4n,Clcf1,Tnfsf13,Sash3,Trem2	#
12_Summary	GO Biological Processes	GO:0043408	regulation of MAPK cascade	-17.5392	-14.8085	99/735	11501,11910,12491,12505,12523,12654,12767,12768,12772,13537,13841,14062,14173,14727,14728,15894,16149,16175,16181,16476,16792,16847,16878,17394,17940,17948,17951,17952,18049,18218,18390,18479,18481,18590,18591,18595,18596,18753,19156,19261,19264,19419,19735,20293,20296,20297,20299,20302,20303,20305,20306,20312,20375,20698,20779,20963,21803,21809,21812,21825,21899,21926,21934,21943,22350,24088,241…	Adam8,Atf3,Cd36,Cd44,Cd84,Chil1,Cxcr4,Ccr1,Ccr2,Dusp2,Epha7,F2r,Fgf2,Lilrb4b,Lilrb4a,Icam1,Cd74,Il1a,Il1rn,Jun,Laptm5,Lepr,Lif,Mmp8,Naip1,Naip2,Naip5,Naip6,Ngf,Dusp8,Oprm1,Pak1,Pak3,Pdgfa,Pdgfb,Pdgfra,Pdgfrb,Prkcd,Psap,Sirpa,Ptprc,Rasgrp1,Rgs2,Ccl12,Ccl2,Ccl20,Ccl22,Ccl3,Ccl4,Ccl6,Ccl7,Cx3cl1,Spi1,Sphk1,Src,Syk,Tgfb1,Tgfb3,Tgfbr1,Thbs1,Tlr6,Tnf,Tnfrsf11a,Tnfsf11,Ezr,Tlr2,Zeb2,Fgd2,Map4k1,Map4k4,I…	#
12_Member	GO Biological Processes	GO:0043408	regulation of MAPK cascade	-17.5392	-14.8085	99/735	11501,11910,12491,12505,12523,12654,12767,12768,12772,13537,13841,14062,14173,14727,14728,15894,16149,16175,16181,16476,16792,16847,16878,17394,17940,17948,17951,17952,18049,18218,18390,18479,18481,18590,18591,18595,18596,18753,19156,19261,19264,19419,19735,20293,20296,20297,20299,20302,20303,20305,20306,20312,20375,20698,20779,20963,21803,21809,21812,21825,21899,21926,21934,21943,22350,24088,241…	Adam8,Atf3,Cd36,Cd44,Cd84,Chil1,Cxcr4,Ccr1,Ccr2,Dusp2,Epha7,F2r,Fgf2,Lilrb4b,Lilrb4a,Icam1,Cd74,Il1a,Il1rn,Jun,Laptm5,Lepr,Lif,Mmp8,Naip1,Naip2,Naip5,Naip6,Ngf,Dusp8,Oprm1,Pak1,Pak3,Pdgfa,Pdgfb,Pdgfra,Pdgfrb,Prkcd,Psap,Sirpa,Ptprc,Rasgrp1,Rgs2,Ccl12,Ccl2,Ccl20,Ccl22,Ccl3,Ccl4,Ccl6,Ccl7,Cx3cl1,Spi1,Sphk1,Src,Syk,Tgfb1,Tgfb3,Tgfbr1,Thbs1,Tlr6,Tnf,Tnfrsf11a,Tnfsf11,Ezr,Tlr2,Zeb2,Fgd2,Map4k1,Map4k4,I…	#
12_Member	GO Biological Processes	GO:0043410	positive regulation of MAPK cascade	-17.2931	-14.5826	80/526	11501,12491,12505,12523,12654,12767,12768,12772,14062,14173,15894,16149,16175,16181,16476,16792,16847,16878,17394,17940,17948,17951,17952,18049,18390,18479,18590,18591,18595,18596,18753,19156,19264,19419,20293,20296,20297,20299,20302,20303,20305,20306,20312,20375,20698,20779,20963,21803,21809,21812,21825,21899,21926,21934,21943,24088,24136,26382,26411,26921,29875,30955,50490,81897,83433,93695,104…	Adam8,Cd36,Cd44,Cd84,Chil1,Cxcr4,Ccr1,Ccr2,F2r,Fgf2,Icam1,Cd74,Il1a,Il1rn,Jun,Laptm5,Lepr,Lif,Mmp8,Naip1,Naip2,Naip5,Naip6,Ngf,Oprm1,Pak1,Pdgfa,Pdgfb,Pdgfra,Pdgfrb,Prkcd,Psap,Ptprc,Rasgrp1,Ccl12,Ccl2,Ccl20,Ccl22,Ccl3,Ccl4,Ccl6,Ccl7,Cx3cl1,Spi1,Sphk1,Src,Syk,Tgfb1,Tgfb3,Tgfbr1,Thbs1,Tlr6,Tnf,Tnfrsf11a,Tnfsf11,Tlr2,Zeb2,Fgd2,Map4k1,Map4k4,Iqgap1,Pik3cg,Nox4,Tlr9,Trem2,Gpnmb,Pik3r6,Havcr2,Gpr37l1,Nr…	#
12_Member	GO Biological Processes	GO:0001934	positive regulation of protein phosphorylation	-14.3185	-11.7907	94/759	11421,11501,11839,12043,12223,12306,12491,12505,12519,12524,12531,12654,12759,12767,12977,13051,13131,13385,13841,13874,14118,14173,14562,14739,15163,15894,16149,16181,16319,16324,16797,16800,16847,16878,17002,17118,18003,18049,18173,18479,18590,18591,18595,18596,18753,18793,18817,19219,19264,19419,19663,19692,20312,20354,20698,20779,20963,21803,21809,21812,21825,21897,21899,21926,21934,21943,241…	Ace,Adam8,Areg,Bcl2,Btc,Anxa2,Cd36,Cd44,Cd80,Cd86,Cdc25b,Chil1,Clu,Cxcr4,Csf1,Cx3cr1,Dab1,Dlg4,Epha7,Ereg,Fbn1,Fgf2,Gdf3,S1pr2,Hcls1,Icam1,Cd74,Il1rn,Incenp,Inhbb,Lat,Arhgef2,Lepr,Lif,Ltf,Marcks,Nedd9,Ngf,Slc11a1,Pak1,Pdgfa,Pdgfb,Pdgfra,Pdgfrb,Prkcd,Plaur,Plk1,Ptger4,Ptprc,Rasgrp1,Rbpms,Reg1,Cx3cl1,Sema4d,Sphk1,Src,Syk,Tgfb1,Tgfb3,Tgfbr1,Thbs1,Tlr1,Tlr6,Tnf,Tnfrsf11a,Tnfsf11,Zeb2,Fgd2,Sh2d1b1,Iqg…	#
12_Member	GO Biological Processes	GO:0070372	regulation of ERK1 and ERK2 cascade	-11.6774	-9.31017	51/326	11910,12491,12505,12654,12767,12768,13841,14062,14173,15894,16149,16175,16476,16878,18049,18390,18590,18591,18595,18596,19261,19264,19419,20293,20296,20297,20299,20302,20303,20305,20306,20312,20779,20963,21803,21934,21943,22350,24088,50490,56708,57783,81897,83433,93695,100952,171285,211323,233571,384009,100042493	Atf3,Cd36,Cd44,Chil1,Cxcr4,Ccr1,Epha7,F2r,Fgf2,Icam1,Cd74,Il1a,Jun,Lif,Ngf,Oprm1,Pdgfa,Pdgfb,Pdgfra,Pdgfrb,Sirpa,Ptprc,Rasgrp1,Ccl12,Ccl2,Ccl20,Ccl22,Ccl3,Ccl4,Ccl6,Ccl7,Cx3cl1,Src,Syk,Tgfb1,Tnfrsf11a,Tnfsf11,Ezr,Tlr2,Nox4,Clcf1,Tnip1,Tlr9,Trem2,Gpnmb,Emilin1,Havcr2,Nrg1,P2ry6,Glipr2,Ccl21b	#
12_Member	GO Biological Processes	GO:0070374	positive regulation of ERK1 and ERK2 cascade	-11.5357	-9.18608	41/227	12491,12505,12654,12767,12768,14062,14173,15894,16149,16175,16476,18049,18390,18590,18591,18595,18596,19264,19419,20293,20296,20297,20299,20302,20303,20305,20306,20312,20779,21803,21934,21943,24088,50490,83433,93695,171285,211323,233571,384009,100042493	Cd36,Cd44,Chil1,Cxcr4,Ccr1,F2r,Fgf2,Icam1,Cd74,Il1a,Jun,Ngf,Oprm1,Pdgfa,Pdgfb,Pdgfra,Pdgfrb,Ptprc,Rasgrp1,Ccl12,Ccl2,Ccl20,Ccl22,Ccl3,Ccl4,Ccl6,Ccl7,Cx3cl1,Src,Tgfb1,Tnfrsf11a,Tnfsf11,Tlr2,Nox4,Trem2,Gpnmb,Havcr2,Nrg1,P2ry6,Glipr2,Ccl21b	#
12_Member	GO Biological Processes	GO:0033674	positive regulation of kinase activity	-10.1877	-7.97991	58/437	11421,11501,11839,12223,12305,12524,12531,12654,12759,12977,13131,13385,13841,13874,14118,14173,14191,16149,16181,16319,16797,17002,17118,18003,18173,18479,18590,18591,18595,18596,18753,19264,19419,20779,20963,21803,21825,21897,21899,21926,21934,21943,24136,26362,26382,29875,30955,50490,66610,72119,81897,83433,104709,108686,211323,320207,381290,100042493	Ace,Adam8,Areg,Btc,Ddr1,Cd86,Cdc25b,Chil1,Clu,Csf1,Dab1,Dlg4,Epha7,Ereg,Fbn1,Fgf2,Fgr,Cd74,Il1rn,Incenp,Lat,Ltf,Marcks,Nedd9,Slc11a1,Pak1,Pdgfa,Pdgfb,Pdgfra,Pdgfrb,Prkcd,Ptprc,Rasgrp1,Src,Syk,Tgfb1,Thbs1,Tlr1,Tlr6,Tnf,Tnfrsf11a,Tnfsf11,Zeb2,Axl,Fgd2,Iqgap1,Pik3cg,Nox4,Abi3,Tpx2,Tlr9,Trem2,Pik3r6,Ccdc88a,Nrg1,Pik3r5,Atp2b4,Ccl21b	#
12_Member	GO Biological Processes	GO:0045860	positive regulation of protein kinase activity	-10.0484	-7.85284	51/360	11421,11501,11839,12223,12524,12531,12654,12759,12977,13131,13385,13874,14118,14173,16181,16319,16797,17002,17118,18003,18173,18479,18590,18591,18596,18753,19264,19419,20779,20963,21803,21825,21897,21899,21926,21934,21943,24136,26382,29875,30955,50490,66610,72119,81897,104709,108686,211323,320207,381290,100042493	Ace,Adam8,Areg,Btc,Cd86,Cdc25b,Chil1,Clu,Csf1,Dab1,Dlg4,Ereg,Fbn1,Fgf2,Il1rn,Incenp,Lat,Ltf,Marcks,Nedd9,Slc11a1,Pak1,Pdgfa,Pdgfb,Pdgfrb,Prkcd,Ptprc,Rasgrp1,Src,Syk,Tgfb1,Thbs1,Tlr1,Tlr6,Tnf,Tnfrsf11a,Tnfsf11,Zeb2,Fgd2,Iqgap1,Pik3cg,Nox4,Abi3,Tpx2,Tlr9,Pik3r6,Ccdc88a,Nrg1,Pik3r5,Atp2b4,Ccl21b	#
12_Member	GO Biological Processes	GO:0051347	positive regulation of transferase activity	-8.76547	-6.67158	62/525	11421,11501,11839,12223,12305,12524,12531,12654,12759,12977,13131,13385,13841,13874,14118,14173,14191,16149,16181,16319,16797,17002,17118,17470,17869,18003,18173,18479,18590,18591,18595,18596,18753,18768,18817,19264,19419,20779,20963,21803,21825,21897,21899,21926,21934,21943,24136,26362,26382,29875,30955,50490,66610,72119,81897,83433,104709,108686,211323,320207,381290,100042493	Ace,Adam8,Areg,Btc,Ddr1,Cd86,Cdc25b,Chil1,Clu,Csf1,Dab1,Dlg4,Epha7,Ereg,Fbn1,Fgf2,Fgr,Cd74,Il1rn,Incenp,Lat,Ltf,Marcks,Cd200,Myc,Nedd9,Slc11a1,Pak1,Pdgfa,Pdgfb,Pdgfra,Pdgfrb,Prkcd,Pkib,Plk1,Ptprc,Rasgrp1,Src,Syk,Tgfb1,Thbs1,Tlr1,Tlr6,Tnf,Tnfrsf11a,Tnfsf11,Zeb2,Axl,Fgd2,Iqgap1,Pik3cg,Nox4,Abi3,Tpx2,Tlr9,Trem2,Pik3r6,Ccdc88a,Nrg1,Pik3r5,Atp2b4,Ccl21b	#
12_Member	GO Biological Processes	GO:0043406	positive regulation of MAP kinase activity	-8.52503	-6.44523	26/130	11501,14173,16181,18479,18590,18591,18596,18753,19264,19419,20779,20963,21803,21825,21899,21926,21934,21943,24136,26382,29875,30955,50490,81897,104709,320207	Adam8,Fgf2,Il1rn,Pak1,Pdgfa,Pdgfb,Pdgfrb,Prkcd,Ptprc,Rasgrp1,Src,Syk,Tgfb1,Thbs1,Tlr6,Tnf,Tnfrsf11a,Tnfsf11,Zeb2,Fgd2,Iqgap1,Pik3cg,Nox4,Tlr9,Pik3r6,Pik3r5	#
12_Member	GO Biological Processes	GO:0043549	regulation of kinase activity	-7.35018	-5.39417	72/706	11421,11501,11839,12223,12273,12305,12524,12531,12654,12759,12977,13131,13385,13841,13874,14118,14173,14191,14727,14728,16149,16181,16319,16797,17002,17118,18003,18173,18479,18590,18591,18595,18596,18718,18753,18768,18817,19264,19419,19735,20541,20779,20963,21803,21825,21897,21899,21926,21929,21934,21943,24136,26362,26382,29875,30955,50490,66610,72119,73914,74012,74748,77446,81897,83433,104709,10…	Ace,Adam8,Areg,Btc,C5ar1,Ddr1,Cd86,Cdc25b,Chil1,Clu,Csf1,Dab1,Dlg4,Epha7,Ereg,Fbn1,Fgf2,Fgr,Lilrb4b,Lilrb4a,Cd74,Il1rn,Incenp,Lat,Ltf,Marcks,Nedd9,Slc11a1,Pak1,Pdgfa,Pdgfb,Pdgfra,Pdgfrb,Pip4k2a,Prkcd,Pkib,Plk1,Ptprc,Rasgrp1,Rgs2,Slc8a1,Src,Syk,Tgfb1,Thbs1,Tlr1,Tlr6,Tnf,Tnfaip3,Tnfrsf11a,Tnfsf11,Zeb2,Axl,Fgd2,Iqgap1,Pik3cg,Nox4,Abi3,Tpx2,Irak3,Rap2b,Slamf8,Heg1,Tlr9,Trem2,Pik3r6,Ccdc88a,Nrg1,Cd300…	#
12_Member	GO Biological Processes	GO:0045859	regulation of protein kinase activity	-7.30686	-5.35431	64/600	11421,11501,11839,12223,12273,12524,12531,12654,12759,12977,13131,13385,13874,14118,14173,14191,14727,14728,16181,16319,16797,17002,17118,18003,18173,18479,18590,18591,18596,18753,18768,18817,19264,19419,19735,20541,20779,20963,21803,21825,21897,21899,21926,21929,21934,21943,24136,26382,29875,30955,50490,66610,72119,73914,74012,77446,81897,104709,108686,211323,217303,320207,381290,100042493	Ace,Adam8,Areg,Btc,C5ar1,Cd86,Cdc25b,Chil1,Clu,Csf1,Dab1,Dlg4,Ereg,Fbn1,Fgf2,Fgr,Lilrb4b,Lilrb4a,Il1rn,Incenp,Lat,Ltf,Marcks,Nedd9,Slc11a1,Pak1,Pdgfa,Pdgfb,Pdgfrb,Prkcd,Pkib,Plk1,Ptprc,Rasgrp1,Rgs2,Slc8a1,Src,Syk,Tgfb1,Thbs1,Tlr1,Tlr6,Tnf,Tnfaip3,Tnfrsf11a,Tnfsf11,Zeb2,Fgd2,Iqgap1,Pik3cg,Nox4,Abi3,Tpx2,Irak3,Rap2b,Heg1,Tlr9,Pik3r6,Ccdc88a,Nrg1,Cd300a,Pik3r5,Atp2b4,Ccl21b	#
12_Member	GO Biological Processes	GO:0071902	positive regulation of protein serine/threonine kinase activity	-6.53173	-4.66632	30/204	11501,14173,16181,16319,17002,17118,18479,18590,18591,18596,18753,19264,19419,20779,20963,21803,21825,21899,21926,21934,21943,24136,26382,29875,30955,50490,81897,104709,320207,381290	Adam8,Fgf2,Il1rn,Incenp,Ltf,Marcks,Pak1,Pdgfa,Pdgfb,Pdgfrb,Prkcd,Ptprc,Rasgrp1,Src,Syk,Tgfb1,Thbs1,Tlr6,Tnf,Tnfrsf11a,Tnfsf11,Zeb2,Fgd2,Iqgap1,Pik3cg,Nox4,Tlr9,Pik3r6,Pik3r5,Atp2b4	#
12_Member	GO Biological Processes	GO:0043405	regulation of MAP kinase activity	-6.29836	-4.46292	29/198	11501,14173,16181,18479,18590,18591,18596,18753,19264,19419,19735,20779,20963,21803,21825,21899,21926,21934,21943,24136,26382,29875,30955,50490,73914,81897,104709,217303,320207	Adam8,Fgf2,Il1rn,Pak1,Pdgfa,Pdgfb,Pdgfrb,Prkcd,Ptprc,Rasgrp1,Rgs2,Src,Syk,Tgfb1,Thbs1,Tlr6,Tnf,Tnfrsf11a,Tnfsf11,Zeb2,Fgd2,Iqgap1,Pik3cg,Nox4,Irak3,Tlr9,Pik3r6,Cd300a,Pik3r5	#
12_Member	GO Biological Processes	GO:0071900	regulation of protein serine/threonine kinase activity	-4.84451	-3.19642	38/347	11501,14173,16181,16319,17002,17118,18479,18590,18591,18596,18753,18768,18817,19264,19419,19735,20541,20779,20963,21803,21825,21899,21926,21929,21934,21943,24136,26382,29875,30955,50490,73914,77446,81897,104709,217303,320207,381290	Adam8,Fgf2,Il1rn,Incenp,Ltf,Marcks,Pak1,Pdgfa,Pdgfb,Pdgfrb,Prkcd,Pkib,Plk1,Ptprc,Rasgrp1,Rgs2,Slc8a1,Src,Syk,Tgfb1,Thbs1,Tlr6,Tnf,Tnfaip3,Tnfrsf11a,Tnfsf11,Zeb2,Fgd2,Iqgap1,Pik3cg,Nox4,Irak3,Heg1,Tlr9,Pik3r6,Cd300a,Pik3r5,Atp2b4	#
13_Summary	GO Biological Processes	GO:0007159	leukocyte cell-cell adhesion	-17.3422	-14.6217	26/60	12505,12772,13051,15894,16401,16409,16414,17123,17698,19264,19354,20201,20202,20339,20343,20345,20354,20868,20963,21825,21926,22329,57783,76905,108078,108101,11501,12043,12489,13078,13131,13385,13723,16411,16777,17064,17470,18595,19280,20312,21960,23888,23966,26570,52118,56193,57781,64817,65945,68792,71740,74012,74202,110789,117606,170643,211323,235472,241226,268902,330222,381409,19152,19261,2029…	Cd44,Ccr2,Cx3cr1,Icam1,Itga4,Itgam,Itgb2,Madcam1,Msn,Ptprc,Rac2,S100a8,S100a9,Sele,Sell,Selplg,Sema4d,Stk10,Syk,Thbs1,Tnf,Vcam1,Tnip1,Lrg1,Olr1,Fermt3,Adam8,Bcl2,Cd33,Cyp1b1,Dab1,Dlg4,Emb,Itgax,Lamb1,Cd93,Cd200,Pdgfra,Ptprs,Cx3cl1,Tnr,Gpc6,Tenm4,Slc7a11,Pvr,Plek,Cd200r1,Svep1,Clstn1,Srpx2,Nectin4,Rap2b,Fblim1,Adgrv1,Boc,Kirrel,Nrg1,Prtg,Itga8,Robo2,Sdk1,Cdh26,Prtn3,Sirpa,Ccl2,Ctla4,Cd22,Cd80,Cd86…	#
13_Member	GO Biological Processes	GO:0007159	leukocyte cell-cell adhesion	-17.3422	-14.6217	26/60	12505,12772,13051,15894,16401,16409,16414,17123,17698,19264,19354,20201,20202,20339,20343,20345,20354,20868,20963,21825,21926,22329,57783,76905,108078,108101	Cd44,Ccr2,Cx3cr1,Icam1,Itga4,Itgam,Itgb2,Madcam1,Msn,Ptprc,Rac2,S100a8,S100a9,Sele,Sell,Selplg,Sema4d,Stk10,Syk,Thbs1,Tnf,Vcam1,Tnip1,Lrg1,Olr1,Fermt3	#
13_Member	GO Biological Processes	GO:0098609	cell-cell adhesion	-11.3876	-9.05487	62/454	11501,12043,12489,12505,12772,13051,13078,13131,13385,13723,15894,16401,16409,16411,16414,16777,17064,17123,17470,17698,18595,19264,19280,19354,20201,20202,20312,20339,20343,20345,20354,20868,20963,21825,21926,21960,22329,23888,23966,26570,52118,56193,57781,57783,64817,65945,68792,71740,74012,74202,76905,108078,108101,110789,117606,170643,211323,235472,241226,268902,330222,381409	Adam8,Bcl2,Cd33,Cd44,Ccr2,Cx3cr1,Cyp1b1,Dab1,Dlg4,Emb,Icam1,Itga4,Itgam,Itgax,Itgb2,Lamb1,Cd93,Madcam1,Cd200,Msn,Pdgfra,Ptprc,Ptprs,Rac2,S100a8,S100a9,Cx3cl1,Sele,Sell,Selplg,Sema4d,Stk10,Syk,Thbs1,Tnf,Tnr,Vcam1,Gpc6,Tenm4,Slc7a11,Pvr,Plek,Cd200r1,Tnip1,Svep1,Clstn1,Srpx2,Nectin4,Rap2b,Fblim1,Lrg1,Olr1,Fermt3,Adgrv1,Boc,Kirrel,Nrg1,Prtg,Itga8,Robo2,Sdk1,Cdh26	#
13_Member	GO Biological Processes	GO:0045123	cellular extravasation	-9.19931	-7.06418	16/46	12772,13051,15894,16401,16409,16414,17123,19152,19261,20296,20312,20339,20343,20345,21926,22329	Ccr2,Cx3cr1,Icam1,Itga4,Itgam,Itgb2,Madcam1,Prtn3,Sirpa,Ccl2,Cx3cl1,Sele,Sell,Selplg,Tnf,Vcam1	#
13_Member	GO Biological Processes	GO:0061756	leukocyte adhesion to vascular endothelial cell	-7.76277	-5.761	11/25	12772,13051,16401,16409,17123,20339,20343,20345,21926,22329,76905	Ccr2,Cx3cr1,Itga4,Itgam,Madcam1,Sele,Sell,Selplg,Tnf,Vcam1,Lrg1	#
13_Member	GO Biological Processes	GO:0050901	leukocyte tethering or rolling	-5.21946	-3.53389	8/21	13051,16401,17123,20339,20343,20345,21926,22329	Cx3cr1,Itga4,Madcam1,Sele,Sell,Selplg,Tnf,Vcam1	#
13_Member	KEGG Pathway	mmu04514	Cell adhesion molecules - Mus musculus (house mouse)	-4.54291	-2.94863	24/182	12477,12483,12519,12524,14991,14999,15894,16401,16409,16414,17123,18191,18566,19264,19280,20339,20343,20345,20970,22329,52118,53624,241226,320910	Ctla4,Cd22,Cd80,Cd86,H2-M3,H2-DMb1,Icam1,Itga4,Itgam,Itgb2,Madcam1,Nrxn3,Pdcd1,Ptprc,Ptprs,Sele,Sell,Selplg,Sdc3,Vcam1,Pvr,Cldn7,Itga8,Itgb8	#
14_Summary	KEGG Pathway	mmu04380	Osteoclast differentiation - Mus musculus (house mouse)	-16.4728	-13.8178	36/128	12229,12977,13057,14129,14131,14200,14389,14728,15980,16175,16476,16477,16822,17060,17342,17969,17970,17972,18019,18034,18707,18733,19261,19698,20375,20963,21803,21812,21926,21934,21943,22177,83433,234779,320832,100038947,12394,12768,14159,15163,16149,16409,16878,18997,20302,22778,75766,216984,630146,11501,12262,14118,14727,17869,83924,14127,15951,19152,20779,24088,24108,224109,226691,246746,3209…	Btk,Csf1,Cyba,Fcgr1,Fcgr3,Fhl2,Gab2,Lilrb4a,Ifngr2,Il1a,Jun,Junb,Lcp2,Blnk,Mitf,Ncf1,Ncf2,Ncf4,Nfatc2,Nfkb2,Pik3cd,Pirb,Sirpa,Relb,Spi1,Syk,Tgfb1,Tgfbr1,Tnf,Tnfrsf11a,Tnfsf11,Tyrobp,Trem2,Plcg2,Sirpb1a,Sirpb1c,Runx1,Ccr1,Fes,Hcls1,Cd74,Itgam,Lif,Pou4f2,Ccl3,Ikzf1,Dcstamp,Evi2b,Cd101,Adam8,C1qc,Fbn1,Lilrb4b,Myc,Gpr137b,Fcer1g,Ifi204,Prtn3,Src,Tlr2,Ubd,Nrros,Ifi207,Cd300lf,Itgb8,Csf3r,Lmo2,Lox,Hmgb…	#
14_Member	KEGG Pathway	mmu04380	Osteoclast differentiation - Mus musculus (house mouse)	-16.4728	-13.8178	36/128	12229,12977,13057,14129,14131,14200,14389,14728,15980,16175,16476,16477,16822,17060,17342,17969,17970,17972,18019,18034,18707,18733,19261,19698,20375,20963,21803,21812,21926,21934,21943,22177,83433,234779,320832,100038947	Btk,Csf1,Cyba,Fcgr1,Fcgr3,Fhl2,Gab2,Lilrb4a,Ifngr2,Il1a,Jun,Junb,Lcp2,Blnk,Mitf,Ncf1,Ncf2,Ncf4,Nfatc2,Nfkb2,Pik3cd,Pirb,Sirpa,Relb,Spi1,Syk,Tgfb1,Tgfbr1,Tnf,Tnfrsf11a,Tnfsf11,Tyrobp,Trem2,Plcg2,Sirpb1a,Sirpb1c	#
14_Member	GO Biological Processes	GO:0002763	positive regulation of myeloid leukocyte differentiation	-9.22054	-7.07877	20/73	12394,12768,12977,14159,15163,16149,16409,16476,16878,18997,20302,21803,21926,21943,22177,22778,75766,83433,216984,630146	Runx1,Ccr1,Csf1,Fes,Hcls1,Cd74,Itgam,Jun,Lif,Pou4f2,Ccl3,Tgfb1,Tnf,Tnfsf11,Tyrobp,Ikzf1,Dcstamp,Trem2,Evi2b,Cd101	#
14_Member	GO Biological Processes	GO:0002761	regulation of myeloid leukocyte differentiation	-8.90883	-6.79792	28/143	11501,12262,12394,12768,12977,14118,14159,14727,14728,15163,16149,16409,16476,16878,17342,17869,18997,20302,21803,21926,21943,22177,22778,75766,83433,83924,216984,630146	Adam8,C1qc,Runx1,Ccr1,Csf1,Fbn1,Fes,Lilrb4b,Lilrb4a,Hcls1,Cd74,Itgam,Jun,Lif,Mitf,Myc,Pou4f2,Ccl3,Tgfb1,Tnf,Tnfsf11,Tyrobp,Ikzf1,Dcstamp,Trem2,Gpr137b,Evi2b,Cd101	#
14_Member	GO Biological Processes	GO:0002573	myeloid leukocyte differentiation	-8.76547	-6.67158	28/145	11501,12394,12977,14127,14389,15951,16409,16476,16477,17342,18733,19152,19698,20375,20779,21803,21926,21934,21943,22177,24088,24108,75766,83433,224109,226691,246746,320910	Adam8,Runx1,Csf1,Fcer1g,Gab2,Ifi204,Itgam,Jun,Junb,Mitf,Pirb,Prtn3,Relb,Spi1,Src,Tgfb1,Tnf,Tnfrsf11a,Tnfsf11,Tyrobp,Tlr2,Ubd,Dcstamp,Trem2,Nrros,Ifi207,Cd300lf,Itgb8	#
14_Member	GO Biological Processes	GO:0045637	regulation of myeloid cell differentiation	-8.64695	-6.56251	36/226	11501,12262,12394,12768,12977,12986,14118,14159,14727,14728,15163,16149,16409,16476,16878,16909,16948,17342,17869,18997,20302,20375,21803,21926,21943,22177,22778,75766,83433,83924,97165,105855,216984,226421,630146,100042493	Adam8,C1qc,Runx1,Ccr1,Csf1,Csf3r,Fbn1,Fes,Lilrb4b,Lilrb4a,Hcls1,Cd74,Itgam,Jun,Lif,Lmo2,Lox,Mitf,Myc,Pou4f2,Ccl3,Spi1,Tgfb1,Tnf,Tnfsf11,Tyrobp,Ikzf1,Dcstamp,Trem2,Gpr137b,Hmgb2,Nckap1l,Evi2b,Rab7b,Cd101,Ccl21b	#
14_Member	GO Biological Processes	GO:0030099	myeloid cell differentiation	-7.95841	-5.9246	41/295	11501,11656,12394,12768,12977,14127,14389,15163,15203,15900,15951,16409,16476,16477,17342,18718,18733,19152,19698,20375,20779,21803,21926,21934,21943,22038,22177,22778,23845,24088,24108,56760,75766,78249,83433,192176,216984,224109,226691,246746,320910	Adam8,Alas2,Runx1,Ccr1,Csf1,Fcer1g,Gab2,Hcls1,Heph,Irf8,Ifi204,Itgam,Jun,Junb,Mitf,Pip4k2a,Pirb,Prtn3,Relb,Spi1,Src,Tgfb1,Tnf,Tnfrsf11a,Tnfsf11,Plscr1,Tyrobp,Ikzf1,Clec5a,Tlr2,Ubd,Clec1b,Dcstamp,Adgrf4,Trem2,Flna,Evi2b,Nrros,Ifi207,Cd300lf,Itgb8	#
14_Member	GO Biological Processes	GO:0045639	positive regulation of myeloid cell differentiation	-7.76921	-5.7655	23/113	12394,12768,12977,14159,15163,16149,16409,16476,16878,18997,20302,21803,21926,21943,22177,22778,75766,83433,97165,105855,216984,226421,630146	Runx1,Ccr1,Csf1,Fes,Hcls1,Cd74,Itgam,Jun,Lif,Pou4f2,Ccl3,Tgfb1,Tnf,Tnfsf11,Tyrobp,Ikzf1,Dcstamp,Trem2,Hmgb2,Nckap1l,Evi2b,Rab7b,Cd101	#
14_Member	GO Biological Processes	GO:0030316	osteoclast differentiation	-6.50133	-4.63874	15/60	11501,12977,14127,14389,16477,17342,20779,21803,21926,21934,21943,22177,75766,83433,246746	Adam8,Csf1,Fcer1g,Gab2,Junb,Mitf,Src,Tgfb1,Tnf,Tnfrsf11a,Tnfsf11,Tyrobp,Dcstamp,Trem2,Cd300lf	#
14_Member	GO Biological Processes	GO:0045670	regulation of osteoclast differentiation	-3.90721	-2.40451	14/85	11501,12768,12977,14118,14727,14728,17342,18997,20302,21926,21943,22177,83433,83924	Adam8,Ccr1,Csf1,Fbn1,Lilrb4b,Lilrb4a,Mitf,Pou4f2,Ccl3,Tnf,Tnfsf11,Tyrobp,Trem2,Gpr137b	#
14_Member	GO Biological Processes	GO:0045672	positive regulation of osteoclast differentiation	-3.44019	-2.02575	8/35	12768,12977,18997,20302,21926,21943,22177,83433	Ccr1,Csf1,Pou4f2,Ccl3,Tnf,Tnfsf11,Tyrobp,Trem2	#
15_Summary	GO Biological Processes	GO:0001818	negative regulation of cytokine production	-16.4029	-13.7565	56/297	11513,11847,12229,12489,12522,12523,13051,14727,14728,14747,15223,15368,16178,16324,16365,16792,16803,16952,17394,17470,18173,19219,19261,19264,19280,19698,20312,21803,21809,21825,21899,21926,21929,22177,22350,23960,24088,26362,26888,26904,54483,57781,69810,73914,77125,79221,81897,83433,93695,94185,105855,170744,171285,230738,246727,269855,18126,18807,104759,106512,57783,74734,414084	Adcy7,Arg2,Btk,Cd33,Cd83,Cd84,Cx3cr1,Lilrb4b,Lilrb4a,Cmklr1,Foxj1,Hmox1,Il1r2,Inhbb,Acod1,Laptm5,Lbp,Anxa1,Mmp8,Cd200,Slc11a1,Ptger4,Sirpa,Ptprc,Ptprs,Relb,Cx3cl1,Tgfb1,Tgfb3,Thbs1,Tlr6,Tnf,Tnfaip3,Tyrobp,Ezr,Oas1g,Tlr2,Axl,Clec4a2,Sh2d1b1,Mefv,Cd200r1,Clec4b1,Irak3,Il33,Hdac9,Tlr9,Trem2,Gpnmb,Tnfrsf21,Nckap1l,Tlr8,Havcr2,Zc3h12a,Oas3,Ssc5d,Nos2,Pld3,Pld4,Gpsm3,Tnip1,Rhoh,Tnip3	#
15_Member	GO Biological Processes	GO:0001818	negative regulation of cytokine production	-16.4029	-13.7565	56/297	11513,11847,12229,12489,12522,12523,13051,14727,14728,14747,15223,15368,16178,16324,16365,16792,16803,16952,17394,17470,18173,19219,19261,19264,19280,19698,20312,21803,21809,21825,21899,21926,21929,22177,22350,23960,24088,26362,26888,26904,54483,57781,69810,73914,77125,79221,81897,83433,93695,94185,105855,170744,171285,230738,246727,269855	Adcy7,Arg2,Btk,Cd33,Cd83,Cd84,Cx3cr1,Lilrb4b,Lilrb4a,Cmklr1,Foxj1,Hmox1,Il1r2,Inhbb,Acod1,Laptm5,Lbp,Anxa1,Mmp8,Cd200,Slc11a1,Ptger4,Sirpa,Ptprc,Ptprs,Relb,Cx3cl1,Tgfb1,Tgfb3,Thbs1,Tlr6,Tnf,Tnfaip3,Tyrobp,Ezr,Oas1g,Tlr2,Axl,Clec4a2,Sh2d1b1,Mefv,Cd200r1,Clec4b1,Irak3,Il33,Hdac9,Tlr9,Trem2,Gpnmb,Tnfrsf21,Nckap1l,Tlr8,Havcr2,Zc3h12a,Oas3,Ssc5d	#
15_Member	GO Biological Processes	GO:0032720	negative regulation of tumor necrosis factor production	-7.88476	-5.85509	18/70	11847,12489,14727,14728,16803,19219,19261,20312,21899,21929,26362,26888,69810,73914,83433,93695,171285,230738	Arg2,Cd33,Lilrb4b,Lilrb4a,Lbp,Ptger4,Sirpa,Cx3cl1,Tlr6,Tnfaip3,Axl,Clec4a2,Clec4b1,Irak3,Trem2,Gpnmb,Havcr2,Zc3h12a	#
15_Member	GO Biological Processes	GO:1903556	negative regulation of tumor necrosis factor superfamily cytokine production	-7.77936	-5.77176	18/71	11847,12489,14727,14728,16803,19219,19261,20312,21899,21929,26362,26888,69810,73914,83433,93695,171285,230738	Arg2,Cd33,Lilrb4b,Lilrb4a,Lbp,Ptger4,Sirpa,Cx3cl1,Tlr6,Tnfaip3,Axl,Clec4a2,Clec4b1,Irak3,Trem2,Gpnmb,Havcr2,Zc3h12a	#
15_Member	GO Biological Processes	GO:1900015	regulation of cytokine production involved in inflammatory response	-5.71829	-3.95676	14/60	11513,14727,14728,16178,18126,18807,19261,21899,21926,54483,83433,104759,106512,230738	Adcy7,Lilrb4b,Lilrb4a,Il1r2,Nos2,Pld3,Sirpa,Tlr6,Tnf,Mefv,Trem2,Pld4,Gpsm3,Zc3h12a	#
15_Member	GO Biological Processes	GO:0032692	negative regulation of interleukin-1 production	-5.6043	-3.87463	11/38	12489,13051,14727,14728,16178,19219,20312,21929,54483,83433,230738	Cd33,Cx3cr1,Lilrb4b,Lilrb4a,Il1r2,Ptger4,Cx3cl1,Tnfaip3,Mefv,Trem2,Zc3h12a	#
15_Member	GO Biological Processes	GO:1900016	negative regulation of cytokine production involved in inflammatory response	-4.7225	-3.09731	8/24	11513,14727,14728,16178,19261,54483,83433,230738	Adcy7,Lilrb4b,Lilrb4a,Il1r2,Sirpa,Mefv,Trem2,Zc3h12a	#
15_Member	GO Biological Processes	GO:0032691	negative regulation of interleukin-1 beta production	-3.94346	-2.43211	8/30	12489,13051,14727,14728,21929,54483,83433,230738	Cd33,Cx3cr1,Lilrb4b,Lilrb4a,Tnfaip3,Mefv,Trem2,Zc3h12a	#
15_Member	GO Biological Processes	GO:0043124	negative regulation of I-kappaB kinase/NF-kappaB signaling	-2.49623	-1.25253	8/48	14727,14728,21929,57783,74734,83433,230738,414084	Lilrb4b,Lilrb4a,Tnfaip3,Tnip1,Rhoh,Trem2,Zc3h12a,Tnip3	#
16_Summary	KEGG Pathway	mmu04062	Chemokine signaling pathway - Mus musculus (house mouse)	-16.2749	-13.637	44/192	11513,12767,12768,12772,12776,13051,14191,14697,14702,14710,14825,15162,15945,17969,18479,18707,18751,18753,18796,19354,20293,20296,20297,20299,20302,20303,20305,20306,20310,20311,20312,20779,22324,22376,30955,57266,66102,94176,104709,140580,234779,320207,100042493,100504239,12825,12826,12827,12842,12843,16476,17386,17390,18126,21803,21812,26427,231991,12524,14173,14991,15894,17869,18019,18591,20…	Adcy7,Cxcr4,Ccr1,Ccr2,Ccr8,Cx3cr1,Fgr,Gnb5,Gng2,Gngt2,Cxcl1,Hck,Cxcl10,Ncf1,Pak1,Pik3cd,Prkcb,Prkcd,Plcb2,Rac2,Ccl12,Ccl2,Ccl20,Ccl22,Ccl3,Ccl4,Ccl6,Ccl7,Cxcl2,Cxcl5,Cx3cl1,Src,Vav1,Was,Pik3cg,Cxcl14,Cxcl16,Dock2,Pik3r6,Elmo1,Plcg2,Pik3r5,Ccl21b,Gm10591,Col3a1,Col4a1,Col4a2,Col1a1,Col1a2,Jun,Mmp13,Mmp2,Nos2,Tgfb1,Tgfbr1,Creb3l1,Creb5,Cd86,Fgf2,H2-M3,Icam1,Myc,Nfatc2,Pdgfb,Syk,Cd200r1,Calml3,Cd200…	#
16_Member	KEGG Pathway	mmu04062	Chemokine signaling pathway - Mus musculus (house mouse)	-16.2749	-13.637	44/192	11513,12767,12768,12772,12776,13051,14191,14697,14702,14710,14825,15162,15945,17969,18479,18707,18751,18753,18796,19354,20293,20296,20297,20299,20302,20303,20305,20306,20310,20311,20312,20779,22324,22376,30955,57266,66102,94176,104709,140580,234779,320207,100042493,100504239	Adcy7,Cxcr4,Ccr1,Ccr2,Ccr8,Cx3cr1,Fgr,Gnb5,Gng2,Gngt2,Cxcl1,Hck,Cxcl10,Ncf1,Pak1,Pik3cd,Prkcb,Prkcd,Plcb2,Rac2,Ccl12,Ccl2,Ccl20,Ccl22,Ccl3,Ccl4,Ccl6,Ccl7,Cxcl2,Cxcl5,Cx3cl1,Src,Vav1,Was,Pik3cg,Cxcl14,Cxcl16,Dock2,Pik3r6,Elmo1,Plcg2,Pik3r5,Ccl21b,Gm10591	#
16_Member	KEGG Pathway	mmu04926	Relaxin signaling pathway - Mus musculus (house mouse)	-4.91344	-3.25497	20/129	11513,12825,12826,12827,12842,12843,14697,14702,14710,16476,17386,17390,18126,18707,18796,20779,21803,21812,26427,231991	Adcy7,Col3a1,Col4a1,Col4a2,Col1a1,Col1a2,Gnb5,Gng2,Gngt2,Jun,Mmp13,Mmp2,Nos2,Pik3cd,Plcb2,Src,Tgfb1,Tgfbr1,Creb3l1,Creb5	#
16_Member	KEGG Pathway	mmu05167	Kaposi sarcoma-associated herpesvirus infection - Mus musculus (house mouse)	-3.91625	-2.40933	26/224	12524,12768,12776,14173,14697,14702,14710,14825,14991,15162,15894,16476,17869,18019,18591,18707,20310,20779,20963,30955,57781,70405,104709,234779,239849,320207	Cd86,Ccr1,Ccr8,Fgf2,Gnb5,Gng2,Gngt2,Cxcl1,H2-M3,Hck,Icam1,Jun,Myc,Nfatc2,Pdgfb,Pik3cd,Cxcl2,Src,Syk,Pik3cg,Cd200r1,Calml3,Pik3r6,Plcg2,Cd200r4,Pik3r5	#
16_Member	KEGG Pathway	mmu05163	Human cytomegalovirus infection - Mus musculus (house mouse)	-3.72505	-2.26263	28/256	11513,12767,12768,14697,14702,14710,14991,16154,16155,17869,18019,18595,18707,18751,18796,19219,19354,20293,20296,20302,20303,20312,20779,21926,26427,70405,72512,231991	Adcy7,Cxcr4,Ccr1,Gnb5,Gng2,Gngt2,H2-M3,Il10ra,Il10rb,Myc,Nfatc2,Pdgfra,Pik3cd,Prkcb,Plcb2,Ptger4,Rac2,Ccl12,Ccl2,Ccl3,Ccl4,Cx3cl1,Src,Tnf,Creb3l1,Calml3,Sting1,Creb5	#
16_Member	KEGG Pathway	mmu04371	Apelin signaling pathway - Mus musculus (house mouse)	-2.66367	-1.38817	16/137	11513,14697,14702,14710,18126,18787,18791,18796,20541,20698,20750,21812,30955,70405,104709,320207	Adcy7,Gnb5,Gng2,Gngt2,Nos2,Serpine1,Plat,Plcb2,Slc8a1,Sphk1,Spp1,Tgfbr1,Pik3cg,Calml3,Pik3r6,Pik3r5	#
16_Member	KEGG Pathway	mmu04725	Cholinergic synapse - Mus musculus (house mouse)	-2.24375	-1.0484	13/112	11513,12043,14697,14702,14710,18707,18751,18796,26427,30955,104709,231991,320207	Adcy7,Bcl2,Gnb5,Gng2,Gngt2,Pik3cd,Prkcb,Plcb2,Creb3l1,Pik3cg,Pik3r6,Creb5,Pik3r5	#
17_Summary	KEGG Pathway	mmu04064	NF-kappa B signaling pathway - Mus musculus (house mouse)	-15.8352	-13.2216	32/105	12043,12044,12045,12047,12229,12475,14825,15894,16797,16803,16994,17060,18034,18751,18792,19698,20303,20310,20963,21926,21929,21934,21943,22329,24099,108723,170720,225471,234779,245527,100042493,100504239	Bcl2,Bcl2a1a,Bcl2a1b,Bcl2a1d,Btk,Cd14,Cxcl1,Icam1,Lat,Lbp,Ltb,Blnk,Nfkb2,Prkcb,Plau,Relb,Ccl4,Cxcl2,Syk,Tnf,Tnfaip3,Tnfrsf11a,Tnfsf11,Vcam1,Tnfsf13b,Card11,Card14,Ticam2,Plcg2,Eda2r,Ccl21b,Gm10591	#
17_Member	KEGG Pathway	mmu04064	NF-kappa B signaling pathway - Mus musculus (house mouse)	-15.8352	-13.2216	32/105	12043,12044,12045,12047,12229,12475,14825,15894,16797,16803,16994,17060,18034,18751,18792,19698,20303,20310,20963,21926,21929,21934,21943,22329,24099,108723,170720,225471,234779,245527,100042493,100504239	Bcl2,Bcl2a1a,Bcl2a1b,Bcl2a1d,Btk,Cd14,Cxcl1,Icam1,Lat,Lbp,Ltb,Blnk,Nfkb2,Prkcb,Plau,Relb,Ccl4,Cxcl2,Syk,Tnf,Tnfaip3,Tnfrsf11a,Tnfsf11,Vcam1,Tnfsf13b,Card11,Card14,Ticam2,Plcg2,Eda2r,Ccl21b,Gm10591	#
18_Summary	KEGG Pathway	mmu04974	Protein digestion and absorption - Mus musculus (house mouse)	-15.438	-12.8399	32/108	12818,12825,12826,12827,12831,12833,12834,12835,12837,12842,12843,13706,13717,20541,22072,22074,50934,53867,57442,66473,67373,67868,72461,76703,103964,107581,109660,109697,232680,232975,436522,665033,12259,12260,12262,16948,17022,20288,68588,100952,109323,219151,12306,12406,13078,16949,21812,94352,195209,237360,239337	Col14a1,Col3a1,Col4a1,Col4a2,Col5a1,Col6a1,Col6a2,Col6a3,Col8a1,Col1a1,Col1a2,Cela2a,Eln,Slc8a1,Prss2,Try4,Slc7a8,Col5a3,Kcne3,Ctrb1,2210010C04Rik,Cela3b,Prcp,Cpb1,Try5,Col16a1,Ctrl,Cpa1,Cpa2,Atp1a3,Try10,Col6a5,C1qa,C1qb,C1qc,Lox,Lum,Msr1,Cthrc1,Emilin1,C1qtnf7,Scara3,Anxa2,Serpinh1,Cyp1b1,Loxl1,Tgfbr1,Loxl2,Zfp469,Adamts14,Adamts12	#
18_Member	KEGG Pathway	mmu04974	Protein digestion and absorption - Mus musculus (house mouse)	-15.438	-12.8399	32/108	12818,12825,12826,12827,12831,12833,12834,12835,12837,12842,12843,13706,13717,20541,22072,22074,50934,53867,57442,66473,67373,67868,72461,76703,103964,107581,109660,109697,232680,232975,436522,665033	Col14a1,Col3a1,Col4a1,Col4a2,Col5a1,Col6a1,Col6a2,Col6a3,Col8a1,Col1a1,Col1a2,Cela2a,Eln,Slc8a1,Prss2,Try4,Slc7a8,Col5a3,Kcne3,Ctrb1,2210010C04Rik,Cela3b,Prcp,Cpb1,Try5,Col16a1,Ctrl,Cpa1,Cpa2,Atp1a3,Try10,Col6a5	#
18_Member	GO Cellular Components	GO:0005581	collagen trimer	-11.7435	-9.36728	24/81	12259,12260,12262,12818,12825,12826,12827,12831,12833,12834,12835,12837,12842,12843,16948,17022,20288,53867,68588,100952,107581,109323,219151,665033	C1qa,C1qb,C1qc,Col14a1,Col3a1,Col4a1,Col4a2,Col5a1,Col6a1,Col6a2,Col6a3,Col8a1,Col1a1,Col1a2,Lox,Lum,Msr1,Col5a3,Cthrc1,Emilin1,Col16a1,C1qtnf7,Scara3,Col6a5	#
18_Member	GO Molecular Functions	GO:0030020	extracellular matrix structural constituent conferring tensile strength	-8.50329	-6.42579	14/38	12818,12825,12826,12827,12831,12833,12834,12835,12837,12842,12843,53867,107581,665033	Col14a1,Col3a1,Col4a1,Col4a2,Col5a1,Col6a1,Col6a2,Col6a3,Col8a1,Col1a1,Col1a2,Col5a3,Col16a1,Col6a5	#
18_Member	GO Biological Processes	GO:0030199	collagen fibril organization	-8.04343	-6.00123	16/54	12306,12406,12818,12825,12831,12842,12843,13078,16948,16949,17022,21812,94352,195209,237360,239337	Anxa2,Serpinh1,Col14a1,Col3a1,Col5a1,Col1a1,Col1a2,Cyp1b1,Lox,Loxl1,Lum,Tgfbr1,Loxl2,Zfp469,Adamts14,Adamts12	#
18_Member	GO Cellular Components	GO:0098644	complex of collagen trimers	-6.54931	-4.67591	9/20	12825,12826,12827,12831,12842,12843,17022,53867,107581	Col3a1,Col4a1,Col4a2,Col5a1,Col1a1,Col1a2,Lum,Col5a3,Col16a1	#
18_Member	GO Cellular Components	GO:0005583	fibrillar collagen trimer	-6.1802	-4.3628	7/12	12825,12831,12842,12843,17022,53867,107581	Col3a1,Col5a1,Col1a1,Col1a2,Lum,Col5a3,Col16a1	#
18_Member	GO Cellular Components	GO:0098643	banded collagen fibril	-6.1802	-4.3628	7/12	12825,12831,12842,12843,17022,53867,107581	Col3a1,Col5a1,Col1a1,Col1a2,Lum,Col5a3,Col16a1	#
18_Member	GO Cellular Components	GO:0005588	collagen type V trimer	-3.26069	-1.8872	3/4	12831,53867,107581	Col5a1,Col5a3,Col16a1	#
19_Summary	GO Biological Processes	GO:0050764	regulation of phagocytosis	-15.3416	-12.7511	34/123	11891,12491,12798,13057,14127,14129,14131,14191,15162,16186,16803,17304,18173,19152,19261,19264,20296,20698,20963,21803,21926,24088,83433,94176,105722,105855,106572,109934,217303,234779,246746,320832,381484,100038947,11541,12306,12475,12483,12512,12523,12638,12721,12759,12772,13385,14159,14389,15368,16409,16414,16854,16952,17698,17918,18191,18751,18787,19204,19354,20339,20375,20779,20964,22350,26…	Rab27a,Cd36,Cnn2,Cyba,Fcer1g,Fcgr1,Fcgr3,Fgr,Hck,Il2rg,Lbp,Mfge8,Slc11a1,Prtn3,Sirpa,Ptprc,Ccl2,Sphk1,Syk,Tgfb1,Tnf,Tlr2,Trem2,Dock2,Ano6,Nckap1l,Rab31,Abr,Cd300a,Plcg2,Cd300lf,Sirpb1a,Gm5150,Sirpb1c,Adora2b,Anxa2,Cd14,Cd22,Cd63,Cd84,Cftr,Coro1a,Clu,Ccr2,Dlg4,Fes,Gab2,Hmox1,Itgam,Itgb2,Lgals3,Anxa1,Msn,Myo5a,Nrxn3,Prkcb,Serpine1,Ptafr,Rac2,Sele,Spi1,Src,Syn1,Ezr,Axl,Scamp5,Cacna1h,Smpd3,Clip3,Mct…	#
19_Member	GO Biological Processes	GO:0050764	regulation of phagocytosis	-15.3416	-12.7511	34/123	11891,12491,12798,13057,14127,14129,14131,14191,15162,16186,16803,17304,18173,19152,19261,19264,20296,20698,20963,21803,21926,24088,83433,94176,105722,105855,106572,109934,217303,234779,246746,320832,381484,100038947	Rab27a,Cd36,Cnn2,Cyba,Fcer1g,Fcgr1,Fcgr3,Fgr,Hck,Il2rg,Lbp,Mfge8,Slc11a1,Prtn3,Sirpa,Ptprc,Ccl2,Sphk1,Syk,Tgfb1,Tnf,Tlr2,Trem2,Dock2,Ano6,Nckap1l,Rab31,Abr,Cd300a,Plcg2,Cd300lf,Sirpb1a,Gm5150,Sirpb1c	#
19_Member	GO Biological Processes	GO:0060627	regulation of vesicle-mediated transport	-13.495	-11.0102	81/624	11541,11891,12306,12475,12483,12491,12512,12523,12638,12721,12759,12772,12798,13057,13385,14127,14129,14131,14159,14191,14389,15162,15368,16186,16409,16414,16803,16854,16952,17304,17698,17918,18173,18191,18751,18787,19152,19204,19261,19264,19354,20296,20339,20375,20698,20779,20963,20964,21803,21926,22350,24088,26362,56807,58226,58994,76686,78771,83433,94176,98878,104886,105722,105855,106572,10993…	Adora2b,Rab27a,Anxa2,Cd14,Cd22,Cd36,Cd63,Cd84,Cftr,Coro1a,Clu,Ccr2,Cnn2,Cyba,Dlg4,Fcer1g,Fcgr1,Fcgr3,Fes,Fgr,Gab2,Hck,Hmox1,Il2rg,Itgam,Itgb2,Lbp,Lgals3,Anxa1,Mfge8,Msn,Myo5a,Slc11a1,Nrxn3,Prkcb,Serpine1,Prtn3,Ptafr,Sirpa,Ptprc,Rac2,Ccl2,Sele,Spi1,Sphk1,Src,Syk,Syn1,Tgfb1,Tnf,Ezr,Tlr2,Axl,Scamp5,Cacna1h,Smpd3,Clip3,Mctp1,Trem2,Dock2,Ehd4,Rab15,Ano6,Nckap1l,Rab31,Abr,Syt12,Stxbp5l,Nrg1,Hip1,Arhgap…	#
19_Member	GO Biological Processes	GO:0050766	positive regulation of phagocytosis	-11.3903	-9.05487	25/91	11891,12491,13057,14127,14129,14131,16186,16803,17304,18173,19261,19264,20296,21926,83433,94176,105722,105855,106572,109934,234779,246746,320832,381484,100038947	Rab27a,Cd36,Cyba,Fcer1g,Fcgr1,Fcgr3,Il2rg,Lbp,Mfge8,Slc11a1,Sirpa,Ptprc,Ccl2,Tnf,Trem2,Dock2,Ano6,Nckap1l,Rab31,Abr,Plcg2,Cd300lf,Sirpb1a,Gm5150,Sirpb1c	#
19_Member	GO Biological Processes	GO:0060099	regulation of phagocytosis, engulfment	-6.32694	-4.48487	9/21	12491,14129,16803,83433,105722,105855,106572,217303,234779	Cd36,Fcgr1,Lbp,Trem2,Ano6,Nckap1l,Rab31,Cd300a,Plcg2	#
19_Member	GO Biological Processes	GO:1905153	regulation of membrane invagination	-6.11911	-4.30923	9/22	12491,14129,16803,83433,105722,105855,106572,217303,234779	Cd36,Fcgr1,Lbp,Trem2,Ano6,Nckap1l,Rab31,Cd300a,Plcg2	#
19_Member	GO Biological Processes	GO:0060100	positive regulation of phagocytosis, engulfment	-6.06062	-4.25933	8/17	12491,14129,16803,83433,105722,105855,106572,234779	Cd36,Fcgr1,Lbp,Trem2,Ano6,Nckap1l,Rab31,Plcg2	#
19_Member	GO Biological Processes	GO:1905155	positive regulation of membrane invagination	-6.06062	-4.25933	8/17	12491,14129,16803,83433,105722,105855,106572,234779	Cd36,Fcgr1,Lbp,Trem2,Ano6,Nckap1l,Rab31,Plcg2	#
19_Member	GO Biological Processes	GO:0030100	regulation of endocytosis	-4.75802	-3.12339	29/236	12306,12475,12483,12491,12512,12759,13385,14129,16803,16854,18787,20339,20698,20779,20963,26362,56807,76686,78771,83433,98878,105722,105855,106572,211323,215114,217303,233186,234779	Anxa2,Cd14,Cd22,Cd36,Cd63,Clu,Dlg4,Fcgr1,Lbp,Lgals3,Serpine1,Sele,Sphk1,Src,Syk,Axl,Scamp5,Clip3,Mctp1,Trem2,Ehd4,Ano6,Nckap1l,Rab31,Nrg1,Hip1,Cd300a,Siglecf,Plcg2	#
19_Member	GO Biological Processes	GO:0045807	positive regulation of endocytosis	-3.96163	-2.447	18/127	12306,12475,12491,12512,12759,14129,16803,18787,20339,20963,26362,76686,83433,105722,105855,106572,215114,234779	Anxa2,Cd14,Cd36,Cd63,Clu,Fcgr1,Lbp,Serpine1,Sele,Syk,Axl,Clip3,Trem2,Ano6,Nckap1l,Rab31,Hip1,Plcg2	#
20_Summary	GO Cellular Components	GO:0009897	external side of plasma membrane	-14.7507	-12.1821	87/663	11303,11307,11421,11747,11883,12475,12477,12483,12489,12491,12495,12505,12506,12515,12519,12522,12523,12524,12527,12767,12768,12772,12776,12982,12983,12984,12986,13051,14127,14129,14131,14276,14728,14991,15894,15945,16149,16186,16188,16197,16401,16409,16411,16414,16847,16854,16952,17085,17304,17474,18106,18414,18566,18595,18733,19264,20288,20339,20343,21825,21926,21934,22329,24088,26888,30925,541…	Abca1,Abcg1,Ace,Anxa5,Arsa,Cd14,Ctla4,Cd22,Cd33,Cd36,Entpd1,Cd44,Cd48,Cd69,Cd80,Cd83,Cd84,Cd86,Cd9,Cxcr4,Ccr1,Ccr2,Ccr8,Csf2ra,Csf2rb,Csf2rb2,Csf3r,Cx3cr1,Fcer1g,Fcgr1,Fcgr3,Folr2,Lilrb4a,H2-M3,Icam1,Cxcl10,Cd74,Il2rg,Il3ra,Il7r,Itga4,Itgam,Itgax,Itgb2,Lepr,Lgals3,Anxa1,Ly9,Mfge8,Clec4d,Cd244a,Osmr,Pdcd1,Pdgfra,Pirb,Ptprc,Msr1,Sele,Sell,Thbs1,Tnf,Tnfrsf11a,Vcam1,Tlr2,Clec4a2,Slamf6,Ccrl2,Clec4e,C…	#
20_Member	GO Cellular Components	GO:0009897	external side of plasma membrane	-14.7507	-12.1821	87/663	11303,11307,11421,11747,11883,12475,12477,12483,12489,12491,12495,12505,12506,12515,12519,12522,12523,12524,12527,12767,12768,12772,12776,12982,12983,12984,12986,13051,14127,14129,14131,14276,14728,14991,15894,15945,16149,16186,16188,16197,16401,16409,16411,16414,16847,16854,16952,17085,17304,17474,18106,18414,18566,18595,18733,19264,20288,20339,20343,21825,21926,21934,22329,24088,26888,30925,541…	Abca1,Abcg1,Ace,Anxa5,Arsa,Cd14,Ctla4,Cd22,Cd33,Cd36,Entpd1,Cd44,Cd48,Cd69,Cd80,Cd83,Cd84,Cd86,Cd9,Cxcr4,Ccr1,Ccr2,Ccr8,Csf2ra,Csf2rb,Csf2rb2,Csf3r,Cx3cr1,Fcer1g,Fcgr1,Fcgr3,Folr2,Lilrb4a,H2-M3,Icam1,Cxcl10,Cd74,Il2rg,Il3ra,Il7r,Itga4,Itgam,Itgax,Itgb2,Lepr,Lgals3,Anxa1,Ly9,Mfge8,Clec4d,Cd244a,Osmr,Pdcd1,Pdgfra,Pirb,Ptprc,Msr1,Sele,Sell,Thbs1,Tnf,Tnfrsf11a,Vcam1,Tlr2,Clec4a2,Slamf6,Ccrl2,Clec4e,C…	#

## Sheet: mosue down regulated DEGs
Supplementary Table S15.2 The functional analysis for the mouse down-regulated DEGs
GroupID	Category	Term	Description	LogP	Log(q-value)	InTerm_InList	Genes	Symbols
1_Summary	GO Biological Processes	GO:0008202	steroid metabolic process	-42.8091	-38.4551	55/280	12408,13074,13076,13077,13088,13089,13094,13114,13121,13360,13595,14137,15357,15490,15493,16835,16987,17855,18194,18979,19299,19683,20775,20788,20859,20887,22238,53973,58520,66234,68603,71773,73166,74754,76971,100102,100727,104158,105387,110196,112417,170459,192156,208665,208715,216454,231070,234564,235293,244209,394433,394436,432720,434264,100043194,11522,12922,13190,13202,14651,14718,15112,1725…	Cbr1,Cyp17a1,Cyp1a1,Cyp1a2,Cyp2b10,Cyp2b13,Cyp2b9,Cyp3a16,Cyp51,Dhcr7,Ebp,Fdft1,Hmgcr,Hsd17b7,Hsd3b2,Ldlr,Lss,Mvk,Nsdhl,Pon1,Abcd3,Rdh16,Sqle,Srebf2,Sult2a1,Sult1a1,Ugt2b5,Cyp3a41a,Erg28,Msmo1,Pmvk,Ugt2b1,Tm7sf2,Dhcr24,Sult2a8,Pcsk9,Ugt2b34,Ces1d,Akr1c14,Fdps,Ugt2b37,Stard4,Mvd,Akr1d1,Hmgcs1,Rdh16f2,Insig1,Ces1f,Sc5d,Cyp2r1,Ugt1a5,Ugt1a1,Akr1c19,Sult2a5,Sult2a2,Adh1,Crhr2,Dct,Ddt,Hagh,Got1,Hao1,R…	#
1_Member	GO Biological Processes	GO:0008202	steroid metabolic process	-42.8091	-38.4551	55/280	12408,13074,13076,13077,13088,13089,13094,13114,13121,13360,13595,14137,15357,15490,15493,16835,16987,17855,18194,18979,19299,19683,20775,20788,20859,20887,22238,53973,58520,66234,68603,71773,73166,74754,76971,100102,100727,104158,105387,110196,112417,170459,192156,208665,208715,216454,231070,234564,235293,244209,394433,394436,432720,434264,100043194	Cbr1,Cyp17a1,Cyp1a1,Cyp1a2,Cyp2b10,Cyp2b13,Cyp2b9,Cyp3a16,Cyp51,Dhcr7,Ebp,Fdft1,Hmgcr,Hsd17b7,Hsd3b2,Ldlr,Lss,Mvk,Nsdhl,Pon1,Abcd3,Rdh16,Sqle,Srebf2,Sult2a1,Sult1a1,Ugt2b5,Cyp3a41a,Erg28,Msmo1,Pmvk,Ugt2b1,Tm7sf2,Dhcr24,Sult2a8,Pcsk9,Ugt2b34,Ces1d,Akr1c14,Fdps,Ugt2b37,Stard4,Mvd,Akr1d1,Hmgcs1,Rdh16f2,Insig1,Ces1f,Sc5d,Cyp2r1,Ugt1a5,Ugt1a1,Akr1c19,Sult2a5,Sult2a2	#
1_Member	GO Biological Processes	GO:1901615	organic hydroxy compound metabolic process	-30.5666	-26.6897	55/469	11522,12922,13076,13077,13121,13190,13202,13360,13595,14137,14651,14718,15112,15357,15490,16835,16987,17252,17855,18194,18534,18979,19299,19683,20775,20788,20859,20887,56185,56727,57028,58520,66183,66234,68603,73166,74754,76971,100102,104158,105387,110196,110391,111175,192156,208665,208715,216454,231070,234564,235293,244209,394433,434264,100043194	Adh1,Crhr2,Cyp1a1,Cyp1a2,Cyp51,Dct,Ddt,Dhcr7,Ebp,Fdft1,Hagh,Got1,Hao1,Hmgcr,Hsd17b7,Ldlr,Lss,Rdh11,Mvk,Nsdhl,Pck1,Pon1,Abcd3,Rdh16,Sqle,Srebf2,Sult2a1,Sult1a1,Hao2,Miox,Pdxp,Erg28,Sptssb,Msmo1,Pmvk,Tm7sf2,Dhcr24,Sult2a8,Pcsk9,Ces1d,Akr1c14,Fdps,Qdpr,Pecr,Mvd,Akr1d1,Hmgcs1,Rdh16f2,Insig1,Ces1f,Sc5d,Cyp2r1,Ugt1a5,Sult2a5,Sult2a2	#
1_Member	GO Biological Processes	GO:0006066	alcohol metabolic process	-29.7107	-25.9588	46/315	11522,13076,13077,13121,13360,13595,14137,14718,15112,15357,15490,16835,16987,17252,17855,18194,18534,18979,19683,20775,20788,20859,56727,66183,66234,68603,73166,74754,76971,100102,104158,105387,110196,110391,111175,192156,208665,208715,216454,231070,234564,235293,244209,394433,434264,100043194	Adh1,Cyp1a1,Cyp1a2,Cyp51,Dhcr7,Ebp,Fdft1,Got1,Hao1,Hmgcr,Hsd17b7,Ldlr,Lss,Rdh11,Mvk,Nsdhl,Pck1,Pon1,Rdh16,Sqle,Srebf2,Sult2a1,Miox,Sptssb,Msmo1,Pmvk,Tm7sf2,Dhcr24,Sult2a8,Pcsk9,Ces1d,Akr1c14,Fdps,Qdpr,Pecr,Mvd,Akr1d1,Hmgcs1,Rdh16f2,Insig1,Ces1f,Sc5d,Cyp2r1,Ugt1a5,Sult2a5,Sult2a2	#
1_Member	GO Biological Processes	GO:0044283	small molecule biosynthetic process	-28.0925	-24.5167	50/419	11611,11676,11898,12116,12352,12411,13076,13121,13360,13595,14104,14137,14718,15112,15357,15490,16891,16987,17855,18194,18534,19299,19683,19733,23959,56473,60525,66183,66234,68603,73166,74754,76267,100705,104112,104158,107869,109900,110196,110391,111175,170439,192156,208665,208715,216456,231070,234564,235293,244209	Agxt,Aldoc,Ass1,Bhmt,Car5a,Cbs,Cyp1a1,Cyp51,Dhcr7,Ebp,Fasn,Fdft1,Got1,Hao1,Hmgcr,Hsd17b7,Lipg,Lss,Mvk,Nsdhl,Pck1,Abcd3,Rdh16,Rgn,Nt5e,Fads2,Acss2,Sptssb,Msmo1,Pmvk,Tm7sf2,Dhcr24,Fads1,Acacb,Acly,Ces1d,Cth,Asl,Fdps,Qdpr,Pecr,Elovl6,Mvd,Akr1d1,Hmgcs1,Gls2,Insig1,Ces1f,Sc5d,Cyp2r1	#
1_Member	GO Biological Processes	GO:1902652	secondary alcohol metabolic process	-27.2657	-23.7569	32/138	13121,13360,13595,14137,15357,15490,16835,16987,17855,18194,18979,20775,20788,20859,66234,68603,73166,74754,76971,100102,104158,110196,192156,208665,208715,231070,234564,235293,244209,394433,434264,100043194	Cyp51,Dhcr7,Ebp,Fdft1,Hmgcr,Hsd17b7,Ldlr,Lss,Mvk,Nsdhl,Pon1,Sqle,Srebf2,Sult2a1,Msmo1,Pmvk,Tm7sf2,Dhcr24,Sult2a8,Pcsk9,Ces1d,Fdps,Mvd,Akr1d1,Hmgcs1,Insig1,Ces1f,Sc5d,Cyp2r1,Ugt1a5,Sult2a5,Sult2a2	#
1_Member	GO Biological Processes	GO:0016126	sterol biosynthetic process	-26.6905	-23.2397	22/47	13121,13360,13595,14137,15357,15490,16987,17855,18194,20775,58520,66234,68603,73166,74754,104158,110196,192156,208715,231070,234564,235293	Cyp51,Dhcr7,Ebp,Fdft1,Hmgcr,Hsd17b7,Lss,Mvk,Nsdhl,Sqle,Erg28,Msmo1,Pmvk,Tm7sf2,Dhcr24,Ces1d,Fdps,Mvd,Hmgcs1,Insig1,Ces1f,Sc5d	#
1_Member	GO Biological Processes	GO:0016125	sterol metabolic process	-26.3877	-22.988	31/134	13121,13360,13595,14137,15357,15490,16835,16987,17855,18194,18979,20775,20788,20859,58520,66234,68603,73166,74754,76971,100102,104158,110196,192156,208665,208715,231070,234564,235293,434264,100043194	Cyp51,Dhcr7,Ebp,Fdft1,Hmgcr,Hsd17b7,Ldlr,Lss,Mvk,Nsdhl,Pon1,Sqle,Srebf2,Sult2a1,Erg28,Msmo1,Pmvk,Tm7sf2,Dhcr24,Sult2a8,Pcsk9,Ces1d,Fdps,Mvd,Akr1d1,Hmgcs1,Insig1,Ces1f,Sc5d,Sult2a5,Sult2a2	#
1_Member	GO Biological Processes	GO:0008203	cholesterol metabolic process	-26.0596	-22.7056	30/125	13121,13360,13595,14137,15357,15490,16835,16987,17855,18194,18979,20775,20788,20859,66234,68603,73166,74754,76971,100102,104158,110196,192156,208665,208715,231070,234564,235293,434264,100043194	Cyp51,Dhcr7,Ebp,Fdft1,Hmgcr,Hsd17b7,Ldlr,Lss,Mvk,Nsdhl,Pon1,Sqle,Srebf2,Sult2a1,Msmo1,Pmvk,Tm7sf2,Dhcr24,Sult2a8,Pcsk9,Ces1d,Fdps,Mvd,Akr1d1,Hmgcs1,Insig1,Ces1f,Sc5d,Sult2a5,Sult2a2	#
1_Member	GO Biological Processes	GO:0006694	steroid biosynthetic process	-25.4874	-22.2474	28/107	13074,13076,13121,13360,13595,14137,15357,15490,15493,16987,17855,18194,19299,20775,58520,66234,68603,73166,74754,104158,110196,192156,208665,208715,231070,234564,235293,244209	Cyp17a1,Cyp1a1,Cyp51,Dhcr7,Ebp,Fdft1,Hmgcr,Hsd17b7,Hsd3b2,Lss,Mvk,Nsdhl,Abcd3,Sqle,Erg28,Msmo1,Pmvk,Tm7sf2,Dhcr24,Ces1d,Fdps,Mvd,Akr1d1,Hmgcs1,Insig1,Ces1f,Sc5d,Cyp2r1	#
1_Member	GO Biological Processes	GO:0006695	cholesterol biosynthetic process	-24.7707	-21.5929	20/41	13121,13360,13595,14137,15357,15490,16987,17855,18194,66234,68603,73166,74754,104158,110196,192156,208715,231070,234564,235293	Cyp51,Dhcr7,Ebp,Fdft1,Hmgcr,Hsd17b7,Lss,Mvk,Nsdhl,Msmo1,Pmvk,Tm7sf2,Dhcr24,Ces1d,Fdps,Mvd,Hmgcs1,Insig1,Ces1f,Sc5d	#
1_Member	GO Biological Processes	GO:1902653	secondary alcohol biosynthetic process	-24.7707	-21.5929	20/41	13121,13360,13595,14137,15357,15490,16987,17855,18194,66234,68603,73166,74754,104158,110196,192156,208715,231070,234564,235293	Cyp51,Dhcr7,Ebp,Fdft1,Hmgcr,Hsd17b7,Lss,Mvk,Nsdhl,Msmo1,Pmvk,Tm7sf2,Dhcr24,Ces1d,Fdps,Mvd,Hmgcs1,Insig1,Ces1f,Sc5d	#
1_Member	GO Biological Processes	GO:1901617	organic hydroxy compound biosynthetic process	-24.1416	-21.0181	32/171	12922,13121,13190,13202,13360,13595,14137,14718,15357,15490,16987,17855,18194,18534,19299,20775,58520,66183,66234,68603,73166,74754,104158,110196,110391,192156,208665,208715,231070,234564,235293,244209	Crhr2,Cyp51,Dct,Ddt,Dhcr7,Ebp,Fdft1,Got1,Hmgcr,Hsd17b7,Lss,Mvk,Nsdhl,Pck1,Abcd3,Sqle,Erg28,Sptssb,Msmo1,Pmvk,Tm7sf2,Dhcr24,Ces1d,Fdps,Qdpr,Mvd,Akr1d1,Hmgcs1,Insig1,Ces1f,Sc5d,Cyp2r1	#
1_Member	GO Biological Processes	GO:0046165	alcohol biosynthetic process	-22.3749	-19.3432	25/99	13121,13360,13595,14137,14718,15357,15490,16987,17855,18194,18534,66183,66234,68603,73166,74754,104158,110196,110391,192156,208715,231070,234564,235293,244209	Cyp51,Dhcr7,Ebp,Fdft1,Got1,Hmgcr,Hsd17b7,Lss,Mvk,Nsdhl,Pck1,Sptssb,Msmo1,Pmvk,Tm7sf2,Dhcr24,Ces1d,Fdps,Qdpr,Mvd,Hmgcs1,Insig1,Ces1f,Sc5d,Cyp2r1	#
1_Member	GO Biological Processes	GO:0008610	lipid biosynthetic process	-19.2781	-16.3555	45/527	13074,13076,13121,13360,13595,14104,14137,14732,15357,15490,15493,16891,16987,17855,18194,18534,18618,19299,19683,20775,56473,58520,60525,66183,66234,68603,68671,73166,74754,76267,100705,104112,104158,110196,111175,170439,192156,208665,208715,231070,234564,235293,244209,319554,433256	Cyp17a1,Cyp1a1,Cyp51,Dhcr7,Ebp,Fasn,Fdft1,Gpam,Hmgcr,Hsd17b7,Hsd3b2,Lipg,Lss,Mvk,Nsdhl,Pck1,Pemt,Abcd3,Rdh16,Sqle,Fads2,Erg28,Acss2,Sptssb,Msmo1,Pmvk,Pcyt2,Tm7sf2,Dhcr24,Fads1,Acacb,Acly,Ces1d,Fdps,Pecr,Elovl6,Mvd,Akr1d1,Hmgcs1,Insig1,Ces1f,Sc5d,Cyp2r1,Idi1,Acsl5	#
1_Member	KEGG Pathway	mmu00100	Steroid biosynthesis - Mus musculus (house mouse)	-18.5387	-15.6619	13/20	13121,13360,13595,14137,15490,16987,18194,20775,66234,73166,74754,235293,244209	Cyp51,Dhcr7,Ebp,Fdft1,Hsd17b7,Lss,Nsdhl,Sqle,Msmo1,Tm7sf2,Dhcr24,Sc5d,Cyp2r1	#
2_Summary	GO Biological Processes	GO:0032787	monocarboxylic acid metabolic process	-34.8326	-30.7796	63/544	11484,11522,11611,11676,13076,13077,13086,13088,13089,13094,13096,13099,13107,13109,14104,14651,14732,15112,15446,16891,17436,18534,19299,19683,22238,52665,56185,56473,60525,67528,67880,69123,70266,71519,71773,72094,74246,75778,76267,76971,78894,100705,100727,104112,104158,105387,109254,110460,111175,112417,170439,171281,171282,208665,216454,234564,394430,394433,394436,404195,433247,433256,100043…	Aspa,Adh1,Agxt,Aldoc,Cyp1a1,Cyp1a2,Cyp2a4,Cyp2b10,Cyp2b13,Cyp2b9,Cyp2c37,Cyp2c40,Cyp2f2,Cyp2j5,Fasn,Hagh,Gpam,Hao1,Hpgd,Lipg,Me1,Pck1,Abcd3,Rdh16,Ugt2b5,Echdc1,Hao2,Fads2,Acss2,Nudt7,Dcxr,Eci3,Kyat1,Cyp2u1,Ugt2b1,Ugt2a3,Gale,Them4,Fads1,Sult2a8,Aacs,Acacb,Ugt2b34,Acly,Ces1d,Akr1c14,Adtrp,Acat2,Pecr,Ugt2b37,Elovl6,Acot3,Acot4,Akr1d1,Rdh16f2,Ces1f,Ugt1a10,Ugt1a5,Ugt1a1,Cyp2c54,Cyp2c68,Acsl5,Cyp2c69	#
2_Member	GO Biological Processes	GO:0032787	monocarboxylic acid metabolic process	-34.8326	-30.7796	63/544	11484,11522,11611,11676,13076,13077,13086,13088,13089,13094,13096,13099,13107,13109,14104,14651,14732,15112,15446,16891,17436,18534,19299,19683,22238,52665,56185,56473,60525,67528,67880,69123,70266,71519,71773,72094,74246,75778,76267,76971,78894,100705,100727,104112,104158,105387,109254,110460,111175,112417,170439,171281,171282,208665,216454,234564,394430,394433,394436,404195,433247,433256,100043…	Aspa,Adh1,Agxt,Aldoc,Cyp1a1,Cyp1a2,Cyp2a4,Cyp2b10,Cyp2b13,Cyp2b9,Cyp2c37,Cyp2c40,Cyp2f2,Cyp2j5,Fasn,Hagh,Gpam,Hao1,Hpgd,Lipg,Me1,Pck1,Abcd3,Rdh16,Ugt2b5,Echdc1,Hao2,Fads2,Acss2,Nudt7,Dcxr,Eci3,Kyat1,Cyp2u1,Ugt2b1,Ugt2a3,Gale,Them4,Fads1,Sult2a8,Aacs,Acacb,Ugt2b34,Acly,Ces1d,Akr1c14,Adtrp,Acat2,Pecr,Ugt2b37,Elovl6,Acot3,Acot4,Akr1d1,Rdh16f2,Ces1f,Ugt1a10,Ugt1a5,Ugt1a1,Cyp2c54,Cyp2c68,Acsl5,Cyp2c69	#
2_Member	GO Biological Processes	GO:0006631	fatty acid metabolic process	-22.4746	-19.4216	42/375	13076,13077,13086,13088,13089,13094,13096,13099,13107,13109,14104,14732,15112,15446,16891,18534,19299,52665,56185,56473,60525,67528,69123,71519,75778,76267,78894,100705,104112,104158,105387,109254,110460,111175,170439,171281,171282,234564,404195,433247,433256,100043108	Cyp1a1,Cyp1a2,Cyp2a4,Cyp2b10,Cyp2b13,Cyp2b9,Cyp2c37,Cyp2c40,Cyp2f2,Cyp2j5,Fasn,Gpam,Hao1,Hpgd,Lipg,Pck1,Abcd3,Echdc1,Hao2,Fads2,Acss2,Nudt7,Eci3,Cyp2u1,Them4,Fads1,Aacs,Acacb,Acly,Ces1d,Akr1c14,Adtrp,Acat2,Pecr,Elovl6,Acot3,Acot4,Ces1f,Cyp2c54,Cyp2c68,Acsl5,Cyp2c69	#
3_Summary	GO Molecular Functions	GO:0016491	oxidoreductase activity	-28.6484	-24.9935	67/795	11522,12408,12411,12866,13074,13076,13077,13086,13088,13089,13094,13096,13099,13107,13109,13114,13121,13190,13360,14104,14261,14262,14871,15112,15122,15357,15446,15490,15493,17252,17436,18194,19683,20341,20775,26358,53973,56185,56473,56727,66071,66234,66427,67880,71519,73166,74129,74754,76267,103140,105387,107747,109731,110391,111175,192166,208665,211389,212503,216454,235293,244209,404195,432720,…	Adh1,Cbr1,Cbs,Cox7a2,Cyp17a1,Cyp1a1,Cyp1a2,Cyp2a4,Cyp2b10,Cyp2b13,Cyp2b9,Cyp2c37,Cyp2c40,Cyp2f2,Cyp2j5,Cyp3a16,Cyp51,Dct,Dhcr7,Fasn,Fmo1,Fmo3,Gstt1,Hao1,Hba-a1,Hmgcr,Hpgd,Hsd17b7,Hsd3b2,Rdh11,Me1,Nsdhl,Rdh16,Selenbp1,Sqle,Aldh1a7,Cyp3a41a,Hao2,Fads2,Miox,Ethe1,Msmo1,Cyb5b,Dcxr,Cyp2u1,Tm7sf2,Dmgdh,Dhcr24,Fads1,Gstt3,Akr1c14,Aldh1l1,Maob,Qdpr,Pecr,Sardh,Akr1d1,Suox,Paox,Rdh16f2,Sc5d,Cyp2r1,Cyp2c54,…	#
3_Member	GO Molecular Functions	GO:0016491	oxidoreductase activity	-28.6484	-24.9935	67/795	11522,12408,12411,12866,13074,13076,13077,13086,13088,13089,13094,13096,13099,13107,13109,13114,13121,13190,13360,14104,14261,14262,14871,15112,15122,15357,15446,15490,15493,17252,17436,18194,19683,20341,20775,26358,53973,56185,56473,56727,66071,66234,66427,67880,71519,73166,74129,74754,76267,103140,105387,107747,109731,110391,111175,192166,208665,211389,212503,216454,235293,244209,404195,432720,…	Adh1,Cbr1,Cbs,Cox7a2,Cyp17a1,Cyp1a1,Cyp1a2,Cyp2a4,Cyp2b10,Cyp2b13,Cyp2b9,Cyp2c37,Cyp2c40,Cyp2f2,Cyp2j5,Cyp3a16,Cyp51,Dct,Dhcr7,Fasn,Fmo1,Fmo3,Gstt1,Hao1,Hba-a1,Hmgcr,Hpgd,Hsd17b7,Hsd3b2,Rdh11,Me1,Nsdhl,Rdh16,Selenbp1,Sqle,Aldh1a7,Cyp3a41a,Hao2,Fads2,Miox,Ethe1,Msmo1,Cyb5b,Dcxr,Cyp2u1,Tm7sf2,Dmgdh,Dhcr24,Fads1,Gstt3,Akr1c14,Aldh1l1,Maob,Qdpr,Pecr,Sardh,Akr1d1,Suox,Paox,Rdh16f2,Sc5d,Cyp2r1,Cyp2c54,…	#
4_Summary	KEGG Pathway	mmu05204	Chemical carcinogenesis - DNA adducts - Mus musculus (house mouse)	-25.8137	-22.524	26/84	12408,13076,13077,13096,13099,13114,14859,14871,20859,20887,22238,53973,71773,72094,76971,100727,103140,112417,394430,394433,394436,404195,433247,434264,638251,100041375,11522,13086,13088,13089,13094,17252,19683,26358,216454,13074,15490,15493,208665,13107,14261,14262,109731,13360,23972,105387,100043194,15357,16835,20493,108114,11438,13649,16647,19733,56727,67880,17025,77697,104158,234564,11720,57…	Cbr1,Cyp1a1,Cyp1a2,Cyp2c37,Cyp2c40,Cyp3a16,Gsta3,Gstt1,Sult2a1,Sult1a1,Ugt2b5,Cyp3a41a,Ugt2b1,Ugt2a3,Sult2a8,Ugt2b34,Gstt3,Ugt2b37,Ugt1a10,Ugt1a5,Ugt1a1,Cyp2c54,Cyp2c68,Sult2a5,Sult2a7,Cyp3a41b,Adh1,Cyp2a4,Cyp2b10,Cyp2b13,Cyp2b9,Rdh11,Rdh16,Aldh1a7,Rdh16f2,Cyp17a1,Hsd17b7,Hsd3b2,Akr1d1,Cyp2f2,Fmo1,Fmo3,Maob,Dhcr7,Papss2,Akr1c14,Sult2a2,Hmgcr,Ldlr,Slc10a1,Slc22a7,Chrna4,Egfr,Kpna2,Rgn,Miox,Dcxr,Al…	#
4_Member	KEGG Pathway	mmu05204	Chemical carcinogenesis - DNA adducts - Mus musculus (house mouse)	-25.8137	-22.524	26/84	12408,13076,13077,13096,13099,13114,14859,14871,20859,20887,22238,53973,71773,72094,76971,100727,103140,112417,394430,394433,394436,404195,433247,434264,638251,100041375	Cbr1,Cyp1a1,Cyp1a2,Cyp2c37,Cyp2c40,Cyp3a16,Gsta3,Gstt1,Sult2a1,Sult1a1,Ugt2b5,Cyp3a41a,Ugt2b1,Ugt2a3,Sult2a8,Ugt2b34,Gstt3,Ugt2b37,Ugt1a10,Ugt1a5,Ugt1a1,Cyp2c54,Cyp2c68,Sult2a5,Sult2a7,Cyp3a41b	#
4_Member	KEGG Pathway	mmu00830	Retinol metabolism - Mus musculus (house mouse)	-23.9914	-20.8927	26/97	11522,13076,13077,13086,13088,13089,13094,13096,13099,13114,17252,19683,22238,26358,53973,71773,72094,100727,112417,216454,394430,394433,394436,404195,433247,100041375	Adh1,Cyp1a1,Cyp1a2,Cyp2a4,Cyp2b10,Cyp2b13,Cyp2b9,Cyp2c37,Cyp2c40,Cyp3a16,Rdh11,Rdh16,Ugt2b5,Aldh1a7,Cyp3a41a,Ugt2b1,Ugt2a3,Ugt2b34,Ugt2b37,Rdh16f2,Ugt1a10,Ugt1a5,Ugt1a1,Cyp2c54,Cyp2c68,Cyp3a41b	#
4_Member	KEGG Pathway	mmu00140	Steroid hormone biosynthesis - Mus musculus (house mouse)	-21.8671	-18.8556	24/92	13074,13076,13077,13088,13089,13094,13096,13099,13114,15490,15493,22238,53973,71773,72094,100727,112417,208665,394430,394433,394436,404195,433247,100041375	Cyp17a1,Cyp1a1,Cyp1a2,Cyp2b10,Cyp2b13,Cyp2b9,Cyp2c37,Cyp2c40,Cyp3a16,Hsd17b7,Hsd3b2,Ugt2b5,Cyp3a41a,Ugt2b1,Ugt2a3,Ugt2b34,Ugt2b37,Akr1d1,Ugt1a10,Ugt1a5,Ugt1a1,Cyp2c54,Cyp2c68,Cyp3a41b	#
4_Member	KEGG Pathway	mmu00980	Metabolism of xenobiotics by cytochrome P450 - Mus musculus (house mouse)	-18.7706	-15.879	20/73	11522,12408,13076,13077,13107,14859,14871,20859,22238,71773,72094,76971,100727,103140,112417,394430,394433,394436,434264,638251	Adh1,Cbr1,Cyp1a1,Cyp1a2,Cyp2f2,Gsta3,Gstt1,Sult2a1,Ugt2b5,Ugt2b1,Ugt2a3,Sult2a8,Ugt2b34,Gstt3,Ugt2b37,Ugt1a10,Ugt1a5,Ugt1a1,Sult2a5,Sult2a7	#
4_Member	KEGG Pathway	mmu00982	Drug metabolism - cytochrome P450 - Mus musculus (house mouse)	-13.6554	-10.9349	16/71	11522,13077,14261,14262,14859,14871,22238,71773,72094,100727,103140,109731,112417,394430,394433,394436	Adh1,Cyp1a2,Fmo1,Fmo3,Gsta3,Gstt1,Ugt2b5,Ugt2b1,Ugt2a3,Ugt2b34,Gstt3,Maob,Ugt2b37,Ugt1a10,Ugt1a5,Ugt1a1	#
4_Member	GO Biological Processes	GO:0042445	hormone metabolic process	-12.8459	-10.1451	23/197	11522,13074,13076,13077,13360,15490,15493,17252,19683,20859,20887,22238,23972,71773,76971,100727,105387,112417,208665,216454,394436,434264,100043194	Adh1,Cyp17a1,Cyp1a1,Cyp1a2,Dhcr7,Hsd17b7,Hsd3b2,Rdh11,Rdh16,Sult2a1,Sult1a1,Ugt2b5,Papss2,Ugt2b1,Sult2a8,Ugt2b34,Akr1c14,Ugt2b37,Akr1d1,Rdh16f2,Ugt1a1,Sult2a5,Sult2a2	#
4_Member	KEGG Pathway	mmu04976	Bile secretion - Mus musculus (house mouse)	-11.2158	-8.59423	16/100	15357,16835,20493,20859,22238,71773,72094,76971,100727,108114,112417,394430,394433,394436,434264,638251	Hmgcr,Ldlr,Slc10a1,Sult2a1,Ugt2b5,Ugt2b1,Ugt2a3,Sult2a8,Ugt2b34,Slc22a7,Ugt2b37,Ugt1a10,Ugt1a5,Ugt1a1,Sult2a5,Sult2a7	#
4_Member	KEGG Pathway	mmu05207	Chemical carcinogenesis - receptor activation - Mus musculus (house mouse)	-10.7546	-8.18601	22/225	11438,13076,13077,13088,13089,13094,13114,13649,14859,14871,16647,22238,53973,71773,72094,100727,103140,112417,394430,394433,394436,100041375	Chrna4,Cyp1a1,Cyp1a2,Cyp2b10,Cyp2b13,Cyp2b9,Cyp3a16,Egfr,Gsta3,Gstt1,Kpna2,Ugt2b5,Cyp3a41a,Ugt2b1,Ugt2a3,Ugt2b34,Gstt3,Ugt2b37,Ugt1a10,Ugt1a5,Ugt1a1,Cyp3a41b	#
4_Member	GO Biological Processes	GO:0034754	cellular hormone metabolic process	-10.6512	-8.08967	17/126	11522,13074,13076,13077,15490,15493,17252,19683,20887,22238,71773,100727,105387,112417,208665,216454,394436	Adh1,Cyp17a1,Cyp1a1,Cyp1a2,Hsd17b7,Hsd3b2,Rdh11,Rdh16,Sult1a1,Ugt2b5,Ugt2b1,Ugt2b34,Akr1c14,Ugt2b37,Akr1d1,Rdh16f2,Ugt1a1	#
4_Member	KEGG Pathway	mmu00053	Ascorbate and aldarate metabolism - Mus musculus (house mouse)	-10.4522	-7.90441	10/31	19733,22238,56727,71773,72094,100727,112417,394430,394433,394436	Rgn,Ugt2b5,Miox,Ugt2b1,Ugt2a3,Ugt2b34,Ugt2b37,Ugt1a10,Ugt1a5,Ugt1a1	#
4_Member	GO Biological Processes	GO:0006063	uronic acid metabolic process	-10.1419	-7.64529	9/24	22238,67880,71773,72094,100727,112417,394430,394433,394436	Ugt2b5,Dcxr,Ugt2b1,Ugt2a3,Ugt2b34,Ugt2b37,Ugt1a10,Ugt1a5,Ugt1a1	#
4_Member	GO Biological Processes	GO:0019585	glucuronate metabolic process	-10.1419	-7.64529	9/24	22238,67880,71773,72094,100727,112417,394430,394433,394436	Ugt2b5,Dcxr,Ugt2b1,Ugt2a3,Ugt2b34,Ugt2b37,Ugt1a10,Ugt1a5,Ugt1a1	#
4_Member	GO Biological Processes	GO:0052695	cellular glucuronidation	-9.55317	-7.09684	8/19	22238,71773,72094,100727,112417,394430,394433,394436	Ugt2b5,Ugt2b1,Ugt2a3,Ugt2b34,Ugt2b37,Ugt1a10,Ugt1a5,Ugt1a1	#
4_Member	KEGG Pathway	mmu00860	Porphyrin metabolism - Mus musculus (house mouse)	-8.89118	-6.49018	10/43	17025,22238,71773,72094,77697,100727,112417,394430,394433,394436	Alad,Ugt2b5,Ugt2b1,Ugt2a3,Mmab,Ugt2b34,Ugt2b37,Ugt1a10,Ugt1a5,Ugt1a1	#
4_Member	KEGG Pathway	mmu00983	Drug metabolism - other enzymes - Mus musculus (house mouse)	-8.53379	-6.1621	13/92	14859,14871,22238,71773,72094,100727,103140,104158,112417,234564,394430,394433,394436	Gsta3,Gstt1,Ugt2b5,Ugt2b1,Ugt2a3,Ugt2b34,Gstt3,Ces1d,Ugt2b37,Ces1f,Ugt1a10,Ugt1a5,Ugt1a1	#
4_Member	KEGG Pathway	mmu00040	Pentose and glucuronate interconversions - Mus musculus (house mouse)	-8.35881	-5.99163	9/36	22238,67880,71773,72094,100727,112417,394430,394433,394436	Ugt2b5,Dcxr,Ugt2b1,Ugt2a3,Ugt2b34,Ugt2b37,Ugt1a10,Ugt1a5,Ugt1a1	#
4_Member	GO Biological Processes	GO:0008210	estrogen metabolic process	-8.02499	-5.67964	9/39	13076,13077,15490,20887,22238,71773,100727,112417,394436	Cyp1a1,Cyp1a2,Hsd17b7,Sult1a1,Ugt2b5,Ugt2b1,Ugt2b34,Ugt2b37,Ugt1a1	#
4_Member	KEGG Pathway	mmu01240	Biosynthesis of cofactors - Mus musculus (house mouse)	-7.568	-5.25936	15/152	11720,17025,17252,19733,22238,57028,71773,72094,77697,100727,112417,211347,394430,394433,394436	Mat1a,Alad,Rdh11,Rgn,Ugt2b5,Pdxp,Ugt2b1,Ugt2a3,Mmab,Ugt2b34,Ugt2b37,Pank3,Ugt1a10,Ugt1a5,Ugt1a1	#
4_Member	GO Molecular Functions	GO:0015020	glucuronosyltransferase activity	-7.15789	-4.87212	8/35	22238,71773,72094,100727,112417,394430,394433,394436	Ugt2b5,Ugt2b1,Ugt2a3,Ugt2b34,Ugt2b37,Ugt1a10,Ugt1a5,Ugt1a1	#
4_Member	GO Biological Processes	GO:0010817	regulation of hormone levels	-6.82903	-4.57198	29/595	11522,12922,13074,13076,13077,13109,13360,15357,15490,15493,16000,17252,19683,20859,20887,22238,23830,23972,71773,76971,78894,100727,105387,112417,208665,216454,394436,434264,100043194	Adh1,Crhr2,Cyp17a1,Cyp1a1,Cyp1a2,Cyp2j5,Dhcr7,Hmgcr,Hsd17b7,Hsd3b2,Igf1,Rdh11,Rdh16,Sult2a1,Sult1a1,Ugt2b5,Capn10,Papss2,Ugt2b1,Sult2a8,Aacs,Ugt2b34,Akr1c14,Ugt2b37,Akr1d1,Rdh16f2,Ugt1a1,Sult2a5,Sult2a2	#
4_Member	GO Molecular Functions	GO:0008194	UDP-glycosyltransferase activity	-3.09305	-1.21766	9/151	22238,71773,72094,100727,112417,269132,394430,394433,394436	Ugt2b5,Ugt2b1,Ugt2a3,Ugt2b34,Ugt2b37,Colgalt2,Ugt1a10,Ugt1a5,Ugt1a1	#
4_Member	GO Molecular Functions	GO:0016758	hexosyltransferase activity	-2.35069	-0.602617	9/194	22238,71773,72094,100727,112417,269132,394430,394433,394436	Ugt2b5,Ugt2b1,Ugt2a3,Ugt2b34,Ugt2b37,Colgalt2,Ugt1a10,Ugt1a5,Ugt1a1	#
5_Summary	GO Biological Processes	GO:0044282	small molecule catabolic process	-25.7987	-22.524	43/328	11522,11611,11720,11846,12408,12411,13076,14651,14718,15109,15112,18242,18534,18979,19299,20859,26358,26912,52665,56727,57028,67528,67880,68133,69123,74246,76971,104158,107747,109254,110391,110460,171282,192166,208665,216456,231327,234564,234724,266645,269378,434264,100043194,11898,12116,13190,14711,18618,22117,70266,75986,107869,109900,192653,229905,246221,109652	Adh1,Agxt,Mat1a,Arg1,Cbr1,Cbs,Cyp1a1,Hagh,Got1,Hal,Hao1,Oat,Pck1,Pon1,Abcd3,Sult2a1,Aldh1a7,Gcat,Echdc1,Miox,Pdxp,Nudt7,Dcxr,Gcsh,Eci3,Gale,Sult2a8,Ces1d,Aldh1l1,Adtrp,Qdpr,Acat2,Acot4,Sardh,Akr1d1,Gls2,Ppat,Ces1f,Tat,Acmsd,Ahcy,Sult2a5,Sult2a2,Ass1,Bhmt,Dct,Gnmt,Pemt,Tst,Kyat1,Agmat,Cth,Asl,Ttc36,Kyat3,Mpst,Acy1	#
5_Member	GO Biological Processes	GO:0044282	small molecule catabolic process	-25.7987	-22.524	43/328	11522,11611,11720,11846,12408,12411,13076,14651,14718,15109,15112,18242,18534,18979,19299,20859,26358,26912,52665,56727,57028,67528,67880,68133,69123,74246,76971,104158,107747,109254,110391,110460,171282,192166,208665,216456,231327,234564,234724,266645,269378,434264,100043194	Adh1,Agxt,Mat1a,Arg1,Cbr1,Cbs,Cyp1a1,Hagh,Got1,Hal,Hao1,Oat,Pck1,Pon1,Abcd3,Sult2a1,Aldh1a7,Gcat,Echdc1,Miox,Pdxp,Nudt7,Dcxr,Gcsh,Eci3,Gale,Sult2a8,Ces1d,Aldh1l1,Adtrp,Qdpr,Acat2,Acot4,Sardh,Akr1d1,Gls2,Ppat,Ces1f,Tat,Acmsd,Ahcy,Sult2a5,Sult2a2	#
5_Member	GO Biological Processes	GO:0046395	carboxylic acid catabolic process	-21.5979	-18.6057	32/205	11611,11720,11846,12411,14718,15109,15112,18242,18534,18979,19299,26912,52665,67528,67880,68133,69123,76971,104158,107747,109254,110391,110460,171282,192166,208665,216456,231327,234564,234724,266645,269378	Agxt,Mat1a,Arg1,Cbs,Got1,Hal,Hao1,Oat,Pck1,Pon1,Abcd3,Gcat,Echdc1,Nudt7,Dcxr,Gcsh,Eci3,Sult2a8,Ces1d,Aldh1l1,Adtrp,Qdpr,Acat2,Acot4,Sardh,Akr1d1,Gls2,Ppat,Ces1f,Tat,Acmsd,Ahcy	#
5_Member	GO Biological Processes	GO:0016054	organic acid catabolic process	-21.4642	-18.4904	32/207	11611,11720,11846,12411,14718,15109,15112,18242,18534,18979,19299,26912,52665,67528,67880,68133,69123,76971,104158,107747,109254,110391,110460,171282,192166,208665,216456,231327,234564,234724,266645,269378	Agxt,Mat1a,Arg1,Cbs,Got1,Hal,Hao1,Oat,Pck1,Pon1,Abcd3,Gcat,Echdc1,Nudt7,Dcxr,Gcsh,Eci3,Sult2a8,Ces1d,Aldh1l1,Adtrp,Qdpr,Acat2,Acot4,Sardh,Akr1d1,Gls2,Ppat,Ces1f,Tat,Acmsd,Ahcy	#
5_Member	GO Biological Processes	GO:1901605	alpha-amino acid metabolic process	-19.2387	-16.3319	28/175	11611,11720,11846,11898,12116,12411,13190,14711,14718,18242,18618,22117,26912,68133,70266,75986,107869,109900,110391,192166,192653,216456,229905,231327,234724,246221,266645,269378	Agxt,Mat1a,Arg1,Ass1,Bhmt,Cbs,Dct,Gnmt,Got1,Oat,Pemt,Tst,Gcat,Gcsh,Kyat1,Agmat,Cth,Asl,Qdpr,Sardh,Ttc36,Gls2,Kyat3,Ppat,Tat,Mpst,Acmsd,Ahcy	#
5_Member	GO Biological Processes	GO:0006520	cellular amino acid metabolic process	-17.9246	-15.0758	31/250	11611,11720,11846,11898,12116,12411,13190,14711,14718,15109,15112,18242,18618,22117,26912,68133,70266,75986,107869,109652,109900,110391,192166,192653,216456,229905,231327,234724,246221,266645,269378	Agxt,Mat1a,Arg1,Ass1,Bhmt,Cbs,Dct,Gnmt,Got1,Hal,Hao1,Oat,Pemt,Tst,Gcat,Gcsh,Kyat1,Agmat,Cth,Acy1,Asl,Qdpr,Sardh,Ttc36,Gls2,Kyat3,Ppat,Tat,Mpst,Acmsd,Ahcy	#
5_Member	GO Biological Processes	GO:1901606	alpha-amino acid catabolic process	-11.7603	-9.11388	15/78	11611,11720,11846,12411,14718,18242,26912,68133,110391,192166,216456,231327,234724,266645,269378	Agxt,Mat1a,Arg1,Cbs,Got1,Oat,Gcat,Gcsh,Qdpr,Sardh,Gls2,Ppat,Tat,Acmsd,Ahcy	#
5_Member	GO Biological Processes	GO:0009063	cellular amino acid catabolic process	-11.5712	-8.94155	16/95	11611,11720,11846,12411,14718,15109,18242,26912,68133,110391,192166,216456,231327,234724,266645,269378	Agxt,Mat1a,Arg1,Cbs,Got1,Hal,Oat,Gcat,Gcsh,Qdpr,Sardh,Gls2,Ppat,Tat,Acmsd,Ahcy	#
6_Summary	GO Biological Processes	GO:0006805	xenobiotic metabolic process	-24.6473	-21.4975	28/114	12408,13076,13077,13086,13088,13089,13094,13096,13099,13107,13109,14261,14262,14859,14871,19885,20859,20887,71519,71773,76971,244209,394436,404195,433247,434264,100043108,100043194,13074,13114,13121,20775,53973,56727,66234,105387,208665,432720,100041375,56473,76267,235293,12411,15122,66427,77697,211389,17025,18618,22242,78894,19299,109254,170439,171281,171282,433256,11522,17252,19683,216454,23959…	Cbr1,Cyp1a1,Cyp1a2,Cyp2a4,Cyp2b10,Cyp2b13,Cyp2b9,Cyp2c37,Cyp2c40,Cyp2f2,Cyp2j5,Fmo1,Fmo3,Gsta3,Gstt1,Rorc,Sult2a1,Sult1a1,Cyp2u1,Ugt2b1,Sult2a8,Cyp2r1,Ugt1a1,Cyp2c54,Cyp2c68,Sult2a5,Cyp2c69,Sult2a2,Cyp17a1,Cyp3a16,Cyp51,Sqle,Cyp3a41a,Miox,Msmo1,Akr1c14,Akr1d1,Akr1c19,Cyp3a41b,Fads2,Fads1,Sc5d,Cbs,Hba-a1,Cyb5b,Mmab,Suox,Alad,Pemt,Umod,Aacs,Abcd3,Adtrp,Elovl6,Acot3,Acot4,Acsl5,Adh1,Rdh11,Rdh16,Rdh1…	#
6_Member	GO Biological Processes	GO:0006805	xenobiotic metabolic process	-24.6473	-21.4975	28/114	12408,13076,13077,13086,13088,13089,13094,13096,13099,13107,13109,14261,14262,14859,14871,19885,20859,20887,71519,71773,76971,244209,394436,404195,433247,434264,100043108,100043194	Cbr1,Cyp1a1,Cyp1a2,Cyp2a4,Cyp2b10,Cyp2b13,Cyp2b9,Cyp2c37,Cyp2c40,Cyp2f2,Cyp2j5,Fmo1,Fmo3,Gsta3,Gstt1,Rorc,Sult2a1,Sult1a1,Cyp2u1,Ugt2b1,Sult2a8,Cyp2r1,Ugt1a1,Cyp2c54,Cyp2c68,Sult2a5,Cyp2c69,Sult2a2	#
6_Member	GO Molecular Functions	GO:0004497	monooxygenase activity	-20.9677	-18.0116	28/152	13074,13076,13077,13086,13088,13089,13094,13096,13099,13107,13109,13114,13121,14261,14262,20775,53973,56727,66234,71519,105387,208665,244209,404195,432720,433247,100041375,100043108	Cyp17a1,Cyp1a1,Cyp1a2,Cyp2a4,Cyp2b10,Cyp2b13,Cyp2b9,Cyp2c37,Cyp2c40,Cyp2f2,Cyp2j5,Cyp3a16,Cyp51,Fmo1,Fmo3,Sqle,Cyp3a41a,Miox,Msmo1,Cyp2u1,Akr1c14,Akr1d1,Cyp2r1,Cyp2c54,Akr1c19,Cyp2c68,Cyp3a41b,Cyp2c69	#
6_Member	GO Biological Processes	GO:0071466	cellular response to xenobiotic stimulus	-19.5193	-16.5803	28/171	12408,13076,13077,13086,13088,13089,13094,13096,13099,13107,13109,14261,14262,14859,14871,19885,20859,20887,71519,71773,76971,244209,394436,404195,433247,434264,100043108,100043194	Cbr1,Cyp1a1,Cyp1a2,Cyp2a4,Cyp2b10,Cyp2b13,Cyp2b9,Cyp2c37,Cyp2c40,Cyp2f2,Cyp2j5,Fmo1,Fmo3,Gsta3,Gstt1,Rorc,Sult2a1,Sult1a1,Cyp2u1,Ugt2b1,Sult2a8,Cyp2r1,Ugt1a1,Cyp2c54,Cyp2c68,Sult2a5,Cyp2c69,Sult2a2	#
6_Member	GO Molecular Functions	GO:0016705	oxidoreductase activity, acting on paired donors, with incorporation or reduction of molecular oxygen	-18.0952	-15.2326	30/228	13074,13076,13077,13086,13088,13089,13094,13096,13099,13107,13109,13114,13121,14261,14262,20775,53973,56473,66234,71519,76267,105387,208665,235293,244209,404195,432720,433247,100041375,100043108	Cyp17a1,Cyp1a1,Cyp1a2,Cyp2a4,Cyp2b10,Cyp2b13,Cyp2b9,Cyp2c37,Cyp2c40,Cyp2f2,Cyp2j5,Cyp3a16,Cyp51,Fmo1,Fmo3,Sqle,Cyp3a41a,Fads2,Msmo1,Cyp2u1,Fads1,Akr1c14,Akr1d1,Sc5d,Cyp2r1,Cyp2c54,Akr1c19,Cyp2c68,Cyp3a41b,Cyp2c69	#
6_Member	GO Molecular Functions	GO:0046906	tetrapyrrole binding	-16.3191	-13.5215	25/170	12411,13074,13076,13077,13086,13088,13089,13094,13096,13099,13107,13109,13114,13121,15122,53973,66427,71519,77697,211389,244209,404195,433247,100041375,100043108	Cbs,Cyp17a1,Cyp1a1,Cyp1a2,Cyp2a4,Cyp2b10,Cyp2b13,Cyp2b9,Cyp2c37,Cyp2c40,Cyp2f2,Cyp2j5,Cyp3a16,Cyp51,Hba-a1,Cyp3a41a,Cyb5b,Cyp2u1,Mmab,Suox,Cyp2r1,Cyp2c54,Cyp2c68,Cyp3a41b,Cyp2c69	#
6_Member	GO Molecular Functions	GO:0008395	steroid hydroxylase activity	-16.0459	-13.2602	18/73	13074,13076,13077,13086,13088,13089,13094,13096,13099,13107,13109,13114,53973,71519,244209,404195,433247,100043108	Cyp17a1,Cyp1a1,Cyp1a2,Cyp2a4,Cyp2b10,Cyp2b13,Cyp2b9,Cyp2c37,Cyp2c40,Cyp2f2,Cyp2j5,Cyp3a16,Cyp3a41a,Cyp2u1,Cyp2r1,Cyp2c54,Cyp2c68,Cyp2c69	#
6_Member	GO Biological Processes	GO:0009410	response to xenobiotic stimulus	-15.9964	-13.2222	32/313	12408,13076,13077,13086,13088,13089,13094,13096,13099,13107,13109,14261,14262,14859,14871,17025,18618,19885,20859,20887,22242,71519,71773,76971,78894,244209,394436,404195,433247,434264,100043108,100043194	Cbr1,Cyp1a1,Cyp1a2,Cyp2a4,Cyp2b10,Cyp2b13,Cyp2b9,Cyp2c37,Cyp2c40,Cyp2f2,Cyp2j5,Fmo1,Fmo3,Gsta3,Gstt1,Alad,Pemt,Rorc,Sult2a1,Sult1a1,Umod,Cyp2u1,Ugt2b1,Sult2a8,Aacs,Cyp2r1,Ugt1a1,Cyp2c54,Cyp2c68,Sult2a5,Cyp2c69,Sult2a2	#
6_Member	GO Molecular Functions	GO:0020037	heme binding	-15.824	-13.0611	24/161	12411,13074,13076,13077,13086,13088,13089,13094,13096,13099,13107,13109,13114,13121,15122,53973,66427,71519,211389,244209,404195,433247,100041375,100043108	Cbs,Cyp17a1,Cyp1a1,Cyp1a2,Cyp2a4,Cyp2b10,Cyp2b13,Cyp2b9,Cyp2c37,Cyp2c40,Cyp2f2,Cyp2j5,Cyp3a16,Cyp51,Hba-a1,Cyp3a41a,Cyb5b,Cyp2u1,Suox,Cyp2r1,Cyp2c54,Cyp2c68,Cyp3a41b,Cyp2c69	#
6_Member	GO Molecular Functions	GO:0016712	oxidoreductase activity, acting on paired donors, with incorporation or reduction of molecular oxygen, reduced flavin or flavoprotein as one donor, and incorporation of one atom of oxygen	-15.7074	-12.9555	18/76	13076,13077,13086,13088,13089,13094,13096,13099,13107,13109,13114,53973,71519,244209,404195,433247,100041375,100043108	Cyp1a1,Cyp1a2,Cyp2a4,Cyp2b10,Cyp2b13,Cyp2b9,Cyp2c37,Cyp2c40,Cyp2f2,Cyp2j5,Cyp3a16,Cyp3a41a,Cyp2u1,Cyp2r1,Cyp2c54,Cyp2c68,Cyp3a41b,Cyp2c69	#
6_Member	GO Biological Processes	GO:0001676	long-chain fatty acid metabolic process	-14.0188	-11.2776	20/123	13076,13086,13088,13089,13094,13096,13099,13107,13109,19299,71519,76267,109254,170439,171281,171282,404195,433247,433256,100043108	Cyp1a1,Cyp2a4,Cyp2b10,Cyp2b13,Cyp2b9,Cyp2c37,Cyp2c40,Cyp2f2,Cyp2j5,Abcd3,Cyp2u1,Fads1,Adtrp,Elovl6,Acot3,Acot4,Cyp2c54,Cyp2c68,Acsl5,Cyp2c69	#
6_Member	GO Biological Processes	GO:0120254	olefinic compound metabolic process	-13.2928	-10.5823	21/151	11522,13074,13076,13077,13086,13088,13089,13094,13096,13099,13107,13109,17252,19683,71519,76267,105387,216454,404195,433247,100043108	Adh1,Cyp17a1,Cyp1a1,Cyp1a2,Cyp2a4,Cyp2b10,Cyp2b13,Cyp2b9,Cyp2c37,Cyp2c40,Cyp2f2,Cyp2j5,Rdh11,Rdh16,Cyp2u1,Fads1,Akr1c14,Rdh16f2,Cyp2c54,Cyp2c68,Cyp2c69	#
6_Member	GO Molecular Functions	GO:0005506	iron ion binding	-12.2081	-9.51695	21/171	13074,13076,13077,13088,13094,13096,13099,13107,13109,13114,13121,23959,53973,56727,66071,66234,71519,235293,244209,404195,100041375	Cyp17a1,Cyp1a1,Cyp1a2,Cyp2b10,Cyp2b9,Cyp2c37,Cyp2c40,Cyp2f2,Cyp2j5,Cyp3a16,Cyp51,Nt5e,Cyp3a41a,Miox,Ethe1,Msmo1,Cyp2u1,Sc5d,Cyp2r1,Cyp2c54,Cyp3a41b	#
6_Member	GO Biological Processes	GO:0019373	epoxygenase P450 pathway	-11.1501	-8.53653	11/36	13086,13088,13089,13094,13096,13099,13107,13109,404195,433247,100043108	Cyp2a4,Cyp2b10,Cyp2b13,Cyp2b9,Cyp2c37,Cyp2c40,Cyp2f2,Cyp2j5,Cyp2c54,Cyp2c68,Cyp2c69	#
6_Member	GO Molecular Functions	GO:0070330	aromatase activity	-11.0032	-8.41264	11/37	13076,13077,13088,13089,13094,13096,13109,13114,53973,404195,100041375	Cyp1a1,Cyp1a2,Cyp2b10,Cyp2b13,Cyp2b9,Cyp2c37,Cyp2j5,Cyp3a16,Cyp3a41a,Cyp2c54,Cyp3a41b	#
6_Member	GO Molecular Functions	GO:0008391	arachidonic acid monooxygenase activity	-10.6222	-8.06757	12/51	13076,13086,13088,13089,13094,13096,13099,13107,13109,404195,433247,100043108	Cyp1a1,Cyp2a4,Cyp2b10,Cyp2b13,Cyp2b9,Cyp2c37,Cyp2c40,Cyp2f2,Cyp2j5,Cyp2c54,Cyp2c68,Cyp2c69	#
6_Member	GO Molecular Functions	GO:0008392	arachidonic acid epoxygenase activity	-9.65004	-7.18258	11/48	13086,13088,13089,13094,13096,13099,13107,13109,404195,433247,100043108	Cyp2a4,Cyp2b10,Cyp2b13,Cyp2b9,Cyp2c37,Cyp2c40,Cyp2f2,Cyp2j5,Cyp2c54,Cyp2c68,Cyp2c69	#
6_Member	GO Biological Processes	GO:0019369	arachidonic acid metabolic process	-9.45095	-7.00009	13/78	13086,13088,13089,13094,13096,13099,13107,13109,71519,76267,404195,433247,100043108	Cyp2a4,Cyp2b10,Cyp2b13,Cyp2b9,Cyp2c37,Cyp2c40,Cyp2f2,Cyp2j5,Cyp2u1,Fads1,Cyp2c54,Cyp2c68,Cyp2c69	#
6_Member	GO Biological Processes	GO:0033559	unsaturated fatty acid metabolic process	-8.88989	-6.49018	15/122	13086,13088,13089,13094,13096,13099,13107,13109,15446,71519,76267,105387,404195,433247,100043108	Cyp2a4,Cyp2b10,Cyp2b13,Cyp2b9,Cyp2c37,Cyp2c40,Cyp2f2,Cyp2j5,Hpgd,Cyp2u1,Fads1,Akr1c14,Cyp2c54,Cyp2c68,Cyp2c69	#
6_Member	GO Biological Processes	GO:0006690	icosanoid metabolic process	-8.31844	-5.95571	15/134	13086,13088,13089,13094,13096,13099,13107,13109,15446,71519,76267,105387,404195,433247,100043108	Cyp2a4,Cyp2b10,Cyp2b13,Cyp2b9,Cyp2c37,Cyp2c40,Cyp2f2,Cyp2j5,Hpgd,Cyp2u1,Fads1,Akr1c14,Cyp2c54,Cyp2c68,Cyp2c69	#
6_Member	GO Molecular Functions	GO:0033695	oxidoreductase activity, acting on CH or CH2 groups, quinone or similar compound as acceptor	-7.75336	-5.4408	7/20	13077,13096,13099,53973,404195,433247,100043108	Cyp1a2,Cyp2c37,Cyp2c40,Cyp3a41a,Cyp2c54,Cyp2c68,Cyp2c69	#
6_Member	GO Molecular Functions	GO:0034875	caffeine oxidase activity	-7.75336	-5.4408	7/20	13077,13096,13099,53973,404195,433247,100043108	Cyp1a2,Cyp2c37,Cyp2c40,Cyp3a41a,Cyp2c54,Cyp2c68,Cyp2c69	#
6_Member	GO Molecular Functions	GO:0120319	long-chain fatty acid omega-1 hydroxylase activity	-7.11946	-4.84105	6/15	13076,13096,13099,404195,433247,100043108	Cyp1a1,Cyp2c37,Cyp2c40,Cyp2c54,Cyp2c68,Cyp2c69	#
6_Member	KEGG Pathway	mmu00591	Linoleic acid metabolism - Mus musculus (house mouse)	-7.02022	-4.74545	9/50	13077,13096,13099,13109,13114,53973,404195,433247,100041375	Cyp1a2,Cyp2c37,Cyp2c40,Cyp2j5,Cyp3a16,Cyp3a41a,Cyp2c54,Cyp2c68,Cyp3a41b	#
6_Member	GO Molecular Functions	GO:0016725	oxidoreductase activity, acting on CH or CH2 groups	-6.73667	-4.48309	7/27	13077,13096,13099,53973,404195,433247,100043108	Cyp1a2,Cyp2c37,Cyp2c40,Cyp3a41a,Cyp2c54,Cyp2c68,Cyp2c69	#
6_Member	KEGG Pathway	mmu00590	Arachidonic acid metabolism - Mus musculus (house mouse)	-5.89208	-3.725	10/86	12408,13088,13089,13094,13096,13099,13109,71519,404195,433247	Cbr1,Cyp2b10,Cyp2b13,Cyp2b9,Cyp2c37,Cyp2c40,Cyp2j5,Cyp2u1,Cyp2c54,Cyp2c68	#
7_Summary	GO Biological Processes	GO:0006790	sulfur compound metabolic process	-22.9466	-19.8714	40/325	11611,11720,12116,12411,14104,14651,14711,14732,14859,14871,17855,18618,20859,20887,22117,23972,57430,60525,66071,66116,67528,68396,68603,76971,100705,103140,104112,104158,107869,171281,171282,192156,208715,211389,246221,269378,433256,434264,638251,100043194,15357,211347,11676,20504,23959,67054,74246,140781,231327,12457,14261,67880,107747	Agxt,Mat1a,Bhmt,Cbs,Fasn,Hagh,Gnmt,Gpam,Gsta3,Gstt1,Mvk,Pemt,Sult2a1,Sult1a1,Tst,Papss2,Sult3a1,Acss2,Ethe1,Nat8f1,Nudt7,Nat8,Pmvk,Sult2a8,Acacb,Gstt3,Acly,Ces1d,Cth,Acot3,Acot4,Mvd,Hmgcs1,Suox,Mpst,Ahcy,Acsl5,Sult2a5,Sult2a7,Sult2a2,Hmgcr,Pank3,Aldoc,Slc17a1,Nt5e,Paics,Gale,Myh7,Ppat,Noct,Fmo1,Dcxr,Aldh1l1	#
7_Member	GO Biological Processes	GO:0006790	sulfur compound metabolic process	-22.9466	-19.8714	40/325	11611,11720,12116,12411,14104,14651,14711,14732,14859,14871,17855,18618,20859,20887,22117,23972,57430,60525,66071,66116,67528,68396,68603,76971,100705,103140,104112,104158,107869,171281,171282,192156,208715,211389,246221,269378,433256,434264,638251,100043194	Agxt,Mat1a,Bhmt,Cbs,Fasn,Hagh,Gnmt,Gpam,Gsta3,Gstt1,Mvk,Pemt,Sult2a1,Sult1a1,Tst,Papss2,Sult3a1,Acss2,Ethe1,Nat8f1,Nudt7,Nat8,Pmvk,Sult2a8,Acacb,Gstt3,Acly,Ces1d,Cth,Acot3,Acot4,Mvd,Hmgcs1,Suox,Mpst,Ahcy,Acsl5,Sult2a5,Sult2a7,Sult2a2	#
7_Member	GO Biological Processes	GO:0033865	nucleoside bisphosphate metabolic process	-16.6124	-13.8025	21/105	14104,14732,15357,17855,20859,23972,60525,67528,68603,76971,100705,104112,104158,171281,171282,192156,208715,211347,433256,434264,100043194	Fasn,Gpam,Hmgcr,Mvk,Sult2a1,Papss2,Acss2,Nudt7,Pmvk,Sult2a8,Acacb,Acly,Ces1d,Acot3,Acot4,Mvd,Hmgcs1,Pank3,Acsl5,Sult2a5,Sult2a2	#
7_Member	GO Biological Processes	GO:0033875	ribonucleoside bisphosphate metabolic process	-16.6124	-13.8025	21/105	14104,14732,15357,17855,20859,23972,60525,67528,68603,76971,100705,104112,104158,171281,171282,192156,208715,211347,433256,434264,100043194	Fasn,Gpam,Hmgcr,Mvk,Sult2a1,Papss2,Acss2,Nudt7,Pmvk,Sult2a8,Acacb,Acly,Ces1d,Acot3,Acot4,Mvd,Hmgcs1,Pank3,Acsl5,Sult2a5,Sult2a2	#
7_Member	GO Biological Processes	GO:0034032	purine nucleoside bisphosphate metabolic process	-16.6124	-13.8025	21/105	14104,14732,15357,17855,20859,23972,60525,67528,68603,76971,100705,104112,104158,171281,171282,192156,208715,211347,433256,434264,100043194	Fasn,Gpam,Hmgcr,Mvk,Sult2a1,Papss2,Acss2,Nudt7,Pmvk,Sult2a8,Acacb,Acly,Ces1d,Acot3,Acot4,Mvd,Hmgcs1,Pank3,Acsl5,Sult2a5,Sult2a2	#
7_Member	GO Biological Processes	GO:0072521	purine-containing compound metabolic process	-12.0169	-9.35317	31/407	11676,14104,14711,14732,15357,17855,18618,20504,20859,23959,23972,60525,67054,67528,68603,74246,76971,100705,104112,104158,140781,171281,171282,192156,208715,211347,231327,269378,433256,434264,100043194	Aldoc,Fasn,Gnmt,Gpam,Hmgcr,Mvk,Pemt,Slc17a1,Sult2a1,Nt5e,Papss2,Acss2,Paics,Nudt7,Pmvk,Gale,Sult2a8,Acacb,Acly,Ces1d,Myh7,Acot3,Acot4,Mvd,Hmgcs1,Pank3,Ppat,Ahcy,Acsl5,Sult2a5,Sult2a2	#
7_Member	GO Biological Processes	GO:0055086	nucleobase-containing small molecule metabolic process	-10.8226	-8.23949	34/540	11676,12457,14104,14261,14711,14732,15357,17855,18618,20859,23959,23972,60525,67054,67528,67880,68603,74246,76971,100705,104112,104158,107747,140781,171281,171282,192156,208715,211347,231327,269378,433256,434264,100043194	Aldoc,Noct,Fasn,Fmo1,Gnmt,Gpam,Hmgcr,Mvk,Pemt,Sult2a1,Nt5e,Papss2,Acss2,Paics,Nudt7,Dcxr,Pmvk,Gale,Sult2a8,Acacb,Acly,Ces1d,Aldh1l1,Myh7,Acot3,Acot4,Mvd,Hmgcs1,Pank3,Ppat,Ahcy,Acsl5,Sult2a5,Sult2a2	#
7_Member	GO Biological Processes	GO:0009150	purine ribonucleotide metabolic process	-10.425	-7.88392	27/358	11676,14104,14732,15357,17855,20859,23959,23972,60525,67054,67528,68603,74246,76971,100705,104112,104158,140781,171281,171282,192156,208715,211347,231327,433256,434264,100043194	Aldoc,Fasn,Gpam,Hmgcr,Mvk,Sult2a1,Nt5e,Papss2,Acss2,Paics,Nudt7,Pmvk,Gale,Sult2a8,Acacb,Acly,Ces1d,Myh7,Acot3,Acot4,Mvd,Hmgcs1,Pank3,Ppat,Acsl5,Sult2a5,Sult2a2	#
7_Member	GO Biological Processes	GO:0006637	acyl-CoA metabolic process	-10.2062	-7.69107	14/83	14104,14732,17855,60525,67528,68603,100705,104112,104158,171281,171282,192156,208715,433256	Fasn,Gpam,Mvk,Acss2,Nudt7,Pmvk,Acacb,Acly,Ces1d,Acot3,Acot4,Mvd,Hmgcs1,Acsl5	#
7_Member	GO Biological Processes	GO:0035383	thioester metabolic process	-10.2062	-7.69107	14/83	14104,14732,17855,60525,67528,68603,100705,104112,104158,171281,171282,192156,208715,433256	Fasn,Gpam,Mvk,Acss2,Nudt7,Pmvk,Acacb,Acly,Ces1d,Acot3,Acot4,Mvd,Hmgcs1,Acsl5	#
7_Member	GO Biological Processes	GO:0009117	nucleotide metabolic process	-10.1999	-7.69107	31/479	11676,12457,14104,14261,14732,15357,17855,20859,23959,23972,60525,67054,67528,67880,68603,74246,76971,100705,104112,104158,107747,140781,171281,171282,192156,208715,211347,231327,433256,434264,100043194	Aldoc,Noct,Fasn,Fmo1,Gpam,Hmgcr,Mvk,Sult2a1,Nt5e,Papss2,Acss2,Paics,Nudt7,Dcxr,Pmvk,Gale,Sult2a8,Acacb,Acly,Ces1d,Aldh1l1,Myh7,Acot3,Acot4,Mvd,Hmgcs1,Pank3,Ppat,Acsl5,Sult2a5,Sult2a2	#
7_Member	GO Biological Processes	GO:0006753	nucleoside phosphate metabolic process	-10.0425	-7.55183	31/486	11676,12457,14104,14261,14732,15357,17855,20859,23959,23972,60525,67054,67528,67880,68603,74246,76971,100705,104112,104158,107747,140781,171281,171282,192156,208715,211347,231327,433256,434264,100043194	Aldoc,Noct,Fasn,Fmo1,Gpam,Hmgcr,Mvk,Sult2a1,Nt5e,Papss2,Acss2,Paics,Nudt7,Dcxr,Pmvk,Gale,Sult2a8,Acacb,Acly,Ces1d,Aldh1l1,Myh7,Acot3,Acot4,Mvd,Hmgcs1,Pank3,Ppat,Acsl5,Sult2a5,Sult2a2	#
7_Member	GO Biological Processes	GO:0006163	purine nucleotide metabolic process	-10.0207	-7.53598	27/373	11676,14104,14732,15357,17855,20859,23959,23972,60525,67054,67528,68603,74246,76971,100705,104112,104158,140781,171281,171282,192156,208715,211347,231327,433256,434264,100043194	Aldoc,Fasn,Gpam,Hmgcr,Mvk,Sult2a1,Nt5e,Papss2,Acss2,Paics,Nudt7,Pmvk,Gale,Sult2a8,Acacb,Acly,Ces1d,Myh7,Acot3,Acot4,Mvd,Hmgcs1,Pank3,Ppat,Acsl5,Sult2a5,Sult2a2	#
7_Member	GO Biological Processes	GO:0009259	ribonucleotide metabolic process	-9.89057	-7.41167	27/378	11676,14104,14732,15357,17855,20859,23959,23972,60525,67054,67528,68603,74246,76971,100705,104112,104158,140781,171281,171282,192156,208715,211347,231327,433256,434264,100043194	Aldoc,Fasn,Gpam,Hmgcr,Mvk,Sult2a1,Nt5e,Papss2,Acss2,Paics,Nudt7,Pmvk,Gale,Sult2a8,Acacb,Acly,Ces1d,Myh7,Acot3,Acot4,Mvd,Hmgcs1,Pank3,Ppat,Acsl5,Sult2a5,Sult2a2	#
7_Member	GO Biological Processes	GO:0019693	ribose phosphate metabolic process	-9.61196	-7.1501	27/389	11676,14104,14732,15357,17855,20859,23959,23972,60525,67054,67528,68603,74246,76971,100705,104112,104158,140781,171281,171282,192156,208715,211347,231327,433256,434264,100043194	Aldoc,Fasn,Gpam,Hmgcr,Mvk,Sult2a1,Nt5e,Papss2,Acss2,Paics,Nudt7,Pmvk,Gale,Sult2a8,Acacb,Acly,Ces1d,Myh7,Acot3,Acot4,Mvd,Hmgcs1,Pank3,Ppat,Acsl5,Sult2a5,Sult2a2	#
7_Member	GO Biological Processes	GO:0006084	acetyl-CoA metabolic process	-8.99718	-6.58771	9/31	14104,17855,60525,67528,68603,100705,104112,192156,208715	Fasn,Mvk,Acss2,Nudt7,Pmvk,Acacb,Acly,Mvd,Hmgcs1	#
8_Summary	GO Molecular Functions	GO:0016829	lyase activity	-13.7993	-11.0686	24/197	11676,12352,12411,13074,13076,13077,13202,14104,14194,14718,15109,17025,17436,18534,52665,67054,70266,71760,80733,107869,109900,192156,229905,266645	Aldoc,Car5a,Cbs,Cyp17a1,Cyp1a1,Cyp1a2,Ddt,Fasn,Fh1,Got1,Hal,Alad,Me1,Pck1,Echdc1,Paics,Kyat1,Etnppl,Car15,Cth,Asl,Mvd,Kyat3,Acmsd	#
8_Member	GO Molecular Functions	GO:0016829	lyase activity	-13.7993	-11.0686	24/197	11676,12352,12411,13074,13076,13077,13202,14104,14194,14718,15109,17025,17436,18534,52665,67054,70266,71760,80733,107869,109900,192156,229905,266645	Aldoc,Car5a,Cbs,Cyp17a1,Cyp1a1,Cyp1a2,Ddt,Fasn,Fh1,Got1,Hal,Alad,Me1,Pck1,Echdc1,Paics,Kyat1,Etnppl,Car15,Cth,Asl,Mvd,Kyat3,Acmsd	#
8_Member	GO Molecular Functions	GO:0016835	carbon-oxygen lyase activity	-6.13638	-3.93164	10/81	12352,12411,13076,13077,14104,14194,17025,52665,71760,80733	Car5a,Cbs,Cyp1a1,Cyp1a2,Fasn,Fh1,Alad,Echdc1,Etnppl,Car15	#
8_Member	GO Molecular Functions	GO:0016836	hydro-lyase activity	-6.06549	-3.87886	9/64	12352,12411,13076,13077,14104,14194,17025,52665,80733	Car5a,Cbs,Cyp1a1,Cyp1a2,Fasn,Fh1,Alad,Echdc1,Car15	#
9_Summary	GO Molecular Functions	GO:0019842	vitamin binding	-12.1151	-9.43327	19/136	11611,11657,12411,14104,14711,14718,18242,26912,70266,71760,74129,77697,107869,192166,211347,229905,234724,244209,280662,11522,13190,109731	Agxt,Alb,Cbs,Fasn,Gnmt,Got1,Oat,Gcat,Kyat1,Etnppl,Dmgdh,Mmab,Cth,Sardh,Pank3,Kyat3,Tat,Cyp2r1,Afm,Adh1,Dct,Maob	#
9_Member	GO Molecular Functions	GO:0019842	vitamin binding	-12.1151	-9.43327	19/136	11611,11657,12411,14104,14711,14718,18242,26912,70266,71760,74129,77697,107869,192166,211347,229905,234724,244209,280662	Agxt,Alb,Cbs,Fasn,Gnmt,Got1,Oat,Gcat,Kyat1,Etnppl,Dmgdh,Mmab,Cth,Sardh,Pank3,Kyat3,Tat,Cyp2r1,Afm	#
9_Member	GO Molecular Functions	GO:0030170	pyridoxal phosphate binding	-9.24805	-6.81317	11/52	11611,11657,12411,14718,18242,26912,70266,71760,107869,229905,234724	Agxt,Alb,Cbs,Got1,Oat,Gcat,Kyat1,Etnppl,Cth,Kyat3,Tat	#
9_Member	GO Molecular Functions	GO:0070279	vitamin B6 binding	-9.15329	-6.73383	11/53	11611,11657,12411,14718,18242,26912,70266,71760,107869,229905,234724	Agxt,Alb,Cbs,Got1,Oat,Gcat,Kyat1,Etnppl,Cth,Kyat3,Tat	#
9_Member	GO Molecular Functions	GO:0008483	transaminase activity	-7.12776	-4.84569	7/24	11611,14718,18242,70266,71760,229905,234724	Agxt,Got1,Oat,Kyat1,Etnppl,Kyat3,Tat	#
9_Member	GO Molecular Functions	GO:0016769	transferase activity, transferring nitrogenous groups	-6.99114	-4.71997	7/25	11611,14718,18242,70266,71760,229905,234724	Agxt,Got1,Oat,Kyat1,Etnppl,Kyat3,Tat	#
9_Member	KEGG Pathway	mmu00350	Tyrosine metabolism - Mus musculus (house mouse)	-3.35169	-1.44022	5/40	11522,13190,14718,109731,234724	Adh1,Dct,Got1,Maob,Tat	#
9_Member	GO Biological Processes	GO:0006103	2-oxoglutarate metabolic process	-2.61756	-0.836229	3/17	14718,229905,234724	Got1,Kyat3,Tat	#
9_Member	KEGG Pathway	mmu00360	Phenylalanine metabolism - Mus musculus (house mouse)	-2.34698	-0.602617	3/21	14718,109731,234724	Got1,Maob,Tat	#
10_Summary	GO Biological Processes	GO:0006575	cellular modified amino acid metabolic process	-12.0507	-9.378	22/194	11898,12116,14651,14711,14859,14871,18618,20859,66071,66116,68396,70266,74129,76971,103140,107747,107869,109900,192166,269378,434264,100043194,11720,14137,77697,110196	Ass1,Bhmt,Hagh,Gnmt,Gsta3,Gstt1,Pemt,Sult2a1,Ethe1,Nat8f1,Nat8,Kyat1,Dmgdh,Sult2a8,Gstt3,Aldh1l1,Cth,Asl,Sardh,Ahcy,Sult2a5,Sult2a2,Mat1a,Fdft1,Mmab,Fdps	#
10_Member	GO Biological Processes	GO:0006575	cellular modified amino acid metabolic process	-12.0507	-9.378	22/194	11898,12116,14651,14711,14859,14871,18618,20859,66071,66116,68396,70266,74129,76971,103140,107747,107869,109900,192166,269378,434264,100043194	Ass1,Bhmt,Hagh,Gnmt,Gsta3,Gstt1,Pemt,Sult2a1,Ethe1,Nat8f1,Nat8,Kyat1,Dmgdh,Sult2a8,Gstt3,Aldh1l1,Cth,Asl,Sardh,Ahcy,Sult2a5,Sult2a2	#
10_Member	GO Biological Processes	GO:0006749	glutathione metabolic process	-4.38151	-2.35999	8/79	14651,14859,14871,66071,66116,68396,103140,107869	Hagh,Gsta3,Gstt1,Ethe1,Nat8f1,Nat8,Gstt3,Cth	#
10_Member	GO Molecular Functions	GO:0016765	transferase activity, transferring alkyl or aryl (other than methyl) groups	-4.1589	-2.16097	7/63	11720,14137,14859,14871,77697,103140,110196	Mat1a,Fdft1,Gsta3,Gstt1,Mmab,Gstt3,Fdps	#
10_Member	KEGG Pathway	mmu00480	Glutathione metabolism - Mus musculus (house mouse)	-2.2064	-0.482774	5/72	14859,14871,66116,68396,103140	Gsta3,Gstt1,Nat8f1,Nat8,Gstt3	#
11_Summary	GO Biological Processes	GO:0008299	isoprenoid biosynthetic process	-11.9698	-9.31478	11/31	13076,14137,15357,16987,17855,19683,68603,110196,192156,208715,319554,11522,13077,17252,111175,216454,110460,14732,18618,23972,60525,67054,67880,68671,100705,104112,211347,231327,433256,18979,66082,100102	Cyp1a1,Fdft1,Hmgcr,Lss,Mvk,Rdh16,Pmvk,Fdps,Mvd,Hmgcs1,Idi1,Adh1,Cyp1a2,Rdh11,Pecr,Rdh16f2,Acat2,Gpam,Pemt,Papss2,Acss2,Paics,Dcxr,Pcyt2,Acacb,Acly,Pank3,Ppat,Acsl5,Pon1,Abhd6,Pcsk9	#
11_Member	GO Biological Processes	GO:0008299	isoprenoid biosynthetic process	-11.9698	-9.31478	11/31	13076,14137,15357,16987,17855,19683,68603,110196,192156,208715,319554	Cyp1a1,Fdft1,Hmgcr,Lss,Mvk,Rdh16,Pmvk,Fdps,Mvd,Hmgcs1,Idi1	#
11_Member	GO Biological Processes	GO:0006720	isoprenoid metabolic process	-11.5712	-8.94155	16/95	11522,13076,13077,14137,15357,16987,17252,17855,19683,68603,110196,111175,192156,208715,216454,319554	Adh1,Cyp1a1,Cyp1a2,Fdft1,Hmgcr,Lss,Rdh11,Mvk,Rdh16,Pmvk,Fdps,Pecr,Mvd,Hmgcs1,Rdh16f2,Idi1	#
11_Member	KEGG Pathway	mmu00900	Terpenoid backbone biosynthesis - Mus musculus (house mouse)	-8.76564	-6.37073	8/23	15357,17855,68603,110196,110460,192156,208715,319554	Hmgcr,Mvk,Pmvk,Fdps,Acat2,Mvd,Hmgcs1,Idi1	#
11_Member	GO Biological Processes	GO:0009240	isopentenyl diphosphate biosynthetic process	-6.47834	-4.25149	4/5	17855,68603,192156,319554	Mvk,Pmvk,Mvd,Idi1	#
11_Member	GO Biological Processes	GO:0046490	isopentenyl diphosphate metabolic process	-6.47834	-4.25149	4/5	17855,68603,192156,319554	Mvk,Pmvk,Mvd,Idi1	#
11_Member	GO Biological Processes	GO:0019287	isopentenyl diphosphate biosynthetic process, mevalonate pathway	-5.37686	-3.25844	3/3	17855,68603,192156	Mvk,Pmvk,Mvd	#
11_Member	GO Biological Processes	GO:0090407	organophosphate biosynthetic process	-3.13374	-1.254	18/472	14732,17855,18618,23972,60525,67054,67880,68603,68671,100705,104112,110196,192156,208715,211347,231327,319554,433256	Gpam,Mvk,Pemt,Papss2,Acss2,Paics,Dcxr,Pmvk,Pcyt2,Acacb,Acly,Fdps,Mvd,Hmgcs1,Pank3,Ppat,Idi1,Acsl5	#
11_Member	GO Biological Processes	GO:0006644	phospholipid metabolic process	-2.88642	-1.04834	14/338	14137,14732,17855,18618,18979,66082,68603,68671,100102,110196,192156,208715,319554,433256	Fdft1,Gpam,Mvk,Pemt,Pon1,Abhd6,Pmvk,Pcyt2,Pcsk9,Fdps,Mvd,Hmgcs1,Idi1,Acsl5	#
11_Member	GO Biological Processes	GO:0008654	phospholipid biosynthetic process	-2.71351	-0.909781	10/205	14732,17855,18618,68603,68671,110196,192156,208715,319554,433256	Gpam,Mvk,Pemt,Pmvk,Pcyt2,Fdps,Mvd,Hmgcs1,Idi1,Acsl5	#
12_Summary	GO Biological Processes	GO:0046394	carboxylic acid biosynthetic process	-11.0766	-8.47083	23/239	11611,11898,12116,12411,13076,14104,14718,15112,16891,19299,19683,19733,56473,60525,76267,100705,104112,107869,109900,111175,170439,208665,216456	Agxt,Ass1,Bhmt,Cbs,Cyp1a1,Fasn,Got1,Hao1,Lipg,Abcd3,Rdh16,Rgn,Fads2,Acss2,Fads1,Acacb,Acly,Cth,Asl,Pecr,Elovl6,Akr1d1,Gls2	#
12_Member	GO Biological Processes	GO:0046394	carboxylic acid biosynthetic process	-11.0766	-8.47083	23/239	11611,11898,12116,12411,13076,14104,14718,15112,16891,19299,19683,19733,56473,60525,76267,100705,104112,107869,109900,111175,170439,208665,216456	Agxt,Ass1,Bhmt,Cbs,Cyp1a1,Fasn,Got1,Hao1,Lipg,Abcd3,Rdh16,Rgn,Fads2,Acss2,Fads1,Acacb,Acly,Cth,Asl,Pecr,Elovl6,Akr1d1,Gls2	#
12_Member	GO Biological Processes	GO:0016053	organic acid biosynthetic process	-11.0392	-8.44112	23/240	11611,11898,12116,12411,13076,14104,14718,15112,16891,19299,19683,19733,56473,60525,76267,100705,104112,107869,109900,111175,170439,208665,216456	Agxt,Ass1,Bhmt,Cbs,Cyp1a1,Fasn,Got1,Hao1,Lipg,Abcd3,Rdh16,Rgn,Fads2,Acss2,Fads1,Acacb,Acly,Cth,Asl,Pecr,Elovl6,Akr1d1,Gls2	#
12_Member	GO Biological Processes	GO:0072330	monocarboxylic acid biosynthetic process	-6.72709	-4.47694	14/152	11611,13076,14104,16891,19299,19683,56473,60525,76267,100705,104112,111175,170439,208665	Agxt,Cyp1a1,Fasn,Lipg,Abcd3,Rdh16,Fads2,Acss2,Fads1,Acacb,Acly,Pecr,Elovl6,Akr1d1	#
12_Member	GO Biological Processes	GO:0006633	fatty acid biosynthetic process	-4.81545	-2.75316	10/113	14104,16891,19299,56473,60525,76267,100705,104112,111175,170439	Fasn,Lipg,Abcd3,Fads2,Acss2,Fads1,Acacb,Acly,Pecr,Elovl6	#
13_Summary	GO Molecular Functions	GO:0016614	oxidoreductase activity, acting on CH-OH group of donors	-10.7889	-8.21308	19/161	11522,12408,14104,15112,15357,15446,15490,15493,17252,17436,18194,19683,56185,56727,67880,105387,208665,216454,432720,13360,73166,74754,111175	Adh1,Cbr1,Fasn,Hao1,Hmgcr,Hpgd,Hsd17b7,Hsd3b2,Rdh11,Me1,Nsdhl,Rdh16,Hao2,Miox,Dcxr,Akr1c14,Akr1d1,Rdh16f2,Akr1c19,Dhcr7,Tm7sf2,Dhcr24,Pecr	#
13_Member	GO Molecular Functions	GO:0016614	oxidoreductase activity, acting on CH-OH group of donors	-10.7889	-8.21308	19/161	11522,12408,14104,15112,15357,15446,15490,15493,17252,17436,18194,19683,56185,56727,67880,105387,208665,216454,432720	Adh1,Cbr1,Fasn,Hao1,Hmgcr,Hpgd,Hsd17b7,Hsd3b2,Rdh11,Me1,Nsdhl,Rdh16,Hao2,Miox,Dcxr,Akr1c14,Akr1d1,Rdh16f2,Akr1c19	#
13_Member	GO Molecular Functions	GO:0016616	oxidoreductase activity, acting on the CH-OH group of donors, NAD or NADP as acceptor	-9.2992	-6.85906	17/153	11522,12408,14104,15357,15446,15490,15493,17252,17436,18194,19683,56727,67880,105387,208665,216454,432720	Adh1,Cbr1,Fasn,Hmgcr,Hpgd,Hsd17b7,Hsd3b2,Rdh11,Me1,Nsdhl,Rdh16,Miox,Dcxr,Akr1c14,Akr1d1,Rdh16f2,Akr1c19	#
13_Member	GO Molecular Functions	GO:0016628	oxidoreductase activity, acting on the CH-CH group of donors, NAD or NADP as acceptor	-7.48931	-5.18457	8/32	13360,14104,73166,74754,105387,111175,208665,432720	Dhcr7,Fasn,Tm7sf2,Dhcr24,Akr1c14,Pecr,Akr1d1,Akr1c19	#
13_Member	GO Molecular Functions	GO:0016229	steroid dehydrogenase activity	-5.89143	-3.725	8/50	15490,15493,18194,19683,105387,208665,216454,432720	Hsd17b7,Hsd3b2,Nsdhl,Rdh16,Akr1c14,Akr1d1,Rdh16f2,Akr1c19	#
13_Member	GO Molecular Functions	GO:0033764	steroid dehydrogenase activity, acting on the CH-OH group of donors, NAD or NADP as acceptor	-5.20422	-3.10311	7/44	15490,15493,18194,19683,105387,216454,432720	Hsd17b7,Hsd3b2,Nsdhl,Rdh16,Akr1c14,Rdh16f2,Akr1c19	#
13_Member	GO Molecular Functions	GO:0016627	oxidoreductase activity, acting on the CH-CH group of donors	-4.95969	-2.8822	8/66	13360,14104,73166,74754,105387,111175,208665,432720	Dhcr7,Fasn,Tm7sf2,Dhcr24,Akr1c14,Pecr,Akr1d1,Akr1c19	#
13_Member	GO Molecular Functions	GO:0004745	NAD-retinol dehydrogenase activity	-4.03205	-2.04235	5/29	11522,19683,105387,216454,432720	Adh1,Rdh16,Akr1c14,Rdh16f2,Akr1c19	#
13_Member	GO Molecular Functions	GO:0047023	androsterone dehydrogenase activity	-3.76402	-1.80626	4/18	19683,105387,216454,432720	Rdh16,Akr1c14,Rdh16f2,Akr1c19	#
13_Member	GO Molecular Functions	GO:0004033	aldo-keto reductase (NADP) activity	-3.51332	-1.58097	5/37	17252,56727,105387,208665,432720	Rdh11,Miox,Akr1c14,Akr1d1,Akr1c19	#
13_Member	GO Molecular Functions	GO:0047020	15-hydroxyprostaglandin-D dehydrogenase (NADP+) activity	-3.33439	-1.43222	3/10	12408,105387,432720	Cbr1,Akr1c14,Akr1c19	#
13_Member	GO Molecular Functions	GO:0047086	ketosteroid monooxygenase activity	-3.33439	-1.43222	3/10	105387,208665,432720	Akr1c14,Akr1d1,Akr1c19	#
13_Member	GO Molecular Functions	GO:0047787	delta4-3-oxosteroid 5beta-reductase activity	-3.33439	-1.43222	3/10	105387,208665,432720	Akr1c14,Akr1d1,Akr1c19	#
13_Member	GO Molecular Functions	GO:0035671	enone reductase activity	-2.97287	-1.12406	3/13	105387,208665,432720	Akr1c14,Akr1d1,Akr1c19	#
13_Member	GO Molecular Functions	GO:0008106	alcohol dehydrogenase (NADP+) activity	-2.72076	-0.914579	4/33	17252,105387,208665,432720	Rdh11,Akr1c14,Akr1d1,Akr1c19	#
13_Member	GO Molecular Functions	GO:0016655	oxidoreductase activity, acting on NAD(P)H, quinone or similar compound as acceptor	-2.41027	-0.655758	4/40	12408,67880,105387,432720	Cbr1,Dcxr,Akr1c14,Akr1c19	#
13_Member	GO Molecular Functions	GO:0004032	alditol:NADP+ 1-oxidoreductase activity	-2.34698	-0.602617	3/21	105387,208665,432720	Akr1c14,Akr1d1,Akr1c19	#
13_Member	GO Molecular Functions	GO:0016651	oxidoreductase activity, acting on NAD(P)H	-2.13221	-0.416749	5/75	12408,56727,67880,105387,432720	Cbr1,Miox,Dcxr,Akr1c14,Akr1c19	#
14_Summary	GO Biological Processes	GO:0019216	regulation of lipid metabolic process	-10.3434	-7.80897	28/388	13074,13360,14261,14732,15446,16000,16835,18534,19683,19733,19885,20788,21835,54140,66082,67758,68041,100705,104158,107770,110196,170459,216454,228026,231070,234564,433256,624219,11548,14194,14711,17436,18113,266645,394436	Cyp17a1,Dhcr7,Fmo1,Gpam,Hpgd,Igf1,Ldlr,Pck1,Rdh16,Rgn,Rorc,Srebf2,Thrsp,Avpr1a,Abhd6,Aadac,Mid1ip1,Acacb,Ces1d,Tm6sf2,Fdps,Stard4,Rdh16f2,Pdk1,Insig1,Ces1f,Acsl5,Angptl8,Adra1b,Fh1,Gnmt,Me1,Nnmt,Acmsd,Ugt1a1	#
14_Member	GO Biological Processes	GO:0019216	regulation of lipid metabolic process	-10.3434	-7.80897	28/388	13074,13360,14261,14732,15446,16000,16835,18534,19683,19733,19885,20788,21835,54140,66082,67758,68041,100705,104158,107770,110196,170459,216454,228026,231070,234564,433256,624219	Cyp17a1,Dhcr7,Fmo1,Gpam,Hpgd,Igf1,Ldlr,Pck1,Rdh16,Rgn,Rorc,Srebf2,Thrsp,Avpr1a,Abhd6,Aadac,Mid1ip1,Acacb,Ces1d,Tm6sf2,Fdps,Stard4,Rdh16f2,Pdk1,Insig1,Ces1f,Acsl5,Angptl8	#
14_Member	GO Biological Processes	GO:0046890	regulation of lipid biosynthetic process	-9.80931	-7.33617	20/205	13074,13360,14732,16000,16835,18534,19683,19733,20788,21835,54140,66082,68041,104158,110196,170459,216454,231070,234564,433256	Cyp17a1,Dhcr7,Gpam,Igf1,Ldlr,Pck1,Rdh16,Rgn,Srebf2,Thrsp,Avpr1a,Abhd6,Mid1ip1,Ces1d,Fdps,Stard4,Rdh16f2,Insig1,Ces1f,Acsl5	#
14_Member	GO Biological Processes	GO:0062012	regulation of small molecule metabolic process	-9.43983	-6.99436	26/368	11548,13360,14194,14261,14711,16000,16835,17436,18113,19683,19733,19885,20788,54140,68041,100705,104158,110196,170459,216454,228026,231070,234564,266645,394436,433256	Adra1b,Dhcr7,Fh1,Fmo1,Gnmt,Igf1,Ldlr,Me1,Nnmt,Rdh16,Rgn,Rorc,Srebf2,Avpr1a,Mid1ip1,Acacb,Ces1d,Fdps,Stard4,Rdh16f2,Pdk1,Insig1,Ces1f,Acmsd,Ugt1a1,Acsl5	#
14_Member	GO Biological Processes	GO:0046889	positive regulation of lipid biosynthetic process	-8.5351	-6.1621	14/110	13074,14732,16000,16835,19683,19733,20788,54140,66082,68041,110196,170459,216454,433256	Cyp17a1,Gpam,Igf1,Ldlr,Rdh16,Rgn,Srebf2,Avpr1a,Abhd6,Mid1ip1,Fdps,Stard4,Rdh16f2,Acsl5	#
14_Member	GO Biological Processes	GO:0045834	positive regulation of lipid metabolic process	-7.92343	-5.59067	17/188	13074,14732,16000,16835,19683,19733,20788,54140,66082,67758,68041,104158,110196,170459,216454,234564,433256	Cyp17a1,Gpam,Igf1,Ldlr,Rdh16,Rgn,Srebf2,Avpr1a,Abhd6,Aadac,Mid1ip1,Ces1d,Fdps,Stard4,Rdh16f2,Ces1f,Acsl5	#
14_Member	GO Biological Processes	GO:0010565	regulation of cellular ketone metabolic process	-7.41587	-5.11882	15/156	14194,14261,19683,19733,54140,68041,100705,104158,170459,216454,228026,231070,234564,394436,433256	Fh1,Fmo1,Rdh16,Rgn,Avpr1a,Mid1ip1,Acacb,Ces1d,Stard4,Rdh16f2,Pdk1,Insig1,Ces1f,Ugt1a1,Acsl5	#
14_Member	GO Biological Processes	GO:0062013	positive regulation of small molecule metabolic process	-6.0696	-3.88	14/172	11548,16000,18113,19683,19733,20788,54140,68041,104158,110196,170459,216454,234564,433256	Adra1b,Igf1,Nnmt,Rdh16,Rgn,Srebf2,Avpr1a,Mid1ip1,Ces1d,Fdps,Stard4,Rdh16f2,Ces1f,Acsl5	#
14_Member	GO Biological Processes	GO:0019218	regulation of steroid metabolic process	-5.49689	-3.36825	11/117	13074,13360,16000,16835,19885,20788,104158,110196,170459,231070,234564	Cyp17a1,Dhcr7,Igf1,Ldlr,Rorc,Srebf2,Ces1d,Fdps,Stard4,Insig1,Ces1f	#
14_Member	GO Biological Processes	GO:0045940	positive regulation of steroid metabolic process	-5.13681	-3.04053	7/45	13074,16000,20788,104158,110196,170459,234564	Cyp17a1,Igf1,Srebf2,Ces1d,Fdps,Stard4,Ces1f	#
14_Member	GO Biological Processes	GO:0050810	regulation of steroid biosynthetic process	-5.10564	-3.01176	9/83	13074,13360,16000,20788,104158,110196,170459,231070,234564	Cyp17a1,Dhcr7,Igf1,Srebf2,Ces1d,Fdps,Stard4,Insig1,Ces1f	#
14_Member	GO Biological Processes	GO:0010893	positive regulation of steroid biosynthetic process	-4.03205	-2.04235	5/29	13074,16000,20788,110196,170459	Cyp17a1,Igf1,Srebf2,Fdps,Stard4	#
14_Member	GO Biological Processes	GO:0045540	regulation of cholesterol biosynthetic process	-2.40874	-0.655758	3/20	13360,20788,110196	Dhcr7,Srebf2,Fdps	#
14_Member	GO Biological Processes	GO:0106118	regulation of sterol biosynthetic process	-2.40874	-0.655758	3/20	13360,20788,110196	Dhcr7,Srebf2,Fdps	#
15_Summary	GO Biological Processes	GO:0043648	dicarboxylic acid metabolic process	-10.2062	-7.69107	14/83	11898,14194,14718,17436,18242,18534,104112,107747,109900,171282,216456,229905,234724,266645,11846,75986,231327,109652,11611,12116,12411,15112,107869,11484,11676,11720,12922,109731	Ass1,Fh1,Got1,Me1,Oat,Pck1,Acly,Aldh1l1,Asl,Acot4,Gls2,Kyat3,Tat,Acmsd,Arg1,Agmat,Ppat,Acy1,Agxt,Bhmt,Cbs,Hao1,Cth,Aspa,Aldoc,Mat1a,Crhr2,Maob	#
15_Member	GO Biological Processes	GO:0043648	dicarboxylic acid metabolic process	-10.2062	-7.69107	14/83	11898,14194,14718,17436,18242,18534,104112,107747,109900,171282,216456,229905,234724,266645	Ass1,Fh1,Got1,Me1,Oat,Pck1,Acly,Aldh1l1,Asl,Acot4,Gls2,Kyat3,Tat,Acmsd	#
15_Member	GO Biological Processes	GO:0009064	glutamine family amino acid metabolic process	-6.5767	-4.33333	9/56	11846,11898,14718,18242,75986,109900,216456,231327,234724	Arg1,Ass1,Got1,Oat,Agmat,Asl,Gls2,Ppat,Tat	#
15_Member	KEGG Pathway	mmu00220	Arginine biosynthesis - Mus musculus (house mouse)	-6.26018	-4.04924	6/20	11846,11898,14718,109652,109900,216456	Arg1,Ass1,Got1,Acy1,Asl,Gls2	#
15_Member	GO Biological Processes	GO:0008652	cellular amino acid biosynthetic process	-6.24788	-4.04005	9/61	11611,11898,12116,12411,14718,15112,107869,109900,216456	Agxt,Ass1,Bhmt,Cbs,Got1,Hao1,Cth,Asl,Gls2	#
15_Member	GO Biological Processes	GO:1901607	alpha-amino acid biosynthetic process	-5.62849	-3.48405	8/54	11611,11898,12116,12411,14718,107869,109900,216456	Agxt,Ass1,Bhmt,Cbs,Got1,Cth,Asl,Gls2	#
15_Member	KEGG Pathway	mmu00250	Alanine, aspartate and glutamate metabolism - Mus musculus (house mouse)	-5.57054	-3.42877	7/39	11484,11611,11898,14718,109900,216456,231327	Aspa,Agxt,Ass1,Got1,Asl,Gls2,Ppat	#
15_Member	GO Biological Processes	GO:0006525	arginine metabolic process	-5.5483	-3.41445	5/15	11846,11898,18242,75986,109900	Arg1,Ass1,Oat,Agmat,Asl	#
15_Member	KEGG Pathway	mmu01230	Biosynthesis of amino acids - Mus musculus (house mouse)	-5.28436	-3.17838	9/79	11676,11720,11846,11898,12411,14718,107869,109652,109900	Aldoc,Mat1a,Arg1,Ass1,Cbs,Got1,Cth,Acy1,Asl	#
15_Member	GO Biological Processes	GO:0000050	urea cycle	-4.883	-2.81685	4/10	11846,11898,14194,109900	Arg1,Ass1,Fh1,Asl	#
15_Member	GO Biological Processes	GO:0019627	urea metabolic process	-4.883	-2.81685	4/10	11846,11898,14194,109900	Arg1,Ass1,Fh1,Asl	#
15_Member	GO Biological Processes	GO:0071941	nitrogen cycle metabolic process	-4.883	-2.81685	4/10	11846,11898,14194,109900	Arg1,Ass1,Fh1,Asl	#
15_Member	GO Biological Processes	GO:0009065	glutamine family amino acid catabolic process	-4.54513	-2.50714	5/23	11846,14718,18242,216456,231327	Arg1,Got1,Oat,Gls2,Ppat	#
15_Member	GO Biological Processes	GO:0006536	glutamate metabolic process	-4.44944	-2.41771	5/24	14718,18242,109900,216456,234724	Got1,Oat,Asl,Gls2,Tat	#
15_Member	GO Cellular Components	GO:0070852	cell body fiber	-3.33439	-1.43222	3/10	11898,12922,109900	Ass1,Crhr2,Asl	#
15_Member	GO Biological Processes	GO:0009084	glutamine family amino acid biosynthetic process	-3.08159	-1.21051	3/12	11898,109900,216456	Ass1,Asl,Gls2	#
15_Member	KEGG Pathway	mmu00330	Arginine and proline metabolism - Mus musculus (house mouse)	-2.74996	-0.941315	5/54	11846,14718,18242,75986,109731	Arg1,Got1,Oat,Agmat,Maob	#
15_Member	GO Biological Processes	GO:0072350	tricarboxylic acid metabolic process	-2.69668	-0.90143	3/16	11898,104112,109900	Ass1,Acly,Asl	#
15_Member	GO Biological Processes	GO:0006541	glutamine metabolic process	-2.47413	-0.706764	3/19	109900,216456,231327	Asl,Gls2,Ppat	#
16_Summary	KEGG Pathway	mmu00260	Glycine, serine and threonine metabolism - Mus musculus (house mouse)	-9.22697	-6.79729	10/40	11611,12116,12411,14711,26912,68133,74129,107869,109731,192166	Agxt,Bhmt,Cbs,Gnmt,Gcat,Gcsh,Dmgdh,Cth,Maob,Sardh	#
16_Member	KEGG Pathway	mmu00260	Glycine, serine and threonine metabolism - Mus musculus (house mouse)	-9.22697	-6.79729	10/40	11611,12116,12411,14711,26912,68133,74129,107869,109731,192166	Agxt,Bhmt,Cbs,Gnmt,Gcat,Gcsh,Dmgdh,Cth,Maob,Sardh	#
16_Member	GO Biological Processes	GO:0006544	glycine metabolic process	-2.69668	-0.90143	3/16	11611,14711,68133	Agxt,Gnmt,Gcsh	#
17_Summary	GO Biological Processes	GO:0034308	primary alcohol metabolic process	-9.17014	-6.74561	13/82	11522,13076,13077,15112,17252,19683,20859,76971,105387,111175,216454,434264,100043194,14137,16987,110196,208715,13074,16000	Adh1,Cyp1a1,Cyp1a2,Hao1,Rdh11,Rdh16,Sult2a1,Sult2a8,Akr1c14,Pecr,Rdh16f2,Sult2a5,Sult2a2,Fdft1,Lss,Fdps,Hmgcs1,Cyp17a1,Igf1	#
17_Member	GO Biological Processes	GO:0034308	primary alcohol metabolic process	-9.17014	-6.74561	13/82	11522,13076,13077,15112,17252,19683,20859,76971,105387,111175,216454,434264,100043194	Adh1,Cyp1a1,Cyp1a2,Hao1,Rdh11,Rdh16,Sult2a1,Sult2a8,Akr1c14,Pecr,Rdh16f2,Sult2a5,Sult2a2	#
17_Member	GO Biological Processes	GO:0006721	terpenoid metabolic process	-7.483	-5.18213	11/75	11522,13076,13077,14137,16987,17252,19683,110196,111175,208715,216454	Adh1,Cyp1a1,Cyp1a2,Fdft1,Lss,Rdh11,Rdh16,Fdps,Pecr,Hmgcs1,Rdh16f2	#
17_Member	GO Biological Processes	GO:0042572	retinol metabolic process	-4.32004	-2.31244	6/41	11522,13076,13077,17252,19683,216454	Adh1,Cyp1a1,Cyp1a2,Rdh11,Rdh16,Rdh16f2	#
17_Member	GO Biological Processes	GO:0016101	diterpenoid metabolic process	-3.94528	-1.96608	7/68	11522,13076,13077,17252,19683,111175,216454	Adh1,Cyp1a1,Cyp1a2,Rdh11,Rdh16,Pecr,Rdh16f2	#
17_Member	GO Biological Processes	GO:0032352	positive regulation of hormone metabolic process	-3.25663	-1.36056	4/24	13074,16000,19683,216454	Cyp17a1,Igf1,Rdh16,Rdh16f2	#
17_Member	GO Biological Processes	GO:0001523	retinoid metabolic process	-3.16162	-1.28042	6/66	11522,13076,13077,17252,19683,216454	Adh1,Cyp1a1,Cyp1a2,Rdh11,Rdh16,Rdh16f2	#
17_Member	GO Biological Processes	GO:0042573	retinoic acid metabolic process	-3.05532	-1.1885	4/27	11522,13076,19683,216454	Adh1,Cyp1a1,Rdh16,Rdh16f2	#
17_Member	GO Biological Processes	GO:0032350	regulation of hormone metabolic process	-2.03356	-0.341419	4/51	13074,16000,19683,216454	Cyp17a1,Igf1,Rdh16,Rdh16f2	#
18_Summary	KEGG Pathway	mmu00270	Cysteine and methionine metabolism - Mus musculus (house mouse)	-9.06062	-6.64619	11/54	11720,12116,12411,14718,22117,70266,107869,229905,234724,246221,269378,11611,14711,66071,68133,67528	Mat1a,Bhmt,Cbs,Got1,Tst,Kyat1,Cth,Kyat3,Tat,Mpst,Ahcy,Agxt,Gnmt,Ethe1,Gcsh,Nudt7	#
18_Member	KEGG Pathway	mmu00270	Cysteine and methionine metabolism - Mus musculus (house mouse)	-9.06062	-6.64619	11/54	11720,12116,12411,14718,22117,70266,107869,229905,234724,246221,269378	Mat1a,Bhmt,Cbs,Got1,Tst,Kyat1,Cth,Kyat3,Tat,Mpst,Ahcy	#
18_Member	GO Biological Processes	GO:0000096	sulfur amino acid metabolic process	-7.86021	-5.53395	8/29	11611,11720,12116,12411,14711,22117,107869,246221	Agxt,Mat1a,Bhmt,Cbs,Gnmt,Tst,Cth,Mpst	#
18_Member	GO Biological Processes	GO:0009092	homoserine metabolic process	-6.47834	-4.25149	4/5	12411,22117,107869,246221	Cbs,Tst,Cth,Mpst	#
18_Member	GO Biological Processes	GO:0019346	transsulfuration	-6.47834	-4.25149	4/5	12411,22117,107869,246221	Cbs,Tst,Cth,Mpst	#
18_Member	GO Biological Processes	GO:0070813	hydrogen sulfide metabolic process	-6.47834	-4.25149	4/5	12411,66071,107869,246221	Cbs,Ethe1,Cth,Mpst	#
18_Member	GO Biological Processes	GO:0006534	cysteine metabolic process	-6.33804	-4.11888	5/11	11611,12411,22117,107869,246221	Agxt,Cbs,Tst,Cth,Mpst	#
18_Member	GO Biological Processes	GO:0009069	serine family amino acid metabolic process	-5.73282	-3.58026	7/37	11611,12411,14711,22117,68133,107869,246221	Agxt,Cbs,Gnmt,Tst,Gcsh,Cth,Mpst	#
18_Member	GO Biological Processes	GO:0070814	hydrogen sulfide biosynthetic process	-5.37686	-3.25844	3/3	12411,107869,246221	Cbs,Cth,Mpst	#
18_Member	GO Biological Processes	GO:0050667	homocysteine metabolic process	-4.36763	-2.35014	4/13	12411,22117,107869,246221	Cbs,Tst,Cth,Mpst	#
18_Member	GO Biological Processes	GO:0044273	sulfur compound catabolic process	-3.95862	-1.97758	5/30	11611,11720,12411,67528,269378	Agxt,Mat1a,Cbs,Nudt7,Ahcy	#
18_Member	GO Biological Processes	GO:0000098	sulfur amino acid catabolic process	-3.85379	-1.88901	3/7	11611,11720,12411	Agxt,Mat1a,Cbs	#
18_Member	GO Biological Processes	GO:0009071	serine family amino acid catabolic process	-2.87335	-1.04314	3/14	11611,12411,68133	Agxt,Cbs,Gcsh	#
18_Member	GO Biological Processes	GO:0000097	sulfur amino acid biosynthetic process	-2.78165	-0.969271	3/15	12116,12411,107869	Bhmt,Cbs,Cth	#
18_Member	GO Biological Processes	GO:0009070	serine family amino acid biosynthetic process	-2.69668	-0.90143	3/16	11611,12411,107869	Agxt,Cbs,Cth	#
19_Summary	GO Biological Processes	GO:0072329	monocarboxylic acid catabolic process	-8.64129	-6.25112	14/108	11611,15112,18534,19299,52665,67528,67880,69123,76971,104158,109254,110460,208665,234564,15357,17855,56185,93734,110196,111175,171281,171282,192156,212503,319554,68603,433256,12408,13077,16891,66082,13076,170459	Agxt,Hao1,Pck1,Abcd3,Echdc1,Nudt7,Dcxr,Eci3,Sult2a8,Ces1d,Adtrp,Acat2,Akr1d1,Ces1f,Hmgcr,Mvk,Hao2,Mpv17l,Fdps,Pecr,Acot3,Acot4,Mvd,Paox,Idi1,Pmvk,Acsl5,Cbr1,Cyp1a2,Lipg,Abhd6,Cyp1a1,Stard4	#
19_Member	GO Biological Processes	GO:0072329	monocarboxylic acid catabolic process	-8.64129	-6.25112	14/108	11611,15112,18534,19299,52665,67528,67880,69123,76971,104158,109254,110460,208665,234564	Agxt,Hao1,Pck1,Abcd3,Echdc1,Nudt7,Dcxr,Eci3,Sult2a8,Ces1d,Adtrp,Acat2,Akr1d1,Ces1f	#
19_Member	GO Cellular Components	GO:0005777	peroxisome	-8.56774	-6.18691	16/149	11611,15112,15357,17855,19299,56185,67528,69123,93734,110196,111175,171281,171282,192156,212503,319554	Agxt,Hao1,Hmgcr,Mvk,Abcd3,Hao2,Nudt7,Eci3,Mpv17l,Fdps,Pecr,Acot3,Acot4,Mvd,Paox,Idi1	#
19_Member	GO Cellular Components	GO:0042579	microbody	-8.56774	-6.18691	16/149	11611,15112,15357,17855,19299,56185,67528,69123,93734,110196,111175,171281,171282,192156,212503,319554	Agxt,Hao1,Hmgcr,Mvk,Abcd3,Hao2,Nudt7,Eci3,Mpv17l,Fdps,Pecr,Acot3,Acot4,Mvd,Paox,Idi1	#
19_Member	GO Cellular Components	GO:0005782	peroxisomal matrix	-7.99426	-5.65734	8/28	11611,15112,19299,56185,67528,69123,192156,212503	Agxt,Hao1,Abcd3,Hao2,Nudt7,Eci3,Mvd,Paox	#
19_Member	GO Cellular Components	GO:0031907	microbody lumen	-7.99426	-5.65734	8/28	11611,15112,19299,56185,67528,69123,192156,212503	Agxt,Hao1,Abcd3,Hao2,Nudt7,Eci3,Mvd,Paox	#
19_Member	KEGG Pathway	mmu04146	Peroxisome - Mus musculus (house mouse)	-7.85852	-5.53395	12/86	11611,15112,17855,19299,56185,67528,68603,69123,93734,111175,212503,433256	Agxt,Hao1,Mvk,Abcd3,Hao2,Nudt7,Pmvk,Eci3,Mpv17l,Pecr,Paox,Acsl5	#
19_Member	GO Biological Processes	GO:0009062	fatty acid catabolic process	-6.03655	-3.85579	10/83	15112,18534,19299,52665,67528,69123,104158,109254,110460,234564	Hao1,Pck1,Abcd3,Echdc1,Nudt7,Eci3,Ces1d,Adtrp,Acat2,Ces1f	#
19_Member	GO Biological Processes	GO:0016042	lipid catabolic process	-4.74561	-2.69051	16/285	12408,13077,15112,16891,18534,19299,52665,66082,67528,69123,76971,104158,109254,110460,208665,234564	Cbr1,Cyp1a2,Hao1,Lipg,Pck1,Abcd3,Echdc1,Abhd6,Nudt7,Eci3,Sult2a8,Ces1d,Adtrp,Acat2,Akr1d1,Ces1f	#
19_Member	GO Biological Processes	GO:0044242	cellular lipid catabolic process	-4.16127	-2.16143	12/191	15112,16891,18534,19299,52665,66082,67528,69123,104158,109254,110460,234564	Hao1,Lipg,Pck1,Abcd3,Echdc1,Abhd6,Nudt7,Eci3,Ces1d,Adtrp,Acat2,Ces1f	#
19_Member	GO Biological Processes	GO:0019395	fatty acid oxidation	-2.61615	-0.836229	6/84	15112,19299,52665,56185,69123,110460	Hao1,Abcd3,Echdc1,Hao2,Eci3,Acat2	#
19_Member	GO Biological Processes	GO:0034440	lipid oxidation	-2.4421	-0.680326	6/91	15112,19299,52665,56185,69123,110460	Hao1,Abcd3,Echdc1,Hao2,Eci3,Acat2	#
19_Member	GO Biological Processes	GO:0030258	lipid modification	-2.1221	-0.410609	8/174	13076,15112,19299,52665,56185,69123,110460,170459	Cyp1a1,Hao1,Abcd3,Echdc1,Hao2,Eci3,Acat2,Stard4	#
20_Summary	GO Molecular Functions	GO:0016709	oxidoreductase activity, acting on paired donors, with incorporation or reduction of molecular oxygen, NAD(P)H as one donor, and incorporation of one atom of oxygen	-8.2329	-5.87458	11/64	13076,13088,13089,13094,13121,14261,14262,20775,105387,208665,432720,13077,53973,12408,13074,14651,15357,70266,229905,71773,394436	Cyp1a1,Cyp2b10,Cyp2b13,Cyp2b9,Cyp51,Fmo1,Fmo3,Sqle,Akr1c14,Akr1d1,Akr1c19,Cyp1a2,Cyp3a41a,Cbr1,Cyp17a1,Hagh,Hmgcr,Kyat1,Kyat3,Ugt2b1,Ugt1a1	#
20_Member	GO Molecular Functions	GO:0016709	oxidoreductase activity, acting on paired donors, with incorporation or reduction of molecular oxygen, NAD(P)H as one donor, and incorporation of one atom of oxygen	-8.2329	-5.87458	11/64	13076,13088,13089,13094,13121,14261,14262,20775,105387,208665,432720	Cyp1a1,Cyp2b10,Cyp2b13,Cyp2b9,Cyp51,Fmo1,Fmo3,Sqle,Akr1c14,Akr1d1,Akr1c19	#
20_Member	GO Molecular Functions	GO:0101021	estrogen 2-hydroxylase activity	-7.33536	-5.04586	6/14	13076,13077,13088,13089,13094,53973	Cyp1a1,Cyp1a2,Cyp2b10,Cyp2b13,Cyp2b9,Cyp3a41a	#
20_Member	GO Biological Processes	GO:0042180	cellular ketone metabolic process	-5.84525	-3.68163	10/87	12408,13074,13088,13089,13094,14651,15357,70266,105387,229905	Cbr1,Cyp17a1,Cyp2b10,Cyp2b13,Cyp2b9,Hagh,Hmgcr,Kyat1,Akr1c14,Kyat3	#
20_Member	GO Biological Processes	GO:0042178	xenobiotic catabolic process	-5.81787	-3.66257	7/36	13076,13077,13088,13089,13094,71773,394436	Cyp1a1,Cyp1a2,Cyp2b10,Cyp2b13,Cyp2b9,Ugt2b1,Ugt1a1	#
20_Member	GO Molecular Functions	GO:0062184	testosterone 16-beta-hydroxylase activity	-4.38737	-2.36383	3/5	13088,13089,13094	Cyp2b10,Cyp2b13,Cyp2b9	#
20_Member	GO Molecular Functions	GO:0008390	testosterone 16-alpha-hydroxylase activity	-3.65491	-1.71926	3/8	13088,13089,13094	Cyp2b10,Cyp2b13,Cyp2b9	#
20_Member	GO Molecular Functions	GO:0062187	anandamide 8,9 epoxidase activity	-2.97287	-1.12406	3/13	13088,13089,13094	Cyp2b10,Cyp2b13,Cyp2b9	#
20_Member	GO Molecular Functions	GO:0062188	anandamide 11,12 epoxidase activity	-2.97287	-1.12406	3/13	13088,13089,13094	Cyp2b10,Cyp2b13,Cyp2b9	#
20_Member	GO Molecular Functions	GO:0062186	anandamide epoxidase activity	-2.87335	-1.04314	3/14	13088,13089,13094	Cyp2b10,Cyp2b13,Cyp2b9	#
20_Member	GO Molecular Functions	GO:0062189	anandamide 14,15 epoxidase activity	-2.87335	-1.04314	3/14	13088,13089,13094	Cyp2b10,Cyp2b13,Cyp2b9	#

## Sheet: Readme
Supplementary Table S15 Functional analysis of genes for the differentially expressed genes (DEGs) in mouse.
Supplementary Table S15.1 The functional analysis for the mouse up-regulated DEGs
Supplementary Table S15.2 The functional analysis for the mouse down-regulated DEGs
