# Supplementary material for: Exploring the dynamic three-dimensional chromatin architecture and transcriptional landscape in goose liver tissues underlying metabolic adaptations induced by a high-fat diet
Source: J Anim Sci Biotechnol. 2024 May 2;15:60. doi: 10.1186/s40104-024-01016-5 (PMC11064361; doi:10.1186/s40104-024-01016-5)
Supplement: Supplementary file 22 — Additional file 22: Table S16. Functional analysis of mouse genes embedded in regions that undergo a switch in Compartment A/B. [file 40104_2024_1016_MOESM22_ESM.xlsx]

## Sheet: AtoB
Supplementary Table S16.1 The functional analysis fot the mice gene embedded in regions that experience the A-to-B
GroupID	Category	Term	Description	LogP	P value	Log(q-value)	q-value	InTerm_InList	Genes	Symbols
1_Summary	GO Biological Processes	GO:0019373	epoxygenase P450 pathway	-19.5698	2.69308e-20	-15.2155	6.08825e-16	11/36	13095,13096,13099,13109,13110,72082,74519,107141,404195,433247,545288,13114,15497,22238,72094,231396,243085,27384,28254,22018,14706,233799,272428	Cyp2c29,Cyp2c37,Cyp2c40,Cyp2j5,Cyp2j6,Cyp2c55,Cyp2j9,Cyp2c50,Cyp2c54,Cyp2c68,Cyp2c67,Cyp3a16,Hsd3b6,Ugt2b5,Ugt2a3,Ugt2b36,Ugt2b35,Akr1c13,Slco1a6,Tpo,Gng4,Acsm2,Acsm5
1_Member	GO Biological Processes	GO:0019373	epoxygenase P450 pathway	-19.5698	2.69308e-20	-15.2155	6.08825e-16	11/36	13095,13096,13099,13109,13110,72082,74519,107141,404195,433247,545288	Cyp2c29,Cyp2c37,Cyp2c40,Cyp2j5,Cyp2j6,Cyp2c55,Cyp2j9,Cyp2c50,Cyp2c54,Cyp2c68,Cyp2c67
1_Member	KEGG Pathway	mmu00140	Steroid hormone biosynthesis	-18.3063	4.94007e-19	-14.2531	5.58401e-15	13/92	13095,13096,13099,13114,15497,22238,72082,72094,107141,231396,243085,404195,433247	Cyp2c29,Cyp2c37,Cyp2c40,Cyp3a16,Hsd3b6,Ugt2b5,Cyp2c55,Ugt2a3,Cyp2c50,Ugt2b36,Ugt2b35,Cyp2c54,Cyp2c68
1_Member	GO Molecular Functions	GO:0008392	arachidonic acid epoxygenase activity	-18.0058	9.86649e-19	-14.1287	7.43506e-15	11/48	13095,13096,13099,13109,13110,72082,74519,107141,404195,433247,545288	Cyp2c29,Cyp2c37,Cyp2c40,Cyp2j5,Cyp2j6,Cyp2c55,Cyp2j9,Cyp2c50,Cyp2c54,Cyp2c68,Cyp2c67
1_Member	KEGG Pathway	mmu00591	Linoleic acid metabolism	-17.7894	1.624e-18	-14.1088	7.78466e-15	11/50	13095,13096,13099,13109,13110,13114,72082,74519,107141,404195,433247	Cyp2c29,Cyp2c37,Cyp2c40,Cyp2j5,Cyp2j6,Cyp3a16,Cyp2c55,Cyp2j9,Cyp2c50,Cyp2c54,Cyp2c68
1_Member	GO Molecular Functions	GO:0008395	steroid hydroxylase activity	-17.7417	1.81279e-18	-14.1088	7.78466e-15	12/73	13095,13096,13099,13109,13110,13114,72082,74519,107141,404195,433247,545288	Cyp2c29,Cyp2c37,Cyp2c40,Cyp2j5,Cyp2j6,Cyp3a16,Cyp2c55,Cyp2j9,Cyp2c50,Cyp2c54,Cyp2c68,Cyp2c67
1_Member	GO Molecular Functions	GO:0008391	arachidonic acid monooxygenase activity	-17.6849	2.06608e-18	-14.1088	7.78466e-15	11/51	13095,13096,13099,13109,13110,72082,74519,107141,404195,433247,545288	Cyp2c29,Cyp2c37,Cyp2c40,Cyp2j5,Cyp2j6,Cyp2c55,Cyp2j9,Cyp2c50,Cyp2c54,Cyp2c68,Cyp2c67
1_Member	GO Molecular Functions	GO:0016712	oxidoreductase activity, acting on paired donors, with incorporation or reduction of molecular oxygen, reduced flavin or flavoprotein as one donor, and incorporation of one atom of oxygen	-17.5173	3.03902e-18	-14.0081	9.81474e-15	12/76	13095,13096,13099,13109,13110,13114,72082,74519,107141,404195,433247,545288	Cyp2c29,Cyp2c37,Cyp2c40,Cyp2j5,Cyp2j6,Cyp3a16,Cyp2c55,Cyp2j9,Cyp2c50,Cyp2c54,Cyp2c68,Cyp2c67
1_Member	KEGG Pathway	mmu05204	Chemical carcinogenesis - DNA adducts	-16.9634	1.088e-17	-13.5122	3.07454e-14	12/84	13095,13096,13099,13114,22238,72082,72094,107141,231396,243085,404195,433247	Cyp2c29,Cyp2c37,Cyp2c40,Cyp3a16,Ugt2b5,Cyp2c55,Ugt2a3,Cyp2c50,Ugt2b36,Ugt2b35,Cyp2c54,Cyp2c68
1_Member	GO Biological Processes	GO:0006805	xenobiotic metabolic process	-16.6901	2.0414e-17	-13.2901	5.12776e-14	13/121	13095,13096,13099,13109,13110,27384,28254,72082,74519,107141,404195,433247,545288	Cyp2c29,Cyp2c37,Cyp2c40,Cyp2j5,Cyp2j6,Akr1c13,Slco1a6,Cyp2c55,Cyp2j9,Cyp2c50,Cyp2c54,Cyp2c68,Cyp2c67
1_Member	KEGG Pathway	mmu00830	Retinol metabolism	-16.1756	6.67435e-17	-12.8213	1.50887e-13	12/97	13095,13096,13099,13114,22238,72082,72094,107141,231396,243085,404195,433247	Cyp2c29,Cyp2c37,Cyp2c40,Cyp3a16,Ugt2b5,Cyp2c55,Ugt2a3,Cyp2c50,Ugt2b36,Ugt2b35,Cyp2c54,Cyp2c68
1_Member	GO Biological Processes	GO:0019369	arachidonic acid metabolic process	-15.4974	3.18135e-16	-12.1845	6.53825e-13	11/78	13095,13096,13099,13109,13110,72082,74519,107141,404195,433247,545288	Cyp2c29,Cyp2c37,Cyp2c40,Cyp2j5,Cyp2j6,Cyp2c55,Cyp2j9,Cyp2c50,Cyp2c54,Cyp2c68,Cyp2c67
1_Member	GO Molecular Functions	GO:0004497	monooxygenase activity	-15.3701	4.26524e-16	-12.095	8.03536e-13	13/152	13095,13096,13099,13109,13110,13114,27384,72082,74519,107141,404195,433247,545288	Cyp2c29,Cyp2c37,Cyp2c40,Cyp2j5,Cyp2j6,Cyp3a16,Akr1c13,Cyp2c55,Cyp2j9,Cyp2c50,Cyp2c54,Cyp2c68,Cyp2c67
1_Member	GO Molecular Functions	GO:0020037	heme binding	-15.0404	9.11085e-16	-11.8001	1.58438e-12	13/161	13095,13096,13099,13109,13110,13114,22018,72082,74519,107141,404195,433247,545288	Cyp2c29,Cyp2c37,Cyp2c40,Cyp2j5,Cyp2j6,Cyp3a16,Tpo,Cyp2c55,Cyp2j9,Cyp2c50,Cyp2c54,Cyp2c68,Cyp2c67
1_Member	GO Molecular Functions	GO:0046906	tetrapyrrole binding	-14.7299	1.86239e-15	-11.5218	3.00737e-12	13/170	13095,13096,13099,13109,13110,13114,22018,72082,74519,107141,404195,433247,545288	Cyp2c29,Cyp2c37,Cyp2c40,Cyp2j5,Cyp2j6,Cyp3a16,Tpo,Cyp2c55,Cyp2j9,Cyp2c50,Cyp2c54,Cyp2c68,Cyp2c67
1_Member	GO Biological Processes	GO:0071466	cellular response to xenobiotic stimulus	-14.4683	3.40178e-15	-11.2901	5.12693e-12	13/178	13095,13096,13099,13109,13110,27384,28254,72082,74519,107141,404195,433247,545288	Cyp2c29,Cyp2c37,Cyp2c40,Cyp2j5,Cyp2j6,Akr1c13,Slco1a6,Cyp2c55,Cyp2j9,Cyp2c50,Cyp2c54,Cyp2c68,Cyp2c67
1_Member	GO Molecular Functions	GO:0120319	long-chain fatty acid omega-1 hydroxylase activity	-14.1127	7.71451e-15	-10.9626	1.09001e-11	7/15	13095,13096,13099,107141,404195,433247,545288	Cyp2c29,Cyp2c37,Cyp2c40,Cyp2c50,Cyp2c54,Cyp2c68,Cyp2c67
1_Member	GO Biological Processes	GO:0033559	unsaturated fatty acid metabolic process	-13.2829	5.21303e-14	-10.1591	6.93241e-11	11/122	13095,13096,13099,13109,13110,72082,74519,107141,404195,433247,545288	Cyp2c29,Cyp2c37,Cyp2c40,Cyp2j5,Cyp2j6,Cyp2c55,Cyp2j9,Cyp2c50,Cyp2c54,Cyp2c68,Cyp2c67
1_Member	GO Biological Processes	GO:0001676	long-chain fatty acid metabolic process	-13.2432	5.71251e-14	-10.1575	6.95778e-11	11/123	13095,13096,13099,13109,13110,72082,74519,107141,404195,433247,545288	Cyp2c29,Cyp2c37,Cyp2c40,Cyp2j5,Cyp2j6,Cyp2c55,Cyp2j9,Cyp2c50,Cyp2c54,Cyp2c68,Cyp2c67
1_Member	KEGG Pathway	mmu00590	Arachidonic acid metabolism	-13.233	5.84765e-14	-10.1575	6.95778e-11	10/86	13095,13096,13099,13109,13110,72082,74519,107141,404195,433247	Cyp2c29,Cyp2c37,Cyp2c40,Cyp2j5,Cyp2j6,Cyp2c55,Cyp2j9,Cyp2c50,Cyp2c54,Cyp2c68
1_Member	GO Molecular Functions	GO:0016705	oxidoreductase activity, acting on paired donors, with incorporation or reduction of molecular oxygen	-13.0733	8.44636e-14	-10.0249	9.44295e-11	13/228	13095,13096,13099,13109,13110,13114,27384,72082,74519,107141,404195,433247,545288	Cyp2c29,Cyp2c37,Cyp2c40,Cyp2j5,Cyp2j6,Cyp3a16,Akr1c13,Cyp2c55,Cyp2j9,Cyp2c50,Cyp2c54,Cyp2c68,Cyp2c67
1_Member	GO Molecular Functions	GO:0033695	oxidoreductase activity, acting on CH or CH2 groups, quinone or similar compound as acceptor	-13.0367	9.1894e-14	-10.0249	9.44295e-11	7/20	13095,13096,13099,107141,404195,433247,545288	Cyp2c29,Cyp2c37,Cyp2c40,Cyp2c50,Cyp2c54,Cyp2c68,Cyp2c67
1_Member	GO Molecular Functions	GO:0034875	caffeine oxidase activity	-13.0367	9.1894e-14	-10.0249	9.44295e-11	7/20	13095,13096,13099,107141,404195,433247,545288	Cyp2c29,Cyp2c37,Cyp2c40,Cyp2c50,Cyp2c54,Cyp2c68,Cyp2c67
1_Member	GO Molecular Functions	GO:0071614	linoleic acid epoxygenase activity	-13.0129	9.70748e-14	-10.0204	9.54161e-11	6/10	13109,13110,72082,74519,107141,404195	Cyp2j5,Cyp2j6,Cyp2c55,Cyp2j9,Cyp2c50,Cyp2c54
1_Member	GO Molecular Functions	GO:0070330	aromatase activity	-12.9453	1.13421e-13	-9.98088	1.045e-10	8/37	13095,13096,13109,13110,13114,72082,107141,404195	Cyp2c29,Cyp2c37,Cyp2j5,Cyp2j6,Cyp3a16,Cyp2c55,Cyp2c50,Cyp2c54
1_Member	KEGG Pathway	mmu04726	Serotonergic synapse	-12.9372	1.15562e-13	-9.98088	1.045e-10	11/131	13095,13096,13099,13109,13110,14706,72082,74519,107141,404195,433247	Cyp2c29,Cyp2c37,Cyp2c40,Cyp2j5,Cyp2j6,Gng4,Cyp2c55,Cyp2j9,Cyp2c50,Cyp2c54,Cyp2c68
1_Member	GO Biological Processes	GO:0006690	icosanoid metabolic process	-12.8276	1.48746e-13	-9.88829	1.29334e-10	11/134	13095,13096,13099,13109,13110,72082,74519,107141,404195,433247,545288	Cyp2c29,Cyp2c37,Cyp2c40,Cyp2j5,Cyp2j6,Cyp2c55,Cyp2j9,Cyp2c50,Cyp2c54,Cyp2c68,Cyp2c67
1_Member	GO Biological Processes	GO:0120254	olefinic compound metabolic process	-12.3484	4.48352e-13	-9.4255	3.75403e-10	11/148	13095,13096,13099,13109,13110,72082,74519,107141,404195,433247,545288	Cyp2c29,Cyp2c37,Cyp2c40,Cyp2j5,Cyp2j6,Cyp2c55,Cyp2j9,Cyp2c50,Cyp2c54,Cyp2c68,Cyp2c67
1_Member	GO Molecular Functions	GO:0016725	oxidoreductase activity, acting on CH or CH2 groups	-12.2491	5.63458e-13	-9.34205	4.54932e-10	7/25	13095,13096,13099,107141,404195,433247,545288	Cyp2c29,Cyp2c37,Cyp2c40,Cyp2c50,Cyp2c54,Cyp2c68,Cyp2c67
1_Member	KEGG Pathway	mmu04750	Inflammatory mediator regulation of TRP channels	-11.5011	3.15429e-12	-8.60925	2.45893e-09	10/127	13095,13096,13099,13109,13110,72082,74519,107141,404195,433247	Cyp2c29,Cyp2c37,Cyp2c40,Cyp2j5,Cyp2j6,Cyp2c55,Cyp2j9,Cyp2c50,Cyp2c54,Cyp2c68
1_Member	GO Biological Processes	GO:0009410	response to xenobiotic stimulus	-11.2179	6.05492e-12	-8.34077	4.56279e-09	13/319	13095,13096,13099,13109,13110,27384,28254,72082,74519,107141,404195,433247,545288	Cyp2c29,Cyp2c37,Cyp2c40,Cyp2j5,Cyp2j6,Akr1c13,Slco1a6,Cyp2c55,Cyp2j9,Cyp2c50,Cyp2c54,Cyp2c68,Cyp2c67
1_Member	GO Biological Processes	GO:0032787	monocarboxylic acid metabolic process	-10.7829	1.6486e-11	-7.92	1.20226e-08	15/521	13095,13096,13099,13109,13110,28254,72082,72094,74519,107141,233799,272428,404195,433247,545288	Cyp2c29,Cyp2c37,Cyp2c40,Cyp2j5,Cyp2j6,Slco1a6,Cyp2c55,Ugt2a3,Cyp2j9,Cyp2c50,Acsm2,Acsm5,Cyp2c54,Cyp2c68,Cyp2c67
1_Member	GO Biological Processes	GO:0006631	fatty acid metabolic process	-10.4276	3.73604e-11	-7.5785	2.6394e-08	13/369	13095,13096,13099,13109,13110,72082,74519,107141,233799,272428,404195,433247,545288	Cyp2c29,Cyp2c37,Cyp2c40,Cyp2j5,Cyp2j6,Cyp2c55,Cyp2j9,Cyp2c50,Acsm2,Acsm5,Cyp2c54,Cyp2c68,Cyp2c67
1_Member	GO Molecular Functions	GO:0008404	arachidonic acid 14,15-epoxygenase activity	-9.86498	1.36464e-10	-7.02925	9.34859e-08	5/12	13095,13099,13109,13110,74519	Cyp2c29,Cyp2c40,Cyp2j5,Cyp2j6,Cyp2j9
1_Member	GO Biological Processes	GO:0043651	linoleic acid metabolic process	-9.58099	2.62425e-10	-6.75823	1.7449e-07	6/30	13109,13110,72082,74519,107141,404195	Cyp2j5,Cyp2j6,Cyp2c55,Cyp2j9,Cyp2c50,Cyp2c54
1_Member	GO Molecular Functions	GO:0005506	iron ion binding	-8.81503	1.53098e-09	-6.01709	9.6141e-07	9/171	13095,13096,13099,13109,13110,13114,72082,107141,404195	Cyp2c29,Cyp2c37,Cyp2c40,Cyp2j5,Cyp2j6,Cyp3a16,Cyp2c55,Cyp2c50,Cyp2c54
1_Member	GO Molecular Functions	GO:0016491	oxidoreductase activity	-8.36032	4.36197e-09	-5.57428	2.66516e-06	15/780	13095,13096,13099,13109,13110,13114,15497,22018,27384,72082,74519,107141,404195,433247,545288	Cyp2c29,Cyp2c37,Cyp2c40,Cyp2j5,Cyp2j6,Cyp3a16,Hsd3b6,Tpo,Akr1c13,Cyp2c55,Cyp2j9,Cyp2c50,Cyp2c54,Cyp2c68,Cyp2c67
1_Member	GO Molecular Functions	GO:0008405	arachidonic acid 11,12-epoxygenase activity	-5.55882	2.76173e-06	-2.8417	0.00143979	3/10	13109,13110,74519	Cyp2j5,Cyp2j6,Cyp2j9
1_Member	KEGG Pathway	mmu04913	Ovarian steroidogenesis	-4.47109	3.37994e-05	-1.79809	0.0159188	4/63	13109,13110,15497,74519	Cyp2j5,Cyp2j6,Hsd3b6,Cyp2j9
1_Member	GO Molecular Functions	GO:0016853	isomerase activity	-2.83919	0.00144812	-0.284292	0.519646	4/168	13109,13110,15497,74519	Cyp2j5,Cyp2j6,Hsd3b6,Cyp2j9
2_Summary	KEGG Pathway	mmu04976	Bile secretion	-9.32368	4.74589e-10	-6.51351	3.06544e-07	8/100	22238,28248,28254,72094,231396,243085,435927,625716	Ugt2b5,Slco1a1,Slco1a6,Ugt2a3,Ugt2b36,Ugt2b35,Gm5724,Gm6614
2_Member	KEGG Pathway	mmu04976	Bile secretion	-9.32368	4.74589e-10	-6.51351	3.06544e-07	8/100	22238,28248,28254,72094,231396,243085,435927,625716	Ugt2b5,Slco1a1,Slco1a6,Ugt2a3,Ugt2b36,Ugt2b35,Gm5724,Gm6614
2_Member	GO Biological Processes	GO:0043252	sodium-independent organic anion transport	-6.71798	1.91435e-07	-3.94352	0.000113889	4/18	28248,28254,435927,625716	Slco1a1,Slco1a6,Gm5724,Gm6614
2_Member	GO Molecular Functions	GO:0015347	sodium-independent organic anion transmembrane transporter activity	-6.26123	5.47991e-07	-3.49805	0.000317652	4/23	28248,28254,435927,625716	Slco1a1,Slco1a6,Gm5724,Gm6614
2_Member	GO Molecular Functions	GO:0015125	bile acid transmembrane transporter activity	-6.18299	6.56163e-07	-3.43081	0.000370847	4/24	28248,28254,435927,625716	Slco1a1,Slco1a6,Gm5724,Gm6614
2_Member	GO Biological Processes	GO:0015721	bile acid and bile salt transport	-5.71813	1.91369e-06	-2.98714	0.00103006	4/31	28248,28254,435927,625716	Slco1a1,Slco1a6,Gm5724,Gm6614
2_Member	GO Molecular Functions	GO:1901618	organic hydroxy compound transmembrane transporter activity	-4.90683	1.23927e-05	-2.22469	0.00596091	4/49	28248,28254,435927,625716	Slco1a1,Slco1a6,Gm5724,Gm6614
2_Member	GO Molecular Functions	GO:0008028	monocarboxylic acid transmembrane transporter activity	-4.444	3.59747e-05	-1.77996	0.0165976	4/64	28248,28254,435927,625716	Slco1a1,Slco1a6,Gm5724,Gm6614
2_Member	GO Biological Processes	GO:0015718	monocarboxylic acid transport	-3.75572	0.000175501	-1.13387	0.073473	4/96	28248,28254,435927,625716	Slco1a1,Slco1a6,Gm5724,Gm6614
2_Member	GO Biological Processes	GO:0015850	organic hydroxy compound transport	-3.01039	0.000976365	-0.434296	0.367878	4/151	28248,28254,435927,625716	Slco1a1,Slco1a6,Gm5724,Gm6614
2_Member	GO Molecular Functions	GO:0005319	lipid transporter activity	-2.86798	0.00135526	-0.306125	0.494169	4/165	28248,28254,435927,625716	Slco1a1,Slco1a6,Gm5724,Gm6614
2_Member	GO Molecular Functions	GO:0046943	carboxylic acid transmembrane transporter activity	-2.82973	0.00148004	-0.281664	0.5228	4/169	28248,28254,435927,625716	Slco1a1,Slco1a6,Gm5724,Gm6614
2_Member	GO Molecular Functions	GO:0005342	organic acid transmembrane transporter activity	-2.82032	0.00151244	-0.278992	0.526027	4/170	28248,28254,435927,625716	Slco1a1,Slco1a6,Gm5724,Gm6614
2_Member	GO Molecular Functions	GO:0008514	organic anion transmembrane transporter activity	-2.68619	0.00205972	-0.151493	0.705516	4/185	28248,28254,435927,625716	Slco1a1,Slco1a6,Gm5724,Gm6614
2_Member	GO Biological Processes	GO:0046942	carboxylic acid transport	-2.39469	0.00403001	0	1	4/223	28248,28254,435927,625716	Slco1a1,Slco1a6,Gm5724,Gm6614
2_Member	GO Molecular Functions	GO:0022853	active ion transmembrane transporter activity	-2.28844	0.0051471	0	1	4/239	28248,28254,435927,625716	Slco1a1,Slco1a6,Gm5724,Gm6614
2_Member	GO Molecular Functions	GO:0015291	secondary active transmembrane transporter activity	-2.2569	0.00553479	0	1	4/244	28248,28254,435927,625716	Slco1a1,Slco1a6,Gm5724,Gm6614
2_Member	GO Biological Processes	GO:0015849	organic acid transport	-2.20796	0.00619501	0	1	4/252	28248,28254,435927,625716	Slco1a1,Slco1a6,Gm5724,Gm6614
2_Member	GO Biological Processes	GO:0015711	organic anion transport	-2.00301	0.00993087	0	1	4/289	28248,28254,435927,625716	Slco1a1,Slco1a6,Gm5724,Gm6614
3_Summary	KEGG Pathway	mmu00053	Ascorbate and aldarate metabolism	-5.71813	1.91369e-06	-2.98714	0.00103006	4/31	22238,72094,231396,243085,211347,13114	Ugt2b5,Ugt2a3,Ugt2b36,Ugt2b35,Pank3,Cyp3a16
3_Member	KEGG Pathway	mmu00053	Ascorbate and aldarate metabolism	-5.71813	1.91369e-06	-2.98714	0.00103006	4/31	22238,72094,231396,243085	Ugt2b5,Ugt2a3,Ugt2b36,Ugt2b35
3_Member	GO Molecular Functions	GO:0015020	glucuronosyltransferase activity	-5.55249	2.80226e-06	-2.8417	0.00143979	4/34	22238,72094,231396,243085	Ugt2b5,Ugt2a3,Ugt2b36,Ugt2b35
3_Member	KEGG Pathway	mmu00040	Pentose and glucuronate interconversions	-5.50073	3.15699e-06	-2.7997	0.001586	4/35	22238,72094,231396,243085	Ugt2b5,Ugt2a3,Ugt2b36,Ugt2b35
3_Member	KEGG Pathway	mmu00860	Porphyrin metabolism	-5.13591	7.31285e-06	-2.44443	0.00359395	4/43	22238,72094,231396,243085	Ugt2b5,Ugt2a3,Ugt2b36,Ugt2b35
3_Member	KEGG Pathway	mmu00982	Drug metabolism - cytochrome P450	-4.26612	5.41857e-05	-1.61084	0.0244995	4/71	22238,72094,231396,243085	Ugt2b5,Ugt2a3,Ugt2b36,Ugt2b35
3_Member	KEGG Pathway	mmu00980	Metabolism of xenobiotics by cytochrome P450	-4.2187	6.04367e-05	-1.57203	0.0267901	4/73	22238,72094,231396,243085	Ugt2b5,Ugt2a3,Ugt2b36,Ugt2b35
3_Member	KEGG Pathway	mmu01240	Biosynthesis of cofactors	-4.09747	7.98963e-05	-1.45923	0.0347349	5/152	22238,72094,211347,231396,243085	Ugt2b5,Ugt2a3,Pank3,Ugt2b36,Ugt2b35
3_Member	KEGG Pathway	mmu00983	Drug metabolism - other enzymes	-3.82711	0.000148899	-1.19714	0.0635125	4/92	22238,72094,231396,243085	Ugt2b5,Ugt2a3,Ugt2b36,Ugt2b35
3_Member	KEGG Pathway	mmu05207	Chemical carcinogenesis - receptor activation	-3.30651	0.000493728	-0.715697	0.192443	5/225	13114,22238,72094,231396,243085	Cyp3a16,Ugt2b5,Ugt2a3,Ugt2b36,Ugt2b35
3_Member	GO Molecular Functions	GO:0008194	UDP-glycosyltransferase activity	-3.05376	0.000883572	-0.470367	0.338558	4/147	22238,72094,231396,243085	Ugt2b5,Ugt2a3,Ugt2b36,Ugt2b35
3_Member	GO Molecular Functions	GO:0016758	hexosyltransferase activity	-2.6359	0.00231258	-0.107735	0.780307	4/191	22238,72094,231396,243085	Ugt2b5,Ugt2a3,Ugt2b36,Ugt2b35
3_Member	GO Molecular Functions	GO:0016757	glycosyltransferase activity	-2.1265	0.00747304	0	1	4/266	22238,72094,231396,243085	Ugt2b5,Ugt2a3,Ugt2b36,Ugt2b35
4_Summary	GO Molecular Functions	GO:0016503	pheromone receptor activity	-3.70424	0.000197588	-1.09036	0.0812157	4/99	22296,24112,113846,113856,11548,76229,93897	Vmn1r51,Vmn1r49,Vmn1r47,Vmn1r46,Adra1b,Vmn2r29,Fzd10
4_Member	GO Molecular Functions	GO:0016503	pheromone receptor activity	-3.70424	0.000197588	-1.09036	0.0812157	4/99	22296,24112,113846,113856	Vmn1r51,Vmn1r49,Vmn1r47,Vmn1r46
4_Member	GO Biological Processes	GO:0019236	response to pheromone	-3.60612	0.000247675	-1.00006	0.0999855	4/105	22296,24112,113846,113856	Vmn1r51,Vmn1r49,Vmn1r47,Vmn1r46
4_Member	GO Molecular Functions	GO:0004930	G protein-coupled receptor activity	-2.20467	0.00624215	0	1	7/758	11548,22296,24112,76229,93897,113846,113856	Adra1b,Vmn1r51,Vmn1r49,Vmn2r29,Fzd10,Vmn1r47,Vmn1r46
5_Summary	KEGG Pathway	mmu05168	Herpes simplex virus 1 infection	-3.44524	0.00035872	-0.846876	0.142273	7/459	21408,22700,67607,74149,101835,240038,449000	Zfp354a,Zfp40,Zfp788,Zfp946,AW146154,Zfp994,Zfp960
5_Member	KEGG Pathway	mmu05168	Herpes simplex virus 1 infection	-3.44524	0.00035872	-0.846876	0.142273	7/459	21408,22700,67607,74149,101835,240038,449000	Zfp354a,Zfp40,Zfp788,Zfp946,AW146154,Zfp994,Zfp960
6_Summary	GO Biological Processes	GO:0008202	steroid metabolic process	-2.94339	0.00113922	-0.374478	0.422204	5/271	13114,15497,22238,27384,28254	Cyp3a16,Hsd3b6,Ugt2b5,Akr1c13,Slco1a6
6_Member	GO Biological Processes	GO:0008202	steroid metabolic process	-2.94339	0.00113922	-0.374478	0.422204	5/271	13114,15497,22238,27384,28254	Cyp3a16,Hsd3b6,Ugt2b5,Akr1c13,Slco1a6
7_Summary	GO Biological Processes	GO:0033865	nucleoside bisphosphate metabolic process	-2.45017	0.00354676	0	1	3/105	211347,233799,272428	Pank3,Acsm2,Acsm5
7_Member	GO Biological Processes	GO:0033865	nucleoside bisphosphate metabolic process	-2.45017	0.00354676	0	1	3/105	211347,233799,272428	Pank3,Acsm2,Acsm5
7_Member	GO Biological Processes	GO:0033875	ribonucleoside bisphosphate metabolic process	-2.45017	0.00354676	0	1	3/105	211347,233799,272428	Pank3,Acsm2,Acsm5
7_Member	GO Biological Processes	GO:0034032	purine nucleoside bisphosphate metabolic process	-2.45017	0.00354676	0	1	3/105	211347,233799,272428	Pank3,Acsm2,Acsm5

## Sheet: BtoA
Supplementary Table S16.2 The functional analysis fot the mice gene embedded in regions that experience the B-to-A
GroupID	Category	Term	Description	LogP	p-value	Log(q-value)	q-value	InTerm_InList	Genes	Symbols
1_Summary	GO Biological Processes	GO:0150077	regulation of neuroinflammatory response	-5.53473	2.91927e-06	-1.18048	0.065996	4/28	13032,17470,74603,239849,78294,230398,54598	Ctsc,Cd200,Cd200r3,Cd200r4,Rps27a,Ifna16,Calcrl
1_Member	GO Biological Processes	GO:0150077	regulation of neuroinflammatory response	-5.53473	2.91927e-06	-1.18048	0.065996	4/28	13032,17470,74603,239849	Ctsc,Cd200,Cd200r3,Cd200r4
1_Member	KEGG Pathway	mmu05167	Kaposi sarcoma-associated herpesvirus infection	-2.06592	0.00859168	0	1	4/224	74603,78294,230398,239849	Cd200r3,Rps27a,Ifna16,Cd200r4
1_Member	GO Biological Processes	GO:0050727	regulation of inflammatory response	-2.05325	0.00884603	0	1	5/354	13032,17470,54598,74603,239849	Ctsc,Cd200,Calcrl,Cd200r3,Cd200r4
2_Summary	GO Biological Processes	GO:0098659	inorganic cation import across plasma membrane	-4.61106	2.44871e-05	-0.733941	0.184527	0.0520833	56379,56543,110895,208169,227059,229791,16491,235281,54598	Kcnj1,Kcnd3,Slc9a4,Slc9c1,Slc39a10,Plppr4,Kcna3,Scn3b,Calcrl
2_Member	GO Biological Processes	GO:0098659	inorganic cation import across plasma membrane	-4.61106	2.44871e-05	-0.733941	0.184527	0.0520833	56379,56543,110895,208169,227059	Kcnj1,Kcnd3,Slc9a4,Slc9c1,Slc39a10
2_Member	GO Biological Processes	GO:0099587	inorganic ion import across plasma membrane	-4.61106	2.44871e-05	-0.733941	0.184527	5/96	56379,56543,110895,208169,227059	Kcnj1,Kcnd3,Slc9a4,Slc9c1,Slc39a10
2_Member	GO Biological Processes	GO:0098657	import into cell	-4.24641	5.67013e-05	-0.507898	0.310529	6/187	56379,56543,110895,208169,227059,229791	Kcnj1,Kcnd3,Slc9a4,Slc9c1,Slc39a10,Plppr4
2_Member	GO Biological Processes	GO:0071805	potassium ion transmembrane transport	-3.75897	0.000174191	-0.24983	0.562562	5/145	16491,56379,56543,110895,208169	Kcna3,Kcnj1,Kcnd3,Slc9a4,Slc9c1
2_Member	GO Biological Processes	GO:0098739	import across plasma membrane	-3.67694	0.000210406	-0.225789	0.594581	5/151	56379,56543,110895,208169,227059	Kcnj1,Kcnd3,Slc9a4,Slc9c1,Slc39a10
2_Member	GO Molecular Functions	GO:0015079	potassium ion transmembrane transporter activity	-3.58567	0.000259615	-0.18567	0.652124	5/158	16491,56379,56543,110895,208169	Kcna3,Kcnj1,Kcnd3,Slc9a4,Slc9c1
2_Member	GO Biological Processes	GO:0006813	potassium ion transport	-3.4747	0.0003352	-0.120453	0.757786	5/167	16491,56379,56543,110895,208169	Kcna3,Kcnj1,Kcnd3,Slc9a4,Slc9c1
2_Member	GO Molecular Functions	GO:0046873	metal ion transmembrane transporter activity	-3.10415	0.00078677	0	1	7/422	16491,56379,56543,110895,208169,227059,235281	Kcna3,Kcnj1,Kcnd3,Slc9a4,Slc9c1,Slc39a10,Scn3b
2_Member	GO Biological Processes	GO:0098662	inorganic cation transmembrane transport	-2.92531	0.00118764	0	1	7/453	16491,56379,56543,110895,208169,227059,235281	Kcna3,Kcnj1,Kcnd3,Slc9a4,Slc9c1,Slc39a10,Scn3b
2_Member	GO Biological Processes	GO:0030001	metal ion transport	-2.87623	0.00132974	0	1	8/598	16491,54598,56379,56543,110895,208169,227059,235281	Kcna3,Calcrl,Kcnj1,Kcnd3,Slc9a4,Slc9c1,Slc39a10,Scn3b
2_Member	GO Biological Processes	GO:0098655	cation transmembrane transport	-2.70076	0.00199178	0	1	7/496	16491,56379,56543,110895,208169,227059,235281	Kcna3,Kcnj1,Kcnd3,Slc9a4,Slc9c1,Slc39a10,Scn3b
2_Member	GO Biological Processes	GO:0098660	inorganic ion transmembrane transport	-2.63761	0.00230349	0	1	7/509	16491,56379,56543,110895,208169,227059,235281	Kcna3,Kcnj1,Kcnd3,Slc9a4,Slc9c1,Slc39a10,Scn3b
2_Member	GO Biological Processes	GO:0006814	sodium ion transport	-2.43234	0.00369542	0	1	4/176	56379,110895,208169,235281	Kcnj1,Slc9a4,Slc9c1,Scn3b
2_Member	GO Molecular Functions	GO:0022890	inorganic cation transmembrane transporter activity	-2.42533	0.00375549	0	1	7/556	16491,56379,56543,110895,208169,227059,235281	Kcna3,Kcnj1,Kcnd3,Slc9a4,Slc9c1,Slc39a10,Scn3b
2_Member	GO Molecular Functions	GO:0005249	voltage-gated potassium channel activity	-2.40871	0.003902	0	1	3/88	16491,56379,56543	Kcna3,Kcnj1,Kcnd3
2_Member	GO Molecular Functions	GO:0005244	voltage-gated ion channel activity	-2.29061	0.00512147	0	1	4/193	16491,56379,56543,235281	Kcna3,Kcnj1,Kcnd3,Scn3b
2_Member	GO Biological Processes	GO:0035725	sodium ion transmembrane transport	-2.29042	0.00512366	0	1	3/97	110895,208169,235281	Slc9a4,Slc9c1,Scn3b
2_Member	GO Molecular Functions	GO:0022832	voltage-gated channel activity	-2.28272	0.00521532	0	1	4/194	16491,56379,56543,235281	Kcna3,Kcnj1,Kcnd3,Scn3b
2_Member	GO Biological Processes	GO:0006812	cation transport	-2.27654	0.00529007	0	1	8/749	16491,54598,56379,56543,110895,208169,227059,235281	Kcna3,Calcrl,Kcnj1,Kcnd3,Slc9a4,Slc9c1,Slc39a10,Scn3b
2_Member	GO Molecular Functions	GO:0008324	cation transmembrane transporter activity	-2.22737	0.00592422	0	1	7/605	16491,56379,56543,110895,208169,227059,235281	Kcna3,Kcnj1,Kcnd3,Slc9a4,Slc9c1,Slc39a10,Scn3b
2_Member	GO Biological Processes	GO:0034220	ion transmembrane transport	-2.11631	0.00765053	0	1	7/635	16491,56379,56543,110895,208169,227059,235281	Kcna3,Kcnj1,Kcnd3,Slc9a4,Slc9c1,Slc39a10,Scn3b
2_Member	GO Molecular Functions	GO:0005267	potassium channel activity	-2.0262	0.00941454	0	1	3/121	16491,56379,56543	Kcna3,Kcnj1,Kcnd3
3_Summary	GO Cellular Components	GO:0045121	membrane raft	-4.09166	8.09728e-05	-0.507898	0.310529	8/393	16491,18828,22038,26357,56543,64380,66607,666907	Kcna3,Plscr2,Plscr1,Abcg2,Kcnd3,Ms4a4c,Ms4a4d,Ms4a4a
3_Member	GO Cellular Components	GO:0045121	membrane raft	-4.09166	8.09728e-05	-0.507898	0.310529	8/393	16491,18828,22038,26357,56543,64380,66607,666907	Kcna3,Plscr2,Plscr1,Abcg2,Kcnd3,Ms4a4c,Ms4a4d,Ms4a4a
3_Member	GO Cellular Components	GO:0098857	membrane microdomain	-4.08399	8.24157e-05	-0.507898	0.310529	8/394	16491,18828,22038,26357,56543,64380,66607,666907	Kcna3,Plscr2,Plscr1,Abcg2,Kcnd3,Ms4a4c,Ms4a4d,Ms4a4a
3_Member	GO Cellular Components	GO:0044853	plasma membrane raft	-2.83802	0.00145204	0	1	4/136	56543,64380,66607,666907	Kcnd3,Ms4a4c,Ms4a4d,Ms4a4a
4_Summary	GO Biological Processes	GO:2001235	positive regulation of apoptotic signaling pathway	-2.61048	0.00245202	0	1	4/157	13032,22038,22061,83925,19664	Ctsc,Plscr1,Trp63,Trps1,Rbpj
4_Member	GO Biological Processes	GO:2001235	positive regulation of apoptotic signaling pathway	-2.61048	0.00245202	0	1	4/157	13032,22038,22061,83925	Ctsc,Plscr1,Trp63,Trps1
4_Member	GO Biological Processes	GO:0001942	hair follicle development	-2.20646	0.00621638	0	1	3/104	19664,22061,83925	Rbpj,Trp63,Trps1
4_Member	GO Biological Processes	GO:0022404	molting cycle process	-2.16124	0.00689853	0	1	3/108	19664,22061,83925	Rbpj,Trp63,Trps1
4_Member	GO Biological Processes	GO:0022405	hair cycle process	-2.16124	0.00689853	0	1	3/108	19664,22061,83925	Rbpj,Trp63,Trps1
4_Member	GO Biological Processes	GO:0098773	skin epidermis development	-2.16124	0.00689853	0	1	3/108	19664,22061,83925	Rbpj,Trp63,Trps1
4_Member	GO Biological Processes	GO:0042303	molting cycle	-2.07613	0.00839199	0	1	3/116	19664,22061,83925	Rbpj,Trp63,Trps1
4_Member	GO Biological Processes	GO:0042633	hair cycle	-2.07613	0.00839199	0	1	3/116	19664,22061,83925	Rbpj,Trp63,Trps1
5_Summary	GO Biological Processes	GO:0097193	intrinsic apoptotic signaling pathway	-2.5517	0.0028074	0	1	4/163	18997,22038,22061,66861	Pou4f2,Plscr1,Trp63,Dnajc10
5_Member	GO Biological Processes	GO:0097193	intrinsic apoptotic signaling pathway	-2.5517	0.0028074	0	1	4/163	18997,22038,22061,66861	Pou4f2,Plscr1,Trp63,Dnajc10
6_Summary	GO Biological Processes	GO:0030048	actin filament-based movement	-2.36787	0.00428682	0	1	3/91	56543,208943,235281,50875,59030,14457,20292,71409	Kcnd3,Myo5c,Scn3b,Tmod3,Mkks,Gas7,Ccl11,Fmnl2
6_Member	GO Biological Processes	GO:0030048	actin filament-based movement	-2.36787	0.00428682	0	1	3/91	56543,208943,235281	Kcnd3,Myo5c,Scn3b
6_Member	GO Biological Processes	GO:0006936	muscle contraction	-2.29061	0.00512147	0	1	4/193	50875,56543,59030,235281	Tmod3,Kcnd3,Mkks,Scn3b
6_Member	GO Biological Processes	GO:0030029	actin filament-based process	-2.28173	0.00522723	0	1	7/591	14457,20292,50875,56543,71409,208943,235281	Gas7,Ccl11,Tmod3,Kcnd3,Fmnl2,Myo5c,Scn3b
7_Summary	GO Biological Processes	GO:0006906	vesicle fusion	-2.27802	0.005272	0	1	3/98	18718,20908,68942,12091,13032,54598,110895	Pip4k2a,Stx3,Chmp2b,Glb1,Ctsc,Calcrl,Slc9a4
7_Member	GO Biological Processes	GO:0006906	vesicle fusion	-2.27802	0.005272	0	1	3/98	18718,20908,68942	Pip4k2a,Stx3,Chmp2b
7_Member	GO Biological Processes	GO:0090174	organelle membrane fusion	-2.2298	0.00589116	0	1	3/102	18718,20908,68942	Pip4k2a,Stx3,Chmp2b
7_Member	GO Cellular Components	GO:0005773	vacuole	-2.08435	0.00823472	0	1	7/644	12091,13032,18718,20908,54598,68942,110895	Glb1,Ctsc,Pip4k2a,Stx3,Calcrl,Chmp2b,Slc9a4
7_Member	GO Biological Processes	GO:0048284	organelle fusion	-2.00687	0.00984305	0	1	3/123	18718,20908,68942	Pip4k2a,Stx3,Chmp2b
8_Summary	GO Molecular Functions	GO:0016788	hydrolase activity, acting on ester bonds	-2.25271	0.00558838	0	1	8/756	17535,18828,19054,19256,22038,67939,229791,319939	Mre11a,Plscr2,Ppp2r3d,Ptpn20,Plscr1,Prorsd1,Plppr4,Tns3
8_Member	GO Molecular Functions	GO:0016788	hydrolase activity, acting on ester bonds	-2.25271	0.00558838	0	1	8/756	17535,18828,19054,19256,22038,67939,229791,319939	Mre11a,Plscr2,Ppp2r3d,Ptpn20,Plscr1,Prorsd1,Plppr4,Tns3
8_Member	GO Biological Processes	GO:0016311	dephosphorylation	-2.03311	0.00926602	0	1	4/229	19054,19256,229791,319939	Ppp2r3d,Ptpn20,Plppr4,Tns3
9_Summary	GO Biological Processes	GO:0006869	lipid transport	-2.24461	0.00569361	0	1	5/318	18718,18828,22038,26357,229791	Pip4k2a,Plscr2,Plscr1,Abcg2,Plppr4
9_Member	GO Biological Processes	GO:0006869	lipid transport	-2.24461	0.00569361	0	1	5/318	18718,18828,22038,26357,229791	Pip4k2a,Plscr2,Plscr1,Abcg2,Plppr4
9_Member	GO Biological Processes	GO:0010876	lipid localization	-2.04828	0.00894783	0	1	5/355	18718,18828,22038,26357,229791	Pip4k2a,Plscr2,Plscr1,Abcg2,Plppr4
10_Summary	GO Biological Processes	GO:0048525	negative regulation of viral process	-2.2298	0.00589116	0	1	3/102	17535,22038,107373	Mre11a,Plscr1,Fam111a
10_Member	GO Biological Processes	GO:0048525	negative regulation of viral process	-2.2298	0.00589116	0	1	3/102	17535,22038,107373	Mre11a,Plscr1,Fam111a
11_Summary	GO Molecular Functions	GO:0051015	actin filament binding	-2.08603	0.00820299	0	1	4/221	14457,70599,71409,208943	Gas7,Itprid2,Fmnl2,Myo5c
11_Member	GO Molecular Functions	GO:0051015	actin filament binding	-2.08603	0.00820299	0	1	4/221	14457,70599,71409,208943	Gas7,Itprid2,Fmnl2,Myo5c

## Sheet: Readme
Supplementary Table S16 Functional analysis of mouse genes embedded in regions that undergo a switch in Compartment A/B.
Supplementary Table S16.1 The functional analysis fot the mice gene embedded in regions that experience the A-to-B
Supplementary Table S16.2 The functional analysis fot the mice gene embedded in regions that experience the B-to-A
