# Supplementary material for: Exploring the dynamic three-dimensional chromatin architecture and transcriptional landscape in goose liver tissues underlying metabolic adaptations induced by a high-fat diet
Source: J Anim Sci Biotechnol. 2024 May 2;15:60. doi: 10.1186/s40104-024-01016-5 (PMC11064361; doi:10.1186/s40104-024-01016-5)
Supplement: Supplementary file 23 — Additional file 23: Table S17. Functional analysis of mouse genes with significantly different RPS values between mouse HFD and normal liver tissues. [file 40104_2024_1016_MOESM23_ESM.xlsx]

## Sheet: gain_mouse
Supplementary Table S17.1 Functional analysis of mouse genes with significantly increased RPS values in High-Fat Diet (HFD) liver tissues.
GroupID	Category	Term	Description	LogP	Log(q-value)	InTerm_InList	Genes	Symbols
1_Summary	GO Biological Processes	GO:0045785	positive regulation of cell adhesion	-13.578	-9.22408	23/510	12491,12505,12772,13655,16175,16197,16401,18073,18591,19159,19204,19219,19261,19419,20963,21813,21825,22329,29875,56348,74048,240354,320832,16181,18753,21929,12043,21899,16797,20302,11513,15951,16365,15900	Cd36,Cd44,Ccr2,Egr3,Il1a,Il7r,Itga4,Nid1,Pdgfb,Cyth3,Ptafr,Ptger4,Sirpa,Rasgrp1,Syk,Tgfbr2,Thbs1,Vcam1,Iqgap1,Hsd17b12,Vsir,Malt1,Sirpb1a,Il1rn,Prkcd,Tnfaip3,Bcl2,Tlr6,Lat,Ccl3,Adcy7,Ifi204,Acod1,Irf8
1_Member	GO Biological Processes	GO:0045785	positive regulation of cell adhesion	-13.578	-9.22408	23/510	12491,12505,12772,13655,16175,16197,16401,18073,18591,19159,19204,19219,19261,19419,20963,21813,21825,22329,29875,56348,74048,240354,320832	Cd36,Cd44,Ccr2,Egr3,Il1a,Il7r,Itga4,Nid1,Pdgfb,Cyth3,Ptafr,Ptger4,Sirpa,Rasgrp1,Syk,Tgfbr2,Thbs1,Vcam1,Iqgap1,Hsd17b12,Vsir,Malt1,Sirpb1a
1_Member	GO Biological Processes	GO:1903039	positive regulation of leukocyte cell-cell adhesion	-10.1457	-6.49069	15/272	12505,12772,13655,16175,16197,16401,19204,19261,19419,20963,21813,22329,74048,240354,320832	Cd44,Ccr2,Egr3,Il1a,Il7r,Itga4,Ptafr,Sirpa,Rasgrp1,Syk,Tgfbr2,Vcam1,Vsir,Malt1,Sirpb1a
1_Member	GO Biological Processes	GO:0022407	regulation of cell-cell adhesion	-9.11197	-5.63788	18/497	12505,12772,13655,16175,16181,16197,16401,18753,19204,19261,19419,20963,21813,21929,22329,74048,240354,320832	Cd44,Ccr2,Egr3,Il1a,Il1rn,Il7r,Itga4,Prkcd,Ptafr,Sirpa,Rasgrp1,Syk,Tgfbr2,Tnfaip3,Vcam1,Vsir,Malt1,Sirpb1a
1_Member	GO Biological Processes	GO:0022409	positive regulation of cell-cell adhesion	-9.08875	-5.63788	15/324	12505,12772,13655,16175,16197,16401,19204,19261,19419,20963,21813,22329,74048,240354,320832	Cd44,Ccr2,Egr3,Il1a,Il7r,Itga4,Ptafr,Sirpa,Rasgrp1,Syk,Tgfbr2,Vcam1,Vsir,Malt1,Sirpb1a
1_Member	GO Biological Processes	GO:1903037	regulation of leukocyte cell-cell adhesion	-8.28799	-5.12119	15/371	12505,12772,13655,16175,16197,16401,19204,19261,19419,20963,21813,22329,74048,240354,320832	Cd44,Ccr2,Egr3,Il1a,Il7r,Itga4,Ptafr,Sirpa,Rasgrp1,Syk,Tgfbr2,Vcam1,Vsir,Malt1,Sirpb1a
1_Member	GO Biological Processes	GO:0050870	positive regulation of T cell activation	-7.60586	-4.58093	12/246	12772,13655,16175,16197,19261,19419,20963,21813,22329,74048,240354,320832	Ccr2,Egr3,Il1a,Il7r,Sirpa,Rasgrp1,Syk,Tgfbr2,Vcam1,Vsir,Malt1,Sirpb1a
1_Member	GO Biological Processes	GO:0050867	positive regulation of cell activation	-7.59246	-4.58093	17/551	12043,12772,13655,16175,16197,18591,19204,19261,19419,20963,21813,21825,21899,22329,74048,240354,320832	Bcl2,Ccr2,Egr3,Il1a,Il7r,Pdgfb,Ptafr,Sirpa,Rasgrp1,Syk,Tgfbr2,Thbs1,Tlr6,Vcam1,Vsir,Malt1,Sirpb1a
1_Member	GO Biological Processes	GO:0050863	regulation of T cell activation	-7.28685	-4.35504	14/378	12505,12772,13655,16175,16197,16797,19261,19419,20963,21813,22329,74048,240354,320832	Cd44,Ccr2,Egr3,Il1a,Il7r,Lat,Sirpa,Rasgrp1,Syk,Tgfbr2,Vcam1,Vsir,Malt1,Sirpb1a
1_Member	GO Biological Processes	GO:0002696	positive regulation of leukocyte activation	-7.03724	-4.20179	16/530	12043,12772,13655,16175,16197,19204,19261,19419,20963,21813,21825,21899,22329,74048,240354,320832	Bcl2,Ccr2,Egr3,Il1a,Il7r,Ptafr,Sirpa,Rasgrp1,Syk,Tgfbr2,Thbs1,Tlr6,Vcam1,Vsir,Malt1,Sirpb1a
1_Member	GO Biological Processes	GO:0002694	regulation of leukocyte activation	-6.96881	-4.14633	19/763	12043,12505,12772,13655,16175,16197,16797,19204,19261,19419,20963,21813,21825,21899,21929,22329,74048,240354,320832	Bcl2,Cd44,Ccr2,Egr3,Il1a,Il7r,Lat,Ptafr,Sirpa,Rasgrp1,Syk,Tgfbr2,Thbs1,Tlr6,Tnfaip3,Vcam1,Vsir,Malt1,Sirpb1a
1_Member	GO Biological Processes	GO:0045582	positive regulation of T cell differentiation	-6.11739	-3.40302	8/125	12772,13655,16197,19419,20963,21813,74048,240354	Ccr2,Egr3,Il7r,Rasgrp1,Syk,Tgfbr2,Vsir,Malt1
1_Member	GO Biological Processes	GO:0051249	regulation of lymphocyte activation	-5.87362	-3.21864	16/648	12043,12505,12772,13655,16175,16197,16797,19261,19419,20963,21813,21929,22329,74048,240354,320832	Bcl2,Cd44,Ccr2,Egr3,Il1a,Il7r,Lat,Sirpa,Rasgrp1,Syk,Tgfbr2,Tnfaip3,Vcam1,Vsir,Malt1,Sirpb1a
1_Member	GO Biological Processes	GO:0045580	regulation of T cell differentiation	-5.75719	-3.1311	9/188	12505,12772,13655,16197,19419,20963,21813,74048,240354	Cd44,Ccr2,Egr3,Il7r,Rasgrp1,Syk,Tgfbr2,Vsir,Malt1
1_Member	GO Biological Processes	GO:0045621	positive regulation of lymphocyte differentiation	-5.74469	-3.1311	8/140	12772,13655,16197,19419,20963,21813,74048,240354	Ccr2,Egr3,Il7r,Rasgrp1,Syk,Tgfbr2,Vsir,Malt1
1_Member	GO Biological Processes	GO:0051251	positive regulation of lymphocyte activation	-5.42927	-2.89486	13/465	12043,12772,13655,16175,16197,19261,19419,20963,21813,22329,74048,240354,320832	Bcl2,Ccr2,Egr3,Il1a,Il7r,Sirpa,Rasgrp1,Syk,Tgfbr2,Vcam1,Vsir,Malt1,Sirpb1a
1_Member	GO Biological Processes	GO:1902107	positive regulation of leukocyte differentiation	-5.36264	-2.86602	9/210	12772,13655,16197,19419,20302,20963,21813,74048,240354	Ccr2,Egr3,Il7r,Rasgrp1,Ccl3,Syk,Tgfbr2,Vsir,Malt1
1_Member	GO Biological Processes	GO:1903708	positive regulation of hemopoiesis	-5.36264	-2.86602	9/210	12772,13655,16197,19419,20302,20963,21813,74048,240354	Ccr2,Egr3,Il7r,Rasgrp1,Ccl3,Syk,Tgfbr2,Vsir,Malt1
1_Member	GO Biological Processes	GO:0045619	regulation of lymphocyte differentiation	-5.18276	-2.70386	9/221	12505,12772,13655,16197,19419,20963,21813,74048,240354	Cd44,Ccr2,Egr3,Il7r,Rasgrp1,Syk,Tgfbr2,Vsir,Malt1
1_Member	GO Biological Processes	GO:0046640	regulation of alpha-beta T cell proliferation	-4.90753	-2.50297	5/51	12505,12772,20963,21813,74048	Cd44,Ccr2,Syk,Tgfbr2,Vsir
1_Member	GO Biological Processes	GO:1902105	regulation of leukocyte differentiation	-4.37456	-2.11718	10/349	12505,12772,13655,16197,19419,20302,20963,21813,74048,240354	Cd44,Ccr2,Egr3,Il7r,Rasgrp1,Ccl3,Syk,Tgfbr2,Vsir,Malt1
1_Member	GO Biological Processes	GO:0046634	regulation of alpha-beta T cell activation	-4.12721	-1.93162	6/119	12505,12772,20963,21813,74048,240354	Cd44,Ccr2,Syk,Tgfbr2,Vsir,Malt1
1_Member	GO Biological Processes	GO:2000514	regulation of CD4-positive, alpha-beta T cell activation	-4.00896	-1.83969	5/78	12505,12772,21813,74048,240354	Cd44,Ccr2,Tgfbr2,Vsir,Malt1
1_Member	GO Biological Processes	GO:0050670	regulation of lymphocyte proliferation	-3.88863	-1.74952	8/253	12043,12505,12772,16175,20963,21813,22329,74048	Bcl2,Cd44,Ccr2,Il1a,Syk,Tgfbr2,Vcam1,Vsir
1_Member	GO Biological Processes	GO:0032944	regulation of mononuclear cell proliferation	-3.83027	-1.70421	8/258	12043,12505,12772,16175,20963,21813,22329,74048	Bcl2,Cd44,Ccr2,Il1a,Syk,Tgfbr2,Vcam1,Vsir
1_Member	GO Biological Processes	GO:0042129	regulation of T cell proliferation	-3.78577	-1.67236	7/196	12505,12772,16175,20963,21813,22329,74048	Cd44,Ccr2,Il1a,Syk,Tgfbr2,Vcam1,Vsir
1_Member	GO Biological Processes	GO:0046638	positive regulation of alpha-beta T cell differentiation	-3.60263	-1.54947	4/52	12772,20963,21813,240354	Ccr2,Syk,Tgfbr2,Malt1
1_Member	GO Biological Processes	GO:0050671	positive regulation of lymphocyte proliferation	-3.59225	-1.54231	6/149	12043,12772,16175,20963,21813,22329	Bcl2,Ccr2,Il1a,Syk,Tgfbr2,Vcam1
1_Member	GO Biological Processes	GO:1903706	regulation of hemopoiesis	-3.59057	-1.54231	10/435	12505,12772,13655,16197,19419,20302,20963,21813,74048,240354	Cd44,Ccr2,Egr3,Il7r,Rasgrp1,Ccl3,Syk,Tgfbr2,Vsir,Malt1
1_Member	GO Biological Processes	GO:0070663	regulation of leukocyte proliferation	-3.58876	-1.54231	8/280	12043,12505,12772,16175,20963,21813,22329,74048	Bcl2,Cd44,Ccr2,Il1a,Syk,Tgfbr2,Vcam1,Vsir
1_Member	GO Biological Processes	GO:0032946	positive regulation of mononuclear cell proliferation	-3.54564	-1.50344	6/152	12043,12772,16175,20963,21813,22329	Bcl2,Ccr2,Il1a,Syk,Tgfbr2,Vcam1
1_Member	GO Biological Processes	GO:2000561	regulation of CD4-positive, alpha-beta T cell proliferation	-3.32784	-1.36449	3/26	12505,21813,74048	Cd44,Tgfbr2,Vsir
1_Member	GO Biological Processes	GO:0070665	positive regulation of leukocyte proliferation	-3.31378	-1.35252	6/168	12043,12772,16175,20963,21813,22329	Bcl2,Ccr2,Il1a,Syk,Tgfbr2,Vcam1
1_Member	GO Biological Processes	GO:0042102	positive regulation of T cell proliferation	-3.31075	-1.35124	5/110	12772,16175,20963,21813,22329	Ccr2,Il1a,Syk,Tgfbr2,Vcam1
1_Member	GO Biological Processes	GO:0002819	regulation of adaptive immune response	-3.26441	-1.32543	7/239	11513,12505,12772,16197,21929,74048,240354	Adcy7,Cd44,Ccr2,Il7r,Tnfaip3,Vsir,Malt1
1_Member	GO Biological Processes	GO:0046641	positive regulation of alpha-beta T cell proliferation	-3.14174	-1.23339	3/30	12772,20963,21813	Ccr2,Syk,Tgfbr2
1_Member	GO Biological Processes	GO:0046637	regulation of alpha-beta T cell differentiation	-3.06217	-1.17661	4/72	12772,20963,21813,240354	Ccr2,Syk,Tgfbr2,Malt1
1_Member	GO Biological Processes	GO:0002718	regulation of cytokine production involved in immune response	-3.04314	-1.16486	5/126	12491,12772,20963,74048,240354	Cd36,Ccr2,Syk,Vsir,Malt1
1_Member	GO Biological Processes	GO:0050777	negative regulation of immune response	-2.98724	-1.13022	6/194	12772,15951,16197,16365,21929,74048	Ccr2,Ifi204,Il7r,Acod1,Tnfaip3,Vsir
1_Member	GO Biological Processes	GO:0046635	positive regulation of alpha-beta T cell activation	-2.95293	-1.10548	4/77	12772,20963,21813,240354	Ccr2,Syk,Tgfbr2,Malt1
1_Member	GO Biological Processes	GO:0002724	regulation of T cell cytokine production	-2.87288	-1.04834	3/37	12772,74048,240354	Ccr2,Vsir,Malt1
1_Member	GO Biological Processes	GO:0002700	regulation of production of molecular mediator of immune response	-2.8429	-1.02677	6/207	12491,12772,20963,21929,74048,240354	Cd36,Ccr2,Syk,Tnfaip3,Vsir,Malt1
1_Member	GO Biological Processes	GO:0002697	regulation of immune effector process	-2.76318	-0.960671	9/464	12491,12772,16197,19204,19419,20963,21929,74048,240354	Cd36,Ccr2,Il7r,Ptafr,Rasgrp1,Syk,Tnfaip3,Vsir,Malt1
1_Member	GO Biological Processes	GO:2000516	positive regulation of CD4-positive, alpha-beta T cell activation	-2.71266	-0.924552	3/42	12772,21813,240354	Ccr2,Tgfbr2,Malt1
1_Member	GO Biological Processes	GO:0002703	regulation of leukocyte mediated immunity	-2.66872	-0.888794	7/303	12772,16197,19204,19419,20963,74048,240354	Ccr2,Il7r,Ptafr,Rasgrp1,Syk,Vsir,Malt1
1_Member	GO Biological Processes	GO:0002709	regulation of T cell mediated immunity	-2.37348	-0.669829	4/111	12772,16197,74048,240354	Ccr2,Il7r,Vsir,Malt1
1_Member	GO Biological Processes	GO:0032649	regulation of interferon-gamma production	-2.19172	-0.526185	4/125	12772,15900,19419,74048	Ccr2,Irf8,Rasgrp1,Vsir
1_Member	GO Biological Processes	GO:0002698	negative regulation of immune effector process	-2.02172	-0.400107	4/140	12772,16197,21929,74048	Ccr2,Il7r,Tnfaip3,Vsir
2_Summary	GO Biological Processes	GO:0032680	regulation of tumor necrosis factor production	-11.301	-7.3297	14/186	12491,12772,16175,19204,19219,19261,19419,20302,20963,21825,21897,21899,21929,74048,11513,12488,15900,15951,16365,29875,57781,240354,381308,100040462,12505,16181,16797,54199,12767,18591	Cd36,Ccr2,Il1a,Ptafr,Ptger4,Sirpa,Rasgrp1,Ccl3,Syk,Thbs1,Tlr1,Tlr6,Tnfaip3,Vsir,Adcy7,Cd2ap,Irf8,Ifi204,Acod1,Iqgap1,Cd200r1,Malt1,Ifi211,Mndal,Cd44,Il1rn,Lat,Ccrl2,Cxcr4,Pdgfb
2_Member	GO Biological Processes	GO:0032680	regulation of tumor necrosis factor production	-11.301	-7.3297	14/186	12491,12772,16175,19204,19219,19261,19419,20302,20963,21825,21897,21899,21929,74048	Cd36,Ccr2,Il1a,Ptafr,Ptger4,Sirpa,Rasgrp1,Ccl3,Syk,Thbs1,Tlr1,Tlr6,Tnfaip3,Vsir
2_Member	GO Biological Processes	GO:1903555	regulation of tumor necrosis factor superfamily cytokine production	-11.2065	-7.3297	14/189	12491,12772,16175,19204,19219,19261,19419,20302,20963,21825,21897,21899,21929,74048	Cd36,Ccr2,Il1a,Ptafr,Ptger4,Sirpa,Rasgrp1,Ccl3,Syk,Thbs1,Tlr1,Tlr6,Tnfaip3,Vsir
2_Member	GO Biological Processes	GO:0001817	regulation of cytokine production	-10.536	-6.78406	24/787	11513,12488,12491,12772,15900,15951,16175,16365,19204,19219,19261,19419,20302,20963,21825,21897,21899,21929,29875,57781,74048,240354,381308,100040462	Adcy7,Cd2ap,Cd36,Ccr2,Irf8,Ifi204,Il1a,Acod1,Ptafr,Ptger4,Sirpa,Rasgrp1,Ccl3,Syk,Thbs1,Tlr1,Tlr6,Tnfaip3,Iqgap1,Cd200r1,Vsir,Malt1,Ifi211,Mndal
2_Member	GO Biological Processes	GO:0032760	positive regulation of tumor necrosis factor production	-7.71232	-4.63712	9/111	12491,12772,16175,19204,19419,20302,20963,21825,21897	Cd36,Ccr2,Il1a,Ptafr,Rasgrp1,Ccl3,Syk,Thbs1,Tlr1
2_Member	GO Biological Processes	GO:1903557	positive regulation of tumor necrosis factor superfamily cytokine production	-7.64417	-4.59125	9/113	12491,12772,16175,19204,19419,20302,20963,21825,21897	Cd36,Ccr2,Il1a,Ptafr,Rasgrp1,Ccl3,Syk,Thbs1,Tlr1
2_Member	GO Biological Processes	GO:0001819	positive regulation of cytokine production	-7.27763	-4.35504	16/509	12491,12772,15900,15951,16175,19204,19219,19419,20302,20963,21825,21897,21899,240354,381308,100040462	Cd36,Ccr2,Irf8,Ifi204,Il1a,Ptafr,Ptger4,Rasgrp1,Ccl3,Syk,Thbs1,Tlr1,Tlr6,Malt1,Ifi211,Mndal
2_Member	GO Biological Processes	GO:0006954	inflammatory response	-7.13883	-4.27624	16/521	12505,12772,16175,16181,16365,16797,19204,19219,19419,20302,20963,21825,21897,21899,21929,54199	Cd44,Ccr2,Il1a,Il1rn,Acod1,Lat,Ptafr,Ptger4,Rasgrp1,Ccl3,Syk,Thbs1,Tlr1,Tlr6,Tnfaip3,Ccrl2
2_Member	GO Biological Processes	GO:0070372	regulation of ERK1 and ERK2 cascade	-3.86394	-1.72747	9/326	12491,12505,12767,16175,18591,19261,19419,20302,20963	Cd36,Cd44,Cxcr4,Il1a,Pdgfb,Sirpa,Rasgrp1,Ccl3,Syk
2_Member	GO Biological Processes	GO:0070374	positive regulation of ERK1 and ERK2 cascade	-3.39793	-1.40191	7/227	12491,12505,12767,16175,18591,19419,20302	Cd36,Cd44,Cxcr4,Il1a,Pdgfb,Rasgrp1,Ccl3
3_Summary	GO Biological Processes	GO:0001934	positive regulation of protein phosphorylation	-10.0429	-6.46713	23/759	12043,12491,12505,12767,16181,16797,16847,17118,18591,18753,19219,19419,20963,21812,21813,21825,21897,21899,24136,26401,29875,98878,240354,12772,16175,20302,19261,21929	Bcl2,Cd36,Cd44,Cxcr4,Il1rn,Lat,Lepr,Marcks,Pdgfb,Prkcd,Ptger4,Rasgrp1,Syk,Tgfbr1,Tgfbr2,Thbs1,Tlr1,Tlr6,Zeb2,Map3k1,Iqgap1,Ehd4,Malt1,Ccr2,Il1a,Ccl3,Sirpa,Tnfaip3
3_Member	GO Biological Processes	GO:0001934	positive regulation of protein phosphorylation	-10.0429	-6.46713	23/759	12043,12491,12505,12767,16181,16797,16847,17118,18591,18753,19219,19419,20963,21812,21813,21825,21897,21899,24136,26401,29875,98878,240354	Bcl2,Cd36,Cd44,Cxcr4,Il1rn,Lat,Lepr,Marcks,Pdgfb,Prkcd,Ptger4,Rasgrp1,Syk,Tgfbr1,Tgfbr2,Thbs1,Tlr1,Tlr6,Zeb2,Map3k1,Iqgap1,Ehd4,Malt1
3_Member	GO Biological Processes	GO:0043410	positive regulation of MAPK cascade	-8.72215	-5.40959	18/526	12491,12505,12767,12772,16175,16181,16847,18591,18753,19419,20302,20963,21812,21825,21899,24136,26401,29875	Cd36,Cd44,Cxcr4,Ccr2,Il1a,Il1rn,Lepr,Pdgfb,Prkcd,Rasgrp1,Ccl3,Syk,Tgfbr1,Thbs1,Tlr6,Zeb2,Map3k1,Iqgap1
3_Member	GO Biological Processes	GO:0045860	positive regulation of protein kinase activity	-8.4645	-5.18973	15/360	16181,16797,17118,18591,18753,19419,20963,21813,21825,21897,21899,24136,26401,29875,240354	Il1rn,Lat,Marcks,Pdgfb,Prkcd,Rasgrp1,Syk,Tgfbr2,Thbs1,Tlr1,Tlr6,Zeb2,Map3k1,Iqgap1,Malt1
3_Member	GO Biological Processes	GO:0043406	positive regulation of MAP kinase activity	-8.29206	-5.12119	10/130	16181,18591,18753,19419,20963,21825,21899,24136,26401,29875	Il1rn,Pdgfb,Prkcd,Rasgrp1,Syk,Thbs1,Tlr6,Zeb2,Map3k1,Iqgap1
3_Member	GO Biological Processes	GO:0071902	positive regulation of protein serine/threonine kinase activity	-7.45501	-4.46278	11/204	16181,17118,18591,18753,19419,20963,21825,21899,24136,26401,29875	Il1rn,Marcks,Pdgfb,Prkcd,Rasgrp1,Syk,Thbs1,Tlr6,Zeb2,Map3k1,Iqgap1
3_Member	GO Biological Processes	GO:0033674	positive regulation of kinase activity	-7.34297	-4.38695	15/437	16181,16797,17118,18591,18753,19419,20963,21813,21825,21897,21899,24136,26401,29875,240354	Il1rn,Lat,Marcks,Pdgfb,Prkcd,Rasgrp1,Syk,Tgfbr2,Thbs1,Tlr1,Tlr6,Zeb2,Map3k1,Iqgap1,Malt1
3_Member	GO Biological Processes	GO:0043408	regulation of MAPK cascade	-7.22207	-4.31724	19/735	12491,12505,12767,12772,16175,16181,16847,18591,18753,19261,19419,20302,20963,21812,21825,21899,24136,26401,29875	Cd36,Cd44,Cxcr4,Ccr2,Il1a,Il1rn,Lepr,Pdgfb,Prkcd,Sirpa,Rasgrp1,Ccl3,Syk,Tgfbr1,Thbs1,Tlr6,Zeb2,Map3k1,Iqgap1
3_Member	GO Biological Processes	GO:0043405	regulation of MAP kinase activity	-6.55669	-3.75904	10/198	16181,18591,18753,19419,20963,21825,21899,24136,26401,29875	Il1rn,Pdgfb,Prkcd,Rasgrp1,Syk,Thbs1,Tlr6,Zeb2,Map3k1,Iqgap1
3_Member	GO Biological Processes	GO:0051347	positive regulation of transferase activity	-6.31773	-3.56071	15/525	16181,16797,17118,18591,18753,19419,20963,21813,21825,21897,21899,24136,26401,29875,240354	Il1rn,Lat,Marcks,Pdgfb,Prkcd,Rasgrp1,Syk,Tgfbr2,Thbs1,Tlr1,Tlr6,Zeb2,Map3k1,Iqgap1,Malt1
3_Member	GO Biological Processes	GO:0045859	regulation of protein kinase activity	-6.3126	-3.56071	16/600	16181,16797,17118,18591,18753,19419,20963,21813,21825,21897,21899,21929,24136,26401,29875,240354	Il1rn,Lat,Marcks,Pdgfb,Prkcd,Rasgrp1,Syk,Tgfbr2,Thbs1,Tlr1,Tlr6,Tnfaip3,Zeb2,Map3k1,Iqgap1,Malt1
3_Member	GO Biological Processes	GO:0071900	regulation of protein serine/threonine kinase activity	-5.9948	-3.306	12/347	16181,17118,18591,18753,19419,20963,21825,21899,21929,24136,26401,29875	Il1rn,Marcks,Pdgfb,Prkcd,Rasgrp1,Syk,Thbs1,Tlr6,Tnfaip3,Zeb2,Map3k1,Iqgap1
3_Member	GO Biological Processes	GO:0043549	regulation of kinase activity	-5.39504	-2.88618	16/706	16181,16797,17118,18591,18753,19419,20963,21813,21825,21897,21899,21929,24136,26401,29875,240354	Il1rn,Lat,Marcks,Pdgfb,Prkcd,Rasgrp1,Syk,Tgfbr2,Thbs1,Tlr1,Tlr6,Tnfaip3,Zeb2,Map3k1,Iqgap1,Malt1
3_Member	GO Biological Processes	GO:0043507	positive regulation of JUN kinase activity	-4.70659	-2.35695	5/56	16181,20963,21899,24136,26401	Il1rn,Syk,Tlr6,Zeb2,Map3k1
3_Member	GO Biological Processes	GO:0043506	regulation of JUN kinase activity	-4.17538	-1.97065	5/72	16181,20963,21899,24136,26401	Il1rn,Syk,Tlr6,Zeb2,Map3k1
4_Summary	GO Molecular Functions	GO:0019955	cytokine binding	-9.00914	-5.60943	11/145	12491,12505,12767,12772,16154,16181,16401,16847,21812,21813,54199,16175,16197,20302,57266,20963,22228,18591,16797,22329,12043,19219,11513,18753,16490	Cd36,Cd44,Cxcr4,Ccr2,Il10ra,Il1rn,Itga4,Lepr,Tgfbr1,Tgfbr2,Ccrl2,Il1a,Il7r,Ccl3,Cxcl14,Syk,Ucp2,Pdgfb,Lat,Vcam1,Bcl2,Ptger4,Adcy7,Prkcd,Kcna2
4_Member	GO Molecular Functions	GO:0019955	cytokine binding	-9.00914	-5.60943	11/145	12491,12505,12767,12772,16154,16181,16401,16847,21812,21813,54199	Cd36,Cd44,Cxcr4,Ccr2,Il10ra,Il1rn,Itga4,Lepr,Tgfbr1,Tgfbr2,Ccrl2
4_Member	KEGG Pathway	mmu04060	Cytokine-cytokine receptor interaction - Mus musculus (house mouse)	-5.89406	-3.22888	11/292	12767,12772,16154,16175,16181,16197,16847,20302,21812,21813,57266	Cxcr4,Ccr2,Il10ra,Il1a,Il1rn,Il7r,Lepr,Ccl3,Tgfbr1,Tgfbr2,Cxcl14
4_Member	GO Molecular Functions	GO:0004896	cytokine receptor activity	-5.76494	-3.1311	7/97	12505,12767,12772,16154,16197,16847,54199	Cd44,Cxcr4,Ccr2,Il10ra,Il7r,Lepr,Ccrl2
4_Member	GO Molecular Functions	GO:0140375	immune receptor activity	-4.79173	-2.42843	7/136	12505,12767,12772,16154,16197,16847,54199	Cd44,Cxcr4,Ccr2,Il10ra,Il7r,Lepr,Ccrl2
4_Member	GO Biological Processes	GO:0120162	positive regulation of cold-induced thermogenesis	-4.60166	-2.27708	6/98	12491,12767,12772,16847,20963,22228	Cd36,Cxcr4,Ccr2,Lepr,Syk,Ucp2
4_Member	GO Molecular Functions	GO:0019956	chemokine binding	-4.33334	-2.08998	4/34	12767,12772,16401,54199	Cxcr4,Ccr2,Itga4,Ccrl2
4_Member	GO Biological Processes	GO:0019221	cytokine-mediated signaling pathway	-3.94524	-1.79541	9/318	12767,12772,16154,16175,16197,16847,18591,20302,20963	Cxcr4,Ccr2,Il10ra,Il1a,Il7r,Lepr,Pdgfb,Ccl3,Syk
4_Member	GO Biological Processes	GO:0019722	calcium-mediated signaling	-3.77288	-1.66934	6/138	12767,12772,16797,20963,22329,54199	Cxcr4,Ccr2,Lat,Syk,Vcam1,Ccrl2
4_Member	GO Biological Processes	GO:0019932	second-messenger-mediated signaling	-3.7185	-1.62603	7/201	12491,12767,12772,16797,20963,22329,54199	Cd36,Cxcr4,Ccr2,Lat,Syk,Vcam1,Ccrl2
4_Member	GO Biological Processes	GO:0120161	regulation of cold-induced thermogenesis	-3.62393	-1.55328	6/147	12491,12767,12772,16847,20963,22228	Cd36,Cxcr4,Ccr2,Lepr,Syk,Ucp2
4_Member	KEGG Pathway	mmu04061	Viral protein interaction with cytokine and cytokine receptor - Mus musculus (house mouse)	-3.60506	-1.54947	5/95	12767,12772,16154,20302,57266	Cxcr4,Ccr2,Il10ra,Ccl3,Cxcl14
4_Member	GO Molecular Functions	GO:0016493	C-C chemokine receptor activity	-3.43287	-1.4311	3/24	12767,12772,54199	Cxcr4,Ccr2,Ccrl2
4_Member	GO Molecular Functions	GO:0001637	G protein-coupled chemoattractant receptor activity	-3.37922	-1.40184	3/25	12767,12772,54199	Cxcr4,Ccr2,Ccrl2
4_Member	GO Molecular Functions	GO:0004950	chemokine receptor activity	-3.37922	-1.40184	3/25	12767,12772,54199	Cxcr4,Ccr2,Ccrl2
4_Member	GO Molecular Functions	GO:0019957	C-C chemokine binding	-3.37922	-1.40184	3/25	12767,12772,54199	Cxcr4,Ccr2,Ccrl2
4_Member	GO Biological Processes	GO:0007204	positive regulation of cytosolic calcium ion concentration	-3.3525	-1.38236	7/231	12043,12491,12767,12772,19219,20302,54199	Bcl2,Cd36,Cxcr4,Ccr2,Ptger4,Ccl3,Ccrl2
4_Member	KEGG Pathway	mmu04062	Chemokine signaling pathway - Mus musculus (house mouse)	-3.01047	-1.14648	6/192	11513,12767,12772,18753,20302,57266	Adcy7,Cxcr4,Ccr2,Prkcd,Ccl3,Cxcl14
4_Member	GO Biological Processes	GO:0019233	sensory perception of pain	-2.47459	-0.739726	4/104	12767,12772,16181,16490	Cxcr4,Ccr2,Il1rn,Kcna2
4_Member	GO Biological Processes	GO:0070098	chemokine-mediated signaling pathway	-2.33414	-0.641997	3/57	12767,12772,20302	Cxcr4,Ccr2,Ccl3
4_Member	GO Biological Processes	GO:1990868	response to chemokine	-2.13851	-0.488708	3/67	12767,12772,20302	Cxcr4,Ccr2,Ccl3
4_Member	GO Biological Processes	GO:1990869	cellular response to chemokine	-2.13851	-0.488708	3/67	12767,12772,20302	Cxcr4,Ccr2,Ccl3
5_Summary	GO Biological Processes	GO:0032652	regulation of interleukin-1 production	-8.7394	-5.40959	10/117	12491,15951,19219,19261,20302,21899,21929,240354,381308,100040462,11818,12767,12772,16365,18591,19419,20343,20963,21825,57266,12505,57781,210029,12043,18755,19204,23880	Cd36,Ifi204,Ptger4,Sirpa,Ccl3,Tlr6,Tnfaip3,Malt1,Ifi211,Mndal,Apoh,Cxcr4,Ccr2,Acod1,Pdgfb,Rasgrp1,Sell,Syk,Thbs1,Cxcl14,Cd44,Cd200r1,Metrnl,Bcl2,Prkch,Ptafr,Fyb
5_Member	GO Biological Processes	GO:0032652	regulation of interleukin-1 production	-8.7394	-5.40959	10/117	12491,15951,19219,19261,20302,21899,21929,240354,381308,100040462	Cd36,Ifi204,Ptger4,Sirpa,Ccl3,Tlr6,Tnfaip3,Malt1,Ifi211,Mndal
5_Member	GO Biological Processes	GO:0032651	regulation of interleukin-1 beta production	-8.27102	-5.12119	9/96	12491,15951,19261,20302,21899,21929,240354,381308,100040462	Cd36,Ifi204,Sirpa,Ccl3,Tlr6,Tnfaip3,Malt1,Ifi211,Mndal
5_Member	GO Biological Processes	GO:0032103	positive regulation of response to external stimulus	-7.90124	-4.77773	16/459	11818,12767,12772,15951,16365,18591,19219,19419,20302,20343,20963,21825,21899,57266,381308,100040462	Apoh,Cxcr4,Ccr2,Ifi204,Acod1,Pdgfb,Ptger4,Rasgrp1,Ccl3,Sell,Syk,Thbs1,Tlr6,Cxcl14,Ifi211,Mndal
5_Member	GO Biological Processes	GO:0032731	positive regulation of interleukin-1 beta production	-7.10805	-4.25925	7/62	12491,15951,20302,21899,240354,381308,100040462	Cd36,Ifi204,Ccl3,Tlr6,Malt1,Ifi211,Mndal
5_Member	GO Biological Processes	GO:0032732	positive regulation of interleukin-1 production	-6.57001	-3.76012	7/74	12491,15951,20302,21899,240354,381308,100040462	Cd36,Ifi204,Ccl3,Tlr6,Malt1,Ifi211,Mndal
5_Member	GO Biological Processes	GO:0031349	positive regulation of defense response	-4.8739	-2.48373	10/305	12772,15951,16365,19219,19419,20302,20963,21899,381308,100040462	Ccr2,Ifi204,Acod1,Ptger4,Rasgrp1,Ccl3,Syk,Tlr6,Ifi211,Mndal
5_Member	GO Biological Processes	GO:0031347	regulation of defense response	-4.46371	-2.17795	14/659	12505,12772,15951,16365,19219,19419,20302,20963,21899,21929,57781,210029,381308,100040462	Cd44,Ccr2,Ifi204,Acod1,Ptger4,Rasgrp1,Ccl3,Syk,Tlr6,Tnfaip3,Cd200r1,Metrnl,Ifi211,Mndal
5_Member	GO Biological Processes	GO:0050778	positive regulation of immune response	-3.77821	-1.66934	13/671	12043,12505,12772,15951,16365,18755,19204,19419,20963,23880,240354,381308,100040462	Bcl2,Cd44,Ccr2,Ifi204,Acod1,Prkch,Ptafr,Rasgrp1,Syk,Fyb,Malt1,Ifi211,Mndal
5_Member	GO Biological Processes	GO:0035458	cellular response to interferon-beta	-3.4484	-1.43883	4/57	15951,16365,381308,100040462	Ifi204,Acod1,Ifi211,Mndal
5_Member	GO Biological Processes	GO:0002218	activation of innate immune response	-3.39081	-1.40184	4/59	15951,20963,381308,100040462	Ifi204,Syk,Ifi211,Mndal
5_Member	GO Biological Processes	GO:0045088	regulation of innate immune response	-3.25365	-1.31965	7/240	15951,16365,19419,20963,21929,381308,100040462	Ifi204,Acod1,Rasgrp1,Syk,Tnfaip3,Ifi211,Mndal
5_Member	GO Biological Processes	GO:0035456	response to interferon-beta	-3.23013	-1.30593	4/65	15951,16365,381308,100040462	Ifi204,Acod1,Ifi211,Mndal
5_Member	GO Biological Processes	GO:0002833	positive regulation of response to biotic stimulus	-3.06983	-1.17977	6/187	15951,16365,19419,20963,381308,100040462	Ifi204,Acod1,Rasgrp1,Syk,Ifi211,Mndal
5_Member	GO Biological Processes	GO:0045089	positive regulation of innate immune response	-2.81195	-0.99876	5/142	15951,19419,20963,381308,100040462	Ifi204,Rasgrp1,Syk,Ifi211,Mndal
5_Member	GO Biological Processes	GO:0002831	regulation of response to biotic stimulus	-2.18919	-0.524544	7/371	15951,16365,19419,20963,21929,381308,100040462	Ifi204,Acod1,Rasgrp1,Syk,Tnfaip3,Ifi211,Mndal
5_Member	GO Biological Processes	GO:0002253	activation of immune response	-2.12844	-0.480353	7/381	12043,15951,20963,23880,240354,381308,100040462	Bcl2,Ifi204,Syk,Fyb,Malt1,Ifi211,Mndal
6_Summary	GO Biological Processes	GO:0060326	cell chemotaxis	-8.374	-5.13399	12/210	12642,12767,12772,13655,18591,18753,20302,20963,22329,54199,57266,104099,16401,19261,20343,19204,76524	Ch25h,Cxcr4,Ccr2,Egr3,Pdgfb,Prkcd,Ccl3,Syk,Vcam1,Ccrl2,Cxcl14,Itga9,Itga4,Sirpa,Sell,Ptafr,Cln6
6_Member	GO Biological Processes	GO:0060326	cell chemotaxis	-8.374	-5.13399	12/210	12642,12767,12772,13655,18591,18753,20302,20963,22329,54199,57266,104099	Ch25h,Cxcr4,Ccr2,Egr3,Pdgfb,Prkcd,Ccl3,Syk,Vcam1,Ccrl2,Cxcl14,Itga9
6_Member	GO Biological Processes	GO:0050900	leukocyte migration	-5.80973	-3.16335	10/239	12642,12772,16401,18591,19261,20302,20343,20963,22329,104099	Ch25h,Ccr2,Itga4,Pdgfb,Sirpa,Ccl3,Sell,Syk,Vcam1,Itga9
6_Member	GO Biological Processes	GO:0040011	locomotion	-5.45142	-2.91037	14/538	12642,12767,12772,13655,18591,18753,19204,20302,20963,22329,54199,57266,76524,104099	Ch25h,Cxcr4,Ccr2,Egr3,Pdgfb,Prkcd,Ptafr,Ccl3,Syk,Vcam1,Ccrl2,Cxcl14,Cln6,Itga9
6_Member	GO Biological Processes	GO:0006935	chemotaxis	-4.97966	-2.53327	13/512	12642,12767,12772,13655,18591,18753,19204,20302,20963,22329,54199,57266,104099	Ch25h,Cxcr4,Ccr2,Egr3,Pdgfb,Prkcd,Ptafr,Ccl3,Syk,Vcam1,Ccrl2,Cxcl14,Itga9
6_Member	GO Biological Processes	GO:0042330	taxis	-4.96168	-2.53327	13/514	12642,12767,12772,13655,18591,18753,19204,20302,20963,22329,54199,57266,104099	Ch25h,Cxcr4,Ccr2,Egr3,Pdgfb,Prkcd,Ptafr,Ccl3,Syk,Vcam1,Ccrl2,Cxcl14,Itga9
6_Member	GO Biological Processes	GO:0071674	mononuclear cell migration	-4.65267	-2.31286	6/96	12642,12772,16401,18591,19261,20302	Ch25h,Ccr2,Itga4,Pdgfb,Sirpa,Ccl3
6_Member	GO Biological Processes	GO:0030595	leukocyte chemotaxis	-3.77288	-1.66934	6/138	12642,12772,18591,20302,20963,104099	Ch25h,Ccr2,Pdgfb,Ccl3,Syk,Itga9
6_Member	GO Biological Processes	GO:0097529	myeloid leukocyte migration	-3.72202	-1.62603	6/141	12772,18591,19261,20302,20963,104099	Ccr2,Pdgfb,Sirpa,Ccl3,Syk,Itga9
6_Member	GO Biological Processes	GO:0072676	lymphocyte migration	-3.13184	-1.22813	4/69	12642,12772,16401,20302	Ch25h,Ccr2,Itga4,Ccl3
6_Member	GO Biological Processes	GO:0002548	monocyte chemotaxis	-2.98073	-1.12646	3/34	12772,18591,20302	Ccr2,Pdgfb,Ccl3
6_Member	GO Biological Processes	GO:0048247	lymphocyte chemotaxis	-2.71266	-0.924552	3/42	12642,12772,20302	Ch25h,Ccr2,Ccl3
6_Member	GO Biological Processes	GO:0097530	granulocyte migration	-2.48967	-0.753761	4/103	19261,20302,20963,104099	Sirpa,Ccl3,Syk,Itga9
6_Member	GO Biological Processes	GO:0030593	neutrophil chemotaxis	-2.00417	-0.388207	3/75	20302,20963,104099	Ccl3,Syk,Itga9
7_Summary	GO Biological Processes	GO:2000379	positive regulation of reactive oxygen species metabolic process	-7.71778	-4.63712	8/78	12491,16365,18591,18753,20963,21813,21825,21899,12043,19219,16154,16181,21812,330723,11818,12767,12772,17304,21897,240354,16175,13655,16401,11303,58994,57781,22329,672511	Cd36,Acod1,Pdgfb,Prkcd,Syk,Tgfbr2,Thbs1,Tlr6,Bcl2,Ptger4,Il10ra,Il1rn,Tgfbr1,Htra4,Apoh,Cxcr4,Ccr2,Mfge8,Tlr1,Malt1,Il1a,Egr3,Itga4,Abca1,Smpd3,Cd200r1,Vcam1,Rnf213
7_Member	GO Biological Processes	GO:2000379	positive regulation of reactive oxygen species metabolic process	-7.71778	-4.63712	8/78	12491,16365,18591,18753,20963,21813,21825,21899	Cd36,Acod1,Pdgfb,Prkcd,Syk,Tgfbr2,Thbs1,Tlr6
7_Member	GO Biological Processes	GO:2000377	regulation of reactive oxygen species metabolic process	-7.39935	-4.42561	10/161	12043,12491,16365,18591,18753,19219,20963,21813,21825,21899	Bcl2,Cd36,Acod1,Pdgfb,Prkcd,Ptger4,Syk,Tgfbr2,Thbs1,Tlr6
7_Member	GO Molecular Functions	GO:0019838	growth factor binding	-5.47737	-2.92959	8/152	12491,16154,16181,18591,21812,21813,21825,330723	Cd36,Il10ra,Il1rn,Pdgfb,Tgfbr1,Tgfbr2,Thbs1,Htra4
7_Member	GO Biological Processes	GO:0061041	regulation of wound healing	-4.77106	-2.4171	7/137	11818,12491,12767,18591,18753,19219,21825	Apoh,Cd36,Cxcr4,Pdgfb,Prkcd,Ptger4,Thbs1
7_Member	GO Biological Processes	GO:0090303	positive regulation of wound healing	-4.4899	-2.19664	5/62	11818,12491,12767,19219,21825	Apoh,Cd36,Cxcr4,Ptger4,Thbs1
7_Member	GO Biological Processes	GO:0030193	regulation of blood coagulation	-4.2046	-1.99366	5/71	11818,12491,18591,18753,21825	Apoh,Cd36,Pdgfb,Prkcd,Thbs1
7_Member	GO Biological Processes	GO:1900046	regulation of hemostasis	-4.14661	-1.94494	5/73	11818,12491,18591,18753,21825	Apoh,Cd36,Pdgfb,Prkcd,Thbs1
7_Member	GO Biological Processes	GO:0050818	regulation of coagulation	-4.09033	-1.90957	5/75	11818,12491,18591,18753,21825	Apoh,Cd36,Pdgfb,Prkcd,Thbs1
7_Member	GO Biological Processes	GO:1903034	regulation of response to wounding	-4.06095	-1.88598	7/177	11818,12491,12767,18591,18753,19219,21825	Apoh,Cd36,Cxcr4,Pdgfb,Prkcd,Ptger4,Thbs1
7_Member	GO Biological Processes	GO:1903036	positive regulation of response to wounding	-3.9826	-1.81789	5/79	11818,12491,12767,19219,21825	Apoh,Cd36,Cxcr4,Ptger4,Thbs1
7_Member	GO Biological Processes	GO:0043277	apoptotic cell clearance	-3.96649	-1.81119	4/42	12491,12772,17304,21825	Cd36,Ccr2,Mfge8,Thbs1
7_Member	GO Biological Processes	GO:0032147	activation of protein kinase activity	-3.60506	-1.54947	5/95	18591,18753,21813,21897,240354	Pdgfb,Prkcd,Tgfbr2,Tlr1,Malt1
7_Member	GO Biological Processes	GO:0030194	positive regulation of blood coagulation	-3.37922	-1.40184	3/25	11818,12491,21825	Apoh,Cd36,Thbs1
7_Member	GO Biological Processes	GO:1900048	positive regulation of hemostasis	-3.37922	-1.40184	3/25	11818,12491,21825	Apoh,Cd36,Thbs1
7_Member	GO Biological Processes	GO:2000181	negative regulation of blood vessel morphogenesis	-3.29276	-1.33848	5/111	11818,12491,12772,19219,21825	Apoh,Cd36,Ccr2,Ptger4,Thbs1
7_Member	GO Biological Processes	GO:1901342	regulation of vasculature development	-3.27593	-1.33262	8/312	11818,12491,12767,12772,16175,19219,21813,21825	Apoh,Cd36,Cxcr4,Ccr2,Il1a,Ptger4,Tgfbr2,Thbs1
7_Member	GO Biological Processes	GO:1901343	negative regulation of vasculature development	-3.27495	-1.33262	5/112	11818,12491,12772,19219,21825	Apoh,Cd36,Ccr2,Ptger4,Thbs1
7_Member	GO Biological Processes	GO:0001936	regulation of endothelial cell proliferation	-3.23338	-1.30593	6/174	11818,13655,16401,18591,21812,21825	Apoh,Egr3,Itga4,Pdgfb,Tgfbr1,Thbs1
7_Member	GO Biological Processes	GO:0050820	positive regulation of coagulation	-3.2312	-1.30593	3/28	11818,12491,21825	Apoh,Cd36,Thbs1
7_Member	GO Molecular Functions	GO:0071813	lipoprotein particle binding	-3.2312	-1.30593	3/28	11303,12491,21825	Abca1,Cd36,Thbs1
7_Member	GO Molecular Functions	GO:0071814	protein-lipid complex binding	-3.2312	-1.30593	3/28	11303,12491,21825	Abca1,Cd36,Thbs1
7_Member	GO Biological Processes	GO:0045834	positive regulation of lipid metabolic process	-3.05781	-1.17661	6/188	11818,12491,16175,18591,18753,58994	Apoh,Cd36,Il1a,Pdgfb,Prkcd,Smpd3
7_Member	GO Biological Processes	GO:0045765	regulation of angiogenesis	-2.6289	-0.858141	7/308	11818,12491,12767,12772,16175,21813,21825	Apoh,Cd36,Cxcr4,Ccr2,Il1a,Tgfbr2,Thbs1
7_Member	GO Biological Processes	GO:0030195	negative regulation of blood coagulation	-2.62619	-0.857696	3/45	11818,18591,18753	Apoh,Pdgfb,Prkcd
7_Member	GO Biological Processes	GO:1900047	negative regulation of hemostasis	-2.59876	-0.834752	3/46	11818,18591,18753	Apoh,Pdgfb,Prkcd
7_Member	GO Biological Processes	GO:0050819	negative regulation of coagulation	-2.57197	-0.813509	3/47	11818,18591,18753	Apoh,Pdgfb,Prkcd
7_Member	GO Biological Processes	GO:1905521	regulation of macrophage migration	-2.52021	-0.77585	3/49	12772,21825,57781	Ccr2,Thbs1,Cd200r1
7_Member	GO Biological Processes	GO:0016525	negative regulation of angiogenesis	-2.4016	-0.688848	4/109	11818,12491,12772,21825	Apoh,Cd36,Ccr2,Thbs1
7_Member	KEGG Pathway	mmu05144	Malaria - Mus musculus (house mouse)	-2.33414	-0.641997	3/57	12491,21825,22329	Cd36,Thbs1,Vcam1
7_Member	GO Biological Processes	GO:0019216	regulation of lipid metabolic process	-2.08719	-0.44817	7/388	11818,12491,16175,18591,18753,58994,672511	Apoh,Cd36,Il1a,Pdgfb,Prkcd,Smpd3,Rnf213
7_Member	GO Biological Processes	GO:0001937	negative regulation of endothelial cell proliferation	-2.06922	-0.438717	3/71	11818,21812,21825	Apoh,Tgfbr1,Thbs1
7_Member	GO Biological Processes	GO:0061045	negative regulation of wound healing	-2.06922	-0.438717	3/71	11818,18591,18753	Apoh,Pdgfb,Prkcd
8_Summary	GO Biological Processes	GO:0007159	leukocyte cell-cell adhesion	-7.20879	-4.31724	7/60	12505,12772,16401,20343,20963,21825,22329,11303,12491,12767,16197,16847,17304,21813,54199,57781,73707,74048,104099,12488,18826,19261,12043,17064,17972	Cd44,Ccr2,Itga4,Sell,Syk,Thbs1,Vcam1,Abca1,Cd36,Cxcr4,Il7r,Lepr,Mfge8,Tgfbr2,Ccrl2,Cd200r1,Gucy2g,Vsir,Itga9,Cd2ap,Lcp1,Sirpa,Bcl2,Cd93,Ncf4
8_Member	GO Biological Processes	GO:0007159	leukocyte cell-cell adhesion	-7.20879	-4.31724	7/60	12505,12772,16401,20343,20963,21825,22329	Cd44,Ccr2,Itga4,Sell,Syk,Thbs1,Vcam1
8_Member	GO Cellular Components	GO:0009897	external side of plasma membrane	-7.17513	-4.2983	18/663	11303,12491,12505,12767,12772,16197,16401,16847,17304,20343,21813,21825,22329,54199,57781,73707,74048,104099	Abca1,Cd36,Cd44,Cxcr4,Ccr2,Il7r,Itga4,Lepr,Mfge8,Sell,Tgfbr2,Thbs1,Vcam1,Ccrl2,Cd200r1,Gucy2g,Vsir,Itga9
8_Member	GO Molecular Functions	GO:0050839	cell adhesion molecule binding	-5.66917	-3.07864	11/308	12488,16401,17304,18826,19261,20343,20963,21825,22329,57781,104099	Cd2ap,Itga4,Mfge8,Lcp1,Sirpa,Sell,Syk,Thbs1,Vcam1,Cd200r1,Itga9
8_Member	GO Biological Processes	GO:0098609	cell-cell adhesion	-5.54264	-2.96684	13/454	12043,12488,12505,12772,16401,17064,20343,20963,21813,21825,22329,57781,104099	Bcl2,Cd2ap,Cd44,Ccr2,Itga4,Cd93,Sell,Syk,Tgfbr2,Thbs1,Vcam1,Cd200r1,Itga9
8_Member	GO Biological Processes	GO:0045123	cellular extravasation	-5.13126	-2.66379	5/46	12772,16401,19261,20343,22329	Ccr2,Itga4,Sirpa,Sell,Vcam1
8_Member	GO Biological Processes	GO:0061756	leukocyte adhesion to vascular endothelial cell	-4.87975	-2.48373	4/25	12772,16401,20343,22329	Ccr2,Itga4,Sell,Vcam1
8_Member	GO Molecular Functions	GO:0005178	integrin binding	-4.42569	-2.14729	7/155	16401,17304,18826,20963,21825,22329,104099	Itga4,Mfge8,Lcp1,Syk,Thbs1,Vcam1,Itga9
8_Member	GO Biological Processes	GO:0050901	leukocyte tethering or rolling	-3.60963	-1.54947	3/21	16401,20343,22329	Itga4,Sell,Vcam1
8_Member	GO Biological Processes	GO:0034113	heterotypic cell-cell adhesion	-3.05852	-1.17661	3/32	16401,22329,57781	Itga4,Vcam1,Cd200r1
8_Member	KEGG Pathway	mmu04514	Cell adhesion molecules - Mus musculus (house mouse)	-2.34683	-0.649988	5/182	16401,20343,22329,74048,104099	Itga4,Sell,Vcam1,Vsir,Itga9
8_Member	KEGG Pathway	mmu04670	Leukocyte transendothelial migration - Mus musculus (house mouse)	-2.27946	-0.595756	4/118	12767,16401,17972,22329	Cxcr4,Itga4,Ncf4,Vcam1
9_Summary	GO Biological Processes	GO:0030335	positive regulation of cell migration	-6.52867	-3.74292	16/578	12043,12767,12772,16175,16401,18591,19204,19219,20343,21812,21813,21825,29875,57266,74048,74117,57781,58994,20963	Bcl2,Cxcr4,Ccr2,Il1a,Itga4,Pdgfb,Ptafr,Ptger4,Sell,Tgfbr1,Tgfbr2,Thbs1,Iqgap1,Cxcl14,Vsir,Actr3,Cd200r1,Smpd3,Syk
9_Member	GO Biological Processes	GO:0030335	positive regulation of cell migration	-6.52867	-3.74292	16/578	12043,12767,12772,16175,16401,18591,19204,19219,20343,21812,21813,21825,29875,57266,74048,74117	Bcl2,Cxcr4,Ccr2,Il1a,Itga4,Pdgfb,Ptafr,Ptger4,Sell,Tgfbr1,Tgfbr2,Thbs1,Iqgap1,Cxcl14,Vsir,Actr3
9_Member	GO Biological Processes	GO:2000147	positive regulation of cell motility	-6.26486	-3.53259	16/605	12043,12767,12772,16175,16401,18591,19204,19219,20343,21812,21813,21825,29875,57266,74048,74117	Bcl2,Cxcr4,Ccr2,Il1a,Itga4,Pdgfb,Ptafr,Ptger4,Sell,Tgfbr1,Tgfbr2,Thbs1,Iqgap1,Cxcl14,Vsir,Actr3
9_Member	GO Biological Processes	GO:0040017	positive regulation of locomotion	-6.10614	-3.40302	16/622	12043,12767,12772,16175,16401,18591,19204,19219,20343,21812,21813,21825,29875,57266,74048,74117	Bcl2,Cxcr4,Ccr2,Il1a,Itga4,Pdgfb,Ptafr,Ptger4,Sell,Tgfbr1,Tgfbr2,Thbs1,Iqgap1,Cxcl14,Vsir,Actr3
9_Member	GO Biological Processes	GO:0002685	regulation of leukocyte migration	-5.89264	-3.22888	10/234	12772,16175,16401,19204,19219,20343,21825,57266,57781,58994	Ccr2,Il1a,Itga4,Ptafr,Ptger4,Sell,Thbs1,Cxcl14,Cd200r1,Smpd3
9_Member	GO Biological Processes	GO:0002687	positive regulation of leukocyte migration	-5.31202	-2.82139	8/160	12772,16175,16401,19204,19219,20343,21825,57266	Ccr2,Il1a,Itga4,Ptafr,Ptger4,Sell,Thbs1,Cxcl14
9_Member	GO Biological Processes	GO:1903238	positive regulation of leukocyte tethering or rolling	-4.06425	-1.88638	3/15	12772,16401,19204	Ccr2,Itga4,Ptafr
9_Member	GO Biological Processes	GO:0002691	regulation of cellular extravasation	-3.81065	-1.69165	4/46	12772,16401,19204,19219	Ccr2,Itga4,Ptafr,Ptger4
9_Member	GO Biological Processes	GO:1903236	regulation of leukocyte tethering or rolling	-3.60963	-1.54947	3/21	12772,16401,19204	Ccr2,Itga4,Ptafr
9_Member	GO Biological Processes	GO:0050921	positive regulation of chemotaxis	-3.56106	-1.51673	6/151	12767,12772,18591,20343,21825,57266	Cxcr4,Ccr2,Pdgfb,Sell,Thbs1,Cxcl14
9_Member	GO Biological Processes	GO:0002693	positive regulation of cellular extravasation	-3.48899	-1.46949	3/23	12772,19204,19219	Ccr2,Ptafr,Ptger4
9_Member	GO Biological Processes	GO:1904996	positive regulation of leukocyte adhesion to vascular endothelial cell	-3.27855	-1.33262	3/27	12772,16401,19204	Ccr2,Itga4,Ptafr
9_Member	GO Biological Processes	GO:2000401	regulation of lymphocyte migration	-3.23013	-1.30593	4/65	12772,16401,57266,57781	Ccr2,Itga4,Cxcl14,Cd200r1
9_Member	GO Biological Processes	GO:0071675	regulation of mononuclear cell migration	-3.1387	-1.2319	5/120	12772,16401,21825,57266,57781	Ccr2,Itga4,Thbs1,Cxcl14,Cd200r1
9_Member	GO Biological Processes	GO:1904994	regulation of leukocyte adhesion to vascular endothelial cell	-2.94367	-1.09758	3/35	12772,16401,19204	Ccr2,Itga4,Ptafr
9_Member	GO Biological Processes	GO:2000403	positive regulation of lymphocyte migration	-2.77413	-0.970401	3/40	12772,16401,57266	Ccr2,Itga4,Cxcl14
9_Member	GO Biological Processes	GO:0050920	regulation of chemotaxis	-2.60316	-0.836917	6/231	12767,12772,18591,20343,21825,57266	Cxcr4,Ccr2,Pdgfb,Sell,Thbs1,Cxcl14
9_Member	GO Biological Processes	GO:0002690	positive regulation of leukocyte chemotaxis	-2.55171	-0.795656	4/99	12772,20343,21825,57266	Ccr2,Sell,Thbs1,Cxcl14
9_Member	GO Biological Processes	GO:2000404	regulation of T cell migration	-2.52021	-0.77585	3/49	12772,16401,57781	Ccr2,Itga4,Cd200r1
9_Member	GO Biological Processes	GO:0043300	regulation of leukocyte degranulation	-2.25163	-0.575282	3/61	12772,19204,20963	Ccr2,Ptafr,Syk
9_Member	GO Biological Processes	GO:0002688	regulation of leukocyte chemotaxis	-2.17965	-0.517665	4/126	12772,20343,21825,57266	Ccr2,Sell,Thbs1,Cxcl14
9_Member	GO Biological Processes	GO:0071677	positive regulation of mononuclear cell migration	-2.08612	-0.44817	3/70	12772,16401,57266	Ccr2,Itga4,Cxcl14
9_Member	GO Biological Processes	GO:0002886	regulation of myeloid leukocyte mediated immunity	-2.00417	-0.388207	3/75	12772,19204,20963	Ccr2,Ptafr,Syk
10_Summary	GO Biological Processes	GO:0001816	cytokine production	-6.4369	-3.66273	10/204	12488,12491,15900,16175,18753,19204,19219,19419,20963,106869,16797,17118,74117,244895,18591,13655,240354,21812,26401,16197,17105,672511	Cd2ap,Cd36,Irf8,Il1a,Prkcd,Ptafr,Ptger4,Rasgrp1,Syk,Tnfaip8,Lat,Marcks,Actr3,Peak1,Pdgfb,Egr3,Malt1,Tgfbr1,Map3k1,Il7r,Lyz2,Rnf213
10_Member	GO Biological Processes	GO:0001816	cytokine production	-6.4369	-3.66273	10/204	12488,12491,15900,16175,18753,19204,19219,19419,20963,106869	Cd2ap,Cd36,Irf8,Il1a,Prkcd,Ptafr,Ptger4,Rasgrp1,Syk,Tnfaip8
10_Member	GO Biological Processes	GO:0032615	interleukin-12 production	-4.78675	-2.42843	3/9	12491,15900,18753	Cd36,Irf8,Prkcd
10_Member	KEGG Pathway	mmu04666	Fc gamma R-mediated phagocytosis - Mus musculus (house mouse)	-3.64821	-1.57072	5/93	16797,17118,18753,20963,74117	Lat,Marcks,Prkcd,Syk,Actr3
10_Member	GO Biological Processes	GO:0090322	regulation of superoxide metabolic process	-2.98073	-1.12646	3/34	12491,18753,20963	Cd36,Prkcd,Syk
10_Member	GO Molecular Functions	GO:0004715	non-membrane spanning protein tyrosine kinase activity	-2.6543	-0.881267	3/44	18753,20963,244895	Prkcd,Syk,Peak1
10_Member	GO Biological Processes	GO:0010543	regulation of platelet activation	-2.52021	-0.77585	3/49	18591,18753,20963	Pdgfb,Prkcd,Syk
10_Member	KEGG Pathway	mmu04625	C-type lectin receptor signaling pathway - Mus musculus (house mouse)	-2.35963	-0.659855	4/112	13655,18753,20963,240354	Egr3,Prkcd,Syk,Malt1
10_Member	GO Biological Processes	GO:0046777	protein autophosphorylation	-2.18501	-0.522132	5/199	18753,20963,21812,26401,244895	Prkcd,Syk,Tgfbr1,Map3k1,Peak1
10_Member	GO Biological Processes	GO:0042742	defense response to bacterium	-2.09337	-0.45122	8/485	12491,15900,16197,17105,18753,20963,106869,672511	Cd36,Irf8,Il7r,Lyz2,Prkcd,Syk,Tnfaip8,Rnf213
11_Summary	GO Biological Processes	GO:0002237	response to molecule of bacterial origin	-6.26329	-3.53259	13/391	11303,12457,12491,15900,16175,16365,19204,19219,19261,21897,21899,21929,240354,20963,20302,74117	Abca1,Noct,Cd36,Irf8,Il1a,Acod1,Ptafr,Ptger4,Sirpa,Tlr1,Tlr6,Tnfaip3,Malt1,Syk,Ccl3,Actr3
11_Member	GO Biological Processes	GO:0002237	response to molecule of bacterial origin	-6.26329	-3.53259	13/391	11303,12457,12491,15900,16175,16365,19204,19219,19261,21897,21899,21929,240354	Abca1,Noct,Cd36,Irf8,Il1a,Acod1,Ptafr,Ptger4,Sirpa,Tlr1,Tlr6,Tnfaip3,Malt1
11_Member	GO Biological Processes	GO:0071216	cellular response to biotic stimulus	-5.48339	-2.92959	11/322	11303,12491,15900,16175,16365,19261,20963,21897,21899,21929,240354	Abca1,Cd36,Irf8,Il1a,Acod1,Sirpa,Syk,Tlr1,Tlr6,Tnfaip3,Malt1
11_Member	GO Biological Processes	GO:0071219	cellular response to molecule of bacterial origin	-4.9867	-2.53327	10/296	11303,12491,15900,16175,16365,19261,21897,21899,21929,240354	Abca1,Cd36,Irf8,Il1a,Acod1,Sirpa,Tlr1,Tlr6,Tnfaip3,Malt1
11_Member	GO Biological Processes	GO:0032496	response to lipopolysaccharide	-4.91268	-2.50321	11/370	11303,12457,12491,15900,16175,16365,19204,19219,19261,21929,240354	Abca1,Noct,Cd36,Irf8,Il1a,Acod1,Ptafr,Ptger4,Sirpa,Tnfaip3,Malt1
11_Member	GO Biological Processes	GO:0071222	cellular response to lipopolysaccharide	-3.52687	-1.49098	8/286	11303,12491,15900,16175,16365,19261,21929,240354	Abca1,Cd36,Irf8,Il1a,Acod1,Sirpa,Tnfaip3,Malt1
11_Member	GO Biological Processes	GO:0071346	cellular response to interferon-gamma	-3.52172	-1.48791	5/99	15900,16365,19261,20302,74117	Irf8,Acod1,Sirpa,Ccl3,Actr3
11_Member	GO Biological Processes	GO:0034341	response to interferon-gamma	-3.02772	-1.15664	5/127	15900,16365,19261,20302,74117	Irf8,Acod1,Sirpa,Ccl3,Actr3
11_Member	GO Biological Processes	GO:0071396	cellular response to lipid	-2.68302	-0.901934	10/572	11303,12491,15900,16175,16365,19219,19261,20963,21929,240354	Abca1,Cd36,Irf8,Il1a,Acod1,Ptger4,Sirpa,Syk,Tnfaip3,Malt1
11_Member	GO Biological Processes	GO:0032479	regulation of type I interferon production	-2.43033	-0.708828	4/107	15900,16365,19261,20963	Irf8,Acod1,Sirpa,Syk
11_Member	GO Biological Processes	GO:0071347	cellular response to interleukin-1	-2.02006	-0.400107	3/74	16365,19261,20302	Acod1,Sirpa,Ccl3
12_Summary	GO Molecular Functions	GO:0035325	Toll-like receptor binding	-6.10377	-3.40302	4/13	12491,20963,21897,21899,19204,19261,21929,57781,16365,65221,15900,21825,58994,16401,22329,11303,12043,17972,20302,18753	Cd36,Syk,Tlr1,Tlr6,Ptafr,Sirpa,Tnfaip3,Cd200r1,Acod1,Slc15a3,Irf8,Thbs1,Smpd3,Itga4,Vcam1,Abca1,Bcl2,Ncf4,Ccl3,Prkcd
12_Member	GO Molecular Functions	GO:0035325	Toll-like receptor binding	-6.10377	-3.40302	4/13	12491,20963,21897,21899	Cd36,Syk,Tlr1,Tlr6
12_Member	GO Biological Processes	GO:0070339	response to bacterial lipopeptide	-5.40437	-2.88927	3/6	12491,21897,21899	Cd36,Tlr1,Tlr6
12_Member	GO Biological Processes	GO:0071220	cellular response to bacterial lipoprotein	-5.40437	-2.88927	3/6	12491,21897,21899	Cd36,Tlr1,Tlr6
12_Member	GO Biological Processes	GO:0071221	cellular response to bacterial lipopeptide	-5.40437	-2.88927	3/6	12491,21897,21899	Cd36,Tlr1,Tlr6
12_Member	GO Biological Processes	GO:0032675	regulation of interleukin-6 production	-5.17483	-2.70169	8/167	12491,19204,19261,20963,21897,21899,21929,57781	Cd36,Ptafr,Sirpa,Syk,Tlr1,Tlr6,Tnfaip3,Cd200r1
12_Member	GO Biological Processes	GO:0032493	response to bacterial lipoprotein	-4.96096	-2.53327	3/8	12491,21897,21899	Cd36,Tlr1,Tlr6
12_Member	GO Biological Processes	GO:0062207	regulation of pattern recognition receptor signaling pathway	-4.57658	-2.25656	6/99	12491,16365,21897,21899,21929,65221	Cd36,Acod1,Tlr1,Tlr6,Tnfaip3,Slc15a3
12_Member	GO Biological Processes	GO:0032655	regulation of interleukin-12 production	-4.4899	-2.19664	5/62	12491,15900,20963,21825,21899	Cd36,Irf8,Syk,Thbs1,Tlr6
12_Member	GO Biological Processes	GO:0055094	response to lipoprotein particle	-4.38573	-2.11718	4/33	12491,20963,21899,58994	Cd36,Syk,Tlr6,Smpd3
12_Member	GO Biological Processes	GO:1904646	cellular response to amyloid-beta	-4.38573	-2.11718	4/33	12491,16401,21899,22329	Cd36,Itga4,Tlr6,Vcam1
12_Member	GO Biological Processes	GO:0034135	regulation of toll-like receptor 2 signaling pathway	-4.37422	-2.11718	3/12	16365,21897,21899	Acod1,Tlr1,Tlr6
12_Member	GO Biological Processes	GO:0140052	cellular response to oxidised low-density lipoprotein particle stimulus	-4.37422	-2.11718	3/12	12491,21899,58994	Cd36,Tlr6,Smpd3
12_Member	GO Biological Processes	GO:0071402	cellular response to lipoprotein particle stimulus	-4.23344	-2.01302	4/36	12491,20963,21899,58994	Cd36,Syk,Tlr6,Smpd3
12_Member	GO Biological Processes	GO:0034121	regulation of toll-like receptor signaling pathway	-4.2046	-1.99366	5/71	12491,16365,21897,21899,21929	Cd36,Acod1,Tlr1,Tlr6,Tnfaip3
12_Member	GO Biological Processes	GO:1904645	response to amyloid-beta	-4.09437	-1.91068	4/39	12491,16401,21899,22329	Cd36,Itga4,Tlr6,Vcam1
12_Member	GO Biological Processes	GO:0032735	positive regulation of interleukin-12 production	-3.92606	-1.77893	4/43	12491,15900,20963,21899	Cd36,Irf8,Syk,Tlr6
12_Member	KEGG Pathway	mmu05417	Lipid and atherosclerosis - Mus musculus (house mouse)	-3.52795	-1.49098	7/216	11303,12043,12491,17972,20302,21899,22329	Abca1,Bcl2,Cd36,Ncf4,Ccl3,Tlr6,Vcam1
12_Member	GO Biological Processes	GO:0032755	positive regulation of interleukin-6 production	-3.34728	-1.37894	5/108	12491,19204,20963,21897,21899	Cd36,Ptafr,Syk,Tlr1,Tlr6
12_Member	GO Biological Processes	GO:0045428	regulation of nitric oxide biosynthetic process	-3.03966	-1.16283	4/73	12491,19261,21899,58994	Cd36,Sirpa,Tlr6,Smpd3
12_Member	GO Biological Processes	GO:0080164	regulation of nitric oxide metabolic process	-2.95293	-1.10548	4/77	12491,19261,21899,58994	Cd36,Sirpa,Tlr6,Smpd3
12_Member	GO Biological Processes	GO:0034122	negative regulation of toll-like receptor signaling pathway	-2.90775	-1.07231	3/36	16365,21899,21929	Acod1,Tlr6,Tnfaip3
12_Member	GO Biological Processes	GO:0045429	positive regulation of nitric oxide biosynthetic process	-2.49519	-0.756476	3/50	12491,21899,58994	Cd36,Tlr6,Smpd3
12_Member	GO Biological Processes	GO:1901653	cellular response to peptide	-2.45111	-0.723236	6/248	12491,16401,18753,21899,22329,58994	Cd36,Itga4,Prkcd,Tlr6,Vcam1,Smpd3
12_Member	GO Biological Processes	GO:1904407	positive regulation of nitric oxide metabolic process	-2.44676	-0.723236	3/52	12491,21899,58994	Cd36,Tlr6,Smpd3
12_Member	GO Biological Processes	GO:1901652	response to peptide	-2.23939	-0.56395	7/363	12491,16401,18753,21899,21929,22329,58994	Cd36,Itga4,Prkcd,Tlr6,Tnfaip3,Vcam1,Smpd3
13_Summary	GO Biological Processes	GO:0007160	cell-matrix adhesion	-5.98785	-3.306	8/130	12043,16401,18073,19261,22329,104099,195209,244895,17118	Bcl2,Itga4,Nid1,Sirpa,Vcam1,Itga9,Zfp469,Peak1,Marcks
13_Member	GO Biological Processes	GO:0007160	cell-matrix adhesion	-5.98785	-3.306	8/130	12043,16401,18073,19261,22329,104099,195209,244895	Bcl2,Itga4,Nid1,Sirpa,Vcam1,Itga9,Zfp469,Peak1
13_Member	GO Biological Processes	GO:0031589	cell-substrate adhesion	-5.68165	-3.08357	9/192	12043,16401,17118,18073,19261,22329,104099,195209,244895	Bcl2,Itga4,Marcks,Nid1,Sirpa,Vcam1,Itga9,Zfp469,Peak1
13_Member	GO Cellular Components	GO:0098636	protein complex involved in cell adhesion	-2.35577	-0.656954	3/56	16401,18073,104099	Itga4,Nid1,Itga9
14_Summary	GO Biological Processes	GO:0045321	leukocyte activation	-5.74476	-3.1311	16/663	12043,12505,12767,15900,16197,16797,16847,18753,18826,19219,19419,20963,21813,21897,21929,240354,21899,22329,15951,12772,14247,19261,58994	Bcl2,Cd44,Cxcr4,Irf8,Il7r,Lat,Lepr,Prkcd,Lcp1,Ptger4,Rasgrp1,Syk,Tgfbr2,Tlr1,Tnfaip3,Malt1,Tlr6,Vcam1,Ifi204,Ccr2,Fli1,Sirpa,Smpd3
14_Member	GO Biological Processes	GO:0045321	leukocyte activation	-5.74476	-3.1311	16/663	12043,12505,12767,15900,16197,16797,16847,18753,18826,19219,19419,20963,21813,21897,21929,240354	Bcl2,Cd44,Cxcr4,Irf8,Il7r,Lat,Lepr,Prkcd,Lcp1,Ptger4,Rasgrp1,Syk,Tgfbr2,Tlr1,Tnfaip3,Malt1
14_Member	GO Biological Processes	GO:0001775	cell activation	-5.70977	-3.104	17/750	12043,12505,12767,15900,16197,16797,16847,18753,18826,19219,19419,20963,21813,21897,21899,21929,240354	Bcl2,Cd44,Cxcr4,Irf8,Il7r,Lat,Lepr,Prkcd,Lcp1,Ptger4,Rasgrp1,Syk,Tgfbr2,Tlr1,Tlr6,Tnfaip3,Malt1
14_Member	GO Biological Processes	GO:0046649	lymphocyte activation	-4.83823	-2.45275	13/528	12043,12505,12767,15900,16197,16847,18753,18826,19219,19419,20963,21929,240354	Bcl2,Cd44,Cxcr4,Irf8,Il7r,Lepr,Prkcd,Lcp1,Ptger4,Rasgrp1,Syk,Tnfaip3,Malt1
14_Member	KEGG Pathway	mmu04064	NF-kappa B signaling pathway - Mus musculus (house mouse)	-4.43183	-2.14976	6/105	12043,16797,20963,21929,22329,240354	Bcl2,Lat,Syk,Tnfaip3,Vcam1,Malt1
14_Member	GO Biological Processes	GO:0042110	T cell activation	-4.3537	-2.10011	10/351	12043,12505,12767,16197,16847,18826,19219,19419,20963,240354	Bcl2,Cd44,Cxcr4,Il7r,Lepr,Lcp1,Ptger4,Rasgrp1,Syk,Malt1
14_Member	GO Biological Processes	GO:0042113	B cell activation	-4.27018	-2.0368	8/223	12043,15900,16197,18753,19419,20963,21929,240354	Bcl2,Irf8,Il7r,Prkcd,Rasgrp1,Syk,Tnfaip3,Malt1
14_Member	GO Biological Processes	GO:1903131	mononuclear cell differentiation	-4.11417	-1.92158	10/375	12043,15900,15951,16197,16847,19219,20963,21813,21929,240354	Bcl2,Irf8,Ifi204,Il7r,Lepr,Ptger4,Syk,Tgfbr2,Tnfaip3,Malt1
14_Member	GO Biological Processes	GO:0030097	hemopoiesis	-3.71208	-1.62295	14/776	12043,12772,14247,15900,15951,16197,16847,19219,19261,20963,21813,21929,58994,240354	Bcl2,Ccr2,Fli1,Irf8,Ifi204,Il7r,Lepr,Ptger4,Sirpa,Syk,Tgfbr2,Tnfaip3,Smpd3,Malt1
14_Member	GO Biological Processes	GO:0002366	leukocyte activation involved in immune response	-3.54016	-1.50008	7/215	15900,16797,18826,19219,19419,20963,21929	Irf8,Lat,Lcp1,Ptger4,Rasgrp1,Syk,Tnfaip3
14_Member	GO Biological Processes	GO:0002263	cell activation involved in immune response	-3.49172	-1.46949	7/219	15900,16797,18826,19219,19419,20963,21929	Irf8,Lat,Lcp1,Ptger4,Rasgrp1,Syk,Tnfaip3
14_Member	GO Biological Processes	GO:0002521	leukocyte differentiation	-3.44359	-1.43599	10/454	12043,15900,15951,16197,16847,19219,20963,21813,21929,240354	Bcl2,Irf8,Ifi204,Il7r,Lepr,Ptger4,Syk,Tgfbr2,Tnfaip3,Malt1
14_Member	GO Biological Processes	GO:0030098	lymphocyte differentiation	-3.10841	-1.20778	8/331	12043,15900,16197,16847,19219,20963,21929,240354	Bcl2,Irf8,Il7r,Lepr,Ptger4,Syk,Tnfaip3,Malt1
14_Member	GO Biological Processes	GO:0002335	mature B cell differentiation	-2.87288	-1.04834	3/37	15900,21929,240354	Irf8,Tnfaip3,Malt1
14_Member	GO Biological Processes	GO:0030183	B cell differentiation	-2.69482	-0.910241	5/151	12043,15900,20963,21929,240354	Bcl2,Irf8,Syk,Tnfaip3,Malt1
14_Member	GO Biological Processes	GO:0002252	immune effector process	-2.33693	-0.641997	9/538	15900,16197,16797,18753,18826,19219,19419,20963,21929	Irf8,Il7r,Lat,Prkcd,Lcp1,Ptger4,Rasgrp1,Syk,Tnfaip3
14_Member	GO Biological Processes	GO:0002285	lymphocyte activation involved in immune response	-2.00069	-0.387098	4/142	15900,18826,19219,21929	Irf8,Lcp1,Ptger4,Tnfaip3
15_Summary	GO Biological Processes	GO:0048514	blood vessel morphogenesis	-5.58471	-3.0016	13/450	12767,12772,13655,16847,17304,18591,19219,20963,21812,21813,21825,22762,672511,16576,12043,12505,24136,11513,16197,19419,58801,19415,74117,107585,100040462,16401,22329	Cxcr4,Ccr2,Egr3,Lepr,Mfge8,Pdgfb,Ptger4,Syk,Tgfbr1,Tgfbr2,Thbs1,Zfpm2,Rnf213,Kif7,Bcl2,Cd44,Zeb2,Adcy7,Il7r,Rasgrp1,Pmaip1,Rasal1,Actr3,Dio3,Mndal,Itga4,Vcam1
15_Member	GO Biological Processes	GO:0048514	blood vessel morphogenesis	-5.58471	-3.0016	13/450	12767,12772,13655,16847,17304,18591,19219,20963,21812,21813,21825,22762,672511	Cxcr4,Ccr2,Egr3,Lepr,Mfge8,Pdgfb,Ptger4,Syk,Tgfbr1,Tgfbr2,Thbs1,Zfpm2,Rnf213
15_Member	GO Biological Processes	GO:0001568	blood vessel development	-5.28747	-2.80275	14/556	12767,12772,13655,16576,16847,17304,18591,19219,20963,21812,21813,21825,22762,672511	Cxcr4,Ccr2,Egr3,Kif7,Lepr,Mfge8,Pdgfb,Ptger4,Syk,Tgfbr1,Tgfbr2,Thbs1,Zfpm2,Rnf213
15_Member	GO Biological Processes	GO:0035239	tube morphogenesis	-5.05014	-2.58828	16/752	12043,12505,12767,12772,13655,16847,17304,18591,19219,20963,21812,21813,21825,22762,24136,672511	Bcl2,Cd44,Cxcr4,Ccr2,Egr3,Lepr,Mfge8,Pdgfb,Ptger4,Syk,Tgfbr1,Tgfbr2,Thbs1,Zfpm2,Zeb2,Rnf213
15_Member	GO Biological Processes	GO:0001944	vasculature development	-4.95414	-2.53327	14/595	12767,12772,13655,16576,16847,17304,18591,19219,20963,21812,21813,21825,22762,672511	Cxcr4,Ccr2,Egr3,Kif7,Lepr,Mfge8,Pdgfb,Ptger4,Syk,Tgfbr1,Tgfbr2,Thbs1,Zfpm2,Rnf213
15_Member	GO Biological Processes	GO:0001525	angiogenesis	-4.56912	-2.25656	10/331	12767,12772,13655,16847,17304,20963,21812,21813,21825,672511	Cxcr4,Ccr2,Egr3,Lepr,Mfge8,Syk,Tgfbr1,Tgfbr2,Thbs1,Rnf213
15_Member	KEGG Pathway	mmu05200	Pathways in cancer - Mus musculus (house mouse)	-3.43003	-1.43018	11/543	11513,12043,12767,16197,16576,18591,19219,19419,21812,21813,58801	Adcy7,Bcl2,Cxcr4,Il7r,Kif7,Pdgfb,Ptger4,Rasgrp1,Tgfbr1,Tgfbr2,Pmaip1
15_Member	GO Biological Processes	GO:0048638	regulation of developmental growth	-3.19738	-1.278	9/402	12043,12767,19219,19415,21812,21813,22762,74117,107585	Bcl2,Cxcr4,Ptger4,Rasal1,Tgfbr1,Tgfbr2,Zfpm2,Actr3,Dio3
15_Member	GO Biological Processes	GO:0003279	cardiac septum development	-3.01244	-1.14704	5/128	12767,16576,21812,21813,22762	Cxcr4,Kif7,Tgfbr1,Tgfbr2,Zfpm2
15_Member	GO Biological Processes	GO:0060976	coronary vasculature development	-2.99565	-1.13724	4/75	16576,18591,21812,22762	Kif7,Pdgfb,Tgfbr1,Zfpm2
15_Member	GO Biological Processes	GO:0003281	ventricular septum development	-2.73817	-0.941721	4/88	12767,21812,21813,22762	Cxcr4,Tgfbr1,Tgfbr2,Zfpm2
15_Member	GO Biological Processes	GO:0048639	positive regulation of developmental growth	-2.72904	-0.934991	6/218	12043,12767,19219,19415,22762,107585	Bcl2,Cxcr4,Ptger4,Rasal1,Zfpm2,Dio3
15_Member	GO Biological Processes	GO:0045927	positive regulation of growth	-2.50681	-0.76352	7/324	12043,12767,19219,19415,21812,22762,107585	Bcl2,Cxcr4,Ptger4,Rasal1,Tgfbr1,Zfpm2,Dio3
15_Member	GO Biological Processes	GO:0060043	regulation of cardiac muscle cell proliferation	-2.44676	-0.723236	3/52	21812,21813,22762	Tgfbr1,Tgfbr2,Zfpm2
15_Member	GO Biological Processes	GO:0060412	ventricular septum morphogenesis	-2.42331	-0.702824	3/53	21812,21813,22762	Tgfbr1,Tgfbr2,Zfpm2
15_Member	GO Biological Processes	GO:0060840	artery development	-2.38747	-0.677949	4/110	12767,16576,19219,21812	Cxcr4,Kif7,Ptger4,Tgfbr1
15_Member	GO Biological Processes	GO:0040008	regulation of growth	-2.38287	-0.674342	11/735	12043,12505,12767,19219,19415,21812,21813,22762,74117,107585,100040462	Bcl2,Cd44,Cxcr4,Ptger4,Rasal1,Tgfbr1,Tgfbr2,Zfpm2,Actr3,Dio3,Mndal
15_Member	GO Biological Processes	GO:0003205	cardiac chamber development	-2.18501	-0.522132	5/199	12767,16576,21812,21813,22762	Cxcr4,Kif7,Tgfbr1,Tgfbr2,Zfpm2
15_Member	GO Biological Processes	GO:0007507	heart development	-2.07456	-0.440765	9/592	12767,16401,16576,18591,21812,21813,21825,22329,22762	Cxcr4,Itga4,Kif7,Pdgfb,Tgfbr1,Tgfbr2,Thbs1,Vcam1,Zfpm2
16_Summary	GO Biological Processes	GO:0010942	positive regulation of cell death	-5.5219	-2.95327	16/690	12491,12505,13033,16401,18742,18753,20302,20963,21812,21825,21899,22228,26401,58801,106869,330723	Cd36,Cd44,Ctsd,Itga4,Pitx3,Prkcd,Ccl3,Syk,Tgfbr1,Thbs1,Tlr6,Ucp2,Map3k1,Pmaip1,Tnfaip8,Htra4
16_Member	GO Biological Processes	GO:0010942	positive regulation of cell death	-5.5219	-2.95327	16/690	12491,12505,13033,16401,18742,18753,20302,20963,21812,21825,21899,22228,26401,58801,106869,330723	Cd36,Cd44,Ctsd,Itga4,Pitx3,Prkcd,Ccl3,Syk,Tgfbr1,Thbs1,Tlr6,Ucp2,Map3k1,Pmaip1,Tnfaip8,Htra4
16_Member	GO Biological Processes	GO:0043068	positive regulation of programmed cell death	-4.13332	-1.9347	13/618	12505,13033,16401,18742,18753,20302,20963,21812,21825,26401,58801,106869,330723	Cd44,Ctsd,Itga4,Pitx3,Prkcd,Ccl3,Syk,Tgfbr1,Thbs1,Map3k1,Pmaip1,Tnfaip8,Htra4
16_Member	GO Biological Processes	GO:0043065	positive regulation of apoptotic process	-3.6024	-1.54947	12/607	12505,13033,16401,18742,18753,20302,21812,21825,26401,58801,106869,330723	Cd44,Ctsd,Itga4,Pitx3,Prkcd,Ccl3,Tgfbr1,Thbs1,Map3k1,Pmaip1,Tnfaip8,Htra4
16_Member	GO Biological Processes	GO:1901216	positive regulation of neuron death	-2.09823	-0.454544	4/133	18742,20302,21899,58801	Pitx3,Ccl3,Tlr6,Pmaip1
17_Summary	GO Molecular Functions	GO:0005543	phospholipid binding	-5.48039	-2.92959	13/460	11303,11818,17118,17304,17972,19159,19204,19415,19419,21825,29875,58994,76524	Abca1,Apoh,Marcks,Mfge8,Ncf4,Cyth3,Ptafr,Rasal1,Rasgrp1,Thbs1,Iqgap1,Smpd3,Cln6
17_Member	GO Molecular Functions	GO:0005543	phospholipid binding	-5.48039	-2.92959	13/460	11303,11818,17118,17304,17972,19159,19204,19415,19419,21825,29875,58994,76524	Abca1,Apoh,Marcks,Mfge8,Ncf4,Cyth3,Ptafr,Rasal1,Rasgrp1,Thbs1,Iqgap1,Smpd3,Cln6
17_Member	GO Biological Processes	GO:0060193	positive regulation of lipase activity	-2.19359	-0.526275	3/64	11818,17118,19204	Apoh,Marcks,Ptafr
18_Summary	GO Biological Processes	GO:0001818	negative regulation of cytokine production	-4.97397	-2.53327	10/297	11513,12488,16365,19219,19261,21825,21899,21929,57781,74048	Adcy7,Cd2ap,Acod1,Ptger4,Sirpa,Thbs1,Tlr6,Tnfaip3,Cd200r1,Vsir
18_Member	GO Biological Processes	GO:0001818	negative regulation of cytokine production	-4.97397	-2.53327	10/297	11513,12488,16365,19219,19261,21825,21899,21929,57781,74048	Adcy7,Cd2ap,Acod1,Ptger4,Sirpa,Thbs1,Tlr6,Tnfaip3,Cd200r1,Vsir
18_Member	GO Biological Processes	GO:0032720	negative regulation of tumor necrosis factor production	-4.23428	-2.01302	5/70	19219,19261,21899,21929,74048	Ptger4,Sirpa,Tlr6,Tnfaip3,Vsir
18_Member	GO Biological Processes	GO:1903556	negative regulation of tumor necrosis factor superfamily cytokine production	-4.2046	-1.99366	5/71	19219,19261,21899,21929,74048	Ptger4,Sirpa,Tlr6,Tnfaip3,Vsir
18_Member	GO Biological Processes	GO:0032715	negative regulation of interleukin-6 production	-2.40034	-0.688848	3/54	19261,21929,57781	Sirpa,Tnfaip3,Cd200r1
18_Member	GO Biological Processes	GO:1900015	regulation of cytokine production involved in inflammatory response	-2.27168	-0.59167	3/60	11513,19261,21899	Adcy7,Sirpa,Tlr6
19_Summary	KEGG Pathway	mmu04380	Osteoclast differentiation - Mus musculus (house mouse)	-4.96352	-2.53327	7/128	16175,17972,19261,20963,21812,21813,320832,16401	Il1a,Ncf4,Sirpa,Syk,Tgfbr1,Tgfbr2,Sirpb1a,Itga4
19_Member	KEGG Pathway	mmu04380	Osteoclast differentiation - Mus musculus (house mouse)	-4.96352	-2.53327	7/128	16175,17972,19261,20963,21812,21813,320832	Il1a,Ncf4,Sirpa,Syk,Tgfbr1,Tgfbr2,Sirpb1a
19_Member	KEGG Pathway	mmu05140	Leishmaniasis - Mus musculus (house mouse)	-2.08612	-0.44817	3/70	16175,16401,17972	Il1a,Itga4,Ncf4
20_Summary	GO Molecular Functions	GO:0008047	enzyme activator activity	-4.95272	-2.53327	13/515	11818,12505,17972,18591,18753,19414,19415,20302,29875,74048,78514,218581,240354	Apoh,Cd44,Ncf4,Pdgfb,Prkcd,Rasa3,Rasal1,Ccl3,Iqgap1,Vsir,Arhgap10,Depdc1b,Malt1
20_Member	GO Molecular Functions	GO:0008047	enzyme activator activity	-4.95272	-2.53327	13/515	11818,12505,17972,18591,18753,19414,19415,20302,29875,74048,78514,218581,240354	Apoh,Cd44,Ncf4,Pdgfb,Prkcd,Rasa3,Rasal1,Ccl3,Iqgap1,Vsir,Arhgap10,Depdc1b,Malt1

## Sheet: loss_mouse
Supplementary Table S17.2 Functional analysis of mouse genes with significantly decreased RPS values in High-Fat Diet (HFD) liver tissues.
GroupID	Category	Term	Description	LogP	Log(q-value)	InTerm_InList	Genes	Symbols
1_Summary	GO Biological Processes	GO:0032787	monocarboxylic acid metabolic process	-4.49123	-0.137279	8/544	54326,56428,70456,71773,74246,76267,102022,394433	Elovl2,Mtch2,Mpc2,Ugt2b1,Gale,Fads1,Ces2a,Ugt1a5
1_Member	GO Biological Processes	GO:0032787	monocarboxylic acid metabolic process	-4.49123	-0.137279	8/544	54326,56428,70456,71773,74246,76267,102022,394433	Elovl2,Mtch2,Mpc2,Ugt2b1,Gale,Fads1,Ces2a,Ugt1a5
2_Summary	GO Cellular Components	GO:0005743	mitochondrial inner membrane	-3.62831	0	7/542	26912,27395,53600,56428,66218,70456,76263,12045,245860	Gcat,Mrpl15,Timm23,Mtch2,Ndufb9,Mpc2,Gstk1,Bcl2a1b,Atg9a
2_Member	GO Cellular Components	GO:0005743	mitochondrial inner membrane	-3.62831	0	7/542	26912,27395,53600,56428,66218,70456,76263	Gcat,Mrpl15,Timm23,Mtch2,Ndufb9,Mpc2,Gstk1
2_Member	GO Cellular Components	GO:0031966	mitochondrial membrane	-3.61235	0	8/728	12045,26912,27395,53600,56428,66218,70456,76263	Bcl2a1b,Gcat,Mrpl15,Timm23,Mtch2,Ndufb9,Mpc2,Gstk1
2_Member	GO Cellular Components	GO:0019866	organelle inner membrane	-3.41867	0	7/587	26912,27395,53600,56428,66218,70456,76263	Gcat,Mrpl15,Timm23,Mtch2,Ndufb9,Mpc2,Gstk1
2_Member	GO Cellular Components	GO:0005740	mitochondrial envelope	-3.40718	0	8/781	12045,26912,27395,53600,56428,66218,70456,76263	Bcl2a1b,Gcat,Mrpl15,Timm23,Mtch2,Ndufb9,Mpc2,Gstk1
2_Member	GO Biological Processes	GO:0007005	mitochondrion organization	-2.37962	0	5/461	27395,53600,56428,66218,245860	Mrpl15,Timm23,Mtch2,Ndufb9,Atg9a
3_Summary	KEGG Pathway	mmu00982	Drug metabolism - cytochrome P450 - Mus musculus (house mouse)	-3.22302	0	3/71	71773,76263,394433,102022,26358,20537,71743	Ugt2b1,Gstk1,Ugt1a5,Ces2a,Aldh1a7,Slc5a1,Coasy
3_Member	KEGG Pathway	mmu00982	Drug metabolism - cytochrome P450 - Mus musculus (house mouse)	-3.22302	0	3/71	71773,76263,394433	Ugt2b1,Gstk1,Ugt1a5
3_Member	KEGG Pathway	mmu00980	Metabolism of xenobiotics by cytochrome P450 - Mus musculus (house mouse)	-3.18772	0	3/73	71773,76263,394433	Ugt2b1,Gstk1,Ugt1a5
3_Member	KEGG Pathway	mmu05204	Chemical carcinogenesis - DNA adducts - Mus musculus (house mouse)	-3.01022	0	3/84	71773,76263,394433	Ugt2b1,Gstk1,Ugt1a5
3_Member	KEGG Pathway	mmu00983	Drug metabolism - other enzymes - Mus musculus (house mouse)	-2.89595	0	3/92	71773,102022,394433	Ugt2b1,Ces2a,Ugt1a5
3_Member	KEGG Pathway	mmu00830	Retinol metabolism - Mus musculus (house mouse)	-2.82978	0	3/97	26358,71773,394433	Aldh1a7,Ugt2b1,Ugt1a5
3_Member	KEGG Pathway	mmu04976	Bile secretion - Mus musculus (house mouse)	-2.79179	0	3/100	20537,71773,394433	Slc5a1,Ugt2b1,Ugt1a5
3_Member	KEGG Pathway	mmu01240	Biosynthesis of cofactors - Mus musculus (house mouse)	-2.27826	0	3/152	71743,71773,394433	Coasy,Ugt2b1,Ugt1a5
4_Summary	GO Cellular Components	GO:0042175	nuclear outer membrane-endoplasmic reticulum membrane network	-2.41387	0	6/654	16987,54326,66146,71773,99011,245860	Lss,Elovl2,Maco1,Ugt2b1,Pomt1,Atg9a
4_Member	GO Cellular Components	GO:0042175	nuclear outer membrane-endoplasmic reticulum membrane network	-2.41387	0	6/654	16987,54326,66146,71773,99011,245860	Lss,Elovl2,Maco1,Ugt2b1,Pomt1,Atg9a
5_Summary	GO Biological Processes	GO:0044282	small molecule catabolic process	-2.1576	0	4/328	26358,26912,30956,74246,56428,66218	Aldh1a7,Gcat,Aass,Gale,Mtch2,Ndufb9
5_Member	GO Biological Processes	GO:0044282	small molecule catabolic process	-2.1576	0	4/328	26358,26912,30956,74246	Aldh1a7,Gcat,Aass,Gale
5_Member	GO Biological Processes	GO:0006091	generation of precursor metabolites and energy	-2.09052	0	4/343	30956,56428,66218,74246	Aass,Mtch2,Ndufb9,Gale
6_Summary	GO Molecular Functions	GO:0016853	isomerase activity	-2.14413	0	3/170	16987,67307,74246	Lss,Pbld2,Gale
6_Member	GO Molecular Functions	GO:0016853	isomerase activity	-2.14413	0	3/170	16987,67307,74246	Lss,Pbld2,Gale
7_Summary	GO Biological Processes	GO:0009152	purine ribonucleotide biosynthetic process	-2.1302	0	3/172	66218,70456,71743,99011,102022,74246	Ndufb9,Mpc2,Coasy,Pomt1,Ces2a,Gale
7_Member	GO Biological Processes	GO:0009152	purine ribonucleotide biosynthetic process	-2.1302	0	3/172	66218,70456,71743	Ndufb9,Mpc2,Coasy
7_Member	GO Biological Processes	GO:1901137	carbohydrate derivative biosynthetic process	-2.10037	0	5/538	66218,70456,71743,99011,102022	Ndufb9,Mpc2,Coasy,Pomt1,Ces2a
7_Member	GO Biological Processes	GO:0006164	purine nucleotide biosynthetic process	-2.06966	0	3/181	66218,70456,71743	Ndufb9,Mpc2,Coasy
7_Member	GO Biological Processes	GO:0009260	ribonucleotide biosynthetic process	-2.05022	0	3/184	66218,70456,71743	Ndufb9,Mpc2,Coasy
7_Member	GO Biological Processes	GO:0009150	purine ribonucleotide metabolic process	-2.02679	0	4/358	66218,70456,71743,74246	Ndufb9,Mpc2,Coasy,Gale
7_Member	GO Biological Processes	GO:0072522	purine-containing compound biosynthetic process	-2.0186	0	3/189	66218,70456,71743	Ndufb9,Mpc2,Coasy

## Sheet: Readme
Supplementary Table S17 Functional analysis of mouse genes with significantly different RPS values between mouse HFD and normal liver tissues.
Supplementary Table S17.1 Functional analysis of mouse genes with significantly increased RPS values in High-Fat Diet (HFD) liver tissues.
Supplementary Table S17.2 Functional analysis of mouse genes with significantly decreased RPS values in High-Fat Diet (HFD) liver tissues.
