# Supplementary material for: Exploring the dynamic three-dimensional chromatin architecture and transcriptional landscape in goose liver tissues underlying metabolic adaptations induced by a high-fat diet
Source: J Anim Sci Biotechnol. 2024 May 2;15:60. doi: 10.1186/s40104-024-01016-5 (PMC11064361; doi:10.1186/s40104-024-01016-5)
Supplement: Supplementary file 24 — Additional file 24: Table S18. Gene lists for the 6,988 one-to-one orthologous correspondence between geese and mouse. [file 40104_2024_1016_MOESM24_ESM.xlsx]

## Sheet: 1_Goose_specific_genes_3D
Supplementary Table S18.1 The goose-specific conserved genes were regulated or Compartments or PEIs
Goose gene name	Gene_description	Mouse ensembl number	Human ensembl number	AB_swith_state	PEI_STATE
BAIAP2L1	Brain-specific angiogenesis inhibitor 1-associated protein 2-like protein 1	ENSMUSG00000038859	ENSG00000006453	A-B	None
DNAJC11	DnaJ homolog subfamily C member 11	ENSMUSG00000039768	ENSG00000007923	B-A	None
IGF1	Insulin-like growth factor I	ENSMUSG00000020053	ENSG00000017427	A-B	None
TDP1	Tyrosyl-DNA phosphodiesterase 1	ENSMUSG00000021177	ENSG00000042088	B-A	gains
PTGER3	Prostaglandin E2 receptor EP3 subtype	ENSMUSG00000040016	ENSG00000050628	B-A	None
GALC	Galactocerebrosidase	ENSMUSG00000021003	ENSG00000054983	B-A	None
WDR18	WD repeat-containing protein 18	ENSMUSG00000035754	ENSG00000065268	A-B	None
PANX2	Pannexin-2	ENSMUSG00000058441	ENSG00000073150	A-B	None
PALMD	Palmdelphin	ENSMUSG00000033377	ENSG00000099260	A-B	None
POLR2E	DNA-directed RNA polymerases I, II, and III subunit RPABC1	ENSMUSG00000004667	ENSG00000099817	A-B	None
EVX1	Homeobox protein XHOX-3	ENSMUSG00000005503	ENSG00000106038	B-A	None
AGR2	Anterior gradient protein 2 homolog	ENSMUSG00000020581	ENSG00000106541	B-A	loss
CCSER2	Serine-rich coiled-coil domain-containing protein 2	ENSMUSG00000058690	ENSG00000107771	A-B	None
BCCIP	BRCA2 and CDKN1A-interacting protein	ENSMUSG00000030983	ENSG00000107949	B-A	None
SH3PXD2A	SH3 and PX domain-containing protein 2A	ENSMUSG00000053617	ENSG00000107957	B-A	None
VAT1	Synaptic vesicle membrane protein VAT-1 homolog	ENSMUSG00000034993	ENSG00000108828	A-B	None
ZBTB16	Zinc finger and BTB domain-containing protein 16	ENSMUSG00000066687	ENSG00000109906	A-B	loss
PHF13	PHD finger protein 13	ENSMUSG00000047777	ENSG00000116273	B-A	None
C1orf21	Uncharacterized protein C1orf21	ENSMUSG00000032666	ENSG00000116667	B-A	None
MYOT	Myotilin	ENSMUSG00000024471	ENSG00000120729	B-A	None
RNF2	E3 ubiquitin-protein ligase RING2	ENSMUSG00000026484	ENSG00000121481	B-A	None
POF1B	Protein POF1B	ENSMUSG00000034607	ENSG00000124429	A-B	None
ASPHD2	Aspartate beta-hydroxylase domain-containing protein 2	ENSMUSG00000029348	ENSG00000128203	B-A	None
GALNT5	Polypeptide N-acetylgalactosaminyltransferase 5	ENSMUSG00000026828	ENSG00000136542	B-A	None
NIBAN2	Niban-like protein 1	ENSMUSG00000026796	ENSG00000136830	A-B	None
MEAK7	TLD domain-containing protein 1	ENSMUSG00000034105	ENSG00000140950	B-A	gains
BCAS3	Breast carcinoma-amplified sequence 3	ENSMUSG00000059439	ENSG00000141376	A-B	loss
FAM171B	Protein FAM171B	ENSMUSG00000048388	ENSG00000144369	B-A	gains
MKI67	Antigen KI-67	ENSMUSG00000031004	ENSG00000148773	B-A	None
HIKESHI	Protein Hikeshi	ENSMUSG00000062797	ENSG00000149196	A-B	None
CCDC83	Coiled-coil domain-containing protein 83	ENSMUSG00000030617	ENSG00000150676	A-B	gains
MIPOL1	Mirror-image polydactyly gene 1 protein	ENSMUSG00000047022	ENSG00000151338	A-B	None
ANKRD22	Ankyrin repeat domain-containing protein 22	ENSMUSG00000024774	ENSG00000152766	B-A	None
MICU3	Calcium uptake protein 3, mitochondrial	ENSMUSG00000039478	ENSG00000155970	A-B	loss
NOL9	Polynucleotide 5'-hydroxyl-kinase NOL9	ENSMUSG00000028948	ENSG00000162408	B-A	None
KLHL21	Kelch-like protein 21	ENSMUSG00000073700	ENSG00000162413	B-A	None
PITX2	Pituitary homeobox 2	ENSMUSG00000028023	ENSG00000164093	A-B	None
NPY5R	Neuropeptide Y receptor type 5	ENSMUSG00000044014	ENSG00000164129	B-A	None
ARMC3	Armadillo repeat-containing protein 3	ENSMUSG00000037683	ENSG00000165309	B-A	None
NKIRAS2	NF-kappa-B inhibitor-interacting Ras-like protein 2	ENSMUSG00000017837	ENSG00000168256	A-B	None
DNAJC7	DnaJ homolog subfamily C member 7	ENSMUSG00000014195	ENSG00000168259	A-B	None
NSG2	Neuron-specific protein family member 2	ENSMUSG00000020297	ENSG00000170091	A-B	None
TMEM126A	Transmembrane protein 126A	ENSMUSG00000030615	ENSG00000171202	A-B	None
TVP23B	Golgi apparatus membrane protein TVP23 homolog B	ENSMUSG00000014177	ENSG00000171928	B-A	None
SCG2	Secretogranin-2	ENSMUSG00000050711	ENSG00000171951	A-B	None
CNP	2',3'-cyclic-nucleotide 3'-phosphodiesterase	ENSMUSG00000006782	ENSG00000173786	A-B	None
DOK7	Protein Dok-7	ENSMUSG00000044716	ENSG00000175920	A-B	gains
HSF5	Heat shock factor protein 5	ENSMUSG00000070345	ENSG00000176160	A-B	None
ERICH3	Glutamate-rich protein 3	ENSMUSG00000078161	ENSG00000178965	A-B	None
LRRC3B	Leucine-rich repeat-containing protein 3B	ENSMUSG00000045201	ENSG00000179796	A-B	loss
GPR139	Probable G-protein coupled receptor 139	ENSMUSG00000066197	ENSG00000180269	A-B	None
UPP1	Uridine phosphorylase 1	ENSMUSG00000020407	ENSG00000183696	B-A	None
FAM3B	Protein FAM3B	ENSMUSG00000022938	ENSG00000183844	A-B	None
SMTN	Smoothelin	ENSMUSG00000020439	ENSG00000183963	A-B	None
OAF	Out at first protein homolog	ENSMUSG00000032014	ENSG00000184232	B-A	None
INPP5J	Phosphatidylinositol 4,5-bisphosphate 5-phosphatase A	ENSMUSG00000034570	ENSG00000185133	A-B	None
GNB1L	Guanine nucleotide-binding protein subunit beta-like protein 1	ENSMUSG00000000884	ENSG00000185838	B-A	None
SHTN1	Shootin-1	ENSMUSG00000041362	ENSG00000187164	A-B	None
ZNF385C	Zinc finger protein 385C	ENSMUSG00000014198	ENSG00000187595	A-B	None
PTAR1	Protein prenyltransferase alpha subunit repeat-containing protein 1	ENSMUSG00000074925	ENSG00000188647	B-A	None
UROS	Uroporphyrinogen-III synthase	ENSMUSG00000030979	ENSG00000188690	B-A	None
R3HCC1	R3H and coiled-coil domain-containing protein 1	ENSMUSG00000034194	ENSG00000104679	A-B	None
RND2	Rho-related GTP-binding protein RhoN	ENSMUSG00000001313	ENSG00000108830	A-B	None
PHC2	Polyhomeotic-like protein 2	ENSMUSG00000028796	ENSG00000134686	B-A	None
TTC6	Tetratricopeptide repeat protein 6	ENSMUSG00000046782	ENSG00000139865	A-B	gains
BIN3	Bridging integrator 3	ENSMUSG00000022089	ENSG00000147439	A-B	None
CHMP7	Charged multivesicular body protein 7	ENSMUSG00000034190	ENSG00000147457	A-B	None
DMTN	Dematin	ENSMUSG00000022099	ENSG00000158856	A-B	None
WNT9B	Protein Wnt-9b	ENSMUSG00000018486	ENSG00000158955	B-A	None
ZNF503	Zinc finger protein 503	ENSMUSG00000039081	ENSG00000165655	B-A	gains
GPX4	Phospholipid hydroperoxide glutathione peroxidase, mitochondrial	ENSMUSG00000075706	ENSG00000167468	A-B	None
SAMD12	Sterile alpha motif domain-containing protein 12	ENSMUSG00000058656	ENSG00000177570	B-A	None
KLHL11	Kelch-like protein 11	ENSMUSG00000048732	ENSG00000178502	A-B	None
BHLHE22	Class E basic helix-loop-helix protein 22	ENSMUSG00000025128	ENSG00000180828	A-B	None
P2RX2	P2X purinoceptor 2	ENSMUSG00000029503	ENSG00000187848	A-B	None
SELENOM	Selenoprotein M	ENSMUSG00000075702	ENSG00000198832	A-B	None
SORBS3	Vinexin	ENSMUSG00000022091	ENSG00000120896	A-B	None
PDLIM2	PDZ and LIM domain protein 2	ENSMUSG00000022090	ENSG00000120913	A-B	None
PEBP4	Phosphatidylethanolamine-binding protein 4	ENSMUSG00000022085	ENSG00000134020	A-B	None
CFTR	Cystic fibrosis transmembrane conductance regulator	ENSMUSG00000041301	ENSG00000001626	None	loss
ICA1	Islet cell autoantigen 1	ENSMUSG00000062995	ENSG00000003147	None	gains
CD38	ADP-ribosyl cyclase/cyclic ADP-ribose hydrolase 1	ENSMUSG00000029084	ENSG00000004468	None	loss
RPAP3	RNA polymerase II-associated protein 3	ENSMUSG00000022466	ENSG00000005175	None	gains
MSL3	Male-specific lethal 3 homolog	ENSMUSG00000031358	ENSG00000005302	None	gains
CROT	Peroxisomal carnitine O-octanoyltransferase	ENSMUSG00000003623	ENSG00000005469	None	loss
RHBDD2	Rhomboid domain-containing protein 2	ENSMUSG00000039917	ENSG00000005486	None	gains
MYCBP2	E3 ubiquitin-protein ligase MYCBP2	ENSMUSG00000033004	ENSG00000005810	None	gains
GDE1	Glycerophosphodiester phosphodiesterase 1	ENSMUSG00000033917	ENSG00000006007	None	gains
TMEM132A	Transmembrane protein 132A	ENSMUSG00000024736	ENSG00000006118	None	gains
RALA	Ras-related protein Ral-A	ENSMUSG00000008859	ENSG00000006451	None	gains
VPS41	Vacuolar protein sorting-associated protein 41 homolog	ENSMUSG00000041236	ENSG00000006715	None	gains
PROM1	Prominin-1-A	ENSMUSG00000029086	ENSG00000007062	None	loss
PAFAH1B1	Lissencephaly-1 homolog	ENSMUSG00000020745	ENSG00000007168	None	loss
PIGQ	Phosphatidylinositol N-acetylglucosaminyltransferase subunit Q	ENSMUSG00000025728	ENSG00000007541	None	gains
CRAMP1	Protein cramped-like	ENSMUSG00000038002	ENSG00000007545	None	gains
JARID2	Protein Jumonji	ENSMUSG00000038518	ENSG00000008083	None	gains
ST3GAL1	CMP-N-acetylneuraminate-beta-galactosamide-alpha-2, 3-sialyltransferase 1	ENSMUSG00000013846	ENSG00000008513	None	loss
VTA1	Vacuolar protein sorting-associated protein VTA1 homolog	ENSMUSG00000019868	ENSG00000009844	None	gains
CD9	CD9 antigen	ENSMUSG00000030342	ENSG00000010278	None	gains
TTC19	Tetratricopeptide repeat protein 19, mitochondrial	ENSMUSG00000042298	ENSG00000011295	None	gains
ANLN	Actin-binding protein anillin	ENSMUSG00000036777	ENSG00000011426	None	gains
CEP68	Centrosomal protein of 68 kDa	ENSMUSG00000044066	ENSG00000011523	None	loss
UBR7	Putative E3 ubiquitin-protein ligase UBR7	ENSMUSG00000041712	ENSG00000012963	None	gains
MAN2B2	Epididymis-specific alpha-mannosidase	ENSMUSG00000029119	ENSG00000013288	None	gains
CLDN11	Claudin-11	ENSMUSG00000037625	ENSG00000013297	None	gains
CD6	T-cell differentiation antigen CD6	ENSMUSG00000024670	ENSG00000013725	None	gains
COX15	Cytochrome c oxidase assembly protein COX15 homolog	ENSMUSG00000040018	ENSG00000014919	None	gains
BID	BH3-interacting domain death agonist	ENSMUSG00000004446	ENSG00000015475	None	gains
GLT8D1	Glycosyltransferase 8 domain-containing protein 1	ENSMUSG00000021916	ENSG00000016864	None	loss
MARCO	Macrophage receptor MARCO	ENSMUSG00000026390	ENSG00000019169	None	gains
PLEKHB1	Pleckstrin homology domain-containing family B member 1	ENSMUSG00000030701	ENSG00000021300	None	loss
SLC7A9	b(0,+)-type amino acid transporter 1	ENSMUSG00000030492	ENSG00000021488	None	loss
ZNF839	Zinc finger protein 839	ENSMUSG00000021271	ENSG00000022976	None	gains
SNAPC1	snRNA-activating protein complex subunit 1	ENSMUSG00000021113	ENSG00000023608	None	gains
CCDC28A	Coiled-coil domain-containing protein 28A	ENSMUSG00000059554	ENSG00000024862	None	gains
IFNGR1	Interferon gamma receptor 1	ENSMUSG00000020009	ENSG00000027697	None	gains
B4GALT7	Beta-1,4-galactosyltransferase 7	ENSMUSG00000021504	ENSG00000027847	None	gains
BCLAF1	Bcl-2-associated transcription factor 1	ENSMUSG00000037608	ENSG00000029363	None	gains
SLC39A9	Zinc transporter ZIP9	ENSMUSG00000048833	ENSG00000029364	None	gains
CENPQ	Centromere protein Q	ENSMUSG00000023919	ENSG00000031691	None	gains
ALG1	Chitobiosyldiphosphodolichol beta-mannosyltransferase	ENSMUSG00000039427	ENSG00000033011	None	gains
PEX3	Peroxisomal biogenesis factor 3	ENSMUSG00000019809	ENSG00000034693	None	gains
GABARAPL2	Gamma-aminobutyric acid receptor-associated protein-like 2	ENSMUSG00000031950	ENSG00000034713	None	gains
CTNS	Cystinosin	ENSMUSG00000005949	ENSG00000040531	None	gains
TDP1	Tyrosyl-DNA phosphodiesterase 1	ENSMUSG00000021177	ENSG00000042088	B-A	gains
AIFM2	Apoptosis-inducing factor 2	ENSMUSG00000020085	ENSG00000042286	None	gains
LCP2	Lymphocyte cytosolic protein 2	ENSMUSG00000002699	ENSG00000043462	None	gains
GEMIN8	Gem-associated protein 8	ENSMUSG00000040621	ENSG00000046647	None	gains
DTNBP1	Dysbindin	ENSMUSG00000057531	ENSG00000047579	None	gains
C12orf4	Protein C12orf4 homolog	ENSMUSG00000030347	ENSG00000047621	None	loss
GOPC	Golgi-associated PDZ and coiled-coil motif-containing protein	ENSMUSG00000019861	ENSG00000047932	None	gains
NOP16	Nucleolar protein 16	ENSMUSG00000025869	ENSG00000048162	None	gains
ZNF800	Zinc finger protein 800	ENSMUSG00000039841	ENSG00000048405	None	gains
CLPTM1L	Cleft lip and palate transmembrane protein 1-like protein	ENSMUSG00000021610	ENSG00000049656	None	gains
MPHOSPH9	M-phase phosphoprotein 9	ENSMUSG00000038126	ENSG00000051825	None	gains
FOXN3	Forkhead box protein N3	ENSMUSG00000033713	ENSG00000053254	None	gains
METTL24	Methyltransferase-like protein 24	ENSMUSG00000045555	ENSG00000053328	None	gains
ANAPC4	Anaphase-promoting complex subunit 4	ENSMUSG00000029176	ENSG00000053900	None	loss
HHAT	Protein-cysteine N-palmitoyltransferase HHAT	ENSMUSG00000037375	ENSG00000054392	None	gains
GINM1	Glycoprotein integral membrane protein 1	ENSMUSG00000040006	ENSG00000055211	None	gains
HPF1	UPF0609 protein C4orf27	ENSMUSG00000038005	ENSG00000056050	None	gains
PHF21B	PHD finger protein 21B	ENSMUSG00000016624	ENSG00000056487	None	loss
TRAF3IP2	Adapter protein CIKS	ENSMUSG00000019842	ENSG00000056972	None	gains
ATG5	Autophagy protein 5	ENSMUSG00000038160	ENSG00000057663	None	gains
GPBP1	Vasculin	ENSMUSG00000032745	ENSG00000062194	None	gains
WAPL	Wings apart-like protein homolog	ENSMUSG00000041408	ENSG00000062650	None	gains
APPBP2	Amyloid protein-binding protein 2	ENSMUSG00000018481	ENSG00000062725	None	gains
INTS13	Protein asunder homolog	ENSMUSG00000040250	ENSG00000064102	None	loss
POU1F1	Pituitary-specific positive transcription factor 1	ENSMUSG00000004842	ENSG00000064835	None	gains
OAT	Ornithine aminotransferase, mitochondrial	ENSMUSG00000030934	ENSG00000065154	None	gains
MCM10	Protein MCM10 homolog	ENSMUSG00000026669	ENSG00000065328	None	gains
KARS1	Lysine--tRNA ligase	ENSMUSG00000031948	ENSG00000065427	None	gains
ZC3H15	Zinc finger CCCH domain-containing protein 15	ENSMUSG00000027091	ENSG00000065548	None	gains
ASB1	Ankyrin repeat and SOCS box protein 1	ENSMUSG00000026311	ENSG00000065802	None	loss
NGEF	Ephexin-1	ENSMUSG00000026259	ENSG00000066248	None	loss
SPI1	Transcription factor PU.1	ENSMUSG00000002111	ENSG00000066336	None	gains
ATXN3	Ataxin-3	ENSMUSG00000021189	ENSG00000066427	None	gains
GOLGA5	Golgin subfamily A member 5	ENSMUSG00000021192	ENSG00000066455	None	gains
TRMT11	tRNA (guanine(10)-N2)-methyltransferase homolog	ENSMUSG00000019792	ENSG00000066651	None	gains
PSME4	Proteasome activator complex subunit 4	ENSMUSG00000040850	ENSG00000068878	None	loss
ADGRF5	Adhesion G protein-coupled receptor F5	ENSMUSG00000056492	ENSG00000069122	None	gains
FUNDC1	FUN14 domain-containing protein 1	ENSMUSG00000025040	ENSG00000069509	None	gains
PHRF1	PHD and RING finger domain-containing protein 1	ENSMUSG00000038611	ENSG00000070047	None	gains
WIPI1	WD repeat domain phosphoinositide-interacting protein 1	ENSMUSG00000041895	ENSG00000070540	None	gains
ASNS	Asparagine synthetase [glutamine-hydrolyzing]	ENSMUSG00000029752	ENSG00000070669	None	loss
CFAP20	Cilia- and flagella-associated protein 20	ENSMUSG00000031796	ENSG00000070761	None	gains
ING3	Inhibitor of growth protein 3	ENSMUSG00000029670	ENSG00000071243	None	loss
NDE1	Nuclear distribution protein nudE homolog 1	ENSMUSG00000022678	ENSG00000072864	None	loss
SCARB1	Scavenger receptor class B member 1	ENSMUSG00000037936	ENSG00000073060	None	gains
ST6GAL1	Beta-galactoside alpha-2,6-sialyltransferase 1	ENSMUSG00000022885	ENSG00000073849	None	loss
CLNS1A	Methylosome subunit pICln	ENSMUSG00000025439	ENSG00000074201	None	gains
TSG101	Tumor susceptibility gene 101 protein	ENSMUSG00000014402	ENSG00000074319	None	gains
BCS1L	Mitochondrial chaperone BCS1	ENSMUSG00000026172	ENSG00000074582	None	gains
TTC38	Tetratricopeptide repeat protein 38	ENSMUSG00000035944	ENSG00000075234	None	loss
TIMM21	Mitochondrial import inner membrane translocase subunit Tim21	ENSMUSG00000024645	ENSG00000075336	None	gains
SART3	Squamous cell carcinoma antigen recognized by T-cells 3	ENSMUSG00000018974	ENSG00000075856	None	gains
REXO2	Oligoribonuclease, mitochondrial	ENSMUSG00000032026	ENSG00000076043	None	loss
RBM7	RNA-binding protein 7	ENSMUSG00000042396	ENSG00000076053	None	loss
GTF3C1	General transcription factor 3C polypeptide 1	ENSMUSG00000032777	ENSG00000077235	None	loss
FAM76B	Protein FAM76B	ENSMUSG00000037808	ENSG00000077458	None	gains
TYR	Tyrosinase	ENSMUSG00000004651	ENSG00000077498	None	gains
FKBP6	Inactive peptidyl-prolyl cis-trans isomerase FKBP6	ENSMUSG00000040013	ENSG00000077800	None	gains
CST7	Cystatin-F	ENSMUSG00000068129	ENSG00000077984	None	gains
RBFOX1	RNA binding protein fox-1 homolog 1	ENSMUSG00000008658	ENSG00000078328	None	loss
EDN1	Endothelin-1	ENSMUSG00000021367	ENSG00000078401	None	gains
FGF20	Fibroblast growth factor 20	ENSMUSG00000031603	ENSG00000078579	None	loss
ITM2A	Integral membrane protein 2A	ENSMUSG00000031239	ENSG00000078596	None	loss
THOC1	THO complex subunit 1	ENSMUSG00000024287	ENSG00000079134	None	gains
SAR1A	GTP-binding protein SAR1a	ENSMUSG00000020088	ENSG00000079332	None	gains
STX7	Syntaxin-7	ENSMUSG00000019998	ENSG00000079950	None	gains
SLC35C2	Solute carrier family 35 member C2	ENSMUSG00000017664	ENSG00000080189	None	loss
CPOX	Oxygen-dependent coproporphyrinogen-III oxidase, mitochondrial	ENSMUSG00000022742	ENSG00000080819	None	gains
TCF7	Transcription factor 7	ENSMUSG00000000782	ENSG00000081059	None	loss
OSTM1	Osteopetrosis-associated transmembrane protein 1	ENSMUSG00000038280	ENSG00000081087	None	gains
EXD2	Exonuclease 3'-5' domain-containing protein 2	ENSMUSG00000032705	ENSG00000081177	None	gains
UBA5	Ubiquitin-like modifier-activating enzyme 5	ENSMUSG00000032557	ENSG00000081307	None	loss
AACS	Acetoacetyl-CoA synthetase	ENSMUSG00000029482	ENSG00000081760	None	gains
MPP4	MAGUK p55 subfamily member 4	ENSMUSG00000079550	ENSG00000082126	None	gains
NUFIP1	Nuclear fragile X mental retardation-interacting protein 1	ENSMUSG00000022009	ENSG00000083635	None	gains
EIF3I	Eukaryotic translation initiation factor 3 subunit I	ENSMUSG00000028798	ENSG00000084623	None	gains
HADHA	Trifunctional enzyme subunit alpha, mitochondrial	ENSMUSG00000025745	ENSG00000084754	None	loss
MYNN	Myoneurin	ENSMUSG00000037730	ENSG00000085274	None	loss
ZFAND6	AN1-type zinc finger protein 6	ENSMUSG00000030629	ENSG00000086666	None	loss
ACOX3	Peroxisomal acyl-coenzyme A oxidase 3	ENSMUSG00000029098	ENSG00000087008	None	gains
UIMC1	BRCA1-A complex subunit RAP80	ENSMUSG00000025878	ENSG00000087206	None	gains
DDX18	ATP-dependent RNA helicase DDX18	ENSMUSG00000001674	ENSG00000088205	None	gains
RPL6	60S ribosomal protein L6	ENSMUSG00000029614	ENSG00000089009	None	gains
DZANK1	Double zinc ribbon and ankyrin repeat-containing protein 1	ENSMUSG00000037259	ENSG00000089091	None	gains
BRAP	BRCA1-associated protein	ENSMUSG00000029458	ENSG00000089234	None	gains
CDIP1	Cell death-inducing p53-target protein 1	ENSMUSG00000004071	ENSG00000089486	None	gains
MLF2	Myeloid leukemia factor 2	ENSMUSG00000030120	ENSG00000089693	None	loss
RCOR1	REST corepressor 1	ENSMUSG00000037896	ENSG00000089902	None	gains
CCNK	Cyclin-K	ENSMUSG00000021258	ENSG00000090061	None	gains
MRPS33	28S ribosomal protein S33, mitochondrial	ENSMUSG00000029918	ENSG00000090263	None	gains
FETUB	Fetuin-B	ENSMUSG00000022871	ENSG00000090512	None	loss
THPO	Thrombopoietin	ENSMUSG00000022847	ENSG00000090534	None	loss
FH	Fumarate hydratase, mitochondrial	ENSMUSG00000026526	ENSG00000091483	None	gains
TGFB2	Transforming growth factor beta-2	ENSMUSG00000039239	ENSG00000092969	None	gains
ECHDC1	Ethylmalonyl-CoA decarboxylase	ENSMUSG00000019883	ENSG00000093144	None	gains
UPRT	Uracil phosphoribosyltransferase homolog	ENSMUSG00000073016	ENSG00000094841	None	gains
WAC	WW domain-containing adapter protein with coiled-coil	ENSMUSG00000024283	ENSG00000095787	None	gains
TMEM14A	Transmembrane protein 14A	ENSMUSG00000025933	ENSG00000096092	None	loss
CDC7	Cell division cycle 7-related protein kinase	ENSMUSG00000029283	ENSG00000097046	None	gains
ERMP1	Endoplasmic reticulum metallopeptidase 1	ENSMUSG00000046324	ENSG00000099219	None	gains
CDHR5	Cadherin-related family member 5	ENSMUSG00000025497	ENSG00000099834	None	gains
RANBP1	Ran-specific GTPase-activating protein	ENSMUSG00000005732	ENSG00000099901	None	gains
P2RX6	P2X purinoceptor 6	ENSMUSG00000022758	ENSG00000099957	None	gains
BCL2L13	Bcl-2-like protein 13	ENSMUSG00000009112	ENSG00000099968	None	gains
MICALL1	MICAL-like protein 1	ENSMUSG00000033039	ENSG00000100139	None	gains
TTC28	Tetratricopeptide repeat protein 28	ENSMUSG00000033209	ENSG00000100154	None	gains
KDELR3	ER lumen protein-retaining receptor 3	ENSMUSG00000010830	ENSG00000100196	None	gains
CABP7	Calcium-binding protein 7	ENSMUSG00000009075	ENSG00000100314	None	gains
ZMAT5	Zinc finger matrin-type protein 5	ENSMUSG00000009076	ENSG00000100319	None	gains
FOXRED2	FAD-dependent oxidoreductase domain-containing protein 2	ENSMUSG00000016552	ENSG00000100350	None	gains
GRAP2	GRB2-related adapter protein 2	ENSMUSG00000042351	ENSG00000100351	None	loss
EIF3D	Eukaryotic translation initiation factor 3 subunit D	ENSMUSG00000016554	ENSG00000100353	None	gains
SGSM3	Small G protein signaling modulator 3 homolog	ENSMUSG00000042303	ENSG00000100359	None	gains
IFT27	Intraflagellar transport protein 27 homolog	ENSMUSG00000016637	ENSG00000100360	None	loss
TRMU	Mitochondrial tRNA-specific 2-thiouridylase 1	ENSMUSG00000022386	ENSG00000100416	None	loss
PMM1	Phosphomannomutase 1	ENSMUSG00000022474	ENSG00000100417	None	gains
POLE2	DNA polymerase epsilon subunit 2	ENSMUSG00000020974	ENSG00000100479	None	gains
DDHD1	Phospholipase DDHD1	ENSMUSG00000037697	ENSG00000100523	None	gains
CGRRF1	Cell growth regulator with RING finger domain protein 1	ENSMUSG00000055128	ENSG00000100532	None	gains
ATP6V1D	V-type proton ATPase subunit D	ENSMUSG00000021114	ENSG00000100554	None	gains
PSMA3	Proteasome subunit alpha type-3	ENSMUSG00000060073	ENSG00000100567	None	gains
TIMM9	Mitochondrial import inner membrane translocase subunit Tim9	ENSMUSG00000021079	ENSG00000100575	None	gains
CHGA	Chromogranin-A (Fragment)	ENSMUSG00000021194	ENSG00000100604	None	gains
ITPK1	Inositol-tetrakisphosphate 1-kinase	ENSMUSG00000057963	ENSG00000100605	None	gains
SIX4	Homeobox protein SIX4	ENSMUSG00000034460	ENSG00000100625	None	gains
ERH	Enhancer of rudimentary homolog	ENSMUSG00000063412	ENSG00000100632	None	gains
EIF5	Eukaryotic translation initiation factor 5	ENSMUSG00000021282	ENSG00000100664	None	gains
ZC3H14	Zinc finger CCCH domain-containing protein 14	ENSMUSG00000021012	ENSG00000100722	None	gains
TELO2	Telomere length regulation protein TEL2 homolog	ENSMUSG00000024170	ENSG00000100726	None	gains
GSKIP	GSK3-beta interaction protein	ENSMUSG00000044715	ENSG00000100744	None	gains
YY1	Transcriptional repressor protein YY1	ENSMUSG00000021264	ENSG00000100811	None	gains
CINP	Cyclin-dependent kinase 2-interacting protein	ENSMUSG00000021276	ENSG00000100865	None	gains
PRORP	Mitochondrial ribonuclease P protein 3	ENSMUSG00000021023	ENSG00000100890	None	gains
NFKBIA	NF-kappa-B inhibitor alpha	ENSMUSG00000021025	ENSG00000100906	None	gains
PNN	Pinin	ENSMUSG00000020994	ENSG00000100941	None	gains
CD40	Tumor necrosis factor receptor superfamily member 5	ENSMUSG00000017652	ENSG00000101017	None	gains
R3HDML	Peptidase inhibitor R3HDML	ENSMUSG00000078949	ENSG00000101074	None	loss
PRELID3B	Protein slowmo homolog 2	ENSMUSG00000016257	ENSG00000101166	None	gains
MRGBP	MRG/MORF4L-binding protein	ENSMUSG00000027569	ENSG00000101189	None	loss
GID8	Glucose-induced degradation protein 8 homolog	ENSMUSG00000027573	ENSG00000101193	None	loss
DNTTIP1	Deoxynucleotidyltransferase terminal-interacting protein 1	ENSMUSG00000017299	ENSG00000101457	None	loss
MAP1LC3A	Microtubule-associated proteins 1A/1B light chain 3A	ENSMUSG00000027602	ENSG00000101460	None	loss
TNNC2	Troponin C, skeletal muscle	ENSMUSG00000017300	ENSG00000101470	None	loss
ACOT8	Acyl-coenzyme A thioesterase 8	ENSMUSG00000017307	ENSG00000101473	None	loss
VAPA	Vesicle-associated membrane protein-associated protein A	ENSMUSG00000024091	ENSG00000101558	None	loss
ST8SIA5	Alpha-2,8-sialyltransferase 8E	ENSMUSG00000025425	ENSG00000101638	None	gains
GPR143	G-protein coupled receptor 143	ENSMUSG00000025333	ENSG00000101850	None	gains
PGRMC1	Membrane-associated progesterone receptor component 1	ENSMUSG00000006373	ENSG00000101856	None	loss
ATP1B4	Protein ATP1B4	ENSMUSG00000016327	ENSG00000101892	None	loss
XIAP	E3 ubiquitin-protein ligase XIAP	ENSMUSG00000025860	ENSG00000101966	None	loss
ZDHHC15	Palmitoyltransferase ZDHHC15	ENSMUSG00000033906	ENSG00000102383	None	gains
DNAJC3	DnaJ homolog subfamily C member 3	ENSMUSG00000022136	ENSG00000102580	None	gains
MRPS31	28S ribosomal protein S31, mitochondrial	ENSMUSG00000031533	ENSG00000102738	None	gains
TSC22D1	TSC22 domain family protein 1	ENSMUSG00000022010	ENSG00000102804	None	gains
CLN5	Ceroid-lipofuscinosis neuronal protein 5	ENSMUSG00000022125	ENSG00000102805	None	gains
TRADD	Tumor necrosis factor receptor type 1-associated DEATH domain protein	ENSMUSG00000031887	ENSG00000102871	None	gains
HSF4	Heat shock factor protein 4	ENSMUSG00000033249	ENSG00000102878	None	gains
NFAT5	Nuclear factor of activated T-cells 5	ENSMUSG00000003847	ENSG00000102908	None	gains
USB1	U6 snRNA phosphodiesterase	ENSMUSG00000031792	ENSG00000103005	None	gains
VAC14	Protein VAC14 homolog	ENSMUSG00000010936	ENSG00000103043	None	gains
MTHFSD	Methenyltetrahydrofolate synthase domain-containing protein	ENSMUSG00000031816	ENSG00000103248	None	gains
UBFD1	Ubiquitin domain-containing protein UBFD1	ENSMUSG00000030870	ENSG00000103353	None	loss
GGA2	ADP-ribosylation factor-binding protein GGA2	ENSMUSG00000030872	ENSG00000103365	None	loss
CTSH	Pro-cathepsin H	ENSMUSG00000032359	ENSG00000103811	None	loss
DTWD1	DTW domain-containing protein 1	ENSMUSG00000023330	ENSG00000104047	None	loss
VPS18	Vacuolar protein sorting-associated protein 18 homolog	ENSMUSG00000034216	ENSG00000104142	None	loss
NBN	Nibrin	ENSMUSG00000028224	ENSG00000104320	None	gains
DECR1	2,4-dienoyl-CoA reductase, mitochondrial	ENSMUSG00000028223	ENSG00000104325	None	gains
BPNT2	Inositol monophosphatase 3	ENSMUSG00000066324	ENSG00000104331	None	gains
GDAP1	Ganglioside-induced differentiation-associated protein 1	ENSMUSG00000025777	ENSG00000104381	None	gains
SNX16	Sorting nexin-16	ENSMUSG00000027534	ENSG00000104497	None	gains
PDCD5	Programmed cell death protein 5	ENSMUSG00000030417	ENSG00000105185	None	gains
ANKRD27	Ankyrin repeat domain-containing protein 27	ENSMUSG00000034867	ENSG00000105186	None	gains
GPI	Glucose-6-phosphate isomerase	ENSMUSG00000036427	ENSG00000105220	None	gains
GTPBP10	GTP-binding protein 10	ENSMUSG00000040464	ENSG00000105793	None	gains
CASP2	Caspase-2	ENSMUSG00000029863	ENSG00000106144	None	gains
LSM5	U6 snRNA-associated Sm-like protein LSm5	ENSMUSG00000091625	ENSG00000106355	None	gains
AGR2	Anterior gradient protein 2 homolog	ENSMUSG00000020581	ENSG00000106541	B-A	loss
BLVRA	Biliverdin reductase A	ENSMUSG00000001999	ENSG00000106605	None	gains
SLC1A1	Excitatory amino acid transporter 3	ENSMUSG00000024935	ENSG00000106688	None	gains
OGN	Mimecan	ENSMUSG00000021390	ENSG00000106809	None	gains
ASPN	Asporin	ENSMUSG00000021388	ENSG00000106819	None	gains
SUSD1	Sushi domain-containing protein 1	ENSMUSG00000038578	ENSG00000106868	None	gains
RIC1	RAB6A-GEF complex partner protein 1	ENSMUSG00000038658	ENSG00000107036	None	gains
CCNJ	Cyclin-J	ENSMUSG00000025010	ENSG00000107443	None	gains
PHYH	Phytanoyl-CoA dioxygenase, peroxisomal	ENSMUSG00000026664	ENSG00000107537	None	gains
CXCL12	Stromal cell-derived factor 1	ENSMUSG00000061353	ENSG00000107562	None	gains
TLX1	T-cell leukemia homeobox protein 1	ENSMUSG00000025215	ENSG00000107807	None	loss
GBF1	Golgi-specific brefeldin A-resistance guanine nucleotide exchange factor 1	ENSMUSG00000025224	ENSG00000107862	None	gains
TRIM37	E3 ubiquitin-protein ligase TRIM37	ENSMUSG00000018548	ENSG00000108395	None	loss
FAM20A	Pseudokinase FAM20A	ENSMUSG00000020614	ENSG00000108950	None	gains
RAB34	Ras-related protein Rab-34	ENSMUSG00000002059	ENSG00000109113	None	loss
RPL34	60S ribosomal protein L34	ENSMUSG00000062006	ENSG00000109475	None	gains
SNX25	Sorting nexin-25	ENSMUSG00000038291	ENSG00000109762	None	gains
UFSP2	Ufm1-specific protease 2	ENSMUSG00000031634	ENSG00000109775	None	gains
PPARGC1A	Peroxisome proliferator-activated receptor gamma coactivator 1-alpha	ENSMUSG00000029167	ENSG00000109819	None	loss
DBX1	Homeobox protein DBX1	ENSMUSG00000030507	ENSG00000109851	None	gains
ZBTB16	Zinc finger and BTB domain-containing protein 16	ENSMUSG00000066687	ENSG00000109906	A-B	loss
ZPR1	Zinc finger protein ZPR1	ENSMUSG00000032078	ENSG00000109917	None	loss
FNBP4	Formin-binding protein 4	ENSMUSG00000008200	ENSG00000109920	None	gains
PANX1	Pannexin-1	ENSMUSG00000031934	ENSG00000110218	None	gains
RNF141	RING finger protein 141	ENSMUSG00000030788	ENSG00000110315	None	gains
EIF4G2	Eukaryotic translation initiation factor 4 gamma 2	ENSMUSG00000005610	ENSG00000110321	None	gains
PDHX	Pyruvate dehydrogenase protein X component, mitochondrial	ENSMUSG00000010914	ENSG00000110435	None	gains
SLC1A2	Excitatory amino acid transporter 2	ENSMUSG00000005089	ENSG00000110436	None	gains
COMMD9	COMM domain-containing protein 9	ENSMUSG00000027163	ENSG00000110442	None	gains
AMBRA1	Activating molecule in BECN1-regulated autophagy protein 1	ENSMUSG00000040506	ENSG00000110497	None	gains
MADD	MAP kinase-activating death domain protein	ENSMUSG00000040687	ENSG00000110514	None	gains
SLC22A18	Solute carrier family 22 member 18	ENSMUSG00000000154	ENSG00000110628	None	gains
RPS13	40S ribosomal protein S13	ENSMUSG00000090862	ENSG00000110700	None	gains
CHKA	Choline kinase alpha	ENSMUSG00000024843	ENSG00000110721	None	gains
KCTD10	BTB/POZ domain-containing adapter for CUL3-mediated RhoA degradation protein 3	ENSMUSG00000001098	ENSG00000110906	None	gains
RSRC2	Arginine/serine-rich coiled-coil protein 2	ENSMUSG00000029422	ENSG00000111011	None	gains
GPN3	GPN-loop GTPase 3	ENSMUSG00000029464	ENSG00000111231	None	gains
RAD51AP1	RAD51-associated protein 1	ENSMUSG00000030346	ENSG00000111247	None	loss
NAA25	N-alpha-acetyltransferase 25, NatB auxiliary subunit	ENSMUSG00000042719	ENSG00000111300	None	gains
OGFOD2	2-oxoglutarate and iron-dependent oxygenase domain-containing protein 2	ENSMUSG00000023707	ENSG00000111325	None	gains
ART4	Ecto-ADP-ribosyltransferase 4	ENSMUSG00000030217	ENSG00000111339	None	gains
MDM1	Nuclear protein MDM1	ENSMUSG00000020212	ENSG00000111554	None	gains
NUP107	Nuclear pore complex protein Nup107	ENSMUSG00000052798	ENSG00000111581	None	gains
CDCA3	Cell division cycle-associated protein 3	ENSMUSG00000023505	ENSG00000111665	None	loss
FRK	Tyrosine-protein kinase FRK	ENSMUSG00000019779	ENSG00000111816	None	gains
PAK1IP1	p21-activated protein kinase-interacting protein 1-like	ENSMUSG00000038683	ENSG00000111845	None	gains
CEP85L	Centrosomal protein of 85 kDa-like	ENSMUSG00000038594	ENSG00000111860	None	gains
ADTRP	Androgen-dependent TFPI-regulating protein	ENSMUSG00000058022	ENSG00000111863	None	gains
HINT3	Histidine triad nucleotide-binding protein 3	ENSMUSG00000019791	ENSG00000111911	None	gains
NCOA7	Nuclear receptor coactivator 7	ENSMUSG00000039697	ENSG00000111912	None	gains
SASH1	SAM and SH3 domain-containing protein 1	ENSMUSG00000015305	ENSG00000111961	None	gains
RHAG	Ammonium transporter Rh type A	ENSMUSG00000023926	ENSG00000112077	None	gains
FBXO9	F-box only protein 9	ENSMUSG00000001366	ENSG00000112146	None	loss
BVES	Blood vessel epicardial substance	ENSMUSG00000071317	ENSG00000112276	None	gains
COL9A1	Collagen alpha-1(IX) chain	ENSMUSG00000026147	ENSG00000112280	None	gains
SMAP1	Stromal membrane-associated protein 1	ENSMUSG00000026155	ENSG00000112305	None	gains
GMNN	Geminin	ENSMUSG00000006715	ENSG00000112312	None	gains
PEX7	Peroxisomal targeting signal 2 receptor	ENSMUSG00000020003	ENSG00000112357	None	gains
NUDT12	Peroxisomal NADH pyrophosphatase NUDT12	ENSMUSG00000024228	ENSG00000112874	None	loss
BRD8	Bromodomain-containing protein 8	ENSMUSG00000003778	ENSG00000112983	None	gains
HMGCR	3-hydroxy-3-methylglutaryl-coenzyme A reductase	ENSMUSG00000021670	ENSG00000113161	None	gains
FAF2	FAS-associated factor 2	ENSMUSG00000025873	ENSG00000113194	None	gains
CCNG1	Cyclin-G1	ENSMUSG00000020326	ENSG00000113328	None	loss
FGF1	Fibroblast growth factor 1	ENSMUSG00000036585	ENSG00000113578	None	loss
LIFR	Leukemia inhibitory factor receptor	ENSMUSG00000054263	ENSG00000113594	None	gains
TRIM23	E3 ubiquitin-protein ligase TRIM23	ENSMUSG00000021712	ENSG00000113595	None	gains
ATP6V0E1	V-type proton ATPase subunit e 2	ENSMUSG00000015575	ENSG00000113732	None	gains
BNIP1	Vesicle transport protein SEC20	ENSMUSG00000024191	ENSG00000113734	None	gains
STC2	Stanniocalcin-2	ENSMUSG00000020303	ENSG00000113739	None	gains
HRH2	Histamine H2 receptor	ENSMUSG00000034987	ENSG00000113749	None	gains
CRBN	Protein cereblon	ENSMUSG00000005362	ENSG00000113851	None	gains
HRG	Histidine-rich glycoprotein (Fragment)	ENSMUSG00000022877	ENSG00000113905	None	loss
WDR48	WD repeat-containing protein 48	ENSMUSG00000032512	ENSG00000114742	None	loss
VIPR1	Vasoactive intestinal polypeptide receptor	ENSMUSG00000032528	ENSG00000114812	None	loss
NEK4	Serine/threonine-protein kinase Nek4	ENSMUSG00000021918	ENSG00000114904	None	loss
INO80D	INO80 complex subunit D	ENSMUSG00000040865	ENSG00000114933	None	loss
TTL	Tubulin--tyrosine ligase	ENSMUSG00000027394	ENSG00000114999	None	gains
DNAJC27	DnaJ homolog subfamily C member 27	ENSMUSG00000020657	ENSG00000115137	None	loss
GPD2	Glycerol-3-phosphate dehydrogenase, mitochondrial	ENSMUSG00000026827	ENSG00000115159	None	gains
GCG	Glucagon	ENSMUSG00000000394	ENSG00000115263	None	gains
FANCL	E3 ubiquitin-protein ligase FANCL	ENSMUSG00000004018	ENSG00000115392	None	gains
UNC50	Protein unc-50 homolog	ENSMUSG00000026111	ENSG00000115446	None	gains
CCT4	T-complex protein 1 subunit delta	ENSMUSG00000007739	ENSG00000115484	None	loss
CNPPD1	Protein CNPPD1	ENSMUSG00000033159	ENSG00000115649	None	gains
ODC1	Ornithine decarboxylase (Fragment)	ENSMUSG00000011179	ENSG00000115758	None	gains
PLEKHB2	Pleckstrin homology domain-containing family B member 2	ENSMUSG00000026123	ENSG00000115762	None	loss
GORASP2	Golgi reassembly-stacking protein 2	ENSMUSG00000014959	ENSG00000115806	None	loss
CEBPZ	CCAAT/enhancer-binding protein zeta	ENSMUSG00000024081	ENSG00000115816	None	gains
QPCT	Glutaminyl-peptide cyclotransferase	ENSMUSG00000024084	ENSG00000115828	None	gains
PLEK	Pleckstrin	ENSMUSG00000020120	ENSG00000115956	None	gains
DHCR24	Delta(24)-sterol reductase	ENSMUSG00000034926	ENSG00000116133	None	loss
QSOX1	Sulfhydryl oxidase 1	ENSMUSG00000033684	ENSG00000116260	None	gains
WDR77	Methylosome protein 50	ENSMUSG00000000561	ENSG00000116455	None	gains
ATP5PB	ATP synthase F(0) complex subunit B1, mitochondrial	ENSMUSG00000000563	ENSG00000116459	None	gains
LAMTOR2	Ragulator complex protein LAMTOR2	ENSMUSG00000028062	ENSG00000116586	None	loss
IVNS1ABP	Influenza virus NS1A-binding protein homolog	ENSMUSG00000023150	ENSG00000116679	None	gains
TBCE	Tubulin-specific chaperone E	ENSMUSG00000039233	ENSG00000116957	None	gains
PLA2G2D	Phospholipase A2, membrane associated	ENSMUSG00000041202	ENSG00000117215	None	loss
AKR1A1	Alcohol dehydrogenase [NADP(+)]	ENSMUSG00000028692	ENSG00000117448	None	loss
PRDX1	Peroxiredoxin-1	ENSMUSG00000028691	ENSG00000117450	None	loss
BLZF1	Golgin-45	ENSMUSG00000026577	ENSG00000117475	None	loss
CCDC181	Coiled-coil domain-containing protein 181	ENSMUSG00000026578	ENSG00000117477	None	loss
SLC19A2	Thiamine transporter 1	ENSMUSG00000040918	ENSG00000117479	None	loss
TMED5	Transmembrane emp24 domain-containing protein 5	ENSMUSG00000063406	ENSG00000117500	None	gains
F3	Tissue factor	ENSMUSG00000028128	ENSG00000117525	None	gains
IRF6	Interferon regulatory factor 6	ENSMUSG00000026638	ENSG00000117595	None	loss
UTP25	Digestive organ expansion factor homolog	ENSMUSG00000016181	ENSG00000117597	None	gains
DDX59	Probable ATP-dependent RNA helicase DDX59	ENSMUSG00000026404	ENSG00000118197	None	gains
FASTKD2	FAST kinase domain-containing protein 2	ENSMUSG00000025962	ENSG00000118246	None	gains
HMGN3	High mobility group nucleosome-binding domain-containing protein 3	ENSMUSG00000066456	ENSG00000118418	None	loss
RNF146	E3 ubiquitin-protein ligase RNF146	ENSMUSG00000038876	ENSG00000118518	None	gains
CCN2	Connective tissue growth factor	ENSMUSG00000019997	ENSG00000118523	None	gains
HS1BP3	HCLS1-binding protein 3	ENSMUSG00000020605	ENSG00000118960	None	loss
CYP20A1	Cytochrome P450 20A1	ENSMUSG00000049439	ENSG00000119004	None	loss
GTF3C3	General transcription factor 3C polypeptide 3	ENSMUSG00000041303	ENSG00000119041	None	loss
UBE2B	Ubiquitin-conjugating enzyme E2 B	ENSMUSG00000020390	ENSG00000119048	None	loss
SENP5	Sentrin-specific protease 5	ENSMUSG00000022772	ENSG00000119231	None	loss
ALG2	Alpha-1,3/1,6-mannosyltransferase ALG2	ENSMUSG00000039740	ENSG00000119523	None	gains
TGFB3	Transforming growth factor beta-3	ENSMUSG00000021253	ENSG00000119699	None	gains
RBM25	RNA-binding protein 25	ENSMUSG00000010608	ENSG00000119707	None	gains
ALDH6A1	Methylmalonate-semialdehyde dehydrogenase [acylating], mitochondrial	ENSMUSG00000021238	ENSG00000119711	None	gains
COQ6	Ubiquinone biosynthesis monooxygenase COQ6, mitochondrial	ENSMUSG00000021235	ENSG00000119723	None	gains
ZNF410	Zinc finger protein 410	ENSMUSG00000042472	ENSG00000119725	None	gains
SUPT7L	STAGA complex 65 subunit gamma	ENSMUSG00000053134	ENSG00000119760	None	gains
NKX2-3	Homeobox protein Nkx-2.3	ENSMUSG00000044220	ENSG00000119919	None	gains
CUTC	Copper homeostasis protein cutC homolog	ENSMUSG00000025193	ENSG00000119929	None	gains
SMNDC1	Survival of motor neuron-related-splicing factor 30	ENSMUSG00000025024	ENSG00000119953	None	gains
ARMH3	UPF0668 protein C10orf76	ENSMUSG00000039901	ENSG00000120029	None	loss
GOT1	Aspartate aminotransferase, cytoplasmic	ENSMUSG00000025190	ENSG00000120053	None	gains
CD274	Programmed cell death 1 ligand 1	ENSMUSG00000016496	ENSG00000120217	None	gains
CCDC170	Coiled-coil domain-containing protein 170	ENSMUSG00000019767	ENSG00000120262	None	gains
MYCT1	Myc target protein 1 homolog	ENSMUSG00000046916	ENSG00000120279	None	gains
SEC16B	Protein transport protein Sec16B	ENSMUSG00000026589	ENSG00000120341	None	gains
TCP1	T-complex protein 1 subunit alpha	ENSMUSG00000068039	ENSG00000120438	None	gains
CCDC77	Coiled-coil domain-containing protein 77	ENSMUSG00000030177	ENSG00000120647	None	loss
DNAJC15	DnaJ homolog subfamily C member 15	ENSMUSG00000022013	ENSG00000120675	None	gains
SOCS2	Suppressor of cytokine signaling 2	ENSMUSG00000020027	ENSG00000120833	None	gains
NFYB	Nuclear transcription factor Y subunit beta	ENSMUSG00000020248	ENSG00000120837	None	loss
CEP89	Centrosomal protein of 89 kDa	ENSMUSG00000023072	ENSG00000121289	None	loss
PYROXD1	Pyridine nucleotide-disulfide oxidoreductase domain-containing protein 1	ENSMUSG00000041671	ENSG00000121350	None	loss
PSPC1	Paraspeckle component 1	ENSMUSG00000021938	ENSG00000121390	None	gains
NAA50	N-alpha-acetyltransferase 50	ENSMUSG00000022698	ENSG00000121579	None	gains
MAPK8IP1	C-Jun-amino-terminal kinase-interacting protein 1	ENSMUSG00000027223	ENSG00000121653	None	gains
PEX16	Peroxisomal membrane protein PEX16	ENSMUSG00000027222	ENSG00000121680	None	gains
TMEM156	Transmembrane protein 156	ENSMUSG00000037913	ENSG00000121895	None	gains
POLK	DNA polymerase kappa	ENSMUSG00000021668	ENSG00000122008	None	gains
MRPS2	28S ribosomal protein S2, mitochondrial	ENSMUSG00000035772	ENSG00000122140	None	loss
SERAC1	Protein SERAC1	ENSMUSG00000015659	ENSG00000122335	None	gains
SEPTIN7	Septin-7	ENSMUSG00000001833	ENSG00000122545	None	gains
NPY	Pro-neuropeptide Y	ENSMUSG00000029819	ENSG00000122585	None	loss
INHBA	Inhibin beta A chain	ENSMUSG00000041324	ENSG00000122641	None	gains
PHF24	Protein KIAA1045	ENSMUSG00000036062	ENSG00000122733	None	gains
PLAU	Urokinase-type plasminogen activator	ENSMUSG00000021822	ENSG00000122861	None	gains
HVCN1	Voltage-gated hydrogen channel 1	ENSMUSG00000064267	ENSG00000122986	None	gains
RNF11	RING finger protein 11	ENSMUSG00000028557	ENSG00000123091	None	gains
SSPN	Sarcospan	ENSMUSG00000030255	ENSG00000123096	None	gains
SARDH	Sarcosine dehydrogenase, mitochondrial	ENSMUSG00000009614	ENSG00000123453	None	loss
COL10A1	Collagen alpha-1(X) chain	ENSMUSG00000039462	ENSG00000123500	None	gains
SERPINA7	Alpha-1-antiproteinase 2	ENSMUSG00000031271	ENSG00000123561	None	gains
RAB9B	Ras-related protein Rab-9B	ENSMUSG00000043463	ENSG00000123570	None	loss
METTL8	Methyltransferase-like protein 2	ENSMUSG00000041975	ENSG00000123600	None	gains
TNFAIP6	Tumor necrosis factor-inducible gene 6 protein	ENSMUSG00000053475	ENSG00000123610	None	loss
PLA2G12A	Group XIIA secretory phospholipase A2	ENSMUSG00000027999	ENSG00000123739	None	loss
ENKD1	Enkurin domain-containing protein 1	ENSMUSG00000013155	ENSG00000124074	None	gains
FAM210B	Protein FAM210B	ENSMUSG00000027495	ENSG00000124098	None	loss
VAPB	Vesicle-associated membrane protein-associated protein B	ENSMUSG00000054455	ENSG00000124164	None	loss
SRSF6	Serine/arginine-rich splicing factor 6	ENSMUSG00000016921	ENSG00000124193	None	loss
NEURL2	Neuralized-like protein 2	ENSMUSG00000039873	ENSG00000124257	None	loss
NDP	Norrin	ENSMUSG00000040138	ENSG00000124479	None	gains
KLHDC3	Kelch domain-containing protein 3	ENSMUSG00000063576	ENSG00000124702	None	loss
RIOK1	Serine/threonine-protein kinase RIO1	ENSMUSG00000021428	ENSG00000124784	None	gains
RPP40	Ribonuclease P protein subunit p40	ENSMUSG00000021418	ENSG00000124787	None	loss
ATXN1	Ataxin-1	ENSMUSG00000046876	ENSG00000124788	None	gains
NUP153	Nuclear pore complex protein Nup153	ENSMUSG00000021374	ENSG00000124789	None	gains
DEK	Protein DEK	ENSMUSG00000021377	ENSG00000124795	None	gains
EMC3	ER membrane protein complex subunit 3	ENSMUSG00000030286	ENSG00000125037	None	loss
C16orf70	UPF0183 protein C16orf70 homolog	ENSMUSG00000031889	ENSG00000125149	None	gains
GOT2	Aspartate aminotransferase, mitochondrial	ENSMUSG00000031672	ENSG00000125166	None	gains
BMP4	Bone morphogenetic protein 4	ENSMUSG00000021835	ENSG00000125378	None	gains
MIF4GD	MIF4G domain-containing protein	ENSMUSG00000020743	ENSG00000125457	None	loss
POLR1B	DNA-directed RNA polymerase I subunit RPA2	ENSMUSG00000027395	ENSG00000125630	None	gains
CCDC93	Coiled-coil domain-containing protein 93	ENSMUSG00000026339	ENSG00000125633	None	gains
ATG4C	Cysteine protease ATG4C	ENSMUSG00000028550	ENSG00000125703	None	loss
NKX2-2	Homeobox protein Nkx-2.2	ENSMUSG00000027434	ENSG00000125820	None	gains
BFSP1	Filensin	ENSMUSG00000027420	ENSG00000125864	None	gains
XRCC3	DNA repair protein XRCC3	ENSMUSG00000021287	ENSG00000126215	None	gains
ZNF384	Zinc finger protein 384	ENSMUSG00000038346	ENSG00000126746	None	loss
RHOJ	Rho-related GTP-binding protein RhoJ	ENSMUSG00000046768	ENSG00000126785	None	gains
ZBTB1	Zinc finger and BTB domain-containing protein 1	ENSMUSG00000033454	ENSG00000126804	None	gains
TRMT5	tRNA (guanine(37)-N1)-methyltransferase	ENSMUSG00000034442	ENSG00000126814	None	gains
FAM78A	Protein FAM78A	ENSMUSG00000050592	ENSG00000126882	None	gains
TMEM35A	Transmembrane protein 35	ENSMUSG00000033578	ENSG00000126950	None	gains
PPCS	Phosphopantothenate--cysteine ligase	ENSMUSG00000028636	ENSG00000127125	None	gains
HP1BP3	Heterochromatin protein 1-binding protein 3	ENSMUSG00000028759	ENSG00000127483	None	loss
GFER	FAD-linked sulfhydryl oxidase ALR	ENSMUSG00000040888	ENSG00000127554	None	gains
PEX1	Peroxisome biogenesis factor 1	ENSMUSG00000005907	ENSG00000127980	None	gains
RBM48	RNA-binding protein 48	ENSMUSG00000040302	ENSG00000127993	None	gains
SRD5A3	Polyprenol reductase	ENSMUSG00000029233	ENSG00000128039	None	gains
ADORA2A	Adenosine receptor A2a	ENSMUSG00000020178	ENSG00000128271	None	loss
CDHR3	Cadherin-related family member 3	ENSMUSG00000035860	ENSG00000128536	None	gains
MKLN1	Muskelin	ENSMUSG00000025609	ENSG00000128585	None	gains
SMO	Smoothened homolog (Fragment)	ENSMUSG00000001761	ENSG00000128602	None	gains
NDUFA5	NADH dehydrogenase [ubiquinone] 1 alpha subcomplex subunit 5	ENSMUSG00000023089	ENSG00000128609	None	loss
FEZF1	Fez family zinc finger protein 1	ENSMUSG00000029697	ENSG00000128610	None	gains
MTX2	Metaxin-2	ENSMUSG00000027099	ENSG00000128654	None	gains
HAT1	Histone acetyltransferase type B catalytic subunit	ENSMUSG00000027018	ENSG00000128708	None	loss
HOXD10	Homeobox protein Hox-D10	ENSMUSG00000050368	ENSG00000128710	None	gains
BBOX1	Gamma-butyrobetaine dioxygenase	ENSMUSG00000041660	ENSG00000129151	None	gains
E2F8	Transcription factor E2F8	ENSMUSG00000046179	ENSG00000129173	None	gains
TXNDC17	Thioredoxin domain-containing protein 17	ENSMUSG00000020803	ENSG00000129235	None	loss
MTUS1	Microtubule-associated tumor suppressor 1 homolog	ENSMUSG00000045636	ENSG00000129422	None	loss
GDPD2	Glycerophosphoinositol inositolphosphodiesterase GDPD2	ENSMUSG00000019359	ENSG00000130055	None	gains
GADD45G	Growth arrest and DNA damage-inducible protein GADD45 gamma	ENSMUSG00000021453	ENSG00000130222	None	loss
TULP4	Tubby-related protein 4	ENSMUSG00000034377	ENSG00000130338	None	gains
SNX9	Sorting nexin-9	ENSMUSG00000002365	ENSG00000130340	None	gains
ATXN10	Ataxin-10	ENSMUSG00000016541	ENSG00000130638	None	gains
GATA5	Transcription factor GATA-5	ENSMUSG00000015627	ENSG00000130700	None	loss
RBBP8NL	RBBP8 N-terminal-like protein	ENSMUSG00000038980	ENSG00000130701	None	loss
MED18	Mediator of RNA polymerase II transcription subunit 18	ENSMUSG00000066042	ENSG00000130772	None	gains
C12orf65	Probable peptide chain release factor C12orf65 homolog, mitochondrial	ENSMUSG00000047635	ENSG00000130921	None	gains
PKDREJ	Polycystic kidney disease and receptor for egg jelly-related protein	ENSMUSG00000052496	ENSG00000130943	None	loss
ATP6V1E1	V-type proton ATPase subunit E 1	ENSMUSG00000019210	ENSG00000131100	None	gains
SH3BGRL	SH3 domain-binding glutamic acid-rich-like protein	ENSMUSG00000031246	ENSG00000131171	None	gains
RAB11FIP4	Rab11 family-interacting protein 4	ENSMUSG00000017639	ENSG00000131242	None	gains
ABCB7	ATP-binding cassette sub-family B member 7, mitochondrial	ENSMUSG00000031333	ENSG00000131269	None	gains
MRPS25	28S ribosomal protein S25, mitochondrial	ENSMUSG00000014551	ENSG00000131368	None	gains
LIN28A	Protein lin-28 homolog A	ENSMUSG00000050966	ENSG00000131914	None	loss
FAAP24	Fanconi anemia-associated protein of 24 kDa	ENSMUSG00000030493	ENSG00000131944	None	loss
EMILIN2	EMILIN-2	ENSMUSG00000024053	ENSG00000132205	None	loss
MRPL35	39S ribosomal protein L35, mitochondrial	ENSMUSG00000052962	ENSG00000132313	None	gains
SERPINF1	Pigment epithelium-derived factor	ENSMUSG00000000753	ENSG00000132386	None	loss
SEC61G	Protein transport protein Sec61 subunit gamma	ENSMUSG00000078974	ENSG00000132432	None	gains
JCHAIN	Immunoglobulin J chain	ENSMUSG00000067149	ENSG00000132465	None	gains
WBP2	WW domain-binding protein 2	ENSMUSG00000034341	ENSG00000132471	None	loss
PRMT7	Protein arginine N-methyltransferase 7	ENSMUSG00000060098	ENSG00000132600	None	gains
POLR3F	DNA-directed RNA polymerase III subunit RPC6	ENSMUSG00000027427	ENSG00000132664	None	gains
TOE1	Target of EGR1 protein 1	ENSMUSG00000028688	ENSG00000132773	None	loss
MUTYH	A/G-specific adenine DNA glycosylase	ENSMUSG00000028687	ENSG00000132781	None	loss
USPL1	SUMO-specific isopeptidase USPL1	ENSMUSG00000041264	ENSG00000132952	None	loss
COG6	Conserved oligomeric Golgi complex subunit 6	ENSMUSG00000027742	ENSG00000133103	None	gains
GPALPP1	GPALPP motifs-containing protein 1	ENSMUSG00000022008	ENSG00000133114	None	gains
CEP20	LisH domain-containing protein FOPNL	ENSMUSG00000022677	ENSG00000133393	None	gains
C1QTNF6	Complement C1q tumor necrosis factor-related protein 6	ENSMUSG00000022440	ENSG00000133466	None	loss
MED6	Mediator of RNA polymerase II transcription subunit 6	ENSMUSG00000002679	ENSG00000133997	None	gains
EIF2S1	Eukaryotic translation initiation factor 2 subunit 1	ENSMUSG00000021116	ENSG00000134001	None	gains
CDK7	Cyclin-dependent kinase 7	ENSMUSG00000069089	ENSG00000134058	None	gains
THUMPD3	THUMP domain-containing protein 3	ENSMUSG00000030264	ENSG00000134077	None	gains
TSPAN2	Tetraspanin-2	ENSMUSG00000027858	ENSG00000134198	None	gains
NAPG	Gamma-soluble NSF attachment protein	ENSMUSG00000024581	ENSG00000134265	None	gains
YWHAQ	14-3-3 protein theta	ENSMUSG00000076432	ENSG00000134308	None	loss
MYCN	N-myc proto-oncogene protein	ENSMUSG00000037169	ENSG00000134323	None	gains
IL6ST	Interleukin-6 receptor subunit beta	ENSMUSG00000021756	ENSG00000134352	None	gains
RBM17	Splicing factor 45	ENSMUSG00000037197	ENSG00000134453	None	gains
ANKRD16	Ankyrin repeat domain-containing protein 16	ENSMUSG00000047909	ENSG00000134461	None	gains
ECHDC3	Enoyl-CoA hydratase domain-containing protein 3, mitochondrial	ENSMUSG00000039063	ENSG00000134463	None	gains
CCNH	Cyclin-H	ENSMUSG00000021548	ENSG00000134480	None	gains
RERG	Ras-related and estrogen-regulated growth inhibitor	ENSMUSG00000030222	ENSG00000134533	None	gains
RNF138	E3 ubiquitin-protein ligase RNF138	ENSMUSG00000024317	ENSG00000134758	None	gains
DAGLA	Sn1-specific diacylglycerol lipase alpha	ENSMUSG00000035735	ENSG00000134780	None	gains
CBLIF	Gastric intrinsic factor	ENSMUSG00000024682	ENSG00000134812	None	gains
WDR36	WD repeat-containing protein 36	ENSMUSG00000038299	ENSG00000134987	None	loss
NAA35	N-alpha-acetyltransferase 35, NatC auxiliary subunit	ENSMUSG00000021555	ENSG00000135040	None	gains
USP30	Ubiquitin carboxyl-terminal hydrolase 30	ENSMUSG00000029592	ENSG00000135093	None	gains
RINT1	RAD50-interacting protein 1	ENSMUSG00000028999	ENSG00000135249	None	gains
LMO2	Rhombotin-2	ENSMUSG00000032698	ENSG00000135363	None	gains
EHF	ETS homologous factor	ENSMUSG00000012350	ENSG00000135373	None	gains
PRRG4	Transmembrane gamma-carboxyglutamic acid protein 4	ENSMUSG00000027171	ENSG00000135378	None	gains
CAPRIN1	Caprin-1	ENSMUSG00000027184	ENSG00000135387	None	gains
AHI1	Jouberin	ENSMUSG00000019986	ENSG00000135541	None	gains
NMBR	Neuromedin-B receptor	ENSMUSG00000019865	ENSG00000135577	None	gains
PRADC1	Protease-associated domain-containing protein 1	ENSMUSG00000030008	ENSG00000135617	None	gains
CPM	Carboxypeptidase M	ENSMUSG00000020183	ENSG00000135678	None	gains
KIAA0513	Uncharacterized protein KIAA0513	ENSMUSG00000031824	ENSG00000135709	None	gains
ABCB10	ATP-binding cassette sub-family B member 10, mitochondrial	ENSMUSG00000031974	ENSG00000135776	None	loss
TMBIM1	Protein lifeguard 3	ENSMUSG00000006301	ENSG00000135926	None	loss
EIF4E2	Eukaryotic translation initiation factor 4E type 2	ENSMUSG00000026254	ENSG00000135930	None	gains
LMO7	LIM domain only protein 7	ENSMUSG00000033060	ENSG00000136153	None	gains
ITM2B	Integral membrane protein 2B	ENSMUSG00000022108	ENSG00000136156	None	gains
SETDB2	Histone-lysine N-methyltransferase SETDB2	ENSMUSG00000071350	ENSG00000136169	None	gains
CIB2	Calcium and integrin-binding family member 2	ENSMUSG00000037493	ENSG00000136425	None	gains
BRIP1	Fanconi anemia group J protein homolog	ENSMUSG00000034329	ENSG00000136492	None	loss
CDK9	Cyclin-dependent kinase 9	ENSMUSG00000009555	ENSG00000136807	None	loss
SLC31A1	High affinity copper uptake protein 1	ENSMUSG00000066150	ENSG00000136868	None	gains
PRPF4	U4/U6 small nuclear ribonucleoprotein Prp4	ENSMUSG00000066148	ENSG00000136875	None	gains
MYC	Viral myc transforming protein	ENSMUSG00000022346	ENSG00000136997	None	loss
ARHGEF39	Rho guanine nucleotide exchange factor 39	ENSMUSG00000051517	ENSG00000137135	None	gains
YIPF3	Protein YIPF3	ENSMUSG00000071074	ENSG00000137207	None	gains
RIPK1	Receptor-interacting serine/threonine-protein kinase 1	ENSMUSG00000021408	ENSG00000137275	None	gains
RNF144B	E3 ubiquitin-protein ligase RNF144B	ENSMUSG00000038068	ENSG00000137393	None	gains
TAF8	Transcription initiation factor TFIID subunit 8	ENSMUSG00000023980	ENSG00000137413	None	gains
FHDC1	FH2 domain-containing protein 1	ENSMUSG00000041842	ENSG00000137460	None	loss
PI15	Peptidase inhibitor 15	ENSMUSG00000067780	ENSG00000137558	None	loss
NEK1	Serine/threonine-protein kinase Nek1	ENSMUSG00000031644	ENSG00000137601	None	gains
BUD13	BUD13 homolog	ENSMUSG00000032077	ENSG00000137656	None	loss
MMP13	Collagenase 3	ENSMUSG00000050578	ENSG00000137745	None	gains
ALKBH8	Alkylated DNA repair protein alkB homolog 8	ENSMUSG00000025899	ENSG00000137760	None	gains
NDUFAF1	Complex I intermediate-associated protein 30, mitochondrial	ENSMUSG00000027305	ENSG00000137806	None	gains
KIF23	Kinesin-like protein KIF23	ENSMUSG00000032254	ENSG00000137807	None	loss
RTF1	RNA polymerase-associated protein RTF1 homolog	ENSMUSG00000027304	ENSG00000137815	None	gains
TUBGCP4	Gamma-tubulin complex component 4	ENSMUSG00000027263	ENSG00000137822	None	gains
RMDN3	Regulator of microtubule dynamics protein 3	ENSMUSG00000070730	ENSG00000137824	None	gains
TMEM62	Transmembrane protein 62	ENSMUSG00000054484	ENSG00000137842	None	loss
STRA6	Stimulated by retinoic acid gene 6 protein homolog	ENSMUSG00000032327	ENSG00000137868	None	loss
CYP19A1	Aromatase	ENSMUSG00000032274	ENSG00000137869	None	gains
GCHFR	GTP cyclohydrolase 1 feedback regulatory protein	ENSMUSG00000046814	ENSG00000137880	None	gains
SELENOI	Ethanolaminephosphotransferase 1	ENSMUSG00000075703	ENSG00000138018	None	loss
PNPT1	Polyribonucleotide nucleotidyltransferase 1, mitochondrial	ENSMUSG00000020464	ENSG00000138035	None	gains
RAB1A	Ras-related protein Rab-1A	ENSMUSG00000020149	ENSG00000138069	None	loss
ACTR2	Actin-related protein 2	ENSMUSG00000020152	ENSG00000138071	None	gains
MFSD13A	Transmembrane protein 180	ENSMUSG00000025227	ENSG00000138111	None	loss
CALHM2	Calcium homeostasis modulator protein 2	ENSMUSG00000033033	ENSG00000138172	None	loss
ANXA7	Annexin A7	ENSMUSG00000021814	ENSG00000138279	None	gains
DNA2	DNA replication ATP-dependent helicase/nuclease DNA2	ENSMUSG00000036875	ENSG00000138346	None	gains
ATIC	Bifunctional purine biosynthesis protein PURH	ENSMUSG00000026192	ENSG00000138363	None	loss
CARF	Calcium-responsive transcription factor	ENSMUSG00000026017	ENSG00000138380	None	gains
WDR12	Ribosome biogenesis protein WDR12	ENSMUSG00000026019	ENSG00000138442	None	gains
UBL7	Ubiquitin-like protein 7	ENSMUSG00000055720	ENSG00000138629	None	gains
FAM13A	Protein FAM13A	ENSMUSG00000037709	ENSG00000138640	None	loss
FGF5	Fibroblast growth factor 5	ENSMUSG00000029337	ENSG00000138675	None	loss
FGF2	Fibroblast growth factor 2	ENSMUSG00000037225	ENSG00000138685	None	loss
RAP1GDS1	Rap1 GTPase-GDP dissociation stimulator 1-B	ENSMUSG00000028149	ENSG00000138698	None	gains
CCNG2	Cyclin-G2	ENSMUSG00000029385	ENSG00000138764	None	gains
EGF	Pro-epidermal growth factor	ENSMUSG00000028017	ENSG00000138798	None	loss
SLC39A8	Zinc transporter ZIP8	ENSMUSG00000053897	ENSG00000138821	None	loss
RNF185	E3 ubiquitin-protein ligase RNF185	ENSMUSG00000020448	ENSG00000138942	None	loss
FAM222A	Protein FAM222A	ENSMUSG00000041930	ENSG00000139438	None	gains
MORN3	MORN repeat-containing protein 3	ENSMUSG00000029477	ENSG00000139714	None	gains
SETD1B	Histone-lysine N-methyltransferase SETD1B	ENSMUSG00000038384	ENSG00000139718	None	gains
VPS33A	Vacuolar protein sorting-associated protein 33A	ENSMUSG00000029434	ENSG00000139719	None	gains
RHOF	Rho-related GTP-binding protein RhoF	ENSMUSG00000029449	ENSG00000139725	None	gains
DENR	Density-regulated protein	ENSMUSG00000023106	ENSG00000139726	None	gains
SSTR1	Somatostatin receptor type 1	ENSMUSG00000035431	ENSG00000139874	None	gains
ESR2	Estrogen receptor beta	ENSMUSG00000021055	ENSG00000140009	None	gains
STON2	Transcription initiation factor IIA subunit 1	ENSMUSG00000020961	ENSG00000140022	None	gains
LYSMD2	LysM and putative peptidoglycan-binding domain-containing protein 2	ENSMUSG00000032184	ENSG00000140280	None	gains
RHCG	Ammonium transporter Rh type C	ENSMUSG00000030549	ENSG00000140519	None	loss
POLG	DNA polymerase subunit gamma-1	ENSMUSG00000039176	ENSG00000140521	None	gains
RLBP1	Retinaldehyde-binding protein 1	ENSMUSG00000039194	ENSG00000140522	None	loss
TICRR	Treslin	ENSMUSG00000046591	ENSG00000140534	None	loss
DET1	DET1 homolog	ENSMUSG00000030610	ENSG00000140543	None	gains
TXNL4B	Thioredoxin-like protein 4B	ENSMUSG00000031723	ENSG00000140830	None	gains
MEAK7	TLD domain-containing protein 1	ENSMUSG00000034105	ENSG00000140950	B-A	gains
NDUFB10	NADH dehydrogenase [ubiquinone] 1 beta subcomplex subunit 10	ENSMUSG00000040048	ENSG00000140990	None	gains
BCAS3	Breast carcinoma-amplified sequence 3	ENSMUSG00000059439	ENSG00000141376	A-B	loss
SS18	Protein SSXT	ENSMUSG00000037013	ENSG00000141380	None	gains
C18orf21	UPF0711 protein C18orf21 homolog	ENSMUSG00000024273	ENSG00000141428	None	gains
RMC1	Uncharacterized protein C18orf8	ENSMUSG00000024410	ENSG00000141452	None	gains
PIK3R5	Phosphoinositide 3-kinase regulatory subunit 5	ENSMUSG00000020901	ENSG00000141506	None	gains
TTYH2	Protein tweety homolog 2	ENSMUSG00000034714	ENSG00000141540	None	gains
CEP131	Centrosomal protein of 131 kDa	ENSMUSG00000039781	ENSG00000141577	None	gains
FBXO15	F-box only protein 15	ENSMUSG00000034391	ENSG00000141665	None	gains
PRDM15	PR domain zinc finger protein 15	ENSMUSG00000014039	ENSG00000141956	None	loss
RPS8	40S ribosomal protein S8	ENSMUSG00000047675	ENSG00000142937	None	loss
LMO4	LIM domain transcription factor LMO4	ENSMUSG00000028266	ENSG00000143013	None	gains
ATP1B1	Sodium/potassium-transporting ATPase subunit beta-1	ENSMUSG00000026576	ENSG00000143153	None	loss
GPA33	Cell surface A33 antigen	ENSMUSG00000000544	ENSG00000143167	None	gains
XPR1	Xenotropic and polytropic retrovirus receptor 1	ENSMUSG00000026469	ENSG00000143324	None	gains
SMYD2	N-lysine methyltransferase SMYD2	ENSMUSG00000026603	ENSG00000143499	None	gains
DUSP10	Dual specificity protein phosphatase 10	ENSMUSG00000039384	ENSG00000143507	None	loss
TTC13	Tetratricopeptide repeat protein 13	ENSMUSG00000037300	ENSG00000143643	None	loss
RALB	Ras-related protein Ral-B	ENSMUSG00000004451	ENSG00000144118	None	gains
UBXN4	UBX domain-containing protein 4	ENSMUSG00000026353	ENSG00000144224	None	loss
NXPH2	Neurexophilin-2	ENSMUSG00000069132	ENSG00000144227	None	gains
LNPK	Protein lunapark	ENSMUSG00000009207	ENSG00000144320	None	gains
FAM171B	Protein FAM171B	ENSMUSG00000048388	ENSG00000144369	B-A	gains
FANCD2	Fanconi anemia group D2 protein	ENSMUSG00000034023	ENSG00000144554	None	loss
GOLGA4	Golgin subfamily A member 4	ENSMUSG00000038708	ENSG00000144674	None	gains
ABHD10	Mycophenolic acid acyl-glucuronide esterase, mitochondrial	ENSMUSG00000033157	ENSG00000144827	None	loss
ATG3	Ubiquitin-like-conjugating enzyme ATG3	ENSMUSG00000022663	ENSG00000144848	None	loss
NICN1	Nicolin-1	ENSMUSG00000032606	ENSG00000145029	None	gains
EAF2	ELL-associated factor 2	ENSMUSG00000022838	ENSG00000145088	None	gains
KLHL8	Kelch-like protein 8	ENSMUSG00000029312	ENSG00000145332	None	gains
TBCK	TBC domain-containing protein kinase-like protein	ENSMUSG00000028030	ENSG00000145348	None	gains
FABP2	Fatty acid-binding protein, intestinal	ENSMUSG00000023057	ENSG00000145384	None	gains
CCNA2	Cyclin-A2	ENSMUSG00000027715	ENSG00000145386	None	loss
SFRP2	Secreted frizzled-related protein 2	ENSMUSG00000027996	ENSG00000145423	None	loss
GIN1	Gypsy retrotransposon integrase-like protein 1	ENSMUSG00000026333	ENSG00000145723	None	loss
NHP2	H/ACA ribonucleoprotein complex subunit 2	ENSMUSG00000001056	ENSG00000145912	None	gains
MYLK4	Myosin light chain kinase family member 4	ENSMUSG00000044951	ENSG00000145949	None	gains
HIGD2A	HIG1 domain family member 2A, mitochondrial	ENSMUSG00000025868	ENSG00000146066	None	gains
PLA2G7	Platelet-activating factor acetylhydrolase	ENSMUSG00000023913	ENSG00000146070	None	gains
DOK3	Docking protein 3	ENSMUSG00000035711	ENSG00000146094	None	gains
TCTE1	T-complex-associated testis-expressed protein 1	ENSMUSG00000023949	ENSG00000146221	None	gains
RPL7L1	60S ribosomal protein L7-like 1	ENSMUSG00000063888	ENSG00000146223	None	gains
NFKBIE	NF-kappa-B inhibitor epsilon	ENSMUSG00000023947	ENSG00000146232	None	gains
ABRACL	Costars family protein ABRACL	ENSMUSG00000078453	ENSG00000146386	None	gains
MTFR2	Mitochondrial fission regulator 2	ENSMUSG00000019992	ENSG00000146410	None	gains
AIG1	Androgen-induced gene 1 protein	ENSMUSG00000019806	ENSG00000146416	None	gains
TMEM181	Transmembrane protein 181	ENSMUSG00000038141	ENSG00000146433	None	gains
PNLDC1	Poly(A)-specific ribonuclease PARN-like domain-containing protein 1	ENSMUSG00000073460	ENSG00000146453	None	gains
ARMT1	Protein-glutamate O-methyltransferase	ENSMUSG00000061759	ENSG00000146476	None	gains
GNA12	Guanine nucleotide-binding protein subunit alpha-12	ENSMUSG00000000149	ENSG00000146535	None	gains
IGFBP3	Insulin-like growth factor-binding protein 3	ENSMUSG00000020427	ENSG00000146674	None	gains
IGFBP1	Insulin-like growth factor-binding protein 1	ENSMUSG00000020429	ENSG00000146678	None	gains
NONO	Non-POU domain-containing octamer-binding protein	ENSMUSG00000031311	ENSG00000147140	None	gains
OGT	UDP-N-acetylglucosamine--peptide N-acetylglucosaminyltransferase 110 kDa subunit	ENSMUSG00000034160	ENSG00000147162	None	gains
HTR2C	5-hydroxytryptamine receptor 2C	ENSMUSG00000041380	ENSG00000147246	None	loss
ADHFE1	Hydroxyacid-oxoacid transhydrogenase, mitochondrial	ENSMUSG00000025911	ENSG00000147576	None	gains
IDNK	Probable gluconokinase	ENSMUSG00000050002	ENSG00000148057	None	gains
STOM	Erythrocyte band 7 integral membrane protein	ENSMUSG00000026880	ENSG00000148175	None	gains
CIZ1	Cip1-interacting zinc finger protein	ENSMUSG00000039205	ENSG00000148337	None	gains
SLC39A12	Zinc transporter ZIP12	ENSMUSG00000036949	ENSG00000148482	None	loss
ANKRD1	Ankyrin repeat domain-containing protein 1	ENSMUSG00000024803	ENSG00000148677	None	gains
TAF5	Transcription initiation factor TFIID subunit 5	ENSMUSG00000025049	ENSG00000148835	None	gains
BTBD10	BTB/POZ domain-containing protein 10	ENSMUSG00000038187	ENSG00000148925	None	gains
APIP	Methylthioribulose-1-phosphate dehydratase	ENSMUSG00000010911	ENSG00000149089	None	gains
EIF3M	Eukaryotic translation initiation factor 3 subunit M	ENSMUSG00000027170	ENSG00000149100	None	gains
INTS4	Integrator complex subunit 4	ENSMUSG00000025133	ENSG00000149262	None	gains
KAT14	Cysteine-rich protein 2-binding protein	ENSMUSG00000027425	ENSG00000149474	None	gains
TKFC	Bifunctional ATP-dependent dihydroxyacetone kinase/FAD-AMP lyase (cyclizing)	ENSMUSG00000034371	ENSG00000149476	None	gains
LSM14B	Protein LSM14 homolog B	ENSMUSG00000039108	ENSG00000149657	None	loss
LTO1	Oral cancer-overexpressed protein 1	ENSMUSG00000031072	ENSG00000149716	None	gains
VPS51	Vacuolar protein sorting-associated protein 51 homolog	ENSMUSG00000024797	ENSG00000149823	None	gains
CWC15	Spliceosome-associated protein CWC15 homolog	ENSMUSG00000004096	ENSG00000150316	None	gains
LYPD6B	Ly6/PLAUR domain-containing protein 6B	ENSMUSG00000026765	ENSG00000150556	None	gains
WDR17	WD repeat-containing protein 17	ENSMUSG00000039375	ENSG00000150627	None	gains
CCDC83	Coiled-coil domain-containing protein 83	ENSMUSG00000030617	ENSG00000150676	A-B	gains
PRSS23	Serine protease 23	ENSMUSG00000039405	ENSG00000150687	None	gains
C12orf45	Uncharacterized protein C12orf45 homolog	ENSMUSG00000020255	ENSG00000151131	None	gains
ATP6V1G3	V-type proton ATPase subunit G 3	ENSMUSG00000026394	ENSG00000151418	None	gains
MMAA	Methylmalonic aciduria type A protein, mitochondrial	ENSMUSG00000037022	ENSG00000151611	None	gains
EDNRA	Endothelin-1 receptor	ENSMUSG00000031616	ENSG00000151617	None	loss
TMEM45B	Transmembrane protein 45B	ENSMUSG00000041737	ENSG00000151715	None	loss
CCDC122	Coiled-coil domain-containing protein 122	ENSMUSG00000034795	ENSG00000151773	None	gains
GFRA1	GDNF family receptor alpha-1	ENSMUSG00000025089	ENSG00000151892	None	loss
PSTPIP2	Proline-serine-threonine phosphatase-interacting protein 2	ENSMUSG00000025429	ENSG00000152229	None	gains
HAUS1	HAUS augmin-like complex subunit 1	ENSMUSG00000041840	ENSG00000152240	None	gains
PTH	Parathyroid hormone	ENSMUSG00000059077	ENSG00000152266	None	gains
ATG10	Ubiquitin-like-conjugating enzyme ATG10	ENSMUSG00000021619	ENSG00000152348	None	loss
RPP38	Ribonuclease P protein subunit p38	ENSMUSG00000049950	ENSG00000152464	None	loss
SLC30A6	Zinc transporter 6	ENSMUSG00000024069	ENSG00000152683	None	gains
HNRNPDL	Heterogeneous nuclear ribonucleoprotein D-like	ENSMUSG00000029328	ENSG00000152795	None	gains
CARHSP1	Calcium-regulated heat stable protein 1	ENSMUSG00000008393	ENSG00000153048	None	loss
AHCTF1	Protein ELYS	ENSMUSG00000026491	ENSG00000153207	None	gains
CCDC148	Coiled-coil domain-containing protein 148	ENSMUSG00000036641	ENSG00000153237	None	loss
INO80C	INO80 complex subunit C	ENSMUSG00000047989	ENSG00000153391	None	gains
ADPRHL1	[Protein ADP-ribosylarginine] hydrolase-like protein 1	ENSMUSG00000031448	ENSG00000153531	None	gains
RPIA	Ribose-5-phosphate isomerase	ENSMUSG00000053604	ENSG00000153574	None	gains
DGKE	Diacylglycerol kinase epsilon	ENSMUSG00000000276	ENSG00000153933	None	loss
IMPACT	Protein IMPACT	ENSMUSG00000024423	ENSG00000154059	None	gains
DNAAF1	Dynein assembly factor 1, axonemal	ENSMUSG00000031831	ENSG00000154099	None	gains
ATP5MC3	ATP synthase F(0) complex subunit C3, mitochondrial	ENSMUSG00000018770	ENSG00000154518	None	gains
LY96	Lymphocyte antigen 96	ENSMUSG00000025779	ENSG00000154589	None	gains
FGD5	FYVE, RhoGEF and PH domain-containing protein 5	ENSMUSG00000034037	ENSG00000154783	None	gains
CYP2U1	Cytochrome P450 2U1	ENSMUSG00000027983	ENSG00000155016	None	gains
MARVELD1	MARVEL domain-containing protein 1	ENSMUSG00000044345	ENSG00000155254	None	loss
ZFYVE27	Protrudin	ENSMUSG00000018820	ENSG00000155256	None	loss
SLC25A28	Mitoferrin-2	ENSMUSG00000040414	ENSG00000155287	None	gains
SAMSN1	SAM domain-containing protein SAMSN-1	ENSMUSG00000022876	ENSG00000155307	None	gains
DBI	Acyl-CoA-binding protein	ENSMUSG00000026385	ENSG00000155368	None	loss
TMEM237	Transmembrane protein 237	ENSMUSG00000038079	ENSG00000155755	None	loss
FMN2	Formin-2	ENSMUSG00000028354	ENSG00000155816	None	gains
MICU3	Calcium uptake protein 3, mitochondrial	ENSMUSG00000039478	ENSG00000155970	A-B	loss
BATF	Basic leucine zipper transcriptional factor ATF-like	ENSMUSG00000034266	ENSG00000156127	None	gains
ANKRD9	Ankyrin repeat domain-containing protein 9	ENSMUSG00000037904	ENSG00000156381	None	gains
CD109	CD109 antigen	ENSMUSG00000046186	ENSG00000156535	None	loss
MED19	Mediator of RNA polymerase II transcription subunit 19	ENSMUSG00000027080	ENSG00000156603	None	gains
NPTN	Neuroplastin	ENSMUSG00000032336	ENSG00000156642	None	gains
SAMD8	Sphingomyelin synthase-related protein 1	ENSMUSG00000021770	ENSG00000156671	None	gains
GALK2	N-acetylgalactosamine kinase	ENSMUSG00000027207	ENSG00000156958	None	loss
TMEM171	Transmembrane protein 171	ENSMUSG00000052485	ENSG00000157111	None	gains
NECAP2	Adaptin ear-binding coat-associated protein 2	ENSMUSG00000028923	ENSG00000157191	None	gains
ST3GAL2	CMP-N-acetylneuraminate-beta-galactosamide-alpha-2, 3-sialyltransferase 2	ENSMUSG00000031749	ENSG00000157350	None	gains
FCSK	L-fucose kinase	ENSMUSG00000033703	ENSG00000157353	None	gains
CREB3L1	Cyclic AMP-responsive element-binding protein 3-like protein 1	ENSMUSG00000027230	ENSG00000157613	None	gains
SLC38A10	Putative sodium-coupled neutral amino acid transporter 10	ENSMUSG00000061306	ENSG00000157637	None	gains
WDR19	WD repeat-containing protein 19	ENSMUSG00000037890	ENSG00000157796	None	gains
SLC37A3	Sugar phosphate exchanger 3	ENSMUSG00000029924	ENSG00000157800	None	gains
WIPI2	WD repeat domain phosphoinositide-interacting protein 2	ENSMUSG00000029578	ENSG00000157954	None	gains
MRPL17	39S ribosomal protein L17, mitochondrial	ENSMUSG00000030879	ENSG00000158042	None	gains
CATIP	Ciliogenesis-associated TTC17-interacting protein	ENSMUSG00000073650	ENSG00000158428	None	loss
HTR6	5-hydroxytryptamine receptor 6	ENSMUSG00000028747	ENSG00000158748	None	loss
FBXW5	F-box/WD repeat-containing protein 5	ENSMUSG00000015095	ENSG00000159069	None	gains
CFAP298	UPF0769 protein C21orf59	ENSMUSG00000022972	ENSG00000159079	None	gains
DONSON	Protein downstream neighbor of son homolog	ENSMUSG00000022960	ENSG00000159147	None	gains
UBE2Z	Ubiquitin-conjugating enzyme E2 Z	ENSMUSG00000014349	ENSG00000159202	None	gains
AMFR	E3 ubiquitin-protein ligase AMFR	ENSMUSG00000031751	ENSG00000159461	None	loss
GPBP1L1	Vasculin-like protein 1	ENSMUSG00000034042	ENSG00000159592	None	loss
DRC7	Dynein regulatory complex subunit 7	ENSMUSG00000031786	ENSG00000159625	None	gains
TPPP3	Tubulin polymerization-promoting protein family member 3	ENSMUSG00000014846	ENSG00000159713	None	gains
ZDHHC1	Probable palmitoyltransferase ZDHHC1	ENSMUSG00000039199	ENSG00000159714	None	gains
FNDC5	Fibronectin type III domain-containing protein 5	ENSMUSG00000001334	ENSG00000160097	None	loss
WDR4	tRNA (guanine-N(7)-)-methyltransferase non-catalytic subunit WDR4	ENSMUSG00000024037	ENSG00000160193	None	gains
TOR2A	Torsin-2A	ENSMUSG00000009563	ENSG00000160404	None	loss
PCSK7	Proprotein convertase subtilisin/kexin type 7	ENSMUSG00000035382	ENSG00000160613	None	loss
CHTOP	Chromatin target of PRMT1 protein	ENSMUSG00000001017	ENSG00000160679	None	loss
FLAD1	FAD synthase	ENSMUSG00000042642	ENSG00000160688	None	loss
SLC25A44	Solute carrier family 25 member 44	ENSMUSG00000050144	ENSG00000160785	None	gains
PCYT1A	Choline-phosphate cytidylyltransferase A	ENSMUSG00000005615	ENSG00000161217	None	gains
BDH1	D-beta-hydroxybutyrate dehydrogenase, mitochondrial	ENSMUSG00000046598	ENSG00000161267	None	gains
JMJD8	JmjC domain-containing protein 8	ENSMUSG00000025736	ENSG00000161999	None	gains
AMDHD2	Putative N-acetylglucosamine-6-phosphate deacetylase	ENSMUSG00000036820	ENSG00000162066	None	gains
CYB561A3	Cytochrome b ascorbate-dependent protein 3	ENSMUSG00000034445	ENSG00000162144	None	gains
FGF19	Fibroblast growth factor 19	ENSMUSG00000031073	ENSG00000162344	None	gains
TAL1	T-cell acute lymphocytic leukemia protein 1 homolog	ENSMUSG00000028717	ENSG00000162367	None	gains
SELENON	Selenoprotein N	ENSMUSG00000050989	ENSG00000162430	None	gains
UBXN10	UBX domain-containing protein 10	ENSMUSG00000043621	ENSG00000162543	None	loss
LHX8	LIM/homeobox protein Lhx8	ENSMUSG00000096225	ENSG00000162624	None	gains
DNAI3	WD repeat-containing protein 63	ENSMUSG00000043020	ENSG00000162643	None	gains
AGL	Glycogen debranching enzyme	ENSMUSG00000033400	ENSG00000162688	None	gains
ZNF281	Zinc finger protein 281	ENSMUSG00000041483	ENSG00000162702	None	gains
SNED1	Sushi, nidogen and EGF-like domain-containing protein 1	ENSMUSG00000047793	ENSG00000162804	None	loss
REL	Proto-oncogene c-Rel	ENSMUSG00000020275	ENSG00000162924	None	gains
DUSP19	Dual specificity protein phosphatase 19	ENSMUSG00000027001	ENSG00000162999	None	gains
ERCC3	TFIIH basal transcription factor complex helicase XPB subunit	ENSMUSG00000024382	ENSG00000163161	None	gains
RNF149	E3 ubiquitin-protein ligase RNF149	ENSMUSG00000048234	ENSG00000163162	None	loss
PAQR3	Progestin and adipoQ receptor family member 3	ENSMUSG00000055725	ENSG00000163291	None	gains
ANTXR2	Anthrax toxin receptor 2	ENSMUSG00000029338	ENSG00000163297	None	gains
ABRAXAS1	BRCA1-A complex subunit Abraxas	ENSMUSG00000035234	ENSG00000163322	None	gains
KBTBD8	Kelch repeat and BTB domain-containing protein 8	ENSMUSG00000030031	ENSG00000163376	None	loss
NAXE	NAD(P)H-hydrate epimerase	ENSMUSG00000028070	ENSG00000163382	None	loss
NEK10	Serine/threonine-protein kinase Nek10	ENSMUSG00000042567	ENSG00000163491	None	gains
GTPBP8	GTP-binding protein 8	ENSMUSG00000022668	ENSG00000163607	None	gains
COX18	Mitochondrial inner membrane protein COX18	ENSMUSG00000035505	ENSG00000163626	None	gains
PSMD6	26S proteasome non-ATPase regulatory subunit 6	ENSMUSG00000021737	ENSG00000163636	None	gains
SLMAP	Sarcolemmal membrane-associated protein	ENSMUSG00000021870	ENSG00000163681	None	gains
SMIM14	Small integral membrane protein 14	ENSMUSG00000037822	ENSG00000163683	None	loss
PCOLCE2	Procollagen C-endopeptidase enhancer 2	ENSMUSG00000015354	ENSG00000163710	None	loss
U2SURP	U2 snRNP-associated SURP motif-containing protein	ENSMUSG00000032407	ENSG00000163714	None	loss
HPS3	Hermansky-Pudlak syndrome 3 protein	ENSMUSG00000027615	ENSG00000163755	None	loss
CLEC3B	Tetranectin	ENSMUSG00000025784	ENSG00000163815	None	loss
LRRC2	Leucine-rich repeat-containing protein 2	ENSMUSG00000032495	ENSG00000163827	None	gains
SENP2	Sentrin-specific protease 2	ENSMUSG00000022855	ENSG00000163904	None	loss
IFT122	Intraflagellar transport protein 122 homolog	ENSMUSG00000030323	ENSG00000163913	None	loss
GNL3	Guanine nucleotide-binding protein-like 3	ENSMUSG00000042354	ENSG00000163938	None	loss
EMCN	Endomucin	ENSMUSG00000054690	ENSG00000164035	None	loss
CAMKV	CaM kinase-like vesicle-associated protein	ENSMUSG00000032936	ENSG00000164076	None	loss
MON1A	Vacuolar fusion protein MON1 homolog A	ENSMUSG00000032583	ENSG00000164077	None	loss
SAP30	Histone deacetylase complex subunit SAP30	ENSMUSG00000031609	ENSG00000164105	None	gains
MAD2L1	Mitotic spindle assembly checkpoint protein MAD2A	ENSMUSG00000029910	ENSG00000164109	None	gains
TMEM144	Transmembrane protein 144	ENSMUSG00000027956	ENSG00000164124	None	gains
GASK1B	Protein FAM198B	ENSMUSG00000027955	ENSG00000164125	None	gains
ICE1	Little elongation complex subunit 1	ENSMUSG00000034525	ENSG00000164151	None	gains
ANAPC10	Anaphase-promoting complex subunit 10	ENSMUSG00000036977	ENSG00000164162	None	gains
ABCE1	ATP-binding cassette sub-family E member 1	ENSMUSG00000058355	ENSG00000164163	None	gains
CCDC112	Coiled-coil domain-containing protein 112	ENSMUSG00000071855	ENSG00000164221	None	loss
GPX8	Probable glutathione peroxidase 8	ENSMUSG00000021760	ENSG00000164294	None	gains
TMEM174	Transmembrane protein 174	ENSMUSG00000046082	ENSG00000164325	None	gains
FABP7	Fatty acid-binding protein, brain	ENSMUSG00000019874	ENSG00000164434	None	gains
TXLNB	Beta-taxilin	ENSMUSG00000039891	ENSG00000164440	None	gains
CITED2	Cbp/p300-interacting transactivator 2	ENSMUSG00000039910	ENSG00000164442	None	gains
DAGLB	Sn1-specific diacylglycerol lipase beta	ENSMUSG00000039206	ENSG00000164535	None	loss
KIAA0895	Uncharacterized protein KIAA0895	ENSMUSG00000036411	ENSG00000164542	None	gains
SAP30L	Histone deacetylase complex subunit SAP30L	ENSMUSG00000020519	ENSG00000164576	None	gains
SLU7	Pre-mRNA-splicing factor SLU7	ENSMUSG00000020409	ENSG00000164609	None	gains
PTTG1	Securin	ENSMUSG00000020415	ENSG00000164611	None	gains
BMPER	BMP-binding endothelial regulator protein	ENSMUSG00000031963	ENSG00000164619	None	gains
SYTL3	Synaptotagmin-like protein 3	ENSMUSG00000041831	ENSG00000164674	None	gains
EN2	Homeobox protein engrailed-2	ENSMUSG00000039095	ENSG00000164778	None	loss
OSGIN2	Oxidative stress-induced growth inhibitor 2	ENSMUSG00000041153	ENSG00000164823	None	gains
ALDH7A1	Alpha-aminoadipic semialdehyde dehydrogenase	ENSMUSG00000053644	ENSG00000164904	None	loss
GEM	GTP-binding protein GEM	ENSMUSG00000028214	ENSG00000164949	None	gains
FXN	Frataxin, mitochondrial	ENSMUSG00000059363	ENSG00000165060	None	gains
HGSNAT	Heparan-alpha-glucosaminide N-acetyltransferase	ENSMUSG00000037260	ENSG00000165102	None	gains
C9orf64	UPF0553 protein C9orf64	ENSMUSG00000021550	ENSG00000165118	None	gains
CARD19	Bcl10-interacting CARD protein	ENSMUSG00000037960	ENSG00000165233	None	gains
ZCCHC24	Zinc finger CCHC domain-containing protein 24	ENSMUSG00000055538	ENSG00000165424	None	gains
REEP3	Receptor expression-enhancing protein 3	ENSMUSG00000019873	ENSG00000165476	None	gains
SKA3	Spindle and kinetochore-associated protein 3	ENSMUSG00000021965	ENSG00000165480	None	gains
NUDT5	ADP-sugar pyrophosphatase	ENSMUSG00000025817	ENSG00000165609	None	gains
PRPF18	Pre-mRNA-splicing factor 18	ENSMUSG00000039449	ENSG00000165630	None	gains
HPRT1	Hypoxanthine-guanine phosphoribosyltransferase	ENSMUSG00000025630	ENSG00000165704	None	gains
BORCS5	Loss of heterozygosity 12 chromosomal region 1 protein homolog	ENSMUSG00000042992	ENSG00000165714	None	loss
ZFYVE1	Zinc finger FYVE domain-containing protein 1	ENSMUSG00000042628	ENSG00000165861	None	gains
PSMC3	26S protease regulatory subunit 6A	ENSMUSG00000002102	ENSG00000165916	None	gains
TC2N	Tandem C2 domains nuclear protein	ENSMUSG00000021187	ENSG00000165929	None	gains
C1QL3	Complement C1q-like protein 3	ENSMUSG00000049630	ENSG00000165985	None	gains
LIPC	Hepatic triacylglycerol lipase	ENSMUSG00000032207	ENSG00000166035	None	loss
SVOP	Synaptic vesicle 2-related protein	ENSMUSG00000042078	ENSG00000166111	None	gains
AMN	Protein amnionless	ENSMUSG00000021278	ENSG00000166126	None	gains
ZFYVE19	Abscission/NoCut checkpoint regulator	ENSMUSG00000068580	ENSG00000166140	None	gains
BAG5	BAG family molecular chaperone regulator 5	ENSMUSG00000049792	ENSG00000166170	None	gains
ALKBH3	Alpha-ketoglutarate-dependent dioxygenase alkB homolog 3	ENSMUSG00000040174	ENSG00000166199	None	gains
COPS2	COP9 signalosome complex subunit 2	ENSMUSG00000027206	ENSG00000166200	None	loss
SPIC	Transcription factor Spi-C	ENSMUSG00000004359	ENSG00000166211	None	gains
FRS2	Fibroblast growth factor receptor substrate 2	ENSMUSG00000020170	ENSG00000166225	None	gains
CCT2	T-complex protein 1 subunit beta	ENSMUSG00000034024	ENSG00000166226	None	gains
RAG1	V(D)J recombination-activating protein 1	ENSMUSG00000061311	ENSG00000166349	None	gains
IDH3A	Isocitrate dehydrogenase [NAD] subunit alpha, mitochondrial	ENSMUSG00000032279	ENSG00000166411	None	gains
PLD4	Phospholipase D4	ENSMUSG00000052160	ENSG00000166428	None	gains
GOLM2	Protein CASC4	ENSMUSG00000060227	ENSG00000166734	None	gains
SAAL1	Protein SAAL1	ENSMUSG00000006763	ENSG00000166788	None	gains
TERF2IP	Telomeric repeat-binding factor 2-interacting protein 1	ENSMUSG00000033430	ENSG00000166848	None	gains
PLK1	Serine/threonine-protein kinase PLK1	ENSMUSG00000030867	ENSG00000166851	None	loss
VPS39	Vam6/Vps39-like protein	ENSMUSG00000027291	ENSG00000166887	None	gains
ATP23	Mitochondrial inner membrane protease ATP23 homolog	ENSMUSG00000025436	ENSG00000166896	None	gains
PHB	Prohibitin	ENSMUSG00000038845	ENSG00000167085	None	gains
GPRC5B	G-protein coupled receptor family C group 5 member B	ENSMUSG00000008734	ENSG00000167191	None	gains
RNF214	RING finger protein 214	ENSMUSG00000042790	ENSG00000167257	None	loss
TEPSIN	AP-4 complex accessory subunit tepsin	ENSMUSG00000025377	ENSG00000167302	None	gains
FN3K	Fructosamine-3-kinase	ENSMUSG00000025175	ENSG00000167363	None	gains
RSKR	Uncharacterized serine/threonine-protein kinase SgK494	ENSMUSG00000037593	ENSG00000167524	None	loss
GLOD4	Glyoxalase domain-containing protein 4	ENSMUSG00000017286	ENSG00000167699	None	loss
CABP2	Calcium-binding protein 2	ENSMUSG00000024857	ENSG00000167791	None	gains
NDUFV1	NADH dehydrogenase [ubiquinone] flavoprotein 1, mitochondrial	ENSMUSG00000037916	ENSG00000167792	None	gains
TEKT1	Tektin-1	ENSMUSG00000020799	ENSG00000167858	None	loss
CYP7A1	Cholesterol 7-alpha-monooxygenase	ENSMUSG00000028240	ENSG00000167910	None	gains
SDHAF2	Succinate dehydrogenase assembly factor 2, mitochondrial	ENSMUSG00000024668	ENSG00000167985	None	gains
DDB1	DNA damage-binding protein 1	ENSMUSG00000024740	ENSG00000167986	None	gains
RAB3IL1	Guanine nucleotide exchange factor for Rab-3A	ENSMUSG00000024663	ENSG00000167994	None	gains
FTH1	Ferritin heavy chain	ENSMUSG00000024661	ENSG00000167996	None	gains
FEN1	Flap endonuclease 1	ENSMUSG00000024742	ENSG00000168496	None	gains
ADAL	Adenosine deaminase-like protein	ENSMUSG00000027259	ENSG00000168803	None	gains
LRRC28	Leucine-rich repeat-containing protein 28	ENSMUSG00000030556	ENSG00000168904	None	gains
CEP120	Centrosomal protein of 120 kDa	ENSMUSG00000048799	ENSG00000168944	None	loss
COMMD8	COMM domain-containing protein 8	ENSMUSG00000029213	ENSG00000169019	None	gains
ARMC4	Armadillo repeat-containing protein 4	ENSMUSG00000061802	ENSG00000169126	None	loss
MN1	Probable tumor suppressor protein MN1	ENSMUSG00000070576	ENSG00000169184	None	gains
RGS14	Regulator of G-protein signaling 14	ENSMUSG00000052087	ENSG00000169220	None	gains
LMAN2	Vesicular integral-membrane protein VIP36	ENSMUSG00000021484	ENSG00000169223	None	gains
HSPB3	Heat shock protein beta-3	ENSMUSG00000051456	ENSG00000169271	None	gains
SLC38A11	Putative sodium-coupled neutral amino acid transporter 11	ENSMUSG00000061171	ENSG00000169507	None	gains
RAMAC	RNMT-activating mini protein	ENSMUSG00000038646	ENSG00000169612	None	gains
HEXD	Hexosaminidase D	ENSMUSG00000039307	ENSG00000169660	None	gains
P2RY1	P2Y purinoceptor 1	ENSMUSG00000027765	ENSG00000169860	None	gains
GUSB	Beta-glucuronidase	ENSMUSG00000025534	ENSG00000169919	None	loss
SIMC1	SUMO-interacting motif-containing protein 1	ENSMUSG00000043183	ENSG00000170085	None	gains
RNF150	RING finger protein 150	ENSMUSG00000047747	ENSG00000170153	None	gains
VGLL2	Transcription cofactor vestigial-like protein 2	ENSMUSG00000049641	ENSG00000170162	None	gains
SLC16A5	Monocarboxylate transporter 6	ENSMUSG00000045775	ENSG00000170190	None	loss
FABP6	Gastrotropin	ENSMUSG00000020405	ENSG00000170231	None	gains
PDCD6IP	Programmed cell death 6-interacting protein	ENSMUSG00000032504	ENSG00000170248	None	gains
NFRKB	Nuclear factor related to kappa-B-binding protein	ENSMUSG00000042185	ENSG00000170322	None	loss
EMX2	Homeobox protein EMX2	ENSMUSG00000043969	ENSG00000170370	None	gains
SLC30A1	Zinc transporter 1	ENSMUSG00000037434	ENSG00000170385	None	gains
TMC7	Transmembrane channel-like protein 7	ENSMUSG00000042246	ENSG00000170537	None	gains
SOCS6	Suppressor of cytokine signaling 6	ENSMUSG00000056153	ENSG00000170677	None	gains
CDCA4	Cell division cycle-associated protein 4	ENSMUSG00000047832	ENSG00000170779	None	gains
BFSP2	Phakinin	ENSMUSG00000032556	ENSG00000170819	None	gains
NUDT6	Nucleoside diphosphate-linked moiety X motif 6	ENSMUSG00000050174	ENSG00000170917	None	gains
DNAJC24	DnaJ homolog subfamily C member 24	ENSMUSG00000027166	ENSG00000170946	None	gains
KCNG3	Potassium voltage-gated channel subfamily G member 3	ENSMUSG00000045053	ENSG00000171126	None	gains
EXOSC1	Exosome complex component CSL4	ENSMUSG00000034321	ENSG00000171311	None	loss
POLR1C	DNA-directed RNA polymerases I and III subunit RPAC1	ENSMUSG00000067148	ENSG00000171453	None	gains
ASXL1	Putative Polycomb group protein ASXL1	ENSMUSG00000042548	ENSG00000171456	None	loss
ZNF318	Zinc finger protein 318	ENSMUSG00000015597	ENSG00000171467	None	gains
RSL1D1	Ribosomal L1 domain-containing protein 1	ENSMUSG00000005846	ENSG00000171490	None	gains
ETFDH	Electron transfer flavoprotein-ubiquinone oxidoreductase, mitochondrial	ENSMUSG00000027809	ENSG00000171503	None	loss
DNAI2	Dynein intermediate chain 2, axonemal	ENSMUSG00000034706	ENSG00000171595	None	gains
GPHN	Gephyrin	ENSMUSG00000047454	ENSG00000171723	None	loss
TMEM51	Transmembrane protein 51	ENSMUSG00000040616	ENSG00000171729	None	loss
GATM	Glycine amidinotransferase, mitochondrial	ENSMUSG00000027199	ENSG00000171766	None	loss
MRM3	rRNA methyltransferase 3, mitochondrial	ENSMUSG00000038046	ENSG00000171861	None	loss
EIF2AK3	Eukaryotic translation initiation factor 2-alpha kinase 3	ENSMUSG00000031668	ENSG00000172071	None	gains
NME6	Nucleoside diphosphate kinase 6	ENSMUSG00000032478	ENSG00000172113	None	gains
CALB2	Calretinin	ENSMUSG00000003657	ENSG00000172137	None	gains
ALG14	UDP-N-acetylglucosamine transferase subunit ALG14 homolog	ENSMUSG00000039887	ENSG00000172339	None	gains
SYNPO2	Synaptopodin-2	ENSMUSG00000050315	ENSG00000172403	None	gains
CLP1	Polyribonucleotide 5'-hydroxyl-kinase Clp1	ENSMUSG00000027079	ENSG00000172409	None	gains
AGXT	Serine--pyruvate aminotransferase, mitochondrial	ENSMUSG00000026272	ENSG00000172482	None	loss
BANP	Protein BANP	ENSMUSG00000025316	ENSG00000172530	None	gains
DCP2	m7GpppN-mRNA hydrolase	ENSMUSG00000024472	ENSG00000172795	None	loss
METAP1D	Methionine aminopeptidase 1D, mitochondrial	ENSMUSG00000041921	ENSG00000172878	None	loss
MYD88	Myeloid differentiation primary response protein MyD88	ENSMUSG00000032508	ENSG00000172936	None	loss
TADA2B	Transcriptional adapter 2-beta	ENSMUSG00000029196	ENSG00000173011	None	gains
RHOD	Rho-related GTP-binding protein RhoF	ENSMUSG00000041845	ENSG00000173156	None	gains
IQCB1	IQ calmodulin-binding motif-containing protein 1	ENSMUSG00000022837	ENSG00000173226	None	gains
GOLGB1	Golgin subfamily B member 1	ENSMUSG00000034243	ENSG00000173230	None	gains
PPP1R3B	Protein phosphatase 1 regulatory subunit 3B	ENSMUSG00000046794	ENSG00000173281	None	loss
GMPPB	Mannose-1-phosphate guanyltransferase beta	ENSMUSG00000070284	ENSG00000173540	None	loss
ZNF622	Zinc finger protein 622	ENSMUSG00000052253	ENSG00000173545	None	gains
ADGRG2	G-protein coupled receptor 64	ENSMUSG00000031298	ENSG00000173698	None	gains
UBXN2A	UBX domain-containing protein 2A	ENSMUSG00000020634	ENSG00000173960	None	gains
KY	Kyphoscoliosis peptidase	ENSMUSG00000035606	ENSG00000174611	None	gains
SRP72	Signal recognition particle subunit SRP72	ENSMUSG00000036323	ENSG00000174780	None	gains
PDE12	2',5'-phosphodiesterase 12	ENSMUSG00000043702	ENSG00000174840	None	gains
GLMN	Glomulin	ENSMUSG00000029276	ENSG00000174842	None	gains
P2RY14	P2Y purinoceptor 14	ENSMUSG00000036381	ENSG00000174944	None	gains
ZDHHC14	Probable palmitoyltransferase ZDHHC14	ENSMUSG00000034265	ENSG00000175048	None	gains
TRAF6	TNF receptor-associated factor 6	ENSMUSG00000027164	ENSG00000175104	None	gains
PSMD2	26S proteasome non-ATPase regulatory subunit 2	ENSMUSG00000006998	ENSG00000175166	None	loss
CSRP2	Cysteine and glycine-rich protein 2	ENSMUSG00000020186	ENSG00000175183	None	gains
ARHGAP1	Rho GTPase-activating protein 1	ENSMUSG00000027247	ENSG00000175220	None	loss
CHST1	Carbohydrate sulfotransferase 1	ENSMUSG00000027221	ENSG00000175264	None	gains
TP53I11	Tumor protein p53-inducible protein 11	ENSMUSG00000068735	ENSG00000175274	None	gains
PTPN2	Tyrosine-protein phosphatase non-receptor type 2	ENSMUSG00000024539	ENSG00000175354	None	gains
CLTB	Clathrin light chain B	ENSMUSG00000047547	ENSG00000175416	None	gains
UCP3	Mitochondrial uncoupling protein 3	ENSMUSG00000032942	ENSG00000175564	None	loss
RMI2	RecQ-mediated geNone instability protein 2	ENSMUSG00000037991	ENSG00000175643	None	loss
MLXIP	MLX-interacting protein	ENSMUSG00000038342	ENSG00000175727	None	gains
EIF4E1B	Eukaryotic translation initiation factor 4E	ENSMUSG00000074895	ENSG00000175766	None	gains
SLC35E3	Solute carrier family 35 member E3	ENSMUSG00000060181	ENSG00000175782	None	gains
CREG2	Protein CREG2	ENSMUSG00000050967	ENSG00000175874	None	loss
DOK7	Protein Dok-7	ENSMUSG00000044716	ENSG00000175920	A-B	gains
PLEKHD1	Pleckstrin homology domain-containing family D member 1	ENSMUSG00000066438	ENSG00000175985	None	gains
CSTF3	Cleavage stimulation factor subunit 3	ENSMUSG00000027176	ENSG00000176102	None	gains
CHMP6	Charged multivesicular body protein 6	ENSMUSG00000025371	ENSG00000176108	None	gains
SMIM19	Small integral membrane protein 19	ENSMUSG00000031534	ENSG00000176209	None	gains
CDC26	Anaphase-promoting complex subunit CDC26	ENSMUSG00000066149	ENSG00000176386	None	gains
MAP3K19	Mitogen-activated protein kinase kinase kinase 19	ENSMUSG00000051590	ENSG00000176601	None	gains
RMDN1	Regulator of microtubule dynamics protein 1	ENSMUSG00000028229	ENSG00000176623	None	gains
HORMAD2	HORMA domain-containing protein 2	ENSMUSG00000020419	ENSG00000176635	None	gains
TYMS	Thymidylate synthase	ENSMUSG00000025747	ENSG00000176890	None	gains
C8G	Complement component C8 gamma chain	ENSMUSG00000015083	ENSG00000176919	None	gains
ZBTB34	Zinc finger and BTB domain-containing protein 34	ENSMUSG00000068966	ENSG00000177125	None	loss
GATD1	Parkinson disease 7 domain-containing protein 1	ENSMUSG00000051007	ENSG00000177225	None	gains
MAN1B1	Endoplasmic reticulum mannosyl-oligosaccharide 1,2-alpha-mannosidase	ENSMUSG00000036646	ENSG00000177239	None	gains
FBXO39	F-box only protein 39	ENSMUSG00000070388	ENSG00000177294	None	loss
BEND2	BEN domain-containing protein 2	ENSMUSG00000108981	ENSG00000177324	None	gains
C10orf71	Uncharacterized protein C10orf71	ENSMUSG00000071540	ENSG00000177354	None	gains
UMODL1	Uromodulin-like 1	ENSMUSG00000054134	ENSG00000177398	None	loss
ZBTB33	Transcriptional regulator Kaiso	ENSMUSG00000048047	ENSG00000177485	None	loss
HNRNPA0	Heterogeneous nuclear ribonucleoprotein A0	ENSMUSG00000007836	ENSG00000177733	None	loss
ZC3H12D	Probable ribonuclease ZC3H12D	ENSMUSG00000039981	ENSG00000178199	None	gains
AQP11	Aquaporin-11	ENSMUSG00000042797	ENSG00000178301	None	gains
GLDC	Glycine dehydrogenase (decarboxylating), mitochondrial	ENSMUSG00000024827	ENSG00000178445	None	gains
CA8	Carbonic anhydrase-related protein	ENSMUSG00000041261	ENSG00000178538	None	loss
NSUN3	Putative methyltransferase NSUN3	ENSMUSG00000050312	ENSG00000178694	None	loss
TAF7	Transcription initiation factor TFIID subunit 7	ENSMUSG00000051316	ENSG00000178913	None	gains
HTR1F	5-hydroxytryptamine receptor 1F (Fragment)	ENSMUSG00000050783	ENSG00000179097	None	gains
TCAIM	T-cell activation inhibitor, mitochondrial	ENSMUSG00000046603	ENSG00000179152	None	gains
ELMOD2	ELMO domain-containing protein 2	ENSMUSG00000035151	ENSG00000179387	None	gains
LACC1	Laccase domain-containing protein 1	ENSMUSG00000044350	ENSG00000179630	None	gains
LRRC3B	Leucine-rich repeat-containing protein 3B	ENSMUSG00000045201	ENSG00000179796	A-B	loss
TDRD6	Tudor domain-containing protein 6	ENSMUSG00000040140	ENSG00000180113	None	gains
RCC1	Regulator of chromosome condensation	ENSMUSG00000028896	ENSG00000180198	None	loss
FGD6	FYVE, RhoGEF and PH domain-containing protein 6	ENSMUSG00000020021	ENSG00000180263	None	gains
CLRN3	Clarin-3	ENSMUSG00000050866	ENSG00000180745	None	loss
PPA1	Inorganic pyrophosphatase	ENSMUSG00000020089	ENSG00000180817	None	gains
GREM2	Gremlin-2	ENSMUSG00000050069	ENSG00000180875	None	gains
CMTR2	Cap-specific mRNA (nucleoside-2'-O-)-methyltransferase 2	ENSMUSG00000046441	ENSG00000180917	None	gains
PITPNB	Phosphatidylinositol transfer protein beta isoform	ENSMUSG00000050017	ENSG00000180957	None	gains
LRRC57	Leucine-rich repeat-containing protein 57	ENSMUSG00000027286	ENSG00000180979	None	gains
AEN	Apoptosis-enhancing nuclease	ENSMUSG00000030609	ENSG00000181026	None	gains
OGFOD3	2-oxoglutarate and iron-dependent oxygenase domain-containing protein 3	ENSMUSG00000025169	ENSG00000181396	None	gains
WASHC1	WAS protein family homolog 1	ENSMUSG00000024101	ENSG00000181404	None	gains
ZBTB2	Zinc finger and BTB domain-containing protein 2	ENSMUSG00000075327	ENSG00000181472	None	gains
MRPS11	28S ribosomal protein S11, mitochondrial	ENSMUSG00000030611	ENSG00000181991	None	gains
FAM181B	Protein FAM181B	ENSMUSG00000051515	ENSG00000182103	None	gains
FAM89A	Protein FAM89A	ENSMUSG00000043068	ENSG00000182118	None	loss
IST1	IST1 homolog	ENSMUSG00000031729	ENSG00000182149	None	gains
ENPP7	Ectonucleotide pyrophosphatase/phosphodiesterase family member 7	ENSMUSG00000046697	ENSG00000182156	None	gains
RAD51B	DNA repair protein RAD51 homolog 2	ENSMUSG00000059060	ENSG00000182185	None	loss
C8orf33	UPF0488 protein C8orf33 homolog	ENSMUSG00000063236	ENSG00000182307	None	gains
ZNF804B	Zinc finger protein 804B	ENSMUSG00000092094	ENSG00000182348	None	loss
TRAPPC6B	Trafficking protein particle complex subunit 6B	ENSMUSG00000020993	ENSG00000182400	None	gains
CEP63	Centrosomal protein of 63 kDa	ENSMUSG00000032534	ENSG00000182923	None	loss
ARHGEF37	Rho guanine nucleotide exchange factor 37	ENSMUSG00000045094	ENSG00000183111	None	gains
RIPPLY3	Protein ripply3	ENSMUSG00000022941	ENSG00000183145	None	gains
SYNDIG1L	Synapse differentiation-inducing gene protein 1-like	ENSMUSG00000071234	ENSG00000183379	None	gains
ASB7	Ankyrin repeat and SOCS box protein 7	ENSMUSG00000030509	ENSG00000183475	None	gains
PRR14L	Protein PRR14L	ENSMUSG00000054280	ENSG00000183530	None	gains
PGPEP1L	Pyroglutamyl-peptidase 1	ENSMUSG00000030553	ENSG00000183571	None	gains
TNFAIP8L3	Tumor necrosis factor alpha-induced protein 8-like protein 3	ENSMUSG00000074345	ENSG00000183578	None	gains
FBXL7	F-box/LRR-repeat protein 7	ENSMUSG00000043556	ENSG00000183580	None	gains
ZNF438	Zinc finger protein 438	ENSMUSG00000050945	ENSG00000183621	None	gains
GPR1	G-protein coupled receptor 1	ENSMUSG00000046856	ENSG00000183671	None	gains
FOXL2	Forkhead box protein L2	ENSMUSG00000050397	ENSG00000183770	None	loss
EMILIN3	EMILIN-3	ENSMUSG00000050700	ENSG00000183798	None	loss
OLFML1	Olfactomedin-like protein 1	ENSMUSG00000051041	ENSG00000183801	None	gains
BTBD9	BTB/POZ domain-containing protein 9	ENSMUSG00000062202	ENSG00000183826	None	loss
KMT5A	N-lysine methyltransferase SETD8	ENSMUSG00000049327	ENSG00000183955	None	gains
ST6GALNAC3	Alpha-N-acetylgalactosaminide alpha-2,6-sialyltransferase 3	ENSMUSG00000052544	ENSG00000184005	None	gains
UQCR10	Cytochrome b-c1 complex subunit 9	ENSMUSG00000059534	ENSG00000184076	None	gains
ADRA2C	Alpha-2C adrenergic receptor	ENSMUSG00000045318	ENSG00000184160	None	gains
UBE2F	NEDD8-conjugating enzyme UBE2F	ENSMUSG00000034343	ENSG00000184182	None	loss
CMSS1	Uncharacterized protein C3orf26 homolog	ENSMUSG00000022748	ENSG00000184220	None	loss
SIX6	Homeobox protein SIX6	ENSMUSG00000021099	ENSG00000184302	None	gains
RNLS	Renalase	ENSMUSG00000071573	ENSG00000184719	None	gains
WT1	Wilms tumor protein homolog (Fragment)	ENSMUSG00000016458	ENSG00000184937	None	gains
BRI3BP	BRI3-binding protein	ENSMUSG00000037905	ENSG00000184992	None	gains
F8	Coagulation factor VIII	ENSMUSG00000031196	ENSG00000185010	None	gains
BRF1	Transcription factor IIIB 90 kDa subunit	ENSMUSG00000011158	ENSG00000185024	None	gains
ZBTB37	Zinc finger and BTB domain-containing protein 37	ENSMUSG00000043467	ENSG00000185278	None	gains
CCDC137	Coiled-coil domain-containing protein 137	ENSMUSG00000049957	ENSG00000185298	None	gains
RAD51D	DNA repair protein RAD51 homolog 4	ENSMUSG00000018841	ENSG00000185379	None	gains
FAAP100	Fanconi anemia-associated protein of 100 kDa	ENSMUSG00000025384	ENSG00000185504	None	gains
CALHM1	Calcium homeostasis modulator protein 1	ENSMUSG00000079258	ENSG00000185933	None	loss
KIF24	Kinesin-like protein KIF24	ENSMUSG00000028438	ENSG00000186638	None	gains
ZFP91	E3 ubiquitin-protein ligase ZFP91	ENSMUSG00000024695	ENSG00000186660	None	gains
PDZD7	PDZ domain-containing protein 7	ENSMUSG00000074818	ENSG00000186862	None	loss
P2RY4	P2Y purinoceptor 4	ENSMUSG00000044359	ENSG00000186912	None	loss
FAM183A	Protein FAM183B	ENSMUSG00000049154	ENSG00000186973	None	gains
TMPRSS6	Transmembrane protease serine 6	ENSMUSG00000016942	ENSG00000187045	None	loss
TMEM216	Transmembrane protein 216	ENSMUSG00000024667	ENSG00000187049	None	gains
ENTPD5	Ectonucleoside triphosphate diphosphohydrolase 5	ENSMUSG00000021236	ENSG00000187097	None	gains
MITF	Microphthalmia-associated transcription factor	ENSMUSG00000035158	ENSG00000187098	None	loss
VSTM2B	V-set and transmembrane domain-containing protein 2B	ENSMUSG00000039257	ENSG00000187135	None	gains
IFT140	Intraflagellar transport protein 140 homolog	ENSMUSG00000024169	ENSG00000187535	None	gains
SPRY4	Protein sprouty homolog 4	ENSMUSG00000024427	ENSG00000187678	None	loss
C15orf62	Uncharacterized protein C15orf62, mitochondrial	ENSMUSG00000055926	ENSG00000188277	None	gains
CENPP	Centromere protein P	ENSMUSG00000021391	ENSG00000188312	None	gains
FAM83G	Protein FAM83G	ENSMUSG00000042377	ENSG00000188522	None	gains
SRSF10	Serine/arginine-rich splicing factor 10	ENSMUSG00000028676	ENSG00000188529	None	loss
PAQR9	Progestin and adipoQ receptor family member 9	ENSMUSG00000064225	ENSG00000188582	None	loss
OSTN	Osteocrin	ENSMUSG00000052276	ENSG00000188729	None	loss
TMEM120B	Transmembrane protein 120B	ENSMUSG00000054434	ENSG00000188735	None	gains
RBM34	RNA-binding protein 34	ENSMUSG00000033931	ENSG00000188739	None	loss
TMEM198	Transmembrane protein 198-B	ENSMUSG00000051703	ENSG00000188760	None	gains
CALHM6	Protein FAM26F	ENSMUSG00000046031	ENSG00000188820	None	gains
SLX4	Structure-specific endonuclease subunit SLX4	ENSMUSG00000039738	ENSG00000188827	None	loss
TRMT2B	tRNA (uracil(54)-C(5))-methyltransferase homolog	ENSMUSG00000067369	ENSG00000188917	None	gains
NELFB	Negative elongation factor B	ENSMUSG00000013465	ENSG00000188986	None	gains
ADAT2	tRNA-specific adenosine deaminase 2	ENSMUSG00000019808	ENSG00000189007	None	gains
JPT1	Hematological and neurological expressed 1 protein	ENSMUSG00000020737	ENSG00000189159	None	loss
PNRC2	Proline-rich nuclear receptor coactivator 2	ENSMUSG00000028675	ENSG00000189266	None	loss
RRP7A	Ribosomal RNA-processing protein 7 homolog A	ENSMUSG00000018040	ENSG00000189306	None	gains
FAM53B	Protein FAM53B	ENSMUSG00000030956	ENSG00000189319	None	gains
MPHOSPH8	M-phase phosphoprotein 8	ENSMUSG00000079184	ENSG00000196199	None	gains
EVL	Ena/VASP-like protein	ENSMUSG00000021262	ENSG00000196405	None	gains
TSC22D2	TSC22 domain family protein 2	ENSMUSG00000027806	ENSG00000196428	None	gains
ADA	Adenosine deaminase	ENSMUSG00000017697	ENSG00000196839	None	gains
NHLRC2	NHL repeat-containing protein 2	ENSMUSG00000025078	ENSG00000196865	None	gains
TMEM26	Transmembrane protein 26	ENSMUSG00000060044	ENSG00000196932	None	loss
FUT11	Alpha-(1,3)-fucosyltransferase 11	ENSMUSG00000039357	ENSG00000196968	None	gains
GMFB	Glia maturation factor beta	ENSMUSG00000062014	ENSG00000197045	None	gains
PSMD12	26S proteasome non-ATPase regulatory subunit 12	ENSMUSG00000020720	ENSG00000197170	None	gains
FITM2	Fat storage-inducing transmembrane protein 2	ENSMUSG00000048486	ENSG00000197296	None	loss
SHPK	Sedoheptulokinase	ENSMUSG00000005951	ENSG00000197417	None	gains
PDGFA	Platelet-derived growth factor subunit A	ENSMUSG00000025856	ENSG00000197461	None	gains
ENTPD6	Ectonucleoside triphosphate diphosphohydrolase 6	ENSMUSG00000033068	ENSG00000197586	None	gains
FAM114A1	Protein Noxp20	ENSMUSG00000029185	ENSG00000197712	None	gains
PSAP	Proactivator polypeptide	ENSMUSG00000004207	ENSG00000197746	None	gains
SGTB	Small glutamine-rich tetratricopeptide repeat-containing protein beta	ENSMUSG00000042743	ENSG00000197860	None	gains
TMEM229B	Transmembrane protein 229B	ENSMUSG00000046157	ENSG00000198133	None	loss
SVIP	Small VCP/p97-interacting protein	ENSMUSG00000074093	ENSG00000198168	None	gains
SPRED2	Sprouty-related, EVH1 domain-containing protein 2	ENSMUSG00000045671	ENSG00000198369	None	gains
MAFK	Transcription factor MafK	ENSMUSG00000018143	ENSG00000198517	None	gains
WDHD1	WD repeat and HMG-box DNA-binding protein 1	ENSMUSG00000037572	ENSG00000198554	None	gains
RD3	Protein RD3	ENSMUSG00000049353	ENSG00000198570	None	gains
COPS8	COP9 signalosome complex subunit 8	ENSMUSG00000034432	ENSG00000198612	None	gains
TAT	Tyrosine aminotransferase	ENSMUSG00000001670	ENSG00000198650	None	gains
CEP290	Centrosomal protein of 290 kDa	ENSMUSG00000019971	ENSG00000198707	None	gains
CTR9	RNA polymerase-associated protein CTR9 homolog	ENSMUSG00000005609	ENSG00000198730	None	gains
OPA1	Dynamin-like 120 kDa protein, mitochondrial	ENSMUSG00000038084	ENSG00000198836	None	loss
SELENOT	Selenoprotein T	ENSMUSG00000075700	ENSG00000198843	None	gains
CIPC	CLOCK-interacting pacemaker	ENSMUSG00000034157	ENSG00000198894	None	gains
INF2	Inverted formin-2	ENSMUSG00000037679	ENSG00000203485	None	gains
EFCAB2	EF-hand calcium-binding domain-containing protein 2	ENSMUSG00000026495	ENSG00000203666	None	gains
LRRC73	Leucine-rich repeat-containing protein 73	ENSMUSG00000071073	ENSG00000204052	None	gains
TRAF3IP1	TRAF3-interacting protein 1	ENSMUSG00000034292	ENSG00000204104	None	loss
PHACTR4	Phosphatase and actin regulator 4	ENSMUSG00000066043	ENSG00000204138	None	loss
BTBD17	BTB/POZ domain-containing protein 17	ENSMUSG00000000202	ENSG00000204347	None	gains
TMEM231	Transmembrane protein 231	ENSMUSG00000031951	ENSG00000205084	None	gains
CFI	Complement factor I	ENSMUSG00000058952	ENSG00000205403	None	loss
EXOC3L4	Exocyst complex component 3-like protein 4	ENSMUSG00000021280	ENSG00000205436	None	gains
MFSD2B	Major facilitator superfamily domain-containing protein 2B	ENSMUSG00000037336	ENSG00000205639	None	gains
LIN52	Protein lin-52 homolog	ENSMUSG00000085793	ENSG00000205659	None	gains
SERPINB5	Serpin B5	ENSMUSG00000067006	ENSG00000206075	None	gains
GPX3	Glutathione peroxidase 3	ENSMUSG00000018339	ENSG00000211445	None	gains
DIO2	Type II iodothyronine deiodinase	ENSMUSG00000007682	ENSG00000211448	None	gains
CEP43	FGFR1 oncogene partner	ENSMUSG00000069135	ENSG00000213066	None	gains
SYNJ2BP	Synaptojanin-2-binding protein	ENSMUSG00000090935	ENSG00000213463	None	loss
TMX2	Thioredoxin-related transmembrane protein 2	ENSMUSG00000050043	ENSG00000213593	None	gains
NUDT19	Nucleoside diphosphate-linked moiety X motif 19, mitochondrial	ENSMUSG00000034875	ENSG00000213965	None	gains
WEE2	Wee1-like protein kinase 2	ENSMUSG00000037159	ENSG00000214102	None	loss
ALG3	Dol-P-Man:Man(5)GlcNAc(2)-PP-Dol alpha-1,3-mannosyltransferase	ENSMUSG00000033809	ENSG00000214160	None	loss
C17orf67	Uncharacterized protein C17orf67 homolog	ENSMUSG00000072553	ENSG00000214226	None	loss
VSTM5	V-set and transmembrane domain-containing protein 5	ENSMUSG00000031937	ENSG00000214376	None	gains
ZSWIM8	Zinc finger SWIM domain-containing protein 8	ENSMUSG00000021819	ENSG00000214655	None	gains
GRXCR1	Glutaredoxin domain-containing cysteine-rich protein 1	ENSMUSG00000068082	ENSG00000215203	None	gains
NPEPL1	Probable aminopeptidase NPEPL1	ENSMUSG00000039263	ENSG00000215440	None	loss
TMEM242	Transmembrane protein 242	ENSMUSG00000004945	ENSG00000215712	None	gains
LACTBL1	Putative beta-lactamase-like 1	ENSMUSG00000070683	ENSG00000215906	None	gains
ERCC6	DNA excision repair protein ERCC-6	ENSMUSG00000054051	ENSG00000225830	None	gains
RD3L	Protein RD3-like	ENSMUSG00000091402	ENSG00000227729	None	gains
PATL2	Protein PAT1 homolog 2	ENSMUSG00000027233	ENSG00000229474	None	loss
TMEM114	Transmembrane protein 114	ENSMUSG00000022715	ENSG00000232258	None	loss
ARHGEF38	Rho guanine nucleotide exchange factor 38	ENSMUSG00000040969	ENSG00000236699	None	gains
MIF	Macrophage migration inhibitory factor	ENSMUSG00000033307	ENSG00000240972	None	loss
CNTF	Ciliary neurotrophic factor	ENSMUSG00000079415	ENSG00000242689	None	gains
TMEM141	Transmembrane protein 141	ENSMUSG00000026939	ENSG00000244187	None	gains
RAD21L1	Double-strand-break repair protein rad21-like protein 1	ENSMUSG00000074704	ENSG00000244588	None	gains
SELENOP	Selenoprotein P	ENSMUSG00000064373	ENSG00000250722	None	loss
RAB44	Ras-related protein Rab-44	ENSMUSG00000064147	ENSG00000255587	None	gains
TRIL	TLR4 interactor with leucine rich repeats	ENSMUSG00000043496	ENSG00000255690	None	loss
DENND11	Protein LCHN	ENSMUSG00000037172	ENSG00000257093	None	loss
CEP95	Centrosomal protein of 95 kDa	ENSMUSG00000018372	ENSG00000258890	None	gains
RBP3	Retinol-binding protein 3	ENSMUSG00000041534	ENSG00000265203	None	gains
NCOA4	Nuclear receptor coactivator 4	ENSMUSG00000056234	ENSG00000266412	None	gains
CCDC177	Coiled-coil domain-containing protein 177	ENSMUSG00000062961	ENSG00000267909	None	gains
TAF15	TATA-binding protein-associated factor 2N	ENSMUSG00000020680	ENSG00000270647	None	gains
GTF2H5	General transcription factor IIH subunit 5	ENSMUSG00000034345	ENSG00000272047	None	gains
AATF	Protein AATF	ENSMUSG00000018697	ENSG00000275700	None	gains
ORAI1	Calcium release-activated calcium channel protein 1	ENSMUSG00000049686	ENSG00000276045	None	gains
SRD5A2	3-oxo-5-alpha-steroid 4-dehydrogenase 2	ENSMUSG00000038541	ENSG00000277893	None	gains
GGNBP2	Gametogenetin-binding protein 2	ENSMUSG00000020530	ENSG00000278311	None	gains
FAM237B	None	ENSMUSG00000073234	ENSG00000283267	None	gains
FAM169B	Protein FAM169B	ENSMUSG00000074071	ENSG00000283597	None	gains
DLX6	Homeobox protein DLL-1	ENSMUSG00000029754	ENSG00000006377	None	loss
DYRK4	Dual specificity tyrosine-phosphorylation-regulated kinase 4	ENSMUSG00000030345	ENSG00000010219	None	gains
RNH1	Ribonuclease inhibitor	ENSMUSG00000038650	ENSG00000023191	None	gains
GCLM	Glutamate--cysteine ligase regulatory subunit	ENSMUSG00000028124	ENSG00000023909	None	gains
STAP1	Signal-transducing adaptor protein 1	ENSMUSG00000029254	ENSG00000035720	None	loss
ADRB1	Beta-1 adrenergic receptor	ENSMUSG00000035283	ENSG00000043591	None	loss
TNFRSF9	Tumor necrosis factor receptor superfamily member 9	ENSMUSG00000028965	ENSG00000049249	None	loss
JKAMP	JNK1/MAPK8-associated membrane protein	ENSMUSG00000005078	ENSG00000050130	None	gains
CYBA	Cytochrome b-245 light chain	ENSMUSG00000006519	ENSG00000051523	None	gains
PHPT1	14 kDa phosphohistidine phosphatase	ENSMUSG00000036504	ENSG00000054148	None	gains
ENTPD2	Ectonucleoside triphosphate diphosphohydrolase 2	ENSMUSG00000015085	ENSG00000054179	None	gains
OPN3	Opsin-3	ENSMUSG00000026525	ENSG00000054277	None	gains
OGFR	Opioid growth factor receptor	ENSMUSG00000049401	ENSG00000060491	None	loss
CBFB	Core-binding factor subunit beta	ENSMUSG00000031885	ENSG00000067955	None	gains
MNT	Max-binding protein MNT	ENSMUSG00000000282	ENSG00000070444	None	loss
TRIP13	Pachytene checkpoint protein 2 homolog	ENSMUSG00000021569	ENSG00000071539	None	gains
SNCB	Beta-synuclein	ENSMUSG00000034891	ENSG00000074317	None	gains
IPCEF1	Interactor protein for cytohesin exchange factors 1	ENSMUSG00000064065	ENSG00000074706	None	gains
GPR137B	Integral membrane protein GPR137B	ENSMUSG00000021306	ENSG00000077585	None	gains
MOK	MAPK/MAK/MRK overlapping kinase	ENSMUSG00000056458	ENSG00000080823	None	gains
IL12RB2	Interleukin-12 receptor subunit beta-2	ENSMUSG00000018341	ENSG00000081985	None	gains
NKAIN1	Sodium/potassium-transporting ATPase subunit beta-1-interacting protein 1	ENSMUSG00000078532	ENSG00000084628	None	loss
CD82	CD82 antigen	ENSMUSG00000027215	ENSG00000085117	None	gains
P2RX7	P2X purinoceptor 7	ENSMUSG00000029468	ENSG00000089041	None	gains
BIRC5	Baculoviral IAP repeat-containing protein 5	ENSMUSG00000017716	ENSG00000089685	None	gains
ZBTB25	Zinc finger and BTB domain-containing protein 25	ENSMUSG00000056459	ENSG00000089775	None	gains
PPP2R3C	Serine/threonine-protein phosphatase 2A regulatory subunit B'' subunit gamma	ENSMUSG00000021022	ENSG00000092020	None	gains
GADD45B	Growth arrest and DNA damage-inducible protein GADD45 beta	ENSMUSG00000015312	ENSG00000099860	None	gains
PHF5A	PHD finger-like domain-containing protein 5A	ENSMUSG00000061360	ENSG00000100410	None	gains
ZBED4	Zinc finger BED domain-containing protein 4	ENSMUSG00000034333	ENSG00000100426	None	gains
LRRC74A	Leucine-rich repeat-containing protein 74A	ENSMUSG00000059114	ENSG00000100565	None	gains
TPD52L2	Tumor protein D54	ENSMUSG00000000827	ENSG00000101150	None	gains
DNAJC5	DnaJ homolog subfamily C member 5	ENSMUSG00000000826	ENSG00000101152	None	gains
SLC17A9	Solute carrier family 17 member 9	ENSMUSG00000023393	ENSG00000101194	None	loss
BIRC7	Baculoviral IAP repeat-containing protein 7-A	ENSMUSG00000038840	ENSG00000101197	None	loss
GMEB2	Glucocorticoid modulatory element-binding protein 2	ENSMUSG00000038705	ENSG00000101216	None	loss
E2F1	Transcription factor E2F1	ENSMUSG00000027490	ENSG00000101412	None	loss
WFDC2	WAP four-disulfide core domain protein 2	ENSMUSG00000017723	ENSG00000101443	None	loss
AMMECR1	AMME syndrome candidate gene 1 protein homolog	ENSMUSG00000042225	ENSG00000101935	None	gains
SLC7A6OS	Probable RNA polymerase II nuclear localization protein SLC7A6OS	ENSMUSG00000033106	ENSG00000103061	None	gains
NAGPA	N-acetylglucosamine-1-phosphodiester alpha-N-acetylglucosaminidase	ENSMUSG00000023143	ENSG00000103174	None	gains
ZDHHC2	Palmitoyltransferase ZDHHC2	ENSMUSG00000039470	ENSG00000104219	None	loss
BRF2	Transcription factor IIIB 50 kDa subunit	ENSMUSG00000031487	ENSG00000104221	None	loss
MTPN	Myotrophin	ENSMUSG00000029840	ENSG00000105887	None	gains
NUP88	Nuclear pore complex protein Nup88	ENSMUSG00000040667	ENSG00000108559	None	gains
ABI3	Abl interactor 2	ENSMUSG00000018381	ENSG00000108798	None	gains
WFS1	Wolframin	ENSMUSG00000039474	ENSG00000109501	None	gains
LPXN	Leupaxin	ENSMUSG00000024696	ENSG00000110031	None	gains
TMEM109	Transmembrane protein 109	ENSMUSG00000034659	ENSG00000110108	None	gains
APOA4	Apolipoprotein A-IV	ENSMUSG00000032080	ENSG00000110244	None	loss
APOC3	Apolipoprotein C-III	ENSMUSG00000032081	ENSG00000110245	None	loss
NDUFS8	NADH dehydrogenase [ubiquinone] iron-sulfur protein 8, mitochondrial	ENSMUSG00000059734	ENSG00000110717	None	gains
MANSC1	MANSC domain-containing protein 1	ENSMUSG00000032718	ENSG00000111261	None	loss
TPI1	Triosephosphate isomerase	ENSMUSG00000023456	ENSG00000111669	None	gains
PRPH2	Peripherin-2	ENSMUSG00000023978	ENSG00000112619	None	gains
DUSP22	Dual specificity protein phosphatase 22	ENSMUSG00000069255	ENSG00000112679	None	gains
ENPP5	Ectonucleotide pyrophosphatase/phosphodiesterase family member 5	ENSMUSG00000023960	ENSG00000112796	None	gains
DAP	Death-associated protein 1	ENSMUSG00000039168	ENSG00000112977	None	gains
APBB3	Amyloid beta A4 precursor protein-binding family B member 3	ENSMUSG00000006050	ENSG00000113108	None	gains
NPR3	Atrial natriuretic peptide receptor 3	ENSMUSG00000022206	ENSG00000113389	None	gains
WNT6	Protein Wnt-6	ENSMUSG00000033227	ENSG00000115596	None	loss
ATF2	Cyclic AMP-dependent transcription factor ATF-2	ENSMUSG00000027104	ENSG00000115966	None	gains
TFAP2E	Transcription factor AP-2-epsilon	ENSMUSG00000042477	ENSG00000116819	None	gains
PHF3	PHD finger protein 3	ENSMUSG00000048874	ENSG00000118482	None	gains
BBOF1	Basal body-orientation factor 1	ENSMUSG00000057265	ENSG00000119636	None	gains
SLF2	Protein FAM178A	ENSMUSG00000036097	ENSG00000119906	None	loss
AVPI1	Arginine vasopressin-induced protein 1	ENSMUSG00000018821	ENSG00000119986	None	loss
MSX2	Homeobox protein MSX-2	ENSMUSG00000021469	ENSG00000120149	None	gains
TEX11	Testis-expressed sequence 11 protein	ENSMUSG00000009670	ENSG00000120498	None	loss
BCL2L14	Apoptosis facilitator Bcl-2-like protein 14	ENSMUSG00000030200	ENSG00000121380	None	loss
GJA3	Gap junction alpha-3 protein	ENSMUSG00000048582	ENSG00000121743	None	gains
EEPD1	Endonuclease/exonuclease/phosphatase family domain-containing protein 1	ENSMUSG00000036611	ENSG00000122547	None	gains
RRP36	Ribosomal RNA processing protein 36 homolog	ENSMUSG00000023971	ENSG00000124541	None	gains
OVOL2	Transcription factor Ovo-like 2	ENSMUSG00000037279	ENSG00000125850	None	gains
MAX	Protein max	ENSMUSG00000059436	ENSG00000125952	None	gains
PDCD2L	Programmed cell death protein 2-like	ENSMUSG00000002635	ENSG00000126249	None	loss
SIX1	Homeobox protein SIX1	ENSMUSG00000051367	ENSG00000126778	None	gains
L3HYPDH	Trans-3-hydroxy-L-proline dehydratase	ENSMUSG00000019718	ENSG00000126790	None	gains
OMD	Osteomodulin	ENSMUSG00000048368	ENSG00000127083	None	gains
FGFRL1	Fibroblast growth factor receptor-like 1	ENSMUSG00000008090	ENSG00000127418	None	loss
MCHR1	Melanin-concentrating hormone receptor 1 (Fragment)	ENSMUSG00000050164	ENSG00000128285	None	loss
TST	Thiosulfate sulfurtransferase	ENSMUSG00000044986	ENSG00000128311	None	loss
ANAPC13	Anaphase-promoting complex subunit 13	ENSMUSG00000035048	ENSG00000129055	None	loss
MBD4	Methyl-CpG-binding domain protein 4	ENSMUSG00000030322	ENSG00000129071	None	loss
RPAIN	RPA-interacting protein	ENSMUSG00000018449	ENSG00000129197	None	gains
LSP1	Lymphocyte-specific protein 1	ENSMUSG00000018819	ENSG00000130592	None	gains
TNNI2	Troponin I, fast skeletal muscle	ENSMUSG00000031097	ENSG00000130598	None	gains
GCH1	GTP cyclohydrolase 1	ENSMUSG00000037580	ENSG00000131979	None	gains
XAF1	XIAP-associated factor 1	ENSMUSG00000040483	ENSG00000132530	None	loss
HAPLN2	Hyaluronan and proteoglycan link protein 2	ENSMUSG00000004894	ENSG00000132702	None	loss
CD180	CD180 antigen	ENSMUSG00000021624	ENSG00000134061	None	gains
TMEM258	Transmembrane protein 258	ENSMUSG00000036372	ENSG00000134825	None	gains
CCT7	T-complex protein 1 subunit eta	ENSMUSG00000030007	ENSG00000135624	None	gains
KLHL36	Kelch-like protein 36	ENSMUSG00000031828	ENSG00000135686	None	gains
FBXL8	F-box/LRR-repeat protein 8	ENSMUSG00000033313	ENSG00000135722	None	gains
CALCOCO2	Calcium-binding and coiled-coil domain-containing protein 2	ENSMUSG00000006056	ENSG00000136436	None	gains
PHLDA1	Pleckstrin homology-like domain family A member 1	ENSMUSG00000020205	ENSG00000139289	None	gains
SNRPF	Small nuclear ribonucleoprotein F	ENSMUSG00000020018	ENSG00000139343	None	gains
TTC6	Tetratricopeptide repeat protein 6	ENSMUSG00000046782	ENSG00000139865	A-B	gains
JDP2	Jun dimerization protein 2	ENSMUSG00000034271	ENSG00000140044	None	gains
SERPINA10	Protein Z-dependent protease inhibitor	ENSMUSG00000061947	ENSG00000140093	None	gains
CLBA1	Uncharacterized protein C14orf79	ENSMUSG00000037594	ENSG00000140104	None	gains
CYP11A1	Cholesterol side-chain cleavage enzyme, mitochondrial	ENSMUSG00000032323	ENSG00000140459	None	gains
CDR2	Cerebellar degeneration-related protein 2	ENSMUSG00000030878	ENSG00000140743	None	loss
MYLK3	Myosin light chain kinase 3	ENSMUSG00000031698	ENSG00000140795	None	loss
OSGIN1	Oxidative stress-induced growth inhibitor 1	ENSMUSG00000074063	ENSG00000140961	None	loss
MYOCD	Myocardin	ENSMUSG00000020542	ENSG00000141052	None	gains
CNKSR1	Connector enhancer of kinase suppressor of ras 1	ENSMUSG00000028841	ENSG00000142675	None	gains
ILF2	Interleukin enhancer-binding factor 2 homolog	ENSMUSG00000001016	ENSG00000143621	None	loss
TAGLN3	Transgelin-3	ENSMUSG00000022658	ENSG00000144834	None	loss
GC	Vitamin D-binding protein	ENSMUSG00000035540	ENSG00000145321	None	loss
TPBG	Trophoblast glycoprotein	ENSMUSG00000035274	ENSG00000146242	None	gains
CLTRN	Collectrin	ENSMUSG00000015401	ENSG00000147003	None	gains
TMEM138	Transmembrane protein 138	ENSMUSG00000024666	ENSG00000149483	None	gains
ZP1	Zona pellucida sperm-binding protein 1	ENSMUSG00000024734	ENSG00000149506	None	gains
KIAA1755	Uncharacterized protein KIAA1755	ENSMUSG00000037813	ENSG00000149633	None	loss
SPATA4	Spermatogenesis-associated protein 4	ENSMUSG00000031518	ENSG00000150628	None	gains
MTMR12	Myotubularin-related protein 12	ENSMUSG00000039458	ENSG00000150712	None	gains
RAD9B	Cell cycle checkpoint control protein RAD9B	ENSMUSG00000038569	ENSG00000151164	None	gains
FAM168B	Myelin-associated neurite-outgrowth inhibitor	ENSMUSG00000037503	ENSG00000152102	None	loss
ARL14EP	ARL14 effector protein	ENSMUSG00000027122	ENSG00000152219	None	gains
SAR1B	GTP-binding protein SAR1b	ENSMUSG00000020386	ENSG00000152700	None	loss
SLC25A27	Mitochondrial uncoupling protein 4	ENSMUSG00000023912	ENSG00000153291	None	gains
PID1	PTB-containing, cubilin and LRP1-interacting protein	ENSMUSG00000045658	ENSG00000153823	None	loss
SREK1	Splicing regulatory glutamine/lysine-rich protein 1	ENSMUSG00000032621	ENSG00000153914	None	gains
PCGF6	Polycomb group RING finger protein 6	ENSMUSG00000025050	ENSG00000156374	None	gains
SNF8	Vacuolar-sorting protein SNF8	ENSMUSG00000006058	ENSG00000159210	None	gains
RSPH1	Radial spoke head 1 homolog	ENSMUSG00000024033	ENSG00000160188	None	gains
PKNOX1	Homeobox protein PKNOX1	ENSMUSG00000006705	ENSG00000160199	None	gains
GPATCH4	G patch domain-containing protein 4	ENSMUSG00000028069	ENSG00000160818	None	loss
SNRNP25	U11/U12 small nuclear ribonucleoprotein 25 kDa protein	ENSMUSG00000040767	ENSG00000161981	None	loss
NEU3	Sialidase-3	ENSMUSG00000035239	ENSG00000162139	None	gains
NEUROD1	Neurogenic differentiation factor 1	ENSMUSG00000034701	ENSG00000162992	None	loss
TEKT4	Tektin-4	ENSMUSG00000024175	ENSG00000163060	None	gains
PDCL2	Phosducin-like protein 2	ENSMUSG00000029235	ENSG00000163440	None	gains
KRTCAP2	Keratinocyte-associated protein 2	ENSMUSG00000042747	ENSG00000163463	None	loss
NKX6-1	Homeobox protein Nkx-6.1	ENSMUSG00000035187	ENSG00000163623	None	gains
RTP3	Receptor-transporting protein 3	ENSMUSG00000066319	ENSG00000163825	None	gains
CAMK2N2	Calcium/calmodulin-dependent protein kinase II inhibitor 2	ENSMUSG00000051146	ENSG00000163888	None	loss
UVSSA	UV-stimulated scaffold protein A	ENSMUSG00000037355	ENSG00000163945	None	gains
IL22RA2	Interleukin-22 receptor subunit alpha-2	ENSMUSG00000039760	ENSG00000164485	None	gains
SPATA48	Uncharacterized protein C7orf72	ENSMUSG00000020191	ENSG00000164500	None	gains
RPS14	40S ribosomal protein S14	ENSMUSG00000024608	ENSG00000164587	None	loss
GBX1	Homeobox protein GBX-1	ENSMUSG00000067724	ENSG00000164900	None	gains
MID1IP1	Mid1-interacting protein 1	ENSMUSG00000008035	ENSG00000165175	None	gains
NDUFB6	NADH dehydrogenase [ubiquinone] 1 beta subcomplex subunit 6	ENSMUSG00000071014	ENSG00000165264	None	gains
OXGR1	2-oxoglutarate receptor 1	ENSMUSG00000044819	ENSG00000165621	None	loss
BEND7	BEN domain-containing protein 7	ENSMUSG00000048186	ENSG00000165626	None	gains
ZNF503	Zinc finger protein 503	ENSMUSG00000039081	ENSG00000165655	B-A	gains
NSMF	NMDA receptor synaptonuclear signaling and neuronal migration factor	ENSMUSG00000006476	ENSG00000165802	None	gains
ZNF319	Zinc finger protein 319	ENSMUSG00000046556	ENSG00000166188	None	gains
ATMIN	ATM interactor	ENSMUSG00000047388	ENSG00000166454	None	gains
YPEL4	Protein yippee-like 4	ENSMUSG00000034059	ENSG00000166793	None	gains
IGF2	Insulin-like growth factor II	ENSMUSG00000048583	ENSG00000167244	None	gains
DUS2	tRNA-dihydrouridine(20) synthase [NAD(P)+]-like	ENSMUSG00000031901	ENSG00000167264	None	gains
PSCA	Prostate stem cell antigen	ENSMUSG00000022598	ENSG00000167653	None	loss
CDK2AP2	Cyclin-dependent kinase 2-associated protein 2	ENSMUSG00000024856	ENSG00000167797	None	gains
NUDT8	Nucleoside diphosphate-linked moiety X motif 8, mitochondrial	ENSMUSG00000110949	ENSG00000167799	None	gains
TBX10	T-box transcription factor TBX10	ENSMUSG00000037477	ENSG00000167800	None	gains
MTNR1A	Melatonin receptor type 1A	ENSMUSG00000054764	ENSG00000168412	None	gains
GBX2	Homeobox protein GBX-2	ENSMUSG00000034486	ENSG00000168505	None	gains
KCTD19	BTB/POZ domain-containing protein KCTD19	ENSMUSG00000051648	ENSG00000168676	None	gains
NPNT	Nephronectin	ENSMUSG00000040998	ENSG00000168743	None	loss
RAB3B	Ras-related protein Rab-3B	ENSMUSG00000003411	ENSG00000169213	None	gains
ASPSCR1	Tether containing UBX domain for GLUT4	ENSMUSG00000025142	ENSG00000169696	None	gains
OTUD3	OTU domain-containing protein 3	ENSMUSG00000041161	ENSG00000169914	None	loss
RNF34	E3 ubiquitin-protein ligase RNF34	ENSMUSG00000029474	ENSG00000170633	None	gains
NPTX1	Neuronal pentraxin-1	ENSMUSG00000025582	ENSG00000171246	None	gains
NINJ2	Ninjurin-2	ENSMUSG00000041377	ENSG00000171840	None	gains
GNG12	Guanine nucleotide-binding protein G(I)/G(S)/G(O) subunit gamma-12	ENSMUSG00000036402	ENSG00000172380	None	gains
PSME3IP1	Protein FAM192A	ENSMUSG00000031774	ENSG00000172775	None	gains
MRPL57	Ribosomal protein 63, mitochondrial	ENSMUSG00000021967	ENSG00000173141	None	gains
CKS1B	Cyclin-dependent kinases regulatory subunit 1	ENSMUSG00000028044	ENSG00000173207	None	loss
HSPB7	Heat shock protein beta-7	ENSMUSG00000006221	ENSG00000173641	None	gains
MUC13	Mucin-13	ENSMUSG00000022824	ENSG00000173702	None	loss
XXYLT1	Xyloside xylosyltransferase 1	ENSMUSG00000047434	ENSG00000173950	None	gains
FBXO45	F-box/SPRY domain-containing protein 1	ENSMUSG00000035764	ENSG00000174013	None	loss
MSL2	E3 ubiquitin-protein ligase MSL2	ENSMUSG00000066415	ENSG00000174579	None	loss
FAM241A	Uncharacterized protein C4orf32	ENSMUSG00000050549	ENSG00000174749	None	gains
OR5J2	Olfactory receptor 998	ENSMUSG00000047149	ENSG00000174957	None	gains
CLCF1	Cardiotrophin-like cytokine factor 1	ENSMUSG00000040663	ENSG00000175505	None	gains
TTLL11	Tubulin polyglutamylase TTLL11	ENSMUSG00000026885	ENSG00000175764	None	gains
KLHL38	Kelch-like protein 38	ENSMUSG00000022357	ENSG00000175946	None	gains
SSNA1	Sjoegren syndrome nuclear autoantigen 1 homolog	ENSMUSG00000026966	ENSG00000176101	None	gains
PFN4	Profilin-4	ENSMUSG00000020639	ENSG00000176732	None	gains
SOX11	Transcription factor SOX-11	ENSMUSG00000063632	ENSG00000176887	None	loss
TCIM	Uncharacterized protein C8orf4 homolog	ENSMUSG00000056313	ENSG00000176907	None	loss
DPP7	Dipeptidyl peptidase 2	ENSMUSG00000026958	ENSG00000176978	None	gains
PAWR	PRKC apoptosis WT1 regulator protein	ENSMUSG00000035873	ENSG00000177425	None	gains
PDXDC1	Pyridoxal-dependent decarboxylase domain-containing protein 1	ENSMUSG00000022680	ENSG00000179889	None	gains
EXOC3	Exocyst complex component 3	ENSMUSG00000034152	ENSG00000180104	None	gains
MTURN	Maturin	ENSMUSG00000038065	ENSG00000180354	None	loss
FUT7	Alpha-(1,3)-fucosyltransferase 7	ENSMUSG00000036587	ENSG00000180549	None	gains
GPR157	Probable G-protein coupled receptor 157	ENSMUSG00000047875	ENSG00000180758	None	gains
FAM83H	Protein FAM83H	ENSMUSG00000046761	ENSG00000180921	None	loss
BBS12	Bardet-Biedl syndrome 12 protein homolog	ENSMUSG00000051444	ENSG00000181004	None	loss
NQO1	NAD(P)H dehydrogenase [quinone] 1	ENSMUSG00000003849	ENSG00000181019	None	gains
TLCD5	Transmembrane protein 136	ENSMUSG00000048503	ENSG00000181264	None	loss
OR8D4	Olfactory receptor 1020	ENSMUSG00000049073	ENSG00000181518	None	gains
PHLDA2	Pleckstrin homology-like domain family A member 2	ENSMUSG00000010760	ENSG00000181649	None	gains
MOB2	MOB kinase activator 2	ENSMUSG00000025147	ENSG00000182208	None	gains
CAV3	Caveolin-3	ENSMUSG00000062694	ENSG00000182533	None	gains
CALHM3	Calcium homeostasis modulator protein 3	ENSMUSG00000094219	ENSG00000183128	None	loss
DDX41	Probable ATP-dependent RNA helicase DDX41	ENSMUSG00000021494	ENSG00000183258	None	gains
KNTC1	Kinetochore-associated protein 1	ENSMUSG00000029414	ENSG00000184445	None	gains
H1-10	Histone H1x	ENSMUSG00000044927	ENSG00000184897	None	loss
SIVA1	Apoptosis regulatory protein Siva	ENSMUSG00000064326	ENSG00000184990	None	gains
CA13	Carbonic anhydrase 13	ENSMUSG00000027555	ENSG00000185015	None	gains
UBALD2	UBA-like domain-containing protein 2	ENSMUSG00000050628	ENSG00000185262	None	loss
NOTUM	Palmitoleoyl-protein carboxylesterase NOTUM	ENSMUSG00000042988	ENSG00000185269	None	gains
P4HB	Protein disulfide-isomerase	ENSMUSG00000025130	ENSG00000185624	None	gains
KCNIP4	Kv channel-interacting protein 4	ENSMUSG00000029088	ENSG00000185774	None	loss
WDR53	WD repeat-containing protein 53	ENSMUSG00000022787	ENSG00000185798	None	loss
RGS9BP	Regulator of G-protein signaling 9-binding protein	ENSMUSG00000056043	ENSG00000186326	None	gains
HYAL3	Hyaluronidase-3	ENSMUSG00000036091	ENSG00000186792	None	loss
ZNF395	Zinc finger protein 395	ENSMUSG00000034522	ENSG00000186918	None	loss
C11orf96	Uncharacterized protein C11orf96	ENSMUSG00000087006	ENSG00000187479	None	gains
PERM1	None	ENSMUSG00000078486	ENSG00000187642	None	loss
LRRC74B	Leucine-rich repeat-containing protein 74B	ENSMUSG00000022759	ENSG00000187905	None	gains
FBF1	Fas-binding factor 1 homolog	ENSMUSG00000020776	ENSG00000188878	None	loss
ZAR1L	Zygote arrest protein 1	ENSMUSG00000056586	ENSG00000189167	None	gains
WDSUB1	WD repeat, SAM and U-box domain-containing protein 1	ENSMUSG00000026988	ENSG00000196151	None	gains
SEMA4A	Semaphorin-4A	ENSMUSG00000028064	ENSG00000196189	None	gains
POU3F4	POU domain, class 3, transcription factor 4	ENSMUSG00000056854	ENSG00000196767	None	gains
PDLIM7	PDZ and LIM domain protein 7	ENSMUSG00000021493	ENSG00000196923	None	gains
SFI1	Protein SFI1 homolog	ENSMUSG00000023764	ENSG00000198089	None	gains
SLC29A3	Equilibrative nucleoside transporter 3	ENSMUSG00000020100	ENSG00000198246	None	gains
TPM2	Tropomyosin beta chain	ENSMUSG00000028464	ENSG00000198467	None	gains
CCDC69	Coiled-coil domain-containing protein 69	ENSMUSG00000049588	ENSG00000198624	None	loss
ASB12	Ankyrin repeat and SOCS box protein 12	ENSMUSG00000031204	ENSG00000198881	None	gains
SOWAHA	Ankyrin repeat domain-containing protein SOWAHA	ENSMUSG00000044352	ENSG00000198944	None	loss
SOX18	Transcription factor Sox-18A	ENSMUSG00000046470	ENSG00000203883	None	loss
OXLD1	Oxidoreductase-like domain-containing protein 1	ENSMUSG00000039670	ENSG00000204237	None	gains
SP5	Transcription factor Sp5	ENSMUSG00000075304	ENSG00000204335	None	gains
LAYN	Layilin	ENSMUSG00000060594	ENSG00000204381	None	loss
CCDC85C	Coiled-coil domain-containing protein 85C	ENSMUSG00000084883	ENSG00000205476	None	gains
TOMM6	Mitochondrial import receptor subunit TOM6 homolog	ENSMUSG00000033475	ENSG00000214736	None	gains
ZSWIM7	Zinc finger SWIM domain-containing protein 7	ENSMUSG00000014243	ENSG00000214941	None	gains
FAM228B	Protein FAM228B	ENSMUSG00000050545	ENSG00000219626	None	gains
ANKRD66	Ankyrin repeat domain-containing protein 66	ENSMUSG00000096140	ENSG00000230062	None	gains
B3GNT9	UDP-GlcNAc:betaGal beta-1,3-N-acetylglucosaminyltransferase 9	ENSMUSG00000069920	ENSG00000237172	None	gains
IFITM10	Interferon-induced transmembrane protein 10	ENSMUSG00000045777	ENSG00000244242	None	gains
PDCD6	Programmed cell death protein 6	ENSMUSG00000021576	ENSG00000249915	None	gains
CHMP1B	Charged multivesicular body protein 1b	ENSMUSG00000109901	ENSG00000255112	None	gains
OR52B2	Olfactory receptor 52B2	ENSMUSG00000043948	ENSG00000255307	None	gains
POLG2	DNA polymerase subunit gamma-2, mitochondrial	ENSMUSG00000020718	ENSG00000256525	None	gains
UBAD1	UBA-like domain-containing protein 1	ENSMUSG00000039568	None	None	loss
SCRB2	Lysosome membrane protein 2	ENSMUSG00000029426	None	None	loss
DHRS7	Dehydrogenase/reductase SDR family member 7	ENSMUSG00000109482	None	None	gains
N42L2	NEDD4-binding protein 2-like 2	ENSMUSG00000029655	None	None	gains
TM11E	Transmembrane protease serine 11E	ENSMUSG00000061184	None	None	loss
ARL9	ADP-ribosylation factor-like protein 9	ENSMUSG00000063820	None	None	gains
LETMD1	LETM1 domain-containing protein 1	ENSMUSG00000037353	ENSG00000050426	None	loss
FOXC1	Forkhead box C1-A	ENSMUSG00000050295	ENSG00000054598	None	gains
PAXX	Protein PAXX	ENSMUSG00000047617	ENSG00000148362	None	gains
ADGRG4	Adhesion G-protein coupled receptor G4	ENSMUSG00000053852	ENSG00000156920	None	gains
CLEC2L	C-type lectin domain family 2 member L	ENSMUSG00000079598	ENSG00000236279	None	loss
INAFM2	Putative transmembrane protein INAFM2	ENSMUSG00000074918	ENSG00000259330	None	gains
C4BPA	C4b-binding protein alpha chain	ENSMUSG00000016481	None	None	gains
CTDS1	Carboxy-terminal domain RNA polymerase II polypeptide A small phosphatase 1	ENSMUSG00000026176	None	None	loss
PMP22	Peripheral myelin protein 22	ENSMUSG00000018217	None	None	gains
O1052	Olfactory receptor 1052	ENSMUSG00000075164	None	None	gains
BRD8	Bromodomain-containing protein 8	ENSMUSG00000049357	None	None	gains
TSPAN32	Tetraspanin-32	ENSMUSG00000000244	ENSG00000064201	None	gains
TXLNA	Alpha-taxilin	ENSMUSG00000053841	ENSG00000084652	None	gains
NKAP	NF-kappa-B-activating protein	ENSMUSG00000016409	ENSG00000101882	None	loss
CCDC113	Coiled-coil domain-containing protein 113	ENSMUSG00000036598	ENSG00000103021	None	gains
SSUH2	Protein SSUH2 homolog	ENSMUSG00000034387	ENSG00000125046	None	gains
FCHO1	F-BAR domain only protein 2	ENSMUSG00000070000	ENSG00000130475	None	gains
IL15RA	Interleukin-15 receptor subunit alpha	ENSMUSG00000023206	ENSG00000134470	None	gains
C17orf64	Uncharacterized protein C17orf64	ENSMUSG00000018479	ENSG00000141371	None	gains
CCDC150	Coiled-coil domain-containing protein 150	ENSMUSG00000025983	ENSG00000144395	None	gains
GDF6	Growth/differentiation factor 6-A	ENSMUSG00000051279	ENSG00000156466	None	gains
MPV17L	Mpv17-like protein	ENSMUSG00000022679	ENSG00000156968	None	gains
LEXM	Uncharacterized protein C1orf177 homolog	ENSMUSG00000054362	ENSG00000162398	None	loss
CABP4	Calcium-binding protein 4	ENSMUSG00000024842	ENSG00000175544	None	gains
MEX3C	RNA-binding E3 ubiquitin-protein ligase MEX3C	ENSMUSG00000037253	ENSG00000176624	None	gains
FOXC2	Forkhead box protein C2	ENSMUSG00000046714	ENSG00000176692	None	gains
RBIS	Uncharacterized protein C8orf59 homolog	ENSMUSG00000078784	ENSG00000176731	None	gains
OR4E2	Olfactory receptor 4Q2	ENSMUSG00000035626	ENSG00000221977	None	gains
LRRD1	Leucine-rich repeat and death domain-containing protein 1	ENSMUSG00000040367	ENSG00000240720	None	gains
TDGF1	Cryptic protein	ENSMUSG00000032494	ENSG00000241186	None	gains
HG2A	HLA class II histocompatibility antigen gamma chain	ENSMUSG00000024610	None	None	loss
B9D1	B9 domain-containing protein 1	ENSMUSG00000001039	None	None	gains
CX021	Uncharacterized protein CXorf21	ENSMUSG00000048621	None	None	gains
hypothetical protein	K07055 tRNA wybutosine-synthesizing protein 2 [EC:2.5.1.114] (A)	ENSMUSG00000100962	None	None	gains
PTGDS	Lipocalin	ENSMUSG00000015090	ENSG00000107317	None	gains
BHLHE23	Class E basic helix-loop-helix protein 23	ENSMUSG00000045493	ENSG00000125533	None	loss
PRR7	Proline-rich protein 7	ENSMUSG00000034686	ENSG00000131188	None	gains
SULT6B1	Sulfotransferase 6B1	ENSMUSG00000038045	ENSG00000138068	None	gains
C7orf31	Uncharacterized protein C7orf31	ENSMUSG00000029828	ENSG00000153790	None	loss
INHBB	Inhibin beta B chain	ENSMUSG00000037035	ENSG00000163083	None	gains
GNGT2	Guanine nucleotide-binding protein G(I)/G(S)/G(O) subunit gamma-T2	ENSMUSG00000038811	ENSG00000167083	None	gains
CLIC3	Chloride intracellular channel protein 3	ENSMUSG00000015093	ENSG00000169583	None	gains
FBXL14	F-box/LRR-repeat protein 14	ENSMUSG00000030019	ENSG00000171823	None	loss
RAP2B	Ras-related protein Rap-2b	ENSMUSG00000036894	ENSG00000181467	None	gains
SELENOH	Selenoprotein H	ENSMUSG00000076437	ENSG00000211450	None	gains
SP9	Transcription factor Sp9	ENSMUSG00000068859	ENSG00000217236	None	gains
NATD1	Protein NATD1	ENSMUSG00000018931	ENSG00000274180	None	loss

## Sheet: 2_Mouse_specific_3D
Supplementary Table S18.2 The mouse-specific conserved genes were regulated or Compartments or PEIs
Mouse Ensembl	AB_swith_state	PEI_state	Goose Gene name	human
ENSMUSG00000027006	B-A	None	DJC10	ENSG00000077232
ENSMUSG00000004843	B-A	None	CHM2B	ENSG00000083937
ENSMUSG00000020459	B-A	None	IF2M	ENSG00000085760
ENSMUSG00000022661	B-A	None	OX2G	ENSG00000091972
ENSMUSG00000003948	A-B	loss	PAQRB	ENSG00000108960
ENSMUSG00000015880	B-A	None	CND3	ENSG00000109805
ENSMUSG00000027274	B-A	gains	MKKS	ENSG00000125863
ENSMUSG00000064289	B-A	None	TANK	ENSG00000136560
ENSMUSG00000020460	B-A	None	RS27A	ENSG00000143947
ENSMUSG00000063446	A-B	None	LPPR1	ENSG00000148123
ENSMUSG00000026986	B-A	gains	HNMT	ENSG00000150540
ENSMUSG00000041248	B-A	None	KCNJ1	ENSG00000151704
ENSMUSG00000035258	A-B	None	TARSH	ENSG00000154175
ENSMUSG00000062329	A-B	None	CYTL1	ENSG00000170891
ENSMUSG00000027349	B-A	None	FA98B	ENSG00000171262
ENSMUSG00000037759	B-A	gains	PE2R2	ENSG00000125384
ENSMUSG00000022332	A-B	None	KHDR3	ENSG00000131773
ENSMUSG00000021303	A-B	None	GBG4	ENSG00000168243
ENSMUSG00000032431	B-A	None	CRTAP	ENSG00000170275
ENSMUSG00000025986	B-A	None	S39AA	ENSG00000196950
ENSMUSG00000025591	B-A	None	TMA16	None
ENSMUSG00000015882	B-A	None	LCORL	None
ENSMUSG00000032673	B-A	None	PRXD1	None
ENSMUSG00000020461	B-A	None	CLHC1	ENSG00000162994
ENSMUSG00000079260	B-A	None	TMPPE	ENSG00000188167
ENSMUSG00000039682	None	loss	AMPL	ENSG00000002549
ENSMUSG00000028792	None	gains	KAD2	ENSG00000004455
ENSMUSG00000042607	None	loss	ASB4	ENSG00000005981
ENSMUSG00000029695	None	loss	AASS	ENSG00000008311
ENSMUSG00000031986	None	loss	SPRTN	ENSG00000010072
ENSMUSG00000020321	None	gains	MDHC	ENSG00000014641
ENSMUSG00000038567	None	loss	CP24A	ENSG00000019186
ENSMUSG00000028343	None	loss	ERP44	ENSG00000023318
ENSMUSG00000021993	None	gains	MIPEP	ENSG00000027001
ENSMUSG00000043962	None	loss	TR150	ENSG00000054118
ENSMUSG00000028669	None	loss	PITH1	ENSG00000057757
ENSMUSG00000030268	None	gains	BCAT1	ENSG00000060982
ENSMUSG00000024218	None	gains	TAF11	ENSG00000064995
ENSMUSG00000010067	None	gains	RASF1	ENSG00000068028
ENSMUSG00000001755	None	loss	COASY	ENSG00000068120
ENSMUSG00000031701	None	loss	DNJA2	ENSG00000069345
ENSMUSG00000021919	None	gains	CLAT	ENSG00000070748
ENSMUSG00000031791	None	loss	TM38A	ENSG00000072954
ENSMUSG00000035757	None	loss	SELO	ENSG00000073169
ENSMUSG00000032135	None	loss	MUC18	ENSG00000076706
ENSMUSG00000034748	None	loss	SIR6	ENSG00000077463
ENSMUSG00000030760	None	loss	ACER3	ENSG00000078124
ENSMUSG00000052488	None	loss	CHERP	ENSG00000085872
ENSMUSG00000054520	None	gains	3BP2	ENSG00000087266
ENSMUSG00000027341	None	gains	TM230	ENSG00000089063
ENSMUSG00000041638	None	gains	GCN1L	ENSG00000089154
ENSMUSG00000030327	None	gains	NECP1	ENSG00000089818
ENSMUSG00000079557	None	loss	MARH2	ENSG00000099785
ENSMUSG00000071226	None	loss	CECR2	ENSG00000099954
ENSMUSG00000029346	None	gains	SRR1L	ENSG00000100104
ENSMUSG00000020453	None	loss	PATZ1	ENSG00000100105
ENSMUSG00000029345	None	loss	TFP11	ENSG00000100109
ENSMUSG00000029343	None	loss	CRBB1	ENSG00000100122
ENSMUSG00000016757	None	gains	TTL12	ENSG00000100304
ENSMUSG00000022414	None	gains	TAB1	ENSG00000100324
ENSMUSG00000020990	None	loss	CDKL1	ENSG00000100490
ENSMUSG00000021178	None	gains	PRS4	ENSG00000100764
ENSMUSG00000032046	None	gains	ABD12	ENSG00000100997
ENSMUSG00000027634	None	loss	NDRG3	ENSG00000101079
ENSMUSG00000015120	None	loss	UBC9	ENSG00000103275
ENSMUSG00000004070	None	gains	HMOX2	ENSG00000103415
ENSMUSG00000032386	None	gains	TRIP4	ENSG00000103671
ENSMUSG00000039007	None	loss	CBPQ	ENSG00000104324
ENSMUSG00000002910	None	gains	ARRD2	ENSG00000105643
ENSMUSG00000038203	None	loss	HXA13	ENSG00000106031
ENSMUSG00000005225	None	loss	PKHA8	ENSG00000106086
ENSMUSG00000015092	None	gains	EDF1	ENSG00000107223
ENSMUSG00000047368	None	loss	AB17B	ENSG00000107362
ENSMUSG00000020101	None	gains	GI24	ENSG00000107738
ENSMUSG00000006777	None	loss	K1C23	ENSG00000108244
ENSMUSG00000014245	None	loss	PIGL	ENSG00000108474
ENSMUSG00000003948	A-B	loss	PAQRB	ENSG00000108960
ENSMUSG00000037791	None	loss	PHF12	ENSG00000109118
ENSMUSG00000028082	None	loss	SH319	ENSG00000109686
ENSMUSG00000029387	None	loss	TF2H3	ENSG00000111358
ENSMUSG00000029388	None	loss	EI2BA	ENSG00000111361
ENSMUSG00000029389	None	loss	DDX55	ENSG00000111364
ENSMUSG00000035958	None	loss	TYDP2	ENSG00000111802
ENSMUSG00000040270	None	loss	BACH2	ENSG00000112182
ENSMUSG00000040410	None	gains	FBXL4	ENSG00000112234
ENSMUSG00000019831	None	gains	WASF1	ENSG00000112290
ENSMUSG00000006717	None	loss	ACO13	ENSG00000112304
ENSMUSG00000004462	None	loss	TBCC1	ENSG00000113838
ENSMUSG00000022821	None	loss	HGD	ENSG00000113924
ENSMUSG00000032468	None	gains	ARMC8	ENSG00000114098
ENSMUSG00000026189	None	gains	PECR	ENSG00000115425
ENSMUSG00000026080	None	loss	CHSTA	ENSG00000115526
ENSMUSG00000028671	None	loss	GALE	ENSG00000117308
ENSMUSG00000026701	None	gains	PRDX6	ENSG00000117592
ENSMUSG00000038503	None	loss	MESD	ENSG00000117899
ENSMUSG00000058624	None	gains	GUAD	ENSG00000119125
ENSMUSG00000028426	None	loss	RD23B	ENSG00000119318
ENSMUSG00000025221	None	gains	KCIP2	ENSG00000120049
ENSMUSG00000024785	None	loss	RCL1	ENSG00000120158
ENSMUSG00000042138	None	loss	MSD2	ENSG00000120458
ENSMUSG00000000278	None	gains	RISC	ENSG00000121064
ENSMUSG00000028003	None	gains	LRAT	ENSG00000121207
ENSMUSG00000022800	None	gains	UIF	ENSG00000122068
ENSMUSG00000058558	None	gains	RL5	ENSG00000122406
ENSMUSG00000029836	None	loss	CBX3	ENSG00000122565
ENSMUSG00000004980	None	loss	ROA2	ENSG00000122566
ENSMUSG00000086040	None	loss	WIPF3	ENSG00000122574
ENSMUSG00000038236	None	loss	HXA7	ENSG00000122592
ENSMUSG00000030259	None	loss	RASF8	ENSG00000123094
ENSMUSG00000040536	None	loss	NECA1	ENSG00000123119
ENSMUSG00000001158	None	gains	SNR27	ENSG00000124380
ENSMUSG00000000567	None	loss	SOX9	ENSG00000125398
ENSMUSG00000027435	None	gains	C1QR1	ENSG00000125810
ENSMUSG00000027430	None	gains	DTD1	ENSG00000125821
ENSMUSG00000027274	B-A	gains	MKKS	ENSG00000125863
ENSMUSG00000020238	None	loss	NCLN	ENSG00000125912
ENSMUSG00000021054	None	gains	SGPP1	ENSG00000126821
ENSMUSG00000026942	None	gains	TRAF2	ENSG00000127191
ENSMUSG00000019731	None	loss	S35E1	ENSG00000127526
ENSMUSG00000022718	None	gains	DGCR8	ENSG00000128191
ENSMUSG00000022769	None	gains	SDF2L	ENSG00000128228
ENSMUSG00000025608	None	loss	PODXL	ENSG00000128567
ENSMUSG00000032245	None	gains	CLN6	ENSG00000128973
ENSMUSG00000037443	None	loss	CEP85	ENSG00000130695
ENSMUSG00000039254	None	loss	POMT1	ENSG00000130714
ENSMUSG00000059842	None	loss	ZN341	ENSG00000131061
ENSMUSG00000021903	None	gains	GLT15	ENSG00000131386
ENSMUSG00000071235	None	loss	VRTN	ENSG00000133980
ENSMUSG00000026361	None	loss	CDC73	ENSG00000134371
ENSMUSG00000042156	None	loss	DZIP1	ENSG00000134874
ENSMUSG00000020057	None	loss	DRAM1	ENSG00000136048
ENSMUSG00000038623	None	gains	TM6S1	ENSG00000136404
ENSMUSG00000049354	None	loss	DCAF7	ENSG00000136485
ENSMUSG00000038909	None	loss	KAT7	ENSG00000136504
ENSMUSG00000066152	None	gains	COPT2	ENSG00000136867
ENSMUSG00000061119	None	loss	PCP	ENSG00000137509
ENSMUSG00000033845	None	loss	RM15	ENSG00000137547
ENSMUSG00000054693	None	gains	ADA10	ENSG00000137845
ENSMUSG00000050370	None	gains	CH25H	ENSG00000138135
ENSMUSG00000032469	None	loss	DBR1	ENSG00000138231
ENSMUSG00000022664	None	loss	S35A5	ENSG00000138459
ENSMUSG00000063849	None	gains	COAC	ENSG00000138621
ENSMUSG00000030329	None	gains	PIANP	ENSG00000139200
ENSMUSG00000048218	None	loss	AMGO2	ENSG00000139211
ENSMUSG00000022105	None	gains	RB	ENSG00000139687
ENSMUSG00000045690	None	gains	WDR89	ENSG00000140006
ENSMUSG00000027225	None	loss	DOXA2	ENSG00000140274
ENSMUSG00000070462	None	loss	MESD1	ENSG00000140406
ENSMUSG00000032366	None	gains	TPM1	ENSG00000140416
ENSMUSG00000041064	None	gains	PIF1	ENSG00000140451
ENSMUSG00000025724	None	gains	SC11A	ENSG00000140612
ENSMUSG00000041515	None	gains	IRF8	ENSG00000140968
ENSMUSG00000017692	None	gains	RHBL3	ENSG00000141314
ENSMUSG00000053414	None	loss	HUNK	ENSG00000142149
ENSMUSG00000026568	None	loss	MPC2	ENSG00000143158
ENSMUSG00000041757	None	gains	PKHA6	ENSG00000143850
ENSMUSG00000044337	None	loss	ACKR3	ENSG00000144476
ENSMUSG00000022827	None	loss	RABL3	ENSG00000144840
ENSMUSG00000035629	None	gains	RUBIC	ENSG00000145016
ENSMUSG00000031641	None	loss	CBR4	ENSG00000145439
ENSMUSG00000021594	None	loss	S5A1	ENSG00000145545
ENSMUSG00000041841	None	loss	RL37	ENSG00000145592
ENSMUSG00000045312	None	loss	LHPL2	ENSG00000145685
ENSMUSG00000062210	None	gains	TFIP8	ENSG00000145779
ENSMUSG00000024579	None	loss	PCYXL	ENSG00000145882
ENSMUSG00000035910	None	loss	DCDC2	ENSG00000146038
ENSMUSG00000033491	None	loss	PRS35	ENSG00000146250
ENSMUSG00000054659	None	loss	P20D2	ENSG00000146281
ENSMUSG00000029848	None	loss	STRA8	ENSG00000146857
ENSMUSG00000022354	None	loss	NDUB9	ENSG00000147684
ENSMUSG00000036078	None	loss	SGMR1	ENSG00000147955
ENSMUSG00000023224	None	loss	IC1	ENSG00000149131
ENSMUSG00000025894	None	loss	ADPPT	ENSG00000149313
ENSMUSG00000030842	None	loss	LTOR1	ENSG00000149357
ENSMUSG00000026986	B-A	gains	HNMT	ENSG00000150540
ENSMUSG00000021785	None	loss	NGLY1	ENSG00000151092
ENSMUSG00000021716	None	gains	SR1IP	ENSG00000153006
ENSMUSG00000032011	None	gains	THY1	ENSG00000154096
ENSMUSG00000035171	None	loss	CI085	ENSG00000155621
ENSMUSG00000030752	None	gains	KDM8	ENSG00000155666
ENSMUSG00000029366	None	loss	DCK	ENSG00000156136
ENSMUSG00000027900	None	loss	DRAM2	ENSG00000156171
ENSMUSG00000057967	None	loss	FGF18	ENSG00000156427
ENSMUSG00000058600	None	loss	RL30	ENSG00000156482
ENSMUSG00000033386	None	gains	FRRS1	ENSG00000156869
ENSMUSG00000022898	None	loss	DSCR3	ENSG00000157538
ENSMUSG00000029559	None	loss	CL043	ENSG00000157895
ENSMUSG00000028868	None	gains	WASF2	ENSG00000158195
ENSMUSG00000002475	None	gains	ABHD3	ENSG00000158201
ENSMUSG00000052298	None	gains	C42S2	ENSG00000158985
ENSMUSG00000025236	None	loss	ADPGK	ENSG00000159322
ENSMUSG00000032788	None	loss	PDXK	ENSG00000160209
ENSMUSG00000032127	None	gains	VPS11	ENSG00000160695
ENSMUSG00000022841	None	gains	AP2M1	ENSG00000161203
ENSMUSG00000020810	None	gains	CYGB	ENSG00000161544
ENSMUSG00000060938	None	gains	RL26	ENSG00000161970
ENSMUSG00000027962	None	gains	VCAM1	ENSG00000162692
ENSMUSG00000038463	None	loss	OLM2B	ENSG00000162745
ENSMUSG00000033147	None	loss	S22AF	ENSG00000163393
ENSMUSG00000042305	None	gains	TM183	ENSG00000163444
ENSMUSG00000026188	None	gains	TM169	ENSG00000163449
ENSMUSG00000039285	None	loss	AZI2	ENSG00000163512
ENSMUSG00000026199	None	loss	ANKZ1	ENSG00000163516
ENSMUSG00000035498	None	loss	CDCP1	ENSG00000163814
ENSMUSG00000029103	None	loss	AMRP	ENSG00000163956
ENSMUSG00000038206	None	loss	FBX8	ENSG00000164117
ENSMUSG00000049985	None	loss	ANR55	ENSG00000164512
ENSMUSG00000044024	None	gains	RELL2	ENSG00000164620
ENSMUSG00000023243	None	loss	KCNK5	ENSG00000164626
ENSMUSG00000022285	None	loss	1433Z	ENSG00000164924
ENSMUSG00000020982	None	gains	NEMF	ENSG00000165525
ENSMUSG00000044147	None	gains	ARF6	ENSG00000165527
ENSMUSG00000056912	None	loss	CL050	ENSG00000165805
ENSMUSG00000024646	None	gains	CYB5	ENSG00000166347
ENSMUSG00000066571	None	loss	K0355	ENSG00000166398
ENSMUSG00000039476	None	gains	PRRX2	ENSG00000167157
ENSMUSG00000038446	None	gains	PRP17	ENSG00000168438
ENSMUSG00000038102	None	loss	TPC11	ENSG00000168538
ENSMUSG00000063049	None	loss	ING2	ENSG00000168556
ENSMUSG00000022306	None	gains	FOG2	ENSG00000169946
ENSMUSG00000019942	None	loss	CDK1	ENSG00000170312
ENSMUSG00000042043	None	loss	TBCA	ENSG00000171530
ENSMUSG00000057329	None	gains	BCL2	ENSG00000171791
ENSMUSG00000061838	None	gains	SUCB2	ENSG00000172340
ENSMUSG00000054469	None	gains	LCLT1	ENSG00000172954
ENSMUSG00000039952	None	gains	DAG1	ENSG00000173402
ENSMUSG00000074305	None	gains	PEAK1	ENSG00000173517
ENSMUSG00000041801	None	loss	PHLA3	ENSG00000174307
ENSMUSG00000021775	None	loss	NR1D2	ENSG00000174738
ENSMUSG00000030706	None	loss	RM48	ENSG00000175581
ENSMUSG00000047281	None	gains	1433S	ENSG00000175793
ENSMUSG00000055675	None	loss	KBTBB	ENSG00000176595
ENSMUSG00000002897	None	loss	I17RA	ENSG00000177663
ENSMUSG00000022656	None	loss	PVRL3	ENSG00000177707
ENSMUSG00000019039	None	gains	DALD3	ENSG00000178149
ENSMUSG00000035759	None	loss	BBS10	ENSG00000179941
ENSMUSG00000058446	None	gains	ZNRF2	ENSG00000180233
ENSMUSG00000046417	None	gains	LR75A	ENSG00000181350
ENSMUSG00000047021	None	gains	CC108	ENSG00000181378
ENSMUSG00000025893	None	loss	KBTB3	ENSG00000182359
ENSMUSG00000031568	None	loss	RWDD4	ENSG00000182552
ENSMUSG00000032586	None	gains	TRAIP	ENSG00000183763
ENSMUSG00000044646	None	loss	ZBT7C	ENSG00000184828
ENSMUSG00000042348	None	gains	ARL15	ENSG00000185305
ENSMUSG00000046618	None	loss	OLM2A	ENSG00000185585
ENSMUSG00000021127	None	gains	TISB	ENSG00000185650
ENSMUSG00000079164	None	loss	TLR5	ENSG00000187554
ENSMUSG00000033813	None	loss	TCEA1	ENSG00000187735
ENSMUSG00000020738	None	gains	SUMO2	ENSG00000188612
ENSMUSG00000071180	None	loss	SIM15	ENSG00000188725
ENSMUSG00000032403	None	loss	CO061	ENSG00000189227
ENSMUSG00000047420	None	loss	F180A	ENSG00000189320
ENSMUSG00000033577	None	loss	MYO6	ENSG00000196586
ENSMUSG00000029864	None	loss	GSTK1	ENSG00000197448
ENSMUSG00000039463	None	loss	SL9A8	ENSG00000197818
ENSMUSG00000021364	None	loss	ELOV2	ENSG00000197977
ENSMUSG00000026579	None	loss	FA5	ENSG00000198734
ENSMUSG00000040723	None	gains	CPZIP	ENSG00000198771
ENSMUSG00000042105	None	gains	SAC2	ENSG00000198825
ENSMUSG00000028826	None	loss	MACOI	ENSG00000204178
ENSMUSG00000036073	None	loss	GALT	ENSG00000213930
ENSMUSG00000031505	None	gains	NNRD	ENSG00000213995
ENSMUSG00000039623	None	loss	AP5Z1	ENSG00000242802
ENSMUSG00000106918	None	gains	RM33	ENSG00000243147
ENSMUSG00000038374	None	gains	RBM8A	ENSG00000265241
ENSMUSG00000048485	None	loss	ZBT8B	ENSG00000273274
ENSMUSG00000022747	None	gains	SIA10	ENSG00000064225
ENSMUSG00000067274	None	gains	RLA0	ENSG00000089157
ENSMUSG00000020069	None	loss	HNRH3	ENSG00000096746
ENSMUSG00000037031	None	gains	TSN15	ENSG00000099282
ENSMUSG00000020086	None	loss	H2AW	ENSG00000099284
ENSMUSG00000020396	None	loss	NFH	ENSG00000100285
ENSMUSG00000022435	None	loss	UPK3A	ENSG00000100373
ENSMUSG00000049882	None	gains	MT21D	ENSG00000100483
ENSMUSG00000074030	None	loss	EXOC8	ENSG00000116903
ENSMUSG00000037759	B-A	gains	PE2R2	ENSG00000125384
ENSMUSG00000027466	None	loss	HOIL1	ENSG00000125826
ENSMUSG00000027331	None	loss	SKAP	ENSG00000128944
ENSMUSG00000031807	None	gains	6PGL	ENSG00000130313
ENSMUSG00000028809	None	loss	SRRM1	ENSG00000133226
ENSMUSG00000027074	None	loss	S43A3	ENSG00000134802
ENSMUSG00000027076	None	gains	TIM10	ENSG00000134809
ENSMUSG00000059714	None	gains	FLOT1	ENSG00000137312
ENSMUSG00000038213	None	gains	TPSNR	ENSG00000139192
ENSMUSG00000025132	None	gains	GDIR1	ENSG00000141522
ENSMUSG00000036941	None	loss	RNZ1	ENSG00000141642
ENSMUSG00000038855	None	gains	IP3KB	ENSG00000143772
ENSMUSG00000020319	None	gains	FRITZ	ENSG00000143951
ENSMUSG00000029432	None	loss	NIPS2	ENSG00000146729
ENSMUSG00000039391	None	gains	CCD81	ENSG00000149201
ENSMUSG00000020087	None	loss	TYSD1	ENSG00000156521
ENSMUSG00000004366	None	gains	SMS	ENSG00000157005
ENSMUSG00000044576	None	loss	GAREL	ENSG00000157833
ENSMUSG00000026547	None	gains	TAGL2	ENSG00000158710
ENSMUSG00000024118	None	loss	CP059	ENSG00000162062
ENSMUSG00000054604	None	loss	CGBP1	ENSG00000163320
ENSMUSG00000025781	None	loss	ATPG	ENSG00000165629
ENSMUSG00000026926	None	gains	MPPA	ENSG00000165688
ENSMUSG00000026281	None	gains	KTHY	ENSG00000168393
ENSMUSG00000056529	None	gains	PTAFR	ENSG00000169403
ENSMUSG00000079022	None	loss	COMA1	ENSG00000169436
ENSMUSG00000048327	None	gains	CKP2L	ENSG00000169607
ENSMUSG00000044627	None	loss	SWI5	ENSG00000175854
ENSMUSG00000091387	None	loss	GCNT4	ENSG00000176928
ENSMUSG00000049872	None	gains	FA26E	ENSG00000178033
ENSMUSG00000070283	None	gains	NDUF3	ENSG00000178057
ENSMUSG00000038214	None	loss	BEND3	ENSG00000178409
ENSMUSG00000033126	None	loss	YBEY	ENSG00000182362
ENSMUSG00000043391	None	gains	CC070	ENSG00000187068
ENSMUSG00000004552	None	loss	CATE	ENSG00000196188
ENSMUSG00000067586	None	loss	S1PR3	ENSG00000213694
ENSMUSG00000044600	None	loss	SMIM7	ENSG00000214046
ENSMUSG00000092192	None	loss	DYXC1	ENSG00000256061
ENSMUSG00000063179	None	loss	PSTK	None
ENSMUSG00000003037	None	gains	RAB8A	None
ENSMUSG00000026979	None	gains	PSD4	ENSG00000125637
ENSMUSG00000027077	None	gains	SMTL1	ENSG00000214872
ENSMUSG00000049916	None	gains	phospholipase A2, major isoenzyme-like	None
ENSMUSG00000020440	None	loss	ARF5	ENSG00000004059
ENSMUSG00000004393	None	gains	DDX56	ENSG00000136271
ENSMUSG00000062729	None	gains	PPOX	ENSG00000143224
ENSMUSG00000044165	None	gains	B2L15	ENSG00000188761
ENSMUSG00000024319	None	loss	VPS52	ENSG00000223501
ENSMUSG00000008668	None	loss	RS18	ENSG00000231500
ENSMUSG00000026981	None	gains	IL1RA	ENSG00000136689
ENSMUSG00000041132	None	loss	N42L1	ENSG00000139597
ENSMUSG00000036943	None	gains	RAB8B	ENSG00000166128
ENSMUSG00000096883	None	loss	SHSA9	ENSG00000234965
ENSMUSG00000020848	None	gains	DOC2B	ENSG00000272636

## Sheet: 3_127common3D
Supplementary Table S18.3 The common conserved genes between were regulated or Compartments or PEIs
Mouse ensembl	Goose Gene	Human Ensembl	Mouse AB_swith_state	Mouse PEI_state	AB_swith_state	Goose PEI_STATE
ENSMUSG00000033066	GAS7	ENSG00000007237	B-A	None	None	gains
ENSMUSG00000031928	MRE11	ENSG00000020922	B-A	None	None	gains
ENSMUSG00000026723	TRDMT	ENSG00000107614	B-A	None	None	gains
ENSMUSG00000030560	CATC	ENSG00000109861	B-A	None	None	gains
ENSMUSG00000027132	KTBL1	ENSG00000134152	B-A	None	None	gains
ENSMUSG00000027281	SLX4I	ENSG00000149346	B-A	None	None	gains
ENSMUSG00000063275	HACD1	ENSG00000165996	B-A	None	None	loss
ENSMUSG00000041488	STX3	ENSG00000166900	B-A	None	None	gains
ENSMUSG00000024683	RM16	ENSG00000166902	B-A	None	None	gains
ENSMUSG00000031931	ANR49	ENSG00000168876	B-A	None	None	gains
ENSMUSG00000074269	RE114	ENSG00000183324	None	loss	B-A	None
ENSMUSG00000014980	SEN15	ENSG00000198860	None	loss	B-A	None
ENSMUSG00000033730	EGR3	ENSG00000179388	None	gains	A-B	None
ENSMUSG00000005373	MLXPL	ENSG00000009950	None	loss	None	loss
ENSMUSG00000002748	BAZ1B	ENSG00000009954	None	gains	None	loss
ENSMUSG00000060450	RNF14	ENSG00000013561	None	gains	None	loss
ENSMUSG00000020007	I20RA	ENSG00000016402	None	loss	None	gains
ENSMUSG00000005087	CD44	ENSG00000026508	None	gains	None	gains
ENSMUSG00000051329	NU160	ENSG00000030066	None	gains	None	gains
ENSMUSG00000032033	BARX2	ENSG00000043039	None	gains	None	loss
ENSMUSG00000030732	CRDL2	ENSG00000054938	None	loss	None	gains
ENSMUSG00000015755	TAB2	ENSG00000055208	None	gains	None	gains
ENSMUSG00000026600	SOAT1	ENSG00000057252	None	gains	None	gains
ENSMUSG00000030619	EED	ENSG00000074266	None	loss	None	gains
ENSMUSG00000025139	TOLIP	ENSG00000078902	None	loss	None	gains
ENSMUSG00000071533	PCNP	ENSG00000081154	None	gains	None	gains
ENSMUSG00000029390	TMED2	ENSG00000086598	None	gains	None	gains
ENSMUSG00000027333	SMOX	ENSG00000088826	None	gains	None	gains
ENSMUSG00000029472	APC5	ENSG00000089053	None	gains	None	gains
ENSMUSG00000003316	GSLG1	ENSG00000090863	None	gains	None	gains
ENSMUSG00000032497	LRRF2	ENSG00000093167	None	gains	None	gains
ENSMUSG00000000489	PDGFB	ENSG00000100311	None	gains	None	gains
ENSMUSG00000071715	NCF4	ENSG00000100365	None	gains	None	loss
ENSMUSG00000021134	SRSF5	ENSG00000100650	None	gains	None	gains
ENSMUSG00000052033	PFD4	ENSG00000101132	None	loss	None	gains
ENSMUSG00000058881	ZN516	ENSG00000101493	None	gains	None	gains
ENSMUSG00000031906	NSMA2	ENSG00000103056	None	gains	None	gains
ENSMUSG00000031591	ASAH1	ENSG00000104763	None	loss	None	gains
ENSMUSG00000024780	CD37L	ENSG00000106993	None	loss	None	gains
ENSMUSG00000025229	PITX3	ENSG00000107859	None	gains	None	gains
ENSMUSG00000033499	LAR4B	ENSG00000107929	None	loss	None	loss
ENSMUSG00000031590	FRG1	ENSG00000109536	None	loss	None	gains
ENSMUSG00000030663	SMAP	ENSG00000110696	None	loss	None	gains
ENSMUSG00000037997	PAR11	ENSG00000111224	None	loss	None	gains
ENSMUSG00000040710	SIA8D	ENSG00000113532	None	gains	None	loss
ENSMUSG00000032527	PCCB	ENSG00000114054	None	gains	None	loss
ENSMUSG00000026068	I18RA	ENSG00000115607	None	gains	None	gains
ENSMUSG00000028597	GPX7	ENSG00000116157	None	loss	None	loss
ENSMUSG00000019850	TNAP3	ENSG00000118503	None	gains	None	gains
ENSMUSG00000037542	AL8A1	ENSG00000118514	None	loss	None	gains
ENSMUSG00000026895	NDUA8	ENSG00000119421	None	loss	None	gains
ENSMUSG00000045382	CXCR4	ENSG00000121966	None	gains	None	gains
ENSMUSG00000029780	5NT3A	ENSG00000122643	None	loss	None	gains
ENSMUSG00000047446	ARL4A	ENSG00000122644	None	loss	None	loss
ENSMUSG00000028444	CNTFR	ENSG00000122756	None	loss	None	gains
ENSMUSG00000029761	CALD1	ENSG00000122786	None	loss	None	gains
ENSMUSG00000047459	DLRB1	ENSG00000125971	None	loss	None	loss
ENSMUSG00000012428	STEA4	ENSG00000127954	None	gains	None	gains
ENSMUSG00000024425	NFIP1	ENSG00000131507	None	gains	None	loss
ENSMUSG00000020741	CLU	ENSG00000132361	None	loss	None	loss
ENSMUSG00000008601	RAB25	ENSG00000132698	None	loss	None	loss
ENSMUSG00000024603	DCTN4	ENSG00000132912	None	gains	None	gains
ENSMUSG00000046567	CL029	ENSG00000133641	None	loss	None	gains
ENSMUSG00000019789	HEY2	ENSG00000135547	None	gains	None	gains
ENSMUSG00000028447	DCTN3	ENSG00000137100	None	loss	None	gains
ENSMUSG00000032215	RLP24	ENSG00000137876	None	loss	None	gains
ENSMUSG00000052917	SENP7	ENSG00000138468	None	gains	None	gains
ENSMUSG00000030199	ETV6	ENSG00000139083	None	loss	None	loss
ENSMUSG00000048856	S2547	ENSG00000140107	None	loss	None	gains
ENSMUSG00000047539	FBX28	ENSG00000143756	None	gains	None	gains
ENSMUSG00000032905	ATG12	ENSG00000145782	None	loss	None	loss
ENSMUSG00000001053	N4BP3	ENSG00000145911	None	loss	None	gains
ENSMUSG00000021368	TBCD7	ENSG00000145979	None	loss	None	gains
ENSMUSG00000029569	TM168	ENSG00000146802	None	gains	None	gains
ENSMUSG00000024782	KAD3	ENSG00000147853	None	loss	None	gains
ENSMUSG00000025075	HABP2	ENSG00000148702	None	loss	None	loss
ENSMUSG00000027195	DHB12	ENSG00000149084	None	gains	None	gains
ENSMUSG00000029401	RIPL2	ENSG00000150977	None	gains	None	gains
ENSMUSG00000015488	FLOWR	ENSG00000160325	None	loss	None	loss
ENSMUSG00000050390	K1522	ENSG00000162522	None	gains	None	loss
ENSMUSG00000038215	CEP44	ENSG00000164118	None	loss	None	loss
ENSMUSG00000036114	RP25L	ENSG00000164967	None	loss	None	gains
ENSMUSG00000021097	CLMN	ENSG00000165959	None	gains	None	gains
ENSMUSG00000020546	STXB4	ENSG00000166263	None	gains	None	gains
ENSMUSG00000031958	LDHD	ENSG00000166816	None	gains	None	gains
ENSMUSG00000030546	PLIN1	ENSG00000166819	None	gains	None	loss
ENSMUSG00000030545	PX11A	ENSG00000166821	None	gains	None	loss
ENSMUSG00000023236	7B2	ENSG00000166922	None	gains	None	gains
ENSMUSG00000046314	STXB6	ENSG00000168952	None	gains	None	gains
ENSMUSG00000025102	CO040	ENSG00000169609	None	gains	None	gains
ENSMUSG00000042496	PRD10	ENSG00000170325	None	loss	None	loss
ENSMUSG00000039942	PE2R4	ENSG00000171522	None	gains	None	gains
ENSMUSG00000026237	NMUR1	ENSG00000171596	None	gains	None	loss
ENSMUSG00000044763	MRRP1	ENSG00000174173	None	gains	None	gains
ENSMUSG00000022545	XPF	ENSG00000175595	None	loss	None	loss
ENSMUSG00000039208	METRL	ENSG00000176845	None	gains	None	gains
ENSMUSG00000049112	MTR	ENSG00000180914	None	loss	None	gains
ENSMUSG00000021102	GLRX5	ENSG00000182512	None	gains	None	gains
ENSMUSG00000020454	4ET	ENSG00000184708	None	loss	None	gains
ENSMUSG00000026894	MORN5	ENSG00000185681	None	loss	None	gains
ENSMUSG00000047992	FA69C	ENSG00000187773	None	gains	None	gains
ENSMUSG00000029392	RIPL1	ENSG00000188026	None	gains	None	gains
ENSMUSG00000021265	MCATL	ENSG00000197119	None	loss	None	gains
ENSMUSG00000061665	CD2AP	ENSG00000198087	None	gains	None	gains
ENSMUSG00000019235	RPKL1	ENSG00000198208	None	gains	None	gains
ENSMUSG00000001497	PAX9	ENSG00000198807	None	loss	None	gains
ENSMUSG00000046201	SCAF8	ENSG00000213079	None	gains	None	gains
ENSMUSG00000022505	EMP2	ENSG00000213853	None	loss	None	loss
ENSMUSG00000047221	F185A	ENSG00000222011	None	gains	None	gains
ENSMUSG00000021911	PARG	ENSG00000227345	None	loss	None	gains
ENSMUSG00000021943	GDF10	ENSG00000266524	None	gains	None	gains
ENSMUSG00000050917	FGF4	ENSG00000075388	None	gains	None	gains
ENSMUSG00000020611	GNA13	ENSG00000120063	None	gains	None	gains
ENSMUSG00000039099	WDR93	ENSG00000140527	None	gains	None	loss
ENSMUSG00000022951	RCAN1	ENSG00000159200	None	gains	None	gains
ENSMUSG00000027954	EFNA1	ENSG00000169242	None	loss	None	loss
ENSMUSG00000048581	CC033	ENSG00000174928	None	loss	None	loss
ENSMUSG00000047496	RN152	ENSG00000176641	None	loss	None	gains
ENSMUSG00000063704	MK15	ENSG00000181085	None	loss	None	gains
ENSMUSG00000045752	TSSC4	ENSG00000184281	None	gains	None	gains
ENSMUSG00000045314	SWAHB	ENSG00000186212	None	loss	None	gains
ENSMUSG00000098132	RASFA	ENSG00000189431	None	gains	None	gains
ENSMUSG00000050503	FXL22	ENSG00000197361	None	gains	None	loss
ENSMUSG00000045140	PIGW	ENSG00000277161	None	gains	None	gains
ENSMUSG00000000562	AA3R	ENSG00000282608	None	gains	None	gains
ENSMUSG00000038335	TSR1	ENSG00000167721	None	loss	None	loss
ENSMUSG00000025867	CPLX2	ENSG00000145920	None	gains	None	gains

## Sheet: 4_common_DE_3D
Supplementary Table S18.4 The common conserved genes between were regulated or Compartments or PEIs
Mouse ensembl	Goose Gene	Human Ensembl	Mouse AB_swith_state	Mouse PEI_state	AB_swith_state	Goose PEI_STATE
ENSMUSG00000005087	CD44	ENSG00000026508	None	gains	None	gains
ENSMUSG00000051329	NU160	ENSG00000030066	None	gains	None	gains
ENSMUSG00000015755	TAB2	ENSG00000055208	None	gains	None	gains
ENSMUSG00000026600	SOAT1	ENSG00000057252	None	gains	None	gains
ENSMUSG00000071533	PCNP	ENSG00000081154	None	gains	None	gains
ENSMUSG00000029390	TMED2	ENSG00000086598	None	gains	None	gains
ENSMUSG00000027333	SMOX	ENSG00000088826	None	gains	None	gains
ENSMUSG00000029472	APC5	ENSG00000089053	None	gains	None	gains
ENSMUSG00000003316	GSLG1	ENSG00000090863	None	gains	None	gains
ENSMUSG00000032497	LRRF2	ENSG00000093167	None	gains	None	gains
ENSMUSG00000000489	PDGFB	ENSG00000100311	None	gains	None	gains
ENSMUSG00000021134	SRSF5	ENSG00000100650	None	gains	None	gains
ENSMUSG00000058881	ZN516	ENSG00000101493	None	gains	None	gains
ENSMUSG00000031906	NSMA2	ENSG00000103056	None	gains	None	gains
ENSMUSG00000025229	PITX3	ENSG00000107859	None	gains	None	gains
ENSMUSG00000026068	I18RA	ENSG00000115607	None	gains	None	gains
ENSMUSG00000019850	TNAP3	ENSG00000118503	None	gains	None	gains
ENSMUSG00000045382	CXCR4	ENSG00000121966	None	gains	None	gains
ENSMUSG00000012428	STEA4	ENSG00000127954	None	gains	None	gains
ENSMUSG00000024603	DCTN4	ENSG00000132912	None	gains	None	gains
ENSMUSG00000019789	HEY2	ENSG00000135547	None	gains	None	gains
ENSMUSG00000052917	SENP7	ENSG00000138468	None	gains	None	gains
ENSMUSG00000047539	FBX28	ENSG00000143756	None	gains	None	gains
ENSMUSG00000029569	TM168	ENSG00000146802	None	gains	None	gains
ENSMUSG00000027195	DHB12	ENSG00000149084	None	gains	None	gains
ENSMUSG00000029401	RIPL2	ENSG00000150977	None	gains	None	gains
ENSMUSG00000021097	CLMN	ENSG00000165959	None	gains	None	gains
ENSMUSG00000020546	STXB4	ENSG00000166263	None	gains	None	gains
ENSMUSG00000031958	LDHD	ENSG00000166816	None	gains	None	gains
ENSMUSG00000023236	7B2	ENSG00000166922	None	gains	None	gains
ENSMUSG00000046314	STXB6	ENSG00000168952	None	gains	None	gains
ENSMUSG00000025102	CO040	ENSG00000169609	None	gains	None	gains
ENSMUSG00000039942	PE2R4	ENSG00000171522	None	gains	None	gains
ENSMUSG00000044763	MRRP1	ENSG00000174173	None	gains	None	gains
ENSMUSG00000039208	METRL	ENSG00000176845	None	gains	None	gains
ENSMUSG00000021102	GLRX5	ENSG00000182512	None	gains	None	gains
ENSMUSG00000047992	FA69C	ENSG00000187773	None	gains	None	gains
ENSMUSG00000029392	RIPL1	ENSG00000188026	None	gains	None	gains
ENSMUSG00000061665	CD2AP	ENSG00000198087	None	gains	None	gains
ENSMUSG00000019235	RPKL1	ENSG00000198208	None	gains	None	gains
ENSMUSG00000046201	SCAF8	ENSG00000213079	None	gains	None	gains
ENSMUSG00000047221	F185A	ENSG00000222011	None	gains	None	gains
ENSMUSG00000021943	GDF10	ENSG00000266524	None	gains	None	gains
ENSMUSG00000050917	FGF4	ENSG00000075388	None	gains	None	gains
ENSMUSG00000020611	GNA13	ENSG00000120063	None	gains	None	gains
ENSMUSG00000022951	RCAN1	ENSG00000159200	None	gains	None	gains
ENSMUSG00000045752	TSSC4	ENSG00000184281	None	gains	None	gains
ENSMUSG00000098132	RASFA	ENSG00000189431	None	gains	None	gains
ENSMUSG00000045140	PIGW	ENSG00000277161	None	gains	None	gains
ENSMUSG00000000562	AA3R	ENSG00000282608	None	gains	None	gains
ENSMUSG00000025867	CPLX2	ENSG00000145920	None	gains	None	gains
ENSMUSG00000020007	I20RA	ENSG00000016402	None	loss	None	gains
ENSMUSG00000030732	CRDL2	ENSG00000054938	None	loss	None	gains
ENSMUSG00000030619	EED	ENSG00000074266	None	loss	None	gains
ENSMUSG00000025139	TOLIP	ENSG00000078902	None	loss	None	gains
ENSMUSG00000052033	PFD4	ENSG00000101132	None	loss	None	gains
ENSMUSG00000031591	ASAH1	ENSG00000104763	None	loss	None	gains
ENSMUSG00000024780	CD37L	ENSG00000106993	None	loss	None	gains
ENSMUSG00000031590	FRG1	ENSG00000109536	None	loss	None	gains
ENSMUSG00000030663	SMAP	ENSG00000110696	None	loss	None	gains
ENSMUSG00000037997	PAR11	ENSG00000111224	None	loss	None	gains
ENSMUSG00000037542	AL8A1	ENSG00000118514	None	loss	None	gains
ENSMUSG00000026895	NDUA8	ENSG00000119421	None	loss	None	gains
ENSMUSG00000029780	5NT3A	ENSG00000122643	None	loss	None	gains
ENSMUSG00000028444	CNTFR	ENSG00000122756	None	loss	None	gains
ENSMUSG00000029761	CALD1	ENSG00000122786	None	loss	None	gains
ENSMUSG00000046567	CL029	ENSG00000133641	None	loss	None	gains
ENSMUSG00000028447	DCTN3	ENSG00000137100	None	loss	None	gains
ENSMUSG00000032215	RLP24	ENSG00000137876	None	loss	None	gains
ENSMUSG00000048856	S2547	ENSG00000140107	None	loss	None	gains
ENSMUSG00000001053	N4BP3	ENSG00000145911	None	loss	None	gains
ENSMUSG00000021368	TBCD7	ENSG00000145979	None	loss	None	gains
ENSMUSG00000024782	KAD3	ENSG00000147853	None	loss	None	gains
ENSMUSG00000036114	RP25L	ENSG00000164967	None	loss	None	gains
ENSMUSG00000049112	MTR	ENSG00000180914	None	loss	None	gains
ENSMUSG00000020454	4ET	ENSG00000184708	None	loss	None	gains
ENSMUSG00000026894	MORN5	ENSG00000185681	None	loss	None	gains
ENSMUSG00000021265	MCATL	ENSG00000197119	None	loss	None	gains
ENSMUSG00000001497	PAX9	ENSG00000198807	None	loss	None	gains
ENSMUSG00000021911	PARG	ENSG00000227345	None	loss	None	gains
ENSMUSG00000047496	RN152	ENSG00000176641	None	loss	None	gains
ENSMUSG00000063704	MK15	ENSG00000181085	None	loss	None	gains
ENSMUSG00000045314	SWAHB	ENSG00000186212	None	loss	None	gains
ENSMUSG00000033066	GAS7	ENSG00000007237	B-A	None	None	gains
ENSMUSG00000031928	MRE11	ENSG00000020922	B-A	None	None	gains
ENSMUSG00000026723	TRDMT	ENSG00000107614	B-A	None	None	gains
ENSMUSG00000030560	CATC	ENSG00000109861	B-A	None	None	gains
ENSMUSG00000027132	KTBL1	ENSG00000134152	B-A	None	None	gains
ENSMUSG00000027281	SLX4I	ENSG00000149346	B-A	None	None	gains
ENSMUSG00000041488	STX3	ENSG00000166900	B-A	None	None	gains
ENSMUSG00000024683	RM16	ENSG00000166902	B-A	None	None	gains
ENSMUSG00000031931	ANR49	ENSG00000168876	B-A	None	None	gains
ENSMUSG00000002748	BAZ1B	ENSG00000009954	None	gains	None	loss
ENSMUSG00000060450	RNF14	ENSG00000013561	None	gains	None	loss
ENSMUSG00000032033	BARX2	ENSG00000043039	None	gains	None	loss
ENSMUSG00000071715	NCF4	ENSG00000100365	None	gains	None	loss
ENSMUSG00000040710	SIA8D	ENSG00000113532	None	gains	None	loss
ENSMUSG00000032527	PCCB	ENSG00000114054	None	gains	None	loss
ENSMUSG00000024425	NFIP1	ENSG00000131507	None	gains	None	loss
ENSMUSG00000050390	K1522	ENSG00000162522	None	gains	None	loss
ENSMUSG00000030546	PLIN1	ENSG00000166819	None	gains	None	loss
ENSMUSG00000030545	PX11A	ENSG00000166821	None	gains	None	loss
ENSMUSG00000026237	NMUR1	ENSG00000171596	None	gains	None	loss
ENSMUSG00000039099	WDR93	ENSG00000140527	None	gains	None	loss
ENSMUSG00000050503	FXL22	ENSG00000197361	None	gains	None	loss
ENSMUSG00000033730	EGR3	ENSG00000179388	None	gains	A-B	None
ENSMUSG00000063275	HACD1	ENSG00000165996	B-A	None	None	loss
ENSMUSG00000005373	MLXPL	ENSG00000009950	None	loss	None	loss
ENSMUSG00000033499	LAR4B	ENSG00000107929	None	loss	None	loss
ENSMUSG00000028597	GPX7	ENSG00000116157	None	loss	None	loss
ENSMUSG00000047446	ARL4A	ENSG00000122644	None	loss	None	loss
ENSMUSG00000047459	DLRB1	ENSG00000125971	None	loss	None	loss
ENSMUSG00000020741	CLU	ENSG00000132361	None	loss	None	loss
ENSMUSG00000008601	RAB25	ENSG00000132698	None	loss	None	loss
ENSMUSG00000030199	ETV6	ENSG00000139083	None	loss	None	loss
ENSMUSG00000032905	ATG12	ENSG00000145782	None	loss	None	loss
ENSMUSG00000025075	HABP2	ENSG00000148702	None	loss	None	loss
ENSMUSG00000015488	FLOWR	ENSG00000160325	None	loss	None	loss
ENSMUSG00000038215	CEP44	ENSG00000164118	None	loss	None	loss
ENSMUSG00000042496	PRD10	ENSG00000170325	None	loss	None	loss
ENSMUSG00000022545	XPF	ENSG00000175595	None	loss	None	loss
ENSMUSG00000022505	EMP2	ENSG00000213853	None	loss	None	loss
ENSMUSG00000027954	EFNA1	ENSG00000169242	None	loss	None	loss
ENSMUSG00000048581	CC033	ENSG00000174928	None	loss	None	loss
ENSMUSG00000038335	TSR1	ENSG00000167721	None	loss	None	loss
ENSMUSG00000074269	RE114	ENSG00000183324	None	loss	B-A	None
ENSMUSG00000014980	SEN15	ENSG00000198860	None	loss	B-A	None

## Sheet: Readme
Supplementary Table S18 Gene lists for the 6988 one-to-one orthologous correspondence between geese and mouse.
Supplementary Table S18.1 The goose-specific conserved genes were regulated or Compartments or PEIs
Supplementary Table S18.2 The mouse-specific conserved genes were regulated or Compartments or PEIs
Supplementary Table S18.3 The common conserved genes between were regulated or Compartments or PEIs
Supplementary Table S18.4 The common conserved genes between were regulated or Compartments or PEIs
