# Supplementary material for: Exploring the dynamic three-dimensional chromatin architecture and transcriptional landscape in goose liver tissues underlying metabolic adaptations induced by a high-fat diet
Source: J Anim Sci Biotechnol. 2024 May 2;15:60. doi: 10.1186/s40104-024-01016-5 (PMC11064361; doi:10.1186/s40104-024-01016-5)
Supplement: Supplementary file 25 — Additional file 25: Table S19. Functional analysis of goose-specific genes regulated by the 3D genome architectures. [file 40104_2024_1016_MOESM25_ESM.xlsx]

## Sheet: out.path
Supplementary Table S19 Functional analysis of goose-specific genes regulated by the 3D genome architectures.
KEGG_A_class	KEGG_B_class	Pathway	out (540)	All (8300)	Pvalue	Qvalue	Pathway ID	Genes	K_IDs	#
Cellular Processes	Cell growth and death	Cell cycle	19	129	0.000636639	0.173767	ko04110	ENSG00000130222;ENSG00000101412;ENSG00000134308;ENSG00000134480;ENSG00000214102;ENSG00000119699;ENSG00000164109;ENSG00000136997;ENSG00000164611;ENSG00000164162;ENSG00000166851;ENSG00000145386;ENSG00000099860;ENSG00000053900;ENSG00000176386;ENSG00000092969;ENSG00000097046;ENSG00000134058;ENSG00000129055	K04402+K17454+K16197+K06634+K06632+K13377+K02537+K04377+K06635+K03357+K06631+K06627+K04402+K03351+K03359+K13376+K02214+K02202+K12456	#
Cellular Processes	Transport and catabolism	Peroxisome	13	86	0.00350001	0.243722	ko04146	ENSG00000107537;ENSG00000101473;ENSG00000127980;ENSG00000156968;ENSG00000087008;ENSG00000112874;ENSG00000034693;ENSG00000121680;ENSG00000112357;ENSG00000005469;ENSG00000172482;ENSG00000213965;ENSG00000117450	K00477+K11992+K13338+K13349+K00232+K03426+K13336+K13335+K13341+K05940+K00830+K13355+K13279	#
Cellular Processes	Transport and catabolism	Mitophagy - animal	11	68	0.00412531	0.243722	ko04137	ENSG00000069509;ENSG00000099968;ENSG00000101412;ENSG00000057663;ENSG00000164442;ENSG00000034713;ENSG00000135093;ENSG00000136436;ENSG00000187098;ENSG00000110497;ENSG00000172071	K17986+K15485+K17454+K08339+K21361+K08341+K11851+K21348+K09455+K17985+K08860	#
Cellular Processes	Transport and catabolism	Autophagy - other	7	34	0.00546812	0.243722	ko04136	ENSG00000157954;ENSG00000152348;ENSG00000144848;ENSG00000125703;ENSG00000057663;ENSG00000034713;ENSG00000070540	K17908+K17888+K08343+K08342+K08339+K08341+K17908	#
Cellular Processes	Cell growth and death	p53 signaling pathway	11	72	0.00643257	0.25087	ko04115	ENSG00000206075;ENSG00000015475;ENSG00000130222;ENSG00000184990;ENSG00000085117;ENSG00000138764;ENSG00000113328;ENSG00000042286;ENSG00000017427;ENSG00000099860;ENSG00000146674	K10139+K04726+K04402+K22744+K06509+K10146+K10145+K22745+K05459+K04402+K10138	#
Cellular Processes	Cell growth and death	Ferroptosis	7	43	0.019784	0.530788	ko04216	ENSG00000101460;ENSG00000167468;ENSG00000167996;ENSG00000057663;ENSG00000023909;ENSG00000266412;ENSG00000138821	K10435+K05361+K00522+K08339+K11205+K09289+K14714	#
Cellular Processes	Cell growth and death	Apoptosis - multiple species	4	33	0.164265	0.840176	ko04215	ENSG00000015475;ENSG00000101197;ENSG00000101966;ENSG00000089685	K04726+K16061+K04725+K08731	#
Cellular Processes	Transport and catabolism	Autophagy - animal	13	149	0.171462	0.846726	ko04140	ENSG00000157954;ENSG00000165861;ENSG00000175104;ENSG00000152348;ENSG00000144848;ENSG00000125703;ENSG00000057663;ENSG00000034713;ENSG00000134001;ENSG00000138069;ENSG00000070540;ENSG00000110497;ENSG00000172071	K17908+K17603+K03175+K17888+K08343+K08342+K08339+K08341+K03237+K07874+K17908+K17985+K08860	#
Cellular Processes	Cellular community - eukaryotes	Signaling pathways regulating pluripotency of stem cells	13	150	0.17737	0.851375	ko04550	ENSG00000008083;ENSG00000125378;ENSG00000134352;ENSG00000158955;ENSG00000156374;ENSG00000081059;ENSG00000136997;ENSG00000113594;ENSG00000138685;ENSG00000163083;ENSG00000017427;ENSG00000122641;ENSG00000115596	K11478+K04662+K05060+K01064+K11470+K02620+K04377+K05058+K18497+K22687+K05459+K04667+K00445	#
Cellular Processes	Cell growth and death	Apoptosis	12	142	0.212934	0.922715	ko04210	ENSG00000015475;ENSG00000130222;ENSG00000101966;ENSG00000134001;ENSG00000100906;ENSG00000102871;ENSG00000099860;ENSG00000137275;ENSG00000103811;ENSG00000106144;ENSG00000089685;ENSG00000172071	K04726+K04402+K04725+K03237+K04734+K03171+K04402+K02861+K01366+K02186+K08731+K08860	#
Cellular Processes	Transport and catabolism	Lysosome	11	139	0.294161	1	ko04142	ENSG00000102805;ENSG00000169919;ENSG00000054983;ENSG00000103174;ENSG00000103365;ENSG00000165102;ENSG00000197746;ENSG00000103811;ENSG00000040531;ENSG00000175416;ENSG00000186792	K12390+K01195+K01202+K01125+K12404+K10532+K12382+K01366+K12386+K04645+K01197	#
Cellular Processes	Cell growth and death	Cellular senescence	12	166	0.395676	1	ko04218	ENSG00000205659;ENSG00000130222;ENSG00000101412;ENSG00000056972;ENSG00000119699;ENSG00000136997;ENSG00000104320;ENSG00000145386;ENSG00000099860;ENSG00000092969;ENSG00000146674;ENSG00000151164	K21775+K04402+K17454+K21124+K13377+K04377+K10867+K06627+K04402+K13376+K10138+K10995	#
Cellular Processes	Cell growth and death	Oocyte meiosis	9	139	0.555793	1	ko04114	ENSG00000134308;ENSG00000164109;ENSG00000164611;ENSG00000164162;ENSG00000166851;ENSG00000017427;ENSG00000053900;ENSG00000176386;ENSG00000129055	K16197+K02537+K06635+K03357+K06631+K05459+K03351+K03359+K12456	#
Cellular Processes	Transport and catabolism	Endocytosis	16	256	0.604417	1	ko04144	ENSG00000255112;ENSG00000182533;ENSG00000147457;ENSG00000170248;ENSG00000175104;ENSG00000131242;ENSG00000112305;ENSG00000009844;ENSG00000159210;ENSG00000107862;ENSG00000181404;ENSG00000155256;ENSG00000175416;ENSG00000182149;ENSG00000074319;ENSG00000176108	K12197+K12959+K15053+K12200+K03175+K12485+K12486+K12199+K12188+K18443+K18461+K19368+K04645+K19476+K12183+K12195	#
Cellular Processes	Cell motility	Regulation of actin cytoskeleton	13	221	0.688181	1	ko04810	ENSG00000197461;ENSG00000078579;ENSG00000145949;ENSG00000140795;ENSG00000162344;ENSG00000176732;ENSG00000107562;ENSG00000138798;ENSG00000172380;ENSG00000113578;ENSG00000138685;ENSG00000146535;ENSG00000138675	K04359+K04358+K00907+K00907+K22603+K05759+K10031+K04357+K04347+K18496+K18497+K04346+K04358	#
Cellular Processes	Cell growth and death	Necroptosis	9	167	0.767344	1	ko04217	ENSG00000255112;ENSG00000147457;ENSG00000015475;ENSG00000167996;ENSG00000101966;ENSG00000027697;ENSG00000102871;ENSG00000137275;ENSG00000176108	K12197+K15053+K04726+K00522+K04725+K05132+K03171+K02861+K12195	#
Cellular Processes	Cellular community - eukaryotes	Gap junction	4	93	0.863514	1	ko04540	ENSG00000197461;ENSG00000147246;ENSG00000043591;ENSG00000138798	K04359+K04157+K04141+K04357	#
Cellular Processes	Cellular community - eukaryotes	Adherens junction	2	72	0.953303	1	ko04520	ENSG00000136153;ENSG00000081059	K06084+K02620	#
Cellular Processes	Cellular community - eukaryotes	Focal adhesion	8	205	0.961447	1	ko04510	ENSG00000197461;ENSG00000182533;ENSG00000145949;ENSG00000140795;ENSG00000101966;ENSG00000138798;ENSG00000017427;ENSG00000112280	K04359+K12959+K00907+K00907+K04725+K04357+K05459+K08131	#
Cellular Processes	Transport and catabolism	Phagosome	9	230	0.968056	1	ko04145	ENSG00000131100;ENSG00000132432;ENSG00000079950;ENSG00000051523;ENSG00000113732;ENSG00000100554;ENSG00000073060;ENSG00000151418;ENSG00000019169	K02150+K07342+K08488+K08009+K02153+K02149+K13885+K02152+K13884	#
Cellular Processes	Cellular community - eukaryotes	Tight junction	5	176	0.991194	1	ko04530	ENSG00000112276;ENSG00000001626;ENSG00000013297;ENSG00000138071;ENSG00000082126	K21108+K05031+K06087+K17260+K21109	#
Environmental Information Processing	Signal transduction	TGF-beta signaling pathway	9	96	0.171273	0.846726	ko04350	ENSG00000125378;ENSG00000156466;ENSG00000119699;ENSG00000136997;ENSG00000163083;ENSG00000122641;ENSG00000092969;ENSG00000164093;ENSG00000180875	K04662+K20012+K13377+K04377+K22687+K04667+K13376+K04686+K23318	#
Environmental Information Processing	Signal transduction	JAK-STAT signaling pathway	14	171	0.222403	0.941156	ko04630	ENSG00000175354;ENSG00000134470;ENSG00000197461;ENSG00000170677;ENSG00000242689;ENSG00000134352;ENSG00000164485;ENSG00000138798;ENSG00000120833;ENSG00000136997;ENSG00000027697;ENSG00000113594;ENSG00000090534;ENSG00000081985	K18026+K05074+K04359+K04699+K05420+K05060+K05139+K04357+K04695+K04377+K05132+K05058+K06854+K05064	#
Environmental Information Processing	Signal transduction	Hedgehog signaling pathway - fly	1	4	0.235966	0.949976	ko04341	ENSG00000164778	K09319	#
Environmental Information Processing	Signal transduction	MAPK signaling pathway	23	304	0.253509	0.964569	ko04010	ENSG00000197461;ENSG00000167244;ENSG00000078579;ENSG00000175104;ENSG00000130222;ENSG00000162344;ENSG00000138798;ENSG00000172380;ENSG00000119699;ENSG00000136997;ENSG00000113578;ENSG00000121653;ENSG00000138685;ENSG00000017427;ENSG00000102871;ENSG00000115966;ENSG00000125952;ENSG00000143507;ENSG00000146535;ENSG00000099860;ENSG00000172936;ENSG00000092969;ENSG00000138675	K04359+K13769+K04358+K03175+K04402+K22603+K04357+K04347+K13377+K04377+K18496+K04434+K18497+K05459+K03171+K04450+K04453+K20216+K04346+K04402+K04729+K13376+K04358	#
Environmental Information Processing	Signal transduction	cAMP signaling pathway	17	223	0.282821	1	ko04024	ENSG00000122585;ENSG00000128271;ENSG00000078401;ENSG00000139874;ENSG00000158748;ENSG00000087008;ENSG00000043591;ENSG00000001626;ENSG00000101892;ENSG00000276045;ENSG00000151617;ENSG00000157613;ENSG00000100906;ENSG00000143153;ENSG00000179097;ENSG00000115263;ENSG00000050628	K05232+K04266+K16366+K04217+K04162+K00232+K04141+K05031+K01540+K16056+K04197+K09048+K04734+K01540+K04153+K05259+K04260	#
Environmental Information Processing	Signal transduction	Hippo signaling pathway	12	159	0.339496	1	ko04390	ENSG00000125378;ENSG00000134308;ENSG00000156466;ENSG00000158955;ENSG00000119699;ENSG00000081059;ENSG00000136997;ENSG00000113578;ENSG00000115596;ENSG00000092969;ENSG00000118523;ENSG00000089685	K04662+K16197+K20012+K01064+K13377+K02620+K04377+K18496+K00445+K13376+K06827+K08731	#
Environmental Information Processing	Signaling molecules and interaction	Neuroactive ligand-receptor interaction	25	352	0.3525	1	ko04080	ENSG00000152266;ENSG00000122585;ENSG00000128271;ENSG00000078401;ENSG00000139874;ENSG00000147246;ENSG00000158748;ENSG00000184160;ENSG00000043591;ENSG00000099957;ENSG00000128285;ENSG00000169860;ENSG00000164129;ENSG00000089041;ENSG00000151617;ENSG00000113749;ENSG00000186912;ENSG00000168412;ENSG00000187848;ENSG00000114812;ENSG00000135577;ENSG00000179097;ENSG00000115263;ENSG00000174944;ENSG00000050628	K05261+K05232+K04266+K16366+K04217+K04157+K04162+K04140+K04141+K05221+K04320+K04270+K04207+K05220+K04197+K04150+K04271+K04285+K05216+K04589+K04168+K04153+K05259+K04299+K04260	#
Environmental Information Processing	Signal transduction	Rap1 signaling pathway	16	226	0.399969	1	ko04015	ENSG00000197461;ENSG00000128271;ENSG00000078579;ENSG00000196405;ENSG00000162344;ENSG00000176732;ENSG00000138798;ENSG00000169860;ENSG00000113578;ENSG00000006451;ENSG00000169220;ENSG00000138685;ENSG00000017427;ENSG00000144118;ENSG00000043462;ENSG00000138675	K04359+K04266+K04358+K23487+K22603+K05759+K04357+K04270+K18496+K07834+K17706+K18497+K05459+K07835+K07361+K04358	#
Environmental Information Processing	Signal transduction	FoxO signaling pathway	10	139	0.418424	1	ko04068	ENSG00000130222;ENSG00000138798;ENSG00000119699;ENSG00000138764;ENSG00000034713;ENSG00000166851;ENSG00000017427;ENSG00000099860;ENSG00000166349;ENSG00000092969	K04402+K04357+K13377+K10146+K08341+K06631+K05459+K04402+K10628+K13376	#
Environmental Information Processing	Signal transduction	Ras signaling pathway	17	250	0.461487	1	ko04014	ENSG00000197461;ENSG00000167244;ENSG00000078579;ENSG00000162344;ENSG00000117215;ENSG00000167083;ENSG00000138798;ENSG00000172380;ENSG00000113578;ENSG00000006451;ENSG00000089234;ENSG00000138685;ENSG00000017427;ENSG00000144118;ENSG00000123739;ENSG00000162924;ENSG00000138675	K04359+K13769+K04358+K22603+K01047+K04549+K04357+K04347+K18496+K07834+K10632+K18497+K05459+K07835+K01047+K09254+K04358	#
Environmental Information Processing	Signal transduction	NF-kappa B signaling pathway	12	178	0.492688	1	ko04064	ENSG00000175104;ENSG00000130222;ENSG00000154589;ENSG00000101966;ENSG00000107562;ENSG00000122861;ENSG00000101017;ENSG00000100906;ENSG00000102871;ENSG00000099860;ENSG00000137275;ENSG00000172936	K03175+K04402+K05400+K04725+K10031+K01348+K03160+K04734+K03171+K04402+K02861+K04729	#
Environmental Information Processing	Membrane transport	ABC transporters	3	46	0.583301	1	ko02010	ENSG00000001626;ENSG00000131269;ENSG00000135776	K05031+K05662+K05657	#
Environmental Information Processing	Signal transduction	cGMP-PKG signaling pathway	11	175	0.592291	1	ko04022	ENSG00000145949;ENSG00000184160;ENSG00000140795;ENSG00000043591;ENSG00000101892;ENSG00000151617;ENSG00000157613;ENSG00000115966;ENSG00000146535;ENSG00000143153;ENSG00000141506	K00907+K04140+K00907+K04141+K01540+K04197+K09048+K04450+K04346+K01540+K21290	#
Environmental Information Processing	Signal transduction	mTOR signaling pathway	10	163	0.623236	1	ko04150	ENSG00000100726;ENSG00000131100;ENSG00000158955;ENSG00000100554;ENSG00000135930;ENSG00000017427;ENSG00000115596;ENSG00000175766;ENSG00000116586;ENSG00000151418	K11137+K02150+K01064+K02149+K03259+K05459+K00445+K03259+K20398+K02152	#
Environmental Information Processing	Signal transduction	MAPK signaling pathway - fly	1	15	0.635773	1	ko04013	ENSG00000111816	K08892	#
Environmental Information Processing	Signal transduction	Apelin signaling pathway	8	141	0.706361	1	ko04371	ENSG00000145949;ENSG00000109819;ENSG00000140795;ENSG00000167083;ENSG00000172380;ENSG00000034713;ENSG00000118523;ENSG00000141506	K00907+K07202+K00907+K04549+K04347+K08341+K06827+K21290	#
Environmental Information Processing	Signal transduction	AMPK signaling pathway	7	126	0.720686	1	ko04152	ENSG00000109819;ENSG00000001626;ENSG00000157613;ENSG00000017427;ENSG00000092020;ENSG00000145386;ENSG00000113161	K07202+K05031+K09048+K05459+K11583+K06627+K00021	#
Environmental Information Processing	Signal transduction	TNF signaling pathway	6	114	0.760329	1	ko04668	ENSG00000078401;ENSG00000157613;ENSG00000100906;ENSG00000102871;ENSG00000115966;ENSG00000137275	K16366+K09048+K04734+K03171+K04450+K02861	#
Environmental Information Processing	Signaling molecules and interaction	Cytokine-cytokine receptor interaction	17	302	0.768577	1	ko04060	ENSG00000134470;ENSG00000125378;ENSG00000242689;ENSG00000156466;ENSG00000134352;ENSG00000049249;ENSG00000107562;ENSG00000101017;ENSG00000119699;ENSG00000027697;ENSG00000113594;ENSG00000163083;ENSG00000122641;ENSG00000175505;ENSG00000092969;ENSG00000090534;ENSG00000081985	K05074+K04662+K05420+K20012+K05060+K05146+K10031+K03160+K13377+K05132+K05058+K22687+K04667+K05421+K13376+K06854+K05064	#
Environmental Information Processing	Signal transduction	Calcium signaling pathway	15	273	0.788928	1	ko04020	ENSG00000128271;ENSG00000145949;ENSG00000147246;ENSG00000158748;ENSG00000140795;ENSG00000101470;ENSG00000043591;ENSG00000099957;ENSG00000089041;ENSG00000276045;ENSG00000151617;ENSG00000113749;ENSG00000004468;ENSG00000187848;ENSG00000050628	K04266+K00907+K04157+K04162+K00907+K12042+K04141+K05221+K05220+K16056+K04197+K04150+K01242+K05216+K04260	#
Environmental Information Processing	Signal transduction	HIF-1 signaling pathway	6	121	0.808007	1	ko04066	ENSG00000078401;ENSG00000138798;ENSG00000027697;ENSG00000135930;ENSG00000017427;ENSG00000175766	K16366+K04357+K05132+K03259+K05459+K03259	#
Environmental Information Processing	Signal transduction	Wnt signaling pathway	8	167	0.859205	1	ko04310	ENSG00000158955;ENSG00000081059;ENSG00000136997;ENSG00000145423;ENSG00000163904;ENSG00000132386;ENSG00000115596;ENSG00000185269	K01064+K02620+K04377+K02176+K03345+K19614+K00445+K19882	#
Environmental Information Processing	Signal transduction	Phosphatidylinositol signaling system	4	102	0.906214	1	ko04070	ENSG00000185133;ENSG00000104331;ENSG00000100605;ENSG00000153933	K01106+K15759+K00913+K00901	#
Environmental Information Processing	Signal transduction	Sphingolipid signaling pathway	4	125	0.966567	1	ko04071	ENSG00000015475;ENSG00000092020;ENSG00000102871;ENSG00000146535	K04726+K11583+K03171+K04346	#
Environmental Information Processing	Signal transduction	Hedgehog signaling pathway	1	51	0.967989	1	ko04340	ENSG00000128602	K06226	#
Environmental Information Processing	Signal transduction	PI3K-Akt signaling pathway	20	445	0.974068	1	ko04151	ENSG00000197461;ENSG00000167244;ENSG00000078579;ENSG00000134308;ENSG00000162344;ENSG00000167083;ENSG00000138798;ENSG00000172380;ENSG00000136997;ENSG00000113578;ENSG00000157613;ENSG00000135930;ENSG00000138685;ENSG00000017427;ENSG00000092020;ENSG00000115966;ENSG00000175766;ENSG00000112280;ENSG00000138675;ENSG00000141506	K04359+K13769+K04358+K16197+K22603+K04549+K04357+K04347+K04377+K18496+K09048+K03259+K18497+K05459+K11583+K04450+K03259+K08131+K04358+K21290	#
Environmental Information Processing	Signal transduction	ErbB signaling pathway	2	88	0.9813	1	ko04012	ENSG00000138798;ENSG00000136997	K04357+K04377	#
Environmental Information Processing	Signal transduction	Notch signaling pathway	1	59	0.98138	1	ko04330	ENSG00000124788	K23616	#
Environmental Information Processing	Signaling molecules and interaction	ECM-receptor interaction	2	91	0.984299	1	ko04512	ENSG00000168743;ENSG00000112280	K06824+K08131	#
Environmental Information Processing	Signaling molecules and interaction	Viral protein interaction with cytokine and cytokine receptor	2	101	0.991287	1	ko04061	ENSG00000134352;ENSG00000107562	K05060+K10031	#
Environmental Information Processing	Signaling molecules and interaction	Cell adhesion molecules	4	153	0.991457	1	ko04514	ENSG00000120217;ENSG00000101017;ENSG00000013297;ENSG00000013725	K06745+K03160+K06087+K06456	#
Environmental Information Processing	Signal transduction	Phospholipase D signaling pathway	7	229	0.993829	1	ko04072	ENSG00000197461;ENSG00000138798;ENSG00000006451;ENSG00000144118;ENSG00000146535;ENSG00000153933;ENSG00000141506	K04359+K04357+K07834+K07835+K04346+K00901+K21290	#
Genetic Information Processing	Replication and repair	Fanconi anemia pathway	10	54	0.00221796	0.230668	ko03460	ENSG00000100726;ENSG00000131944;ENSG00000188827;ENSG00000175643;ENSG00000114742;ENSG00000185504;ENSG00000122008;ENSG00000115392;ENSG00000144554;ENSG00000136492	K11137+K10898+K10484+K15365+K15361+K10993+K03511+K10606+K10891+K15362	#
Genetic Information Processing	Replication and repair	Nucleotide excision repair	7	47	0.0309202	0.530788	ko03420	ENSG00000100479;ENSG00000134480;ENSG00000272047;ENSG00000225830;ENSG00000163161;ENSG00000134058;ENSG00000167986	K02325+K06634+K10845+K10841+K10843+K02202+K10610	#
Genetic Information Processing	Replication and repair	Homologous recombination	7	47	0.0309202	0.530788	ko03440	ENSG00000126215;ENSG00000104320;ENSG00000087206;ENSG00000182185;ENSG00000163322;ENSG00000185379;ENSG00000136492	K10880+K10867+K20775+K10869+K20774+K10871+K15362	#
Genetic Information Processing	Transcription	Basal transcription factors	8	58	0.0329734	0.530788	ko03022	ENSG00000134480;ENSG00000137413;ENSG00000148835;ENSG00000272047;ENSG00000178913;ENSG00000163161;ENSG00000134058;ENSG00000270647	K06634+K14649+K03130+K10845+K03132+K10843+K02202+K14651	#
Genetic Information Processing	Translation	Nucleocytoplasmic transport	17	165	0.0395766	0.530788	ko03013	ENSG00000079134;ENSG00000100353;ENSG00000152464;ENSG00000108559;ENSG00000124787;ENSG00000111581;ENSG00000074201;ENSG00000100664;ENSG00000046647;ENSG00000124789;ENSG00000134001;ENSG00000135930;ENSG00000163904;ENSG00000100941;ENSG00000110321;ENSG00000175766;ENSG00000084623	K12878+K03251+K14523+K14318+K14530+K14301+K05019+K03262+K13136+K14296+K03237+K03259+K03345+K13114+K03260+K03259+K03246	#
Genetic Information Processing	Transcription	Spliceosome	14	143	0.0812737	0.633935	ko03040	ENSG00000079134;ENSG00000134453;ENSG00000124193;ENSG00000100410;ENSG00000119707;ENSG00000188529;ENSG00000150316;ENSG00000106355;ENSG00000139343;ENSG00000164609;ENSG00000119953;ENSG00000163714;ENSG00000165630;ENSG00000136875	K12878+K12840+K12893+K12834+K12822+K12900+K12863+K12624+K11098+K12819+K12839+K12842+K12817+K12662	#
Genetic Information Processing	Folding, sorting and degradation	Ubiquitin mediated proteolysis	14	144	0.0849502	0.64645	ko04120	ENSG00000175104;ENSG00000101197;ENSG00000101966;ENSG00000159202;ENSG00000119048;ENSG00000164162;ENSG00000140543;ENSG00000053900;ENSG00000176386;ENSG00000129055;ENSG00000167986;ENSG00000115392;ENSG00000184182;ENSG00000108395	K03175+K16061+K04725+K10585+K10574+K03357+K10571+K03351+K03359+K12456+K10610+K10606+K10687+K10608	#
Genetic Information Processing	Folding, sorting and degradation	Proteasome	6	48	0.0892629	0.647675	ko03050	ENSG00000068878;ENSG00000197170;ENSG00000100567;ENSG00000175166;ENSG00000163636;ENSG00000165916	K06699+K03035+K02727+K03028+K03037+K03065	#
Genetic Information Processing	Folding, sorting and degradation	Protein processing in endoplasmic reticulum	15	168	0.131215	0.787292	ko04141	ENSG00000102580;ENSG00000138942;ENSG00000101152;ENSG00000198168;ENSG00000132432;ENSG00000169223;ENSG00000159461;ENSG00000134001;ENSG00000079332;ENSG00000066427;ENSG00000177239;ENSG00000152700;ENSG00000109501;ENSG00000185624;ENSG00000172071	K09523+K10666+K09525+K14014+K07342+K10082+K10636+K03237+K07953+K11863+K23741+K07953+K14020+K09580+K08860	#
Genetic Information Processing	Translation	Ribosome biogenesis in eukaryotes	8	79	0.140359	0.810961	ko03008	ENSG00000152464;ENSG00000124787;ENSG00000189306;ENSG00000124784;ENSG00000163938;ENSG00000076043;ENSG00000145912;ENSG00000134987	K14523+K14530+K14545+K07178+K14538+K13288+K11129+K14554	#
Genetic Information Processing	Transcription	RNA polymerase	4	33	0.164265	0.840176	ko03020	ENSG00000132664;ENSG00000099817;ENSG00000171453;ENSG00000125630	K03025+K03013+K03027+K03002	#
Genetic Information Processing	Replication and repair	Base excision repair	4	36	0.204226	0.899462	ko03410	ENSG00000100479;ENSG00000168496;ENSG00000129071;ENSG00000132781	K02325+K04799+K10801+K03575	#
Genetic Information Processing	Folding, sorting and degradation	Protein export	2	23	0.446753	1	ko03060	ENSG00000132432;ENSG00000174780	K07342+K03108	#
Genetic Information Processing	Folding, sorting and degradation	Sulfur relay system	1	9	0.454341	1	ko04122	ENSG00000128311	K01011	#
Genetic Information Processing	Replication and repair	DNA replication	3	40	0.487592	1	ko03030	ENSG00000100479;ENSG00000138346;ENSG00000168496	K02325+K10742+K04799	#
Genetic Information Processing	Translation	Ribosome	9	142	0.582038	1	ko03010	ENSG00000110700;ENSG00000122140;ENSG00000181991;ENSG00000109475;ENSG00000164587;ENSG00000132313;ENSG00000158042;ENSG00000089009;ENSG00000142937	K02953+K02967+K02948+K02915+K02955+K02916+K02879+K02934+K02995	#
Genetic Information Processing	Folding, sorting and degradation	RNA degradation	5	79	0.591139	1	ko03018	ENSG00000106355;ENSG00000171311;ENSG00000138035;ENSG00000146453;ENSG00000172795	K12624+K07573+K00962+K01148+K12613	#
Genetic Information Processing	Replication and repair	Non-homologous end-joining	1	14	0.610382	1	ko03450	ENSG00000168496	K04799	#
Genetic Information Processing	Folding, sorting and degradation	SNARE interactions in vesicular transport	2	36	0.689529	1	ko04130	ENSG00000079950;ENSG00000113734	K08488+K08497	#
Genetic Information Processing	Translation	mRNA surveillance pathway	4	99	0.893506	1	ko03015	ENSG00000176102;ENSG00000100941;ENSG00000092020;ENSG00000172409	K14408+K13114+K11583+K14399	#
Genetic Information Processing	Translation	Aminoacyl-tRNA biosynthesis	1	46	0.955098	1	ko00970	ENSG00000065427	K04567	#
Human Diseases	Cancer: specific types	Melanoma	13	76	0.00111389	0.173767	ko05218	ENSG00000197461;ENSG00000078579;ENSG00000130222;ENSG00000101412;ENSG00000162344;ENSG00000138798;ENSG00000113578;ENSG00000138685;ENSG00000017427;ENSG00000099860;ENSG00000122008;ENSG00000187098;ENSG00000138675	K04359+K04358+K04402+K17454+K22603+K04357+K18496+K18497+K05459+K04402+K03511+K09455+K04358	#
Human Diseases	Cancer: overview	Pathways in cancer	50	551	0.00949121	0.329029	ko05200	ENSG00000134470;ENSG00000197461;ENSG00000167244;ENSG00000078401;ENSG00000078579;ENSG00000125378;ENSG00000015475;ENSG00000175104;ENSG00000130222;ENSG00000101197;ENSG00000101412;ENSG00000162344;ENSG00000134352;ENSG00000158955;ENSG00000101966;ENSG00000107562;ENSG00000181019;ENSG00000167083;ENSG00000138798;ENSG00000172380;ENSG00000119699;ENSG00000081059;ENSG00000136997;ENSG00000027697;ENSG00000113578…	K05074+K04359+K13769+K16366+K04358+K04662+K04726+K03175+K04402+K16061+K17454+K22603+K05060+K01064+K04725+K10031+K00355+K04549+K04357+K04347+K13377+K02620+K04377+K05132+K18496+K07834+K04197+K02219+K18497+K05459+K07835+K04734+K06627+K08551+K04453+K09289+K04346+K04402+K00445+K06226+K13376+K09438+K03511+K09455+K05064+K04358+K08731+K10055+K04260+K01679	#
Human Diseases	Cancer: overview	Transcriptional misregulation in cancer	26	268	0.0259821	0.530788	ko05202	ENSG00000141380;ENSG00000197461;ENSG00000126778;ENSG00000100625;ENSG00000184937;ENSG00000130222;ENSG00000107807;ENSG00000134323;ENSG00000136807;ENSG00000122861;ENSG00000101017;ENSG00000135363;ENSG00000136997;ENSG00000169696;ENSG00000017427;ENSG00000007062;ENSG00000145386;ENSG00000125952;ENSG00000099860;ENSG00000066336;ENSG00000146674;ENSG00000162924;ENSG00000122008;ENSG00000187098;ENSG00000109906…	K15623+K04359+K15614+K15615+K09234+K04402+K09340+K09109+K02211+K01348+K03160+K15612+K04377+K15627+K05459+K06532+K06627+K04453+K04402+K09438+K10138+K09254+K03511+K09455+K10055+K14651	#
Human Diseases	Cancer: specific types	Thyroid cancer	6	38	0.0343959	0.530788	ko05216	ENSG00000130222;ENSG00000081059;ENSG00000136997;ENSG00000266412;ENSG00000099860;ENSG00000122008	K04402+K02620+K04377+K09289+K04402+K03511	#
Human Diseases	Cancer: specific types	Gastric cancer	16	153	0.0400448	0.530788	ko05226	ENSG00000078579;ENSG00000130222;ENSG00000101412;ENSG00000162344;ENSG00000158955;ENSG00000138798;ENSG00000119699;ENSG00000081059;ENSG00000136997;ENSG00000113578;ENSG00000138685;ENSG00000099860;ENSG00000115596;ENSG00000092969;ENSG00000122008;ENSG00000138675	K04358+K04402+K17454+K22603+K01064+K04357+K13377+K02620+K04377+K18496+K18497+K04402+K00445+K13376+K03511+K04358	#
Human Diseases	Cancer: specific types	Colorectal cancer	11	94	0.0409428	0.530788	ko05210	ENSG00000130222;ENSG00000138798;ENSG00000119699;ENSG00000081059;ENSG00000136997;ENSG00000006451;ENSG00000144118;ENSG00000099860;ENSG00000092969;ENSG00000122008;ENSG00000089685	K04402+K04357+K13377+K02620+K04377+K07834+K07835+K04402+K13376+K03511+K08731	#
Human Diseases	Cancer: specific types	Small cell lung cancer	11	94	0.0409428	0.530788	ko05222	ENSG00000175104;ENSG00000130222;ENSG00000101197;ENSG00000101412;ENSG00000101966;ENSG00000136997;ENSG00000173207;ENSG00000100906;ENSG00000125952;ENSG00000099860;ENSG00000122008	K03175+K04402+K16061+K17454+K04725+K04377+K02219+K04734+K04453+K04402+K03511	#
Human Diseases	Infectious disease: bacterial	Vibrio cholerae infection	7	51	0.0456384	0.530788	ko05110	ENSG00000100196;ENSG00000131100;ENSG00000132432;ENSG00000001626;ENSG00000113732;ENSG00000100554;ENSG00000151418	K10949+K02150+K07342+K05031+K02153+K02149+K02152	#
Human Diseases	Cancer: specific types	Breast cancer	16	156	0.0465102	0.530788	ko05224	ENSG00000078579;ENSG00000130222;ENSG00000101412;ENSG00000162344;ENSG00000158955;ENSG00000138798;ENSG00000081059;ENSG00000136997;ENSG00000113578;ENSG00000138685;ENSG00000017427;ENSG00000140009;ENSG00000099860;ENSG00000115596;ENSG00000122008;ENSG00000138675	K04358+K04402+K17454+K22603+K01064+K04357+K02620+K04377+K18496+K18497+K05459+K08551+K04402+K00445+K03511+K04358	#
Human Diseases	Cancer: specific types	Basal cell carcinoma	8	64	0.0544398	0.530788	ko05217	ENSG00000125378;ENSG00000130222;ENSG00000158955;ENSG00000081059;ENSG00000099860;ENSG00000115596;ENSG00000128602;ENSG00000122008	K04662+K04402+K01064+K02620+K04402+K00445+K06226+K03511	#
Human Diseases	Infectious disease: viral	Human T-cell leukemia virus 1 infection	21	231	0.0742912	0.62065	ko05166	ENSG00000134470;ENSG00000099901;ENSG00000101412;ENSG00000101966;ENSG00000101017;ENSG00000119699;ENSG00000164109;ENSG00000136997;ENSG00000164611;ENSG00000120149;ENSG00000103043;ENSG00000164162;ENSG00000157613;ENSG00000100906;ENSG00000145386;ENSG00000115966;ENSG00000053900;ENSG00000176386;ENSG00000092969;ENSG00000066336;ENSG00000120837	K05074+K15306+K17454+K04725+K03160+K13377+K02537+K04377+K06635+K09341+K15305+K03357+K09048+K04734+K06627+K04450+K03351+K03359+K13376+K09438+K08065	#
Human Diseases	Cancer: specific types	Pancreatic cancer	9	81	0.0791585	0.633268	ko05212	ENSG00000130222;ENSG00000101412;ENSG00000138798;ENSG00000119699;ENSG00000006451;ENSG00000144118;ENSG00000099860;ENSG00000092969;ENSG00000122008	K04402+K17454+K04357+K13377+K07834+K07835+K04402+K13376+K03511	#
Human Diseases	Infectious disease: parasitic	Toxoplasmosis	11	113	0.116539	0.757506	ko05145	ENSG00000175104;ENSG00000101197;ENSG00000154589;ENSG00000101966;ENSG00000101017;ENSG00000119699;ENSG00000027697;ENSG00000100906;ENSG00000172936;ENSG00000092969;ENSG00000141506	K03175+K16061+K05400+K04725+K03160+K13377+K05132+K04734+K04729+K13376+K21290	#
Human Diseases	Cancer: specific types	Chronic myeloid leukemia	8	79	0.140359	0.810961	ko05220	ENSG00000130222;ENSG00000101412;ENSG00000119699;ENSG00000136997;ENSG00000100906;ENSG00000099860;ENSG00000092969;ENSG00000122008	K04402+K17454+K13377+K04377+K04734+K04402+K13376+K03511	#
Human Diseases	Infectious disease: bacterial	Legionellosis	6	58	0.173687	0.846726	ko05134	ENSG00000099968;ENSG00000138069;ENSG00000079332;ENSG00000100906;ENSG00000172936;ENSG00000152700	K15485+K07874+K07953+K04734+K04729+K07953	#
Human Diseases	Infectious disease: viral	Hepatitis B	14	167	0.197726	0.899462	ko05161	ENSG00000015475;ENSG00000175104;ENSG00000101412;ENSG00000134308;ENSG00000119699;ENSG00000136997;ENSG00000157613;ENSG00000100906;ENSG00000145386;ENSG00000115966;ENSG00000172936;ENSG00000092969;ENSG00000167986;ENSG00000089685	K04726+K03175+K17454+K16197+K13377+K04377+K09048+K04734+K06627+K04450+K04729+K13376+K10610+K08731	#
Human Diseases	Cancer: specific types	Endometrial cancer	6	63	0.224899	0.941156	ko05213	ENSG00000130222;ENSG00000138798;ENSG00000081059;ENSG00000136997;ENSG00000099860;ENSG00000122008	K04402+K04357+K02620+K04377+K04402+K03511	#
Human Diseases	Cancer: specific types	Prostate cancer	9	103	0.226239	0.941156	ko05215	ENSG00000197461;ENSG00000101412;ENSG00000277893;ENSG00000122861;ENSG00000138798;ENSG00000081059;ENSG00000157613;ENSG00000017427;ENSG00000100906	K04359+K17454+K12344+K01348+K04357+K02620+K09048+K05459+K04734	#
Human Diseases	Cancer: specific types	Glioma	7	79	0.253369	0.964569	ko05214	ENSG00000197461;ENSG00000130222;ENSG00000101412;ENSG00000138798;ENSG00000017427;ENSG00000099860;ENSG00000122008	K04359+K04402+K17454+K04357+K05459+K04402+K03511	#
Human Diseases	Infectious disease: viral	Hepatitis C	13	163	0.262344	0.967211	ko05160	ENSG00000015475;ENSG00000175104;ENSG00000101412;ENSG00000134308;ENSG00000138798;ENSG00000136997;ENSG00000134001;ENSG00000100906;ENSG00000102871;ENSG00000013297;ENSG00000137275;ENSG00000073060;ENSG00000172071	K04726+K03175+K17454+K16197+K04357+K04377+K03237+K04734+K03171+K06087+K02861+K13885+K08860	#
Human Diseases	Infectious disease: bacterial	Salmonella infection	17	224	0.289069	1	ko05132	ENSG00000126785;ENSG00000175104;ENSG00000123570;ENSG00000006715;ENSG00000154589;ENSG00000104142;ENSG00000176732;ENSG00000081059;ENSG00000136997;ENSG00000006451;ENSG00000139719;ENSG00000100906;ENSG00000166887;ENSG00000102871;ENSG00000137275;ENSG00000130340;ENSG00000172936	K07864+K03175+K07900+K20184+K05400+K20181+K05759+K02620+K04377+K07834+K20182+K04734+K20183+K03171+K02861+K17923+K04729	#
Human Diseases	Endocrine and metabolic disease	Maturity onset diabetes of the young	3	29	0.291462	1	ko04950	ENSG00000125820;ENSG00000163623;ENSG00000162992	K08029+K08030+K08033	#
Human Diseases	Cancer: overview	PD-L1 expression and PD-1 checkpoint pathway in cancer	8	99	0.315223	1	ko05235	ENSG00000120217;ENSG00000175104;ENSG00000146232;ENSG00000138798;ENSG00000027697;ENSG00000156127;ENSG00000100906;ENSG00000172936	K06745+K03175+K05872+K04357+K05132+K09034+K04734+K04729	#
Human Diseases	Infectious disease: viral	Epstein-Barr virus infection	20	282	0.376895	1	ko05169	ENSG00000015475;ENSG00000175104;ENSG00000130222;ENSG00000101412;ENSG00000146232;ENSG00000101017;ENSG00000136997;ENSG00000197170;ENSG00000164576;ENSG00000164105;ENSG00000100906;ENSG00000145386;ENSG00000102871;ENSG00000175166;ENSG00000099860;ENSG00000137275;ENSG00000172936;ENSG00000163636;ENSG00000122008;ENSG00000165916	K04726+K03175+K04402+K17454+K05872+K03160+K04377+K03035+K19202+K19202+K04734+K06627+K03171+K03028+K04402+K02861+K04729+K03037+K03511+K03065	#
Human Diseases	Neurodegenerative disease	Huntington disease	20	288	0.414064	1	ko05016	ENSG00000157954;ENSG00000099817;ENSG00000140990;ENSG00000110717;ENSG00000164294;ENSG00000109819;ENSG00000089902;ENSG00000184076;ENSG00000171595;ENSG00000211445;ENSG00000110436;ENSG00000157613;ENSG00000116459;ENSG00000165264;ENSG00000070540;ENSG00000128609;ENSG00000175416;ENSG00000167792;ENSG00000110497;ENSG00000154518	K17908+K03013+K03966+K03941+K00432+K07202+K11829+K00419+K11143+K00432+K05613+K09048+K02127+K03962+K17908+K03949+K04645+K03942+K17985+K02128	#
Human Diseases	Cancer: specific types	Hepatocellular carcinoma	12	171	0.436229	1	ko05225	ENSG00000167244;ENSG00000130222;ENSG00000101412;ENSG00000158955;ENSG00000181019;ENSG00000119699;ENSG00000081059;ENSG00000136997;ENSG00000099860;ENSG00000115596;ENSG00000092969;ENSG00000122008	K13769+K04402+K17454+K01064+K00355+K13377+K02620+K04377+K04402+K00445+K13376+K03511	#
Human Diseases	Neurodegenerative disease	Spinocerebellar ataxia	7	100	0.477527	1	ko05017	ENSG00000130638;ENSG00000157954;ENSG00000066427;ENSG00000070540;ENSG00000198836;ENSG00000124788;ENSG00000110497	K19323+K17908+K11863+K17908+K17079+K23616+K17985	#
Human Diseases	Drug resistance: antineoplastic	EGFR tyrosine kinase inhibitor resistance	6	85	0.479697	1	ko01521	ENSG00000197461;ENSG00000138798;ENSG00000135930;ENSG00000138685;ENSG00000017427;ENSG00000175766	K04359+K04357+K03259+K18497+K05459+K03259	#
Human Diseases	Infectious disease: bacterial	Epithelial cell signaling in Helicobacter pylori infection	5	70	0.482067	1	ko05120	ENSG00000131100;ENSG00000113732;ENSG00000100554;ENSG00000100906;ENSG00000151418	K02150+K02153+K02149+K04734+K02152	#
Human Diseases	Cancer: specific types	Non-small cell lung cancer	5	70	0.482067	1	ko05223	ENSG00000130222;ENSG00000101412;ENSG00000138798;ENSG00000099860;ENSG00000122008	K04402+K17454+K04357+K04402+K03511	#
Human Diseases	Infectious disease: parasitic	Malaria	4	55	0.484686	1	ko05144	ENSG00000101017;ENSG00000119699;ENSG00000172936;ENSG00000092969	K03160+K13377+K04729+K13376	#
Human Diseases	Infectious disease: viral	Kaposi sarcoma-associated herpesvirus infection	13	194	0.497885	1	ko05167	ENSG00000015475;ENSG00000101412;ENSG00000134352;ENSG00000167083;ENSG00000144848;ENSG00000172380;ENSG00000136997;ENSG00000027697;ENSG00000034713;ENSG00000138685;ENSG00000100906;ENSG00000102871;ENSG00000141506	K04726+K17454+K05060+K04549+K08343+K04347+K04377+K05132+K08341+K18497+K04734+K03171+K21290	#
Human Diseases	Cancer: specific types	Acute myeloid leukemia	5	72	0.507278	1	ko05221	ENSG00000081059;ENSG00000136997;ENSG00000145386;ENSG00000066336;ENSG00000109906	K02620+K04377+K06627+K09438+K10055	#
Human Diseases	Cancer: specific types	Bladder cancer	3	42	0.520727	1	ko05219	ENSG00000101412;ENSG00000138798;ENSG00000136997	K17454+K04357+K04377	#
Human Diseases	Neurodegenerative disease	Amyotrophic lateral sclerosis	4	58	0.526968	1	ko05014	ENSG00000015475;ENSG00000164294;ENSG00000211445;ENSG00000110436	K04726+K00432+K00432+K05613	#
Human Diseases	Drug resistance: antineoplastic	Antifolate resistance	2	31	0.608213	1	ko01523	ENSG00000176890;ENSG00000138363	K00560+K00602	#
Human Diseases	Endocrine and metabolic disease	Cushing syndrome	10	163	0.623236	1	ko04934	ENSG00000101412;ENSG00000140459;ENSG00000158955;ENSG00000081059;ENSG00000276045;ENSG00000157613;ENSG00000115966;ENSG00000115596;ENSG00000073060;ENSG00000091483	K17454+K00498+K01064+K02620+K16056+K09048+K04450+K00445+K13885+K01679	#
Human Diseases	Endocrine and metabolic disease	Non-alcoholic fatty liver disease	10	164	0.630999	1	ko04932	ENSG00000140990;ENSG00000015475;ENSG00000110717;ENSG00000184076;ENSG00000175727;ENSG00000134001;ENSG00000165264;ENSG00000128609;ENSG00000167792;ENSG00000172071	K03966+K04726+K03941+K00419+K09113+K03237+K03962+K03949+K03942+K08860	#
Human Diseases	Immune disease	Inflammatory bowel disease	4	70	0.676513	1	ko05321	ENSG00000119699;ENSG00000027697;ENSG00000092969;ENSG00000081985	K13377+K05132+K13376+K05064	#
Human Diseases	Neurodegenerative disease	Parkinson disease	9	155	0.686553	1	ko05012	ENSG00000128271;ENSG00000140990;ENSG00000110717;ENSG00000184076;ENSG00000116459;ENSG00000165264;ENSG00000128609;ENSG00000167792;ENSG00000154518	K04266+K03966+K03941+K00419+K02127+K03962+K03949+K03942+K02128	#
Human Diseases	Infectious disease: parasitic	Chagas disease	6	109	0.721294	1	ko05142	ENSG00000175104;ENSG00000119699;ENSG00000027697;ENSG00000100906;ENSG00000172936;ENSG00000092969	K03175+K13377+K05132+K04734+K04729+K13376	#
Human Diseases	Drug resistance: antineoplastic	Platinum drug resistance	4	75	0.728183	1	ko01524	ENSG00000015475;ENSG00000101966;ENSG00000136868;ENSG00000089685	K04726+K04725+K14686+K08731	#
Human Diseases	Cardiovascular disease	Hypertrophic cardiomyopathy	5	93	0.732235	1	ko05410	ENSG00000078401;ENSG00000198467;ENSG00000119699;ENSG00000017427;ENSG00000092969	K16366+K10374+K13377+K05459+K13376	#
Human Diseases	Cancer: overview	Proteoglycans in cancer	12	212	0.733568	1	ko05205	ENSG00000167244;ENSG00000182533;ENSG00000158955;ENSG00000122861;ENSG00000136997;ENSG00000138685;ENSG00000017427;ENSG00000115596;ENSG00000128602;ENSG00000092969;ENSG00000166225;ENSG00000128710	K13769+K12959+K01064+K01348+K04377+K18497+K05459+K00445+K06226+K13376+K12461+K09295	#
Human Diseases	Endocrine and metabolic disease	Insulin resistance	6	114	0.760329	1	ko04931	ENSG00000173281;ENSG00000147162;ENSG00000109819;ENSG00000175727;ENSG00000157613;ENSG00000100906	K07189+K09667+K07202+K09113+K09048+K04734	#
Human Diseases	Infectious disease: viral	Human cytomegalovirus infection	13	234	0.762769	1	ko05163	ENSG00000015475;ENSG00000101412;ENSG00000107562;ENSG00000167083;ENSG00000172380;ENSG00000136997;ENSG00000157613;ENSG00000100906;ENSG00000102871;ENSG00000115966;ENSG00000146535;ENSG00000137275;ENSG00000050628	K04726+K17454+K10031+K04549+K04347+K04377+K09048+K04734+K03171+K04450+K04346+K02861+K04260	#
Human Diseases	Infectious disease: viral	Measles	8	150	0.768657	1	ko05162	ENSG00000015475;ENSG00000175104;ENSG00000123570;ENSG00000134001;ENSG00000100906;ENSG00000102871;ENSG00000172936;ENSG00000172071	K04726+K03175+K07900+K03237+K04734+K03171+K04729+K08860	#
Human Diseases	Cancer: overview	Viral carcinogenesis	11	209	0.808389	1	ko05203	ENSG00000099901;ENSG00000134308;ENSG00000134352;ENSG00000103043;ENSG00000157613;ENSG00000100906;ENSG00000145386;ENSG00000102871;ENSG00000115966;ENSG00000162924;ENSG00000167986	K15306+K16197+K05060+K15305+K09048+K04734+K06627+K03171+K04450+K09254+K10610	#
Human Diseases	Cancer: overview	MicroRNAs in cancer	9	176	0.817444	1	ko05206	ENSG00000197461;ENSG00000206075;ENSG00000101412;ENSG00000122861;ENSG00000136997;ENSG00000113328;ENSG00000137807;ENSG00000092969;ENSG00000128710	K04359+K10139+K17454+K01348+K04377+K10145+K17387+K13376+K09295	#
Human Diseases	Cancer: overview	Choline metabolism in cancer	5	107	0.834363	1	ko05231	ENSG00000197461;ENSG00000110721;ENSG00000138798;ENSG00000161217;ENSG00000153933	K04359+K14156+K04357+K00968+K00901	#
Human Diseases	Infectious disease: bacterial	Shigellosis	13	250	0.836616	1	ko05131	ENSG00000157954;ENSG00000175104;ENSG00000176732;ENSG00000057663;ENSG00000034713;ENSG00000100906;ENSG00000102871;ENSG00000070540;ENSG00000137275;ENSG00000172936;ENSG00000136436;ENSG00000122545;ENSG00000174842	K17908+K03175+K05759+K08339+K08341+K04734+K03171+K17908+K02861+K04729+K21348+K16944+K23345	#
Human Diseases	Substance dependence	Cocaine addiction	2	49	0.837594	1	ko05030	ENSG00000157613;ENSG00000115966	K09048+K04450	#
Human Diseases	Immune disease	Rheumatoid arthritis	8	167	0.859205	1	ko05323	ENSG00000152266;ENSG00000131100;ENSG00000107562;ENSG00000119699;ENSG00000113732;ENSG00000100554;ENSG00000092969;ENSG00000151418	K05261+K02150+K10031+K13377+K02153+K02149+K13376+K02152	#
Human Diseases	Infectious disease: parasitic	Leishmaniasis	7	149	0.860407	1	ko05140	ENSG00000175104;ENSG00000051523;ENSG00000119699;ENSG00000027697;ENSG00000100906;ENSG00000172936;ENSG00000092969	K03175+K08009+K13377+K05132+K04734+K04729+K13376	#
Human Diseases	Cancer: specific types	Renal cell carcinoma	3	75	0.874591	1	ko05211	ENSG00000119699;ENSG00000092969;ENSG00000091483	K13377+K13376+K01679	#
Human Diseases	Infectious disease: bacterial	Pertussis	3	78	0.890794	1	ko05133	ENSG00000175104;ENSG00000154589;ENSG00000172936	K03175+K05400+K04729	#
Human Diseases	Infectious disease: viral	Influenza A	8	179	0.904046	1	ko05164	ENSG00000102580;ENSG00000015475;ENSG00000027697;ENSG00000134001;ENSG00000100906;ENSG00000102871;ENSG00000172936;ENSG00000136436	K09523+K04726+K05132+K03237+K04734+K03171+K04729+K21348	#
Human Diseases	Neurodegenerative disease	Prion disease	1	35	0.905539	1	ko05020	ENSG00000176919	K03999	#
Human Diseases	Cardiovascular disease	Fluid shear stress and atherosclerosis	6	142	0.907583	1	ko05418	ENSG00000197461;ENSG00000182533;ENSG00000078401;ENSG00000125378;ENSG00000051523;ENSG00000181019	K04359+K12959+K16366+K04662+K08009+K00355	#
Human Diseases	Endocrine and metabolic disease	AGE-RAGE signaling pathway in diabetic complications	4	103	0.910142	1	ko04933	ENSG00000078401;ENSG00000119699;ENSG00000117525;ENSG00000092969	K16366+K13377+K03901+K13376	#
Human Diseases	Infectious disease: bacterial	Yersinia infection	5	128	0.926082	1	ko05135	ENSG00000175104;ENSG00000100906;ENSG00000043462;ENSG00000172936;ENSG00000138071	K03175+K04734+K07361+K04729+K17260	#
Human Diseases	Infectious disease: viral	Human immunodeficiency virus 1 infection	10	225	0.927227	1	ko05170	ENSG00000015475;ENSG00000175104;ENSG00000167083;ENSG00000214102;ENSG00000172380;ENSG00000100906;ENSG00000102871;ENSG00000137275;ENSG00000172936;ENSG00000167986	K04726+K03175+K04549+K06632+K04347+K04734+K03171+K02861+K04729+K10610	#
Human Diseases	Substance dependence	Alcoholism	8	195	0.94458	1	ko05034	ENSG00000122585;ENSG00000128271;ENSG00000167083;ENSG00000172380;ENSG00000128708;ENSG00000157613;ENSG00000198246;ENSG00000115966	K05232+K04266+K04549+K04347+K11303+K09048+K15014+K04450	#
Human Diseases	Substance dependence	Amphetamine addiction	2	70	0.947766	1	ko05031	ENSG00000157613;ENSG00000115966	K09048+K04450	#
Human Diseases	Immune disease	Primary immunodeficiency	4	116	0.949382	1	ko05340	ENSG00000196839;ENSG00000101017;ENSG00000276045;ENSG00000166349	K01488+K03160+K16056+K10628	#
Human Diseases	Endocrine and metabolic disease	Type I diabetes mellitus	1	48	0.960781	1	ko04940	ENSG00000003147	K19863	#
Human Diseases	Neurodegenerative disease	Alzheimer disease	16	359	0.963126	1	ko05010	ENSG00000157954;ENSG00000140990;ENSG00000015475;ENSG00000110717;ENSG00000184076;ENSG00000158955;ENSG00000134001;ENSG00000116459;ENSG00000165264;ENSG00000070540;ENSG00000128609;ENSG00000115596;ENSG00000167792;ENSG00000110497;ENSG00000154518;ENSG00000172071	K17908+K03966+K04726+K03941+K00419+K01064+K03237+K02127+K03962+K17908+K03949+K00445+K03942+K17985+K02128+K08860	#
Human Diseases	Infectious disease: bacterial	Bacterial invasion of epithelial cells	2	77	0.964799	1	ko05100	ENSG00000182533;ENSG00000175416	K12959+K04645	#
Human Diseases	Endocrine and metabolic disease	Type II diabetes mellitus	1	50	0.965747	1	ko04930	ENSG00000120833	K04695	#
Human Diseases	Drug resistance: antineoplastic	Endocrine resistance	3	104	0.969458	1	ko01522	ENSG00000101412;ENSG00000017427;ENSG00000140009	K17454+K05459+K08551	#
Human Diseases	Infectious disease: viral	Human papillomavirus infection	14	346	0.982967	1	ko05165	ENSG00000131100;ENSG00000101412;ENSG00000158955;ENSG00000138798;ENSG00000081059;ENSG00000113732;ENSG00000100554;ENSG00000157613;ENSG00000092020;ENSG00000145386;ENSG00000102871;ENSG00000115596;ENSG00000112280;ENSG00000151418	K02150+K17454+K01064+K04357+K02620+K02153+K02149+K09048+K11583+K06627+K03171+K00445+K08131+K02152	#
Human Diseases	Cardiovascular disease	Dilated cardiomyopathy	5	168	0.987168	1	ko05414	ENSG00000043591;ENSG00000198467;ENSG00000119699;ENSG00000017427;ENSG00000092969	K04141+K10374+K13377+K05459+K13376	#
Human Diseases	Substance dependence	Morphine addiction	2	96	0.988291	1	ko05032	ENSG00000167083;ENSG00000172380	K04549+K04347	#
Human Diseases	Infectious disease: bacterial	Tuberculosis	9	257	0.988516	1	ko05152	ENSG00000015475;ENSG00000175104;ENSG00000119699;ENSG00000027697;ENSG00000130592;ENSG00000102871;ENSG00000172936;ENSG00000092969;ENSG00000120837	K04726+K03175+K13377+K05132+K14957+K03171+K04729+K13376+K08065	#
Human Diseases	Cancer: overview	Central carbon metabolism in cancer	1	74	0.993269	1	ko05230	ENSG00000136997	K04377	#
Human Diseases	Cardiovascular disease	Viral myocarditis	3	133	0.993441	1	ko05416	ENSG00000015475;ENSG00000101017;ENSG00000110321	K04726+K03160+K03260	#
Human Diseases	Cardiovascular disease	Arrhythmogenic right ventricular cardiomyopathy	1	79	0.995207	1	ko05412	ENSG00000081059	K02620	#
Human Diseases	Infectious disease: bacterial	Pathogenic Escherichia coli infection	9	285	0.996347	1	ko05130	ENSG00000175104;ENSG00000006453;ENSG00000138069;ENSG00000100906;ENSG00000102871;ENSG00000013297;ENSG00000146535;ENSG00000137275;ENSG00000172936	K03175+K20127+K07874+K04734+K03171+K06087+K04346+K02861+K04729	#
Human Diseases	Infectious disease: parasitic	Amoebiasis	4	177	0.997529	1	ko05146	ENSG00000119699;ENSG00000176919;ENSG00000092969;ENSG00000117450	K13377+K03999+K13376+K13279	#
Human Diseases	Immune disease	Asthma	1	105	0.999183	1	ko05310	ENSG00000101017	K03160	#
Human Diseases	Infectious disease: parasitic	African trypanosomiasis	1	108	0.999334	1	ko05143	ENSG00000172936	K04729	#
Human Diseases	Immune disease	Allograft rejection	1	111	0.999457	1	ko05330	ENSG00000101017	K03160	#
Human Diseases	Immune disease	Autoimmune thyroid disease	1	126	0.999805	1	ko05320	ENSG00000101017	K03160	#
Human Diseases	Infectious disease: bacterial	Staphylococcus aureus infection	1	173	0.999992	1	ko05150	ENSG00000205403	K01333	#
Human Diseases	Immune disease	Systemic lupus erythematosus	2	217	0.999994	1	ko05322	ENSG00000101017;ENSG00000176919	K03160+K03999	#
Human Diseases	Infectious disease: viral	Herpes simplex virus 1 infection	9	573	1	1	ko05168	ENSG00000015475;ENSG00000124193;ENSG00000175104;ENSG00000027697;ENSG00000134001;ENSG00000100906;ENSG00000102871;ENSG00000172936;ENSG00000172071	K04726+K12893+K03175+K05132+K03237+K04734+K03171+K04729+K08860	#
Metabolism	Amino acid metabolism	Phenylalanine, tyrosine and tryptophan biosynthesis	3	6	0.0047218	0.243722	ko00400	ENSG00000120053;ENSG00000125166;ENSG00000198650	K14454+K14455+K00815	#
Metabolism	Global and overview maps	Metabolic pathways	122	1552	0.010699	0.333809	ko01100	ENSG00000136169;ENSG00000196839;ENSG00000128311;ENSG00000176890;ENSG00000165609;ENSG00000185133;ENSG00000094841;ENSG00000197586;ENSG00000129151;ENSG00000140990;ENSG00000119711;ENSG00000101638;ENSG00000119723;ENSG00000131100;ENSG00000167468;ENSG00000165704;ENSG00000148057;ENSG00000100417;ENSG00000119523;ENSG00000183696;ENSG00000106605;ENSG00000120053;ENSG00000110717;ENSG00000164294;ENSG00000169919…	K18494+K01488+K01011+K00560+K13987+K01106+K00761+K01511+K00471+K03966+K00140+K03369+K06126+K02150+K05361+K00760+K00851+K17497+K03843+K00757+K00214+K14454+K03941+K00432+K01195+K11992+K01202+K12357+K01672+K07515+K00819+K01953+K00505+K00232+K15759+K00228+K00419+K01047+K00993+K03426+K07253+K01719+K14156+K01922+K00498+K00913+K00314+K01672+K22283+K01810+K00489+K16860+K00355+K02259+K03373+K00281+K01495+…	#
Metabolism	Amino acid metabolism	Phenylalanine metabolism	4	18	0.0261034	0.530788	ko00360	ENSG00000120053;ENSG00000240972;ENSG00000125166;ENSG00000198650	K14454+K07253+K14455+K00815	#
Metabolism	Glycan biosynthesis and metabolism	Glycosphingolipid biosynthesis - ganglio series	4	18	0.0261034	0.530788	ko00604	ENSG00000101638;ENSG00000184005;ENSG00000008513;ENSG00000157350	K03369+K03373+K00780+K03368	#
Metabolism	Global and overview maps	Carbon metabolism	14	123	0.0284058	0.530788	ko01200	ENSG00000119711;ENSG00000148057;ENSG00000120053;ENSG00000084754;ENSG00000087008;ENSG00000105220;ENSG00000178445;ENSG00000166411;ENSG00000111669;ENSG00000125166;ENSG00000149476;ENSG00000172482;ENSG00000153574;ENSG00000091483	K00140+K00851+K14454+K07515+K00232+K01810+K00281+K00030+K01803+K14455+K00863+K00830+K01807+K01679	#
Metabolism	Metabolism of cofactors and vitamins	Ubiquinone and other terpenoid-quinone biosynthesis	3	12	0.0387549	0.530788	ko00130	ENSG00000119723;ENSG00000181019;ENSG00000198650	K06126+K00355+K00815	#
Metabolism	Amino acid metabolism	Arginine and proline metabolism	7	52	0.0499143	0.530788	ko00330	ENSG00000126790;ENSG00000120053;ENSG00000065154;ENSG00000164904;ENSG00000171766;ENSG00000125166;ENSG00000115758	K18384+K14454+K00819+K14085+K00613+K14455+K01581	#
Metabolism	Glycan biosynthesis and metabolism	Various types of N-glycan biosynthesis	6	42	0.0526382	0.530788	ko00513	ENSG00000119523;ENSG00000172339;ENSG00000214160;ENSG00000177239;ENSG00000033011;ENSG00000169660	K03843+K07441+K03845+K23741+K03842+K14459	#
Metabolism	Metabolism of other amino acids	Phosphonate and phosphinate metabolism	2	6	0.053195	0.530788	ko00440	ENSG00000138018;ENSG00000161217	K00993+K00968	#
Metabolism	Glycan biosynthesis and metabolism	N-Glycan biosynthesis	7	53	0.0544356	0.530788	ko00510	ENSG00000119523;ENSG00000172339;ENSG00000214160;ENSG00000177239;ENSG00000128039;ENSG00000073849;ENSG00000033011	K03843+K07441+K03845+K23741+K12345+K00778+K03842	#
Metabolism	Glycan biosynthesis and metabolism	Glycosaminoglycan biosynthesis - keratan sulfate	3	14	0.0582433	0.543289	ko00533	ENSG00000175264;ENSG00000008513;ENSG00000157350	K01022+K00780+K03368	#
Metabolism	Metabolism of cofactors and vitamins	Porphyrin metabolism	6	44	0.0636048	0.566991	ko00860	ENSG00000106605;ENSG00000169919;ENSG00000080819;ENSG00000188690;ENSG00000014919;ENSG00000165060	K00214+K01195+K00228+K01719+K02259+K19054	#
Metabolism	Carbohydrate metabolism	Fructose and mannose metabolism	5	35	0.0739545	0.62065	ko00051	ENSG00000100417;ENSG00000157353;ENSG00000111669;ENSG00000173540;ENSG00000149476	K17497+K05305+K01803+K00966+K00863	#
Metabolism	Energy metabolism	Oxidative phosphorylation	14	145	0.0887308	0.647675	ko00190	ENSG00000140990;ENSG00000131100;ENSG00000110717;ENSG00000184076;ENSG00000014919;ENSG00000113732;ENSG00000100554;ENSG00000180817;ENSG00000116459;ENSG00000165264;ENSG00000128609;ENSG00000151418;ENSG00000167792;ENSG00000154518	K03966+K02150+K03941+K00419+K02259+K02153+K02149+K01507+K02127+K03962+K03949+K02152+K03942+K02128	#
Metabolism	Lipid metabolism	Ether lipid metabolism	6	49	0.0964423	0.65413	ko00565	ENSG00000117215;ENSG00000138018;ENSG00000166428;ENSG00000123739;ENSG00000146070;ENSG00000007168	K01047+K00993+K16860+K01047+K01062+K16794	#
Metabolism	Amino acid metabolism	Tyrosine metabolism	5	39	0.106547	0.707288	ko00350	ENSG00000120053;ENSG00000077498;ENSG00000240972;ENSG00000125166;ENSG00000198650	K14454+K00505+K07253+K14455+K00815	#
Metabolism	Amino acid metabolism	Lysine degradation	7	64	0.120567	0.763305	ko00310	ENSG00000136169;ENSG00000129151;ENSG00000084754;ENSG00000164904;ENSG00000183955;ENSG00000143499;ENSG00000139718	K18494+K00471+K07515+K14085+K11428+K11426+K11422	#
Metabolism	Global and overview maps	2-Oxocarboxylic acid metabolism	3	19	0.122325	0.763305	ko01210	ENSG00000120053;ENSG00000166411;ENSG00000125166	K14454+K00030+K14455	#
Metabolism	Amino acid metabolism	Cysteine and methionine metabolism	6	53	0.128087	0.783589	ko00270	ENSG00000128311;ENSG00000120053;ENSG00000023909;ENSG00000125166;ENSG00000198650;ENSG00000149089	K01011+K14454+K11205+K14455+K00815+K08964	#
Metabolism	Amino acid metabolism	Glycine, serine and threonine metabolism	5	43	0.144994	0.822511	ko00260	ENSG00000123453;ENSG00000178445;ENSG00000164904;ENSG00000171766;ENSG00000172482	K00314+K00281+K14085+K00613+K00830	#
Metabolism	Metabolism of other amino acids	beta-Alanine metabolism	4	32	0.151631	0.822586	ko00410	ENSG00000119711;ENSG00000084754;ENSG00000087008;ENSG00000164904	K00140+K07515+K00232+K14085	#
Metabolism	Glycan biosynthesis and metabolism	Other glycan degradation	3	21	0.152917	0.822586	ko00511	ENSG00000013288;ENSG00000162139;ENSG00000169660	K12312+K12357+K14459	#
Metabolism	Glycan biosynthesis and metabolism	Glycosaminoglycan degradation	3	21	0.152917	0.822586	ko00531	ENSG00000169919;ENSG00000165102;ENSG00000186792	K01195+K10532+K01197	#
Metabolism	Energy metabolism	Sulfur metabolism	2	11	0.157594	0.833381	ko00920	ENSG00000128311;ENSG00000104331	K01011+K15759	#
Metabolism	Nucleotide metabolism	Pyrimidine metabolism	6	60	0.193574	0.899462	ko00240	ENSG00000176890;ENSG00000094841;ENSG00000197586;ENSG00000183696;ENSG00000187097;ENSG00000172113	K00560+K00761+K01511+K00757+K01511+K00940	#
Metabolism	Carbohydrate metabolism	Propanoate metabolism	4	36	0.204226	0.899462	ko00640	ENSG00000119711;ENSG00000084754;ENSG00000087008;ENSG00000093144	K00140+K07515+K00232+K18426	#
Metabolism	Carbohydrate metabolism	Amino sugar and nucleotide sugar metabolism	5	51	0.235932	0.949976	ko00520	ENSG00000100417;ENSG00000105220;ENSG00000157353;ENSG00000162066;ENSG00000173540	K17497+K01810+K05305+K01443+K00966	#
Metabolism	Lipid metabolism	alpha-Linolenic acid metabolism	3	26	0.237494	0.949976	ko00592	ENSG00000087008;ENSG00000117215;ENSG00000123739	K00232+K01047+K01047	#
Metabolism	Global and overview maps	Biosynthesis of amino acids	7	79	0.253369	0.964569	ko01230	ENSG00000120053;ENSG00000070669;ENSG00000166411;ENSG00000111669;ENSG00000125166;ENSG00000198650;ENSG00000153574	K14454+K01953+K00030+K01803+K14455+K00815+K01807	#
Metabolism	Amino acid metabolism	Alanine, aspartate and glutamate metabolism	4	40	0.261218	0.967211	ko00250	ENSG00000120053;ENSG00000070669;ENSG00000125166;ENSG00000172482	K14454+K01953+K14455+K00830	#
Metabolism	Carbohydrate metabolism	Butanoate metabolism	3	28	0.27333	0.991616	ko00650	ENSG00000084754;ENSG00000161267;ENSG00000081760	K07515+K00019+K01907	#
Metabolism	Glycan biosynthesis and metabolism	Glycosphingolipid biosynthesis - globo and isoglobo series	2	16	0.27968	1	ko00603	ENSG00000008513;ENSG00000157350	K00780+K03368	#
Metabolism	Lipid metabolism	Arachidonic acid metabolism	6	70	0.303283	1	ko00590	ENSG00000164294;ENSG00000117215;ENSG00000107317;ENSG00000211445;ENSG00000123739;ENSG00000155016	K00432+K01047+K01830+K00432+K01047+K07422	#
Metabolism	Lipid metabolism	Primary bile acid biosynthesis	2	17	0.304394	1	ko00120	ENSG00000101473;ENSG00000167910	K11992+K00489	#
Metabolism	Energy metabolism	Nitrogen metabolism	2	17	0.304394	1	ko00910	ENSG00000178538;ENSG00000185015	K01672+K01672	#
Metabolism	Carbohydrate metabolism	Pentose phosphate pathway	3	31	0.327918	1	ko00030	ENSG00000148057;ENSG00000105220;ENSG00000153574	K00851+K01810+K01807	#
Metabolism	Lipid metabolism	Glycerophospholipid metabolism	8	101	0.334987	1	ko00564	ENSG00000117215;ENSG00000138018;ENSG00000110721;ENSG00000166428;ENSG00000161217;ENSG00000123739;ENSG00000115159;ENSG00000153933	K01047+K00993+K14156+K16860+K00968+K01047+K00111+K00901	#
Metabolism	Glycan biosynthesis and metabolism	Mucin type O-glycan biosynthesis	3	32	0.346155	1	ko00512	ENSG00000008513;ENSG00000157350;ENSG00000136542	K00780+K03368+K00710	#
Metabolism	Metabolism of other amino acids	Glutathione metabolism	5	60	0.351502	1	ko00480	ENSG00000167468;ENSG00000164294;ENSG00000023909;ENSG00000211445;ENSG00000115758	K05361+K00432+K11205+K00432+K01581	#
Metabolism	Glycan biosynthesis and metabolism	Other types of O-glycan biosynthesis	4	47	0.366077	1	ko00514	ENSG00000147162;ENSG00000136542;ENSG00000173950;ENSG00000073849	K09667+K00710+K23800+K00778	#
Metabolism	Metabolism of cofactors and vitamins	One carbon pool by folate	2	21	0.400861	1	ko00670	ENSG00000176890;ENSG00000138363	K00560+K00602	#
Metabolism	Amino acid metabolism	Valine, leucine and isoleucine degradation	4	50	0.411232	1	ko00280	ENSG00000119711;ENSG00000084754;ENSG00000164904;ENSG00000081760	K00140+K07515+K14085+K01907	#
Metabolism	Metabolism of cofactors and vitamins	Riboflavin metabolism	1	8	0.41633	1	ko00740	ENSG00000160688	K00953	#
Metabolism	Lipid metabolism	Steroid hormone biosynthesis	5	65	0.41737	1	ko00140	ENSG00000277893;ENSG00000140459;ENSG00000167910;ENSG00000137869;ENSG00000128039	K12344+K00498+K00489+K07434+K12345	#
Metabolism	Lipid metabolism	Glycerolipid metabolism	5	65	0.41737	1	ko00561	ENSG00000166035;ENSG00000164904;ENSG00000149476;ENSG00000153933;ENSG00000117448	K22283+K14085+K00863+K00901+K00002	#
Metabolism	Amino acid metabolism	Arginine biosynthesis	2	24	0.46895	1	ko00220	ENSG00000120053;ENSG00000125166	K14454+K14455	#
Metabolism	Lipid metabolism	Synthesis and degradation of ketone bodies	1	10	0.48988	1	ko00072	ENSG00000161267	K00019	#
Metabolism	Carbohydrate metabolism	Inositol phosphate metabolism	5	75	0.544131	1	ko00562	ENSG00000185133;ENSG00000119711;ENSG00000104331;ENSG00000100605;ENSG00000111669	K01106+K00140+K15759+K00913+K01803	#
Metabolism	Metabolism of cofactors and vitamins	Folate biosynthesis	2	28	0.552125	1	ko00790	ENSG00000131979;ENSG00000171723	K01495+K15376	#
Metabolism	Lipid metabolism	Fatty acid degradation	3	46	0.583301	1	ko00071	ENSG00000084754;ENSG00000087008;ENSG00000164904	K07515+K00232+K14085	#
Metabolism	Lipid metabolism	Linoleic acid metabolism	2	30	0.59013	1	ko00591	ENSG00000117215;ENSG00000123739	K01047+K01047	#
Metabolism	Carbohydrate metabolism	Citrate cycle (TCA cycle)	2	32	0.625684	1	ko00020	ENSG00000166411;ENSG00000091483	K00030+K01679	#
Metabolism	Lipid metabolism	Sphingolipid metabolism	3	49	0.626684	1	ko00600	ENSG00000054983;ENSG00000162139;ENSG00000182156	K01202+K12357+K12354	#
Metabolism	Carbohydrate metabolism	Glyoxylate and dicarboxylate metabolism	2	33	0.642545	1	ko00630	ENSG00000178445;ENSG00000172482	K00281+K00830	#
Metabolism	Nucleotide metabolism	Purine metabolism	8	135	0.659269	1	ko00230	ENSG00000196839;ENSG00000165609;ENSG00000197586;ENSG00000165704;ENSG00000054179;ENSG00000187097;ENSG00000138363;ENSG00000172113	K01488+K13987+K01511+K00760+K01509+K01511+K00602+K00940	#
Metabolism	Carbohydrate metabolism	Pentose and glucuronate interconversions	2	35	0.674459	1	ko00040	ENSG00000169919;ENSG00000117448	K01195+K00002	#
Metabolism	Carbohydrate metabolism	Glycolysis / Gluconeogenesis	4	71	0.687365	1	ko00010	ENSG00000105220;ENSG00000164904;ENSG00000111669;ENSG00000117448	K01810+K14085+K01803+K00002	#
Metabolism	Carbohydrate metabolism	Starch and sucrose metabolism	2	37	0.70402	1	ko00500	ENSG00000105220;ENSG00000162688	K01810+K01196	#
Metabolism	Metabolism of cofactors and vitamins	Nicotinate and nicotinamide metabolism	2	38	0.717944	1	ko00760	ENSG00000112874;ENSG00000004468	K03426+K01242	#
Metabolism	Metabolism of cofactors and vitamins	Pantothenate and CoA biosynthesis	1	19	0.721859	1	ko00770	ENSG00000127125	K01922	#
Metabolism	Carbohydrate metabolism	Pyruvate metabolism	2	41	0.75644	1	ko00620	ENSG00000164904;ENSG00000091483	K14085+K01679	#
Metabolism	Glycan biosynthesis and metabolism	Glycosaminoglycan biosynthesis - chondroitin sulfate / dermatan sulfate	1	21	0.756953	1	ko00532	ENSG00000027847	K00733	#
Metabolism	Xenobiotics biodegradation and metabolism	Drug metabolism - other enzymes	4	80	0.77344	1	ko00983	ENSG00000165704;ENSG00000183696;ENSG00000169919;ENSG00000172113	K00760+K00757+K01195+K00940	#
Metabolism	Lipid metabolism	Steroid biosynthesis	1	23	0.787626	1	ko00100	ENSG00000116133	K09828	#
Metabolism	Metabolism of terpenoids and polyketides	Terpenoid backbone biosynthesis	1	23	0.787626	1	ko00900	ENSG00000113161	K00021	#
Metabolism	Amino acid metabolism	Tryptophan metabolism	2	45	0.800648	1	ko00380	ENSG00000084754;ENSG00000164904	K07515+K14085	#
Metabolism	Amino acid metabolism	Histidine metabolism	1	24	0.801482	1	ko00340	ENSG00000164904	K14085	#
Metabolism	Glycan biosynthesis and metabolism	Glycosylphosphatidylinositol (GPI)-anchor biosynthesis	1	25	0.814435	1	ko00563	ENSG00000007541	K03860	#
Metabolism	Glycan biosynthesis and metabolism	Glycosaminoglycan biosynthesis - heparan sulfate / heparin	1	26	0.826544	1	ko00534	ENSG00000027847	K00733	#
Metabolism	Lipid metabolism	Biosynthesis of unsaturated fatty acids	1	27	0.837865	1	ko01040	ENSG00000087008	K00232	#
Metabolism	Carbohydrate metabolism	Ascorbate and aldarate metabolism	1	28	0.848448	1	ko00053	ENSG00000164904	K14085	#
Metabolism	Lipid metabolism	Fatty acid elongation	1	28	0.848448	1	ko00062	ENSG00000084754	K07515	#
Metabolism	Glycan biosynthesis and metabolism	Glycosphingolipid biosynthesis - lacto and neolacto series	1	28	0.848448	1	ko00601	ENSG00000180549	K07635	#
Metabolism	Global and overview maps	Fatty acid metabolism	2	59	0.904358	1	ko01212	ENSG00000084754;ENSG00000087008	K07515+K00232	#
Organismal Systems	Digestive system	Fat digestion and absorption	6	41	0.0476203	0.530788	ko04975	ENSG00000117215;ENSG00000145384;ENSG00000125166;ENSG00000123739;ENSG00000073060;ENSG00000110244	K01047+K08751+K14455+K01047+K13885+K08760	#
Organismal Systems	Digestive system	Cholesterol metabolism	7	54	0.0592046	0.543289	ko04979	ENSG00000101558;ENSG00000124164;ENSG00000166035;ENSG00000167910;ENSG00000073060;ENSG00000110244;ENSG00000110245	K06096+K10707+K22283+K00489+K13885+K08760+K08759	#
Organismal Systems	Digestive system	Vitamin digestion and absorption	4	25	0.075592	0.62065	ko04977	ENSG00000134812;ENSG00000117479;ENSG00000073060;ENSG00000110244	K14615+K14610+K13885+K08760	#
Organismal Systems	Development and regeneration	Axon regeneration	3	17	0.0943255	0.65413	ko04361	ENSG00000005810;ENSG00000186638;ENSG00000126746	K10693+K10393+K23480	#
Organismal Systems	Excretory system	Collecting duct acid secretion	4	27	0.0948564	0.65413	ko04966	ENSG00000131100;ENSG00000113732;ENSG00000100554;ENSG00000151418	K02150+K02153+K02149+K02152	#
Organismal Systems	Endocrine system	Aldosterone synthesis and secretion	9	99	0.19403	0.899462	ko04925	ENSG00000140459;ENSG00000101892;ENSG00000276045;ENSG00000157613;ENSG00000134780;ENSG00000115966;ENSG00000164535;ENSG00000143153;ENSG00000073060	K00498+K01540+K16056+K09048+K13806+K04450+K13806+K01540+K13885	#
Organismal Systems	Endocrine system	Thyroid hormone synthesis	7	74	0.204685	0.899462	ko04918	ENSG00000123561;ENSG00000164294;ENSG00000101892;ENSG00000211445;ENSG00000157613;ENSG00000115966;ENSG00000143153	K20734+K00432+K01540+K00432+K09048+K04450+K01540	#
Organismal Systems	Nervous system	Synaptic vesicle cycle	7	79	0.253369	0.964569	ko04721	ENSG00000106688;ENSG00000131100;ENSG00000113732;ENSG00000110436;ENSG00000100554;ENSG00000175416;ENSG00000151418	K05612+K02150+K02153+K05613+K02149+K04645+K02152	#
Organismal Systems	Endocrine system	PPAR signaling pathway	7	80	0.263503	0.967211	ko03320	ENSG00000087008;ENSG00000164434;ENSG00000167910;ENSG00000145384;ENSG00000170231;ENSG00000110245;ENSG00000155368	K00232+K08756+K00489+K08751+K08755+K08759+K08762	#
Organismal Systems	Immune system	RIG-I-like receptor signaling pathway	6	71	0.314905	1	ko04622	ENSG00000175104;ENSG00000057663;ENSG00000100906;ENSG00000102871;ENSG00000137275;ENSG00000149476	K03175+K08339+K04734+K03171+K02861+K00863	#
Organismal Systems	Digestive system	Bile secretion	6	74	0.350138	1	ko04976	ENSG00000167910;ENSG00000001626;ENSG00000101892;ENSG00000143153;ENSG00000113161;ENSG00000073060	K00489+K05031+K01540+K01540+K00021+K13885	#
Organismal Systems	Digestive system	Mineral absorption	5	61	0.364687	1	ko04978	ENSG00000167996;ENSG00000101892;ENSG00000136868;ENSG00000143153;ENSG00000170385	K00522+K01540+K14686+K01540+K14688	#
Organismal Systems	Digestive system	Gastric acid secretion	6	77	0.385674	1	ko04971	ENSG00000145949;ENSG00000140795;ENSG00000001626;ENSG00000101892;ENSG00000113749;ENSG00000143153	K00907+K00907+K05031+K01540+K04150+K01540	#
Organismal Systems	Immune system	Cytosolic DNA-sensing pathway	5	64	0.404237	1	ko04623	ENSG00000132664;ENSG00000099817;ENSG00000100906;ENSG00000171453;ENSG00000137275	K03025+K03013+K04734+K03027+K02861	#
Organismal Systems	Aging	Longevity regulating pathway	7	95	0.42374	1	ko04211	ENSG00000109819;ENSG00000057663;ENSG00000157613;ENSG00000135930;ENSG00000017427;ENSG00000115966;ENSG00000175766	K07202+K08339+K09048+K03259+K05459+K04450+K03259	#
Organismal Systems	Endocrine system	Progesterone-mediated oocyte maturation	8	110	0.425445	1	ko04914	ENSG00000164109;ENSG00000164162;ENSG00000166851;ENSG00000017427;ENSG00000145386;ENSG00000053900;ENSG00000176386;ENSG00000129055	K02537+K03357+K06631+K05459+K06627+K03351+K03359+K12456	#
Organismal Systems	Endocrine system	Cortisol synthesis and secretion	5	66	0.430455	1	ko04927	ENSG00000140459;ENSG00000276045;ENSG00000157613;ENSG00000115966;ENSG00000073060	K00498+K16056+K09048+K04450+K13885	#
Organismal Systems	Sensory system	Taste transduction	6	81	0.433009	1	ko04742	ENSG00000185933;ENSG00000054179;ENSG00000169860;ENSG00000186912;ENSG00000187848;ENSG00000179097	K19738+K01509+K04270+K04271+K05216+K04153	#
Organismal Systems	Excretory system	Endocrine and other factor-regulated calcium reabsorption	4	54	0.470255	1	ko04961	ENSG00000152266;ENSG00000101892;ENSG00000143153;ENSG00000175416	K05261+K01540+K01540+K04645	#
Organismal Systems	Endocrine system	Adipocytokine signaling pathway	5	70	0.482067	1	ko04920	ENSG00000122585;ENSG00000109819;ENSG00000146232;ENSG00000100906;ENSG00000102871	K05232+K07202+K05872+K04734+K03171	#
Organismal Systems	Endocrine system	Ovarian steroidogenesis	4	55	0.484686	1	ko04913	ENSG00000140459;ENSG00000137869;ENSG00000017427;ENSG00000073060	K00498+K07434+K05459+K13885	#
Organismal Systems	Development and regeneration	Dorso-ventral axis formation	1	10	0.48988	1	ko04320	ENSG00000155816	K02184	#
Organismal Systems	Endocrine system	Melanogenesis	7	102	0.498693	1	ko04916	ENSG00000078401;ENSG00000077498;ENSG00000158955;ENSG00000081059;ENSG00000157613;ENSG00000115596;ENSG00000187098	K16366+K00505+K01064+K02620+K09048+K00445+K09455	#
Organismal Systems	Excretory system	Aldosterone-regulated sodium reabsorption	3	42	0.520727	1	ko04960	ENSG00000101892;ENSG00000017427;ENSG00000143153	K01540+K05459+K01540	#
Organismal Systems	Excretory system	Proximal tubule bicarbonate reclamation	2	27	0.532211	1	ko04964	ENSG00000101892;ENSG00000143153	K01540+K01540	#
Organismal Systems	Environmental adaptation	Thermogenesis	16	246	0.538557	1	ko04714	ENSG00000140990;ENSG00000110717;ENSG00000109819;ENSG00000184076;ENSG00000014919;ENSG00000157613;ENSG00000116459;ENSG00000165264;ENSG00000163626;ENSG00000115966;ENSG00000128609;ENSG00000137806;ENSG00000166225;ENSG00000167792;ENSG00000115263;ENSG00000154518	K03966+K03941+K07202+K00419+K02259+K09048+K02127+K03962+K17797+K04450+K03949+K18159+K12461+K03942+K05259+K02128	#
Organismal Systems	Digestive system	Protein digestion and absorption	6	97	0.610729	1	ko04974	ENSG00000106688;ENSG00000123500;ENSG00000021488;ENSG00000101892;ENSG00000143153;ENSG00000112280	K05612+K19479+K13868+K01540+K01540+K08131	#
Organismal Systems	Development and regeneration	Osteoclast differentiation	8	133	0.642629	1	ko04380	ENSG00000175104;ENSG00000051523;ENSG00000027697;ENSG00000100906;ENSG00000043462;ENSG00000092969;ENSG00000066336;ENSG00000187098	K03175+K08009+K05132+K04734+K07361+K13376+K09438+K09455	#
Organismal Systems	Immune system	NOD-like receptor signaling pathway	11	184	0.659075	1	ko04621	ENSG00000175104;ENSG00000110218;ENSG00000101966;ENSG00000051523;ENSG00000057663;ENSG00000034713;ENSG00000089041;ENSG00000100906;ENSG00000137275;ENSG00000172936;ENSG00000163297	K03175+K03443+K04725+K08009+K08339+K08341+K05220+K04734+K02861+K04729+K20909	#
Organismal Systems	Circulatory system	Vascular smooth muscle contraction	8	135	0.659269	1	ko04270	ENSG00000128271;ENSG00000078401;ENSG00000145949;ENSG00000140795;ENSG00000117215;ENSG00000151617;ENSG00000146535;ENSG00000123739	K04266+K16366+K00907+K00907+K01047+K04197+K04346+K01047	#
Organismal Systems	Nervous system	Retrograde endocannabinoid signaling	9	155	0.686553	1	ko04723	ENSG00000140990;ENSG00000110717;ENSG00000167083;ENSG00000172380;ENSG00000165264;ENSG00000134780;ENSG00000128609;ENSG00000164535;ENSG00000167792	K03966+K03941+K04549+K04347+K03962+K13806+K03949+K13806+K03942	#
Organismal Systems	Digestive system	Pancreatic secretion	6	105	0.687042	1	ko04972	ENSG00000117215;ENSG00000001626;ENSG00000101892;ENSG00000004468;ENSG00000143153;ENSG00000123739	K01047+K05031+K01540+K01242+K01540+K01047	#
Organismal Systems	Endocrine system	Growth hormone synthesis, secretion and action	7	124	0.705021	1	ko04935	ENSG00000139874;ENSG00000120833;ENSG00000157613;ENSG00000017427;ENSG00000115966;ENSG00000146674;ENSG00000064835	K04217+K04695+K09048+K05459+K04450+K10138+K09363	#
Organismal Systems	Endocrine system	Renin secretion	4	73	0.708293	1	ko04924	ENSG00000078401;ENSG00000043591;ENSG00000276045;ENSG00000151617	K16366+K04141+K16056+K04197	#
Organismal Systems	Immune system	Toll-like receptor signaling pathway	6	108	0.712982	1	ko04620	ENSG00000175104;ENSG00000154589;ENSG00000101017;ENSG00000100906;ENSG00000137275;ENSG00000172936	K03175+K05400+K03160+K04734+K02861+K04729	#
Organismal Systems	Immune system	Complement and coagulation cascades	5	91	0.714477	1	ko04610	ENSG00000185010;ENSG00000122861;ENSG00000176919;ENSG00000117525;ENSG00000205403	K03899+K01348+K03999+K03901+K01333	#
Organismal Systems	Endocrine system	Insulin secretion	5	91	0.714477	1	ko04911	ENSG00000101892;ENSG00000157613;ENSG00000115966;ENSG00000143153;ENSG00000115263	K01540+K09048+K04450+K01540+K05259	#
Organismal Systems	Immune system	IL-17 signaling pathway	5	97	0.765318	1	ko04657	ENSG00000175104;ENSG00000056972;ENSG00000100906;ENSG00000102871;ENSG00000137745	K03175+K21124+K04734+K03171+K07994	#
Organismal Systems	Circulatory system	Adrenergic signaling in cardiomyocytes	8	152	0.78112	1	ko04261	ENSG00000043591;ENSG00000198467;ENSG00000101892;ENSG00000157613;ENSG00000092020;ENSG00000115966;ENSG00000143153;ENSG00000141506	K04141+K10374+K01540+K09048+K11583+K04450+K01540+K21290	#
Organismal Systems	Endocrine system	Relaxin signaling pathway	7	135	0.784078	1	ko04926	ENSG00000078401;ENSG00000167083;ENSG00000172380;ENSG00000157613;ENSG00000100906;ENSG00000115966;ENSG00000137745	K16366+K04549+K04347+K09048+K04734+K04450+K07994	#
Organismal Systems	Endocrine system	Regulation of lipolysis in adipocytes	3	63	0.786884	1	ko04923	ENSG00000122585;ENSG00000043591;ENSG00000050628	K05232+K04141+K04260	#
Organismal Systems	Digestive system	Carbohydrate digestion and absorption	2	50	0.845809	1	ko04973	ENSG00000101892;ENSG00000143153	K01540+K01540	#
Organismal Systems	Endocrine system	Parathyroid hormone synthesis, secretion and action	5	109	0.845975	1	ko04928	ENSG00000152266;ENSG00000157613;ENSG00000115966;ENSG00000146535;ENSG00000137745	K05261+K09048+K04450+K04346+K07994	#
Organismal Systems	Circulatory system	Cardiac muscle contraction	4	91	0.852024	1	ko04260	ENSG00000184076;ENSG00000198467;ENSG00000101892;ENSG00000143153	K00419+K10374+K01540+K01540	#
Organismal Systems	Nervous system	GABAergic synapse	4	92	0.857868	1	ko04727	ENSG00000167083;ENSG00000172380;ENSG00000171723;ENSG00000034713	K04549+K04347+K15376+K08341	#
Organismal Systems	Immune system	Platelet activation	6	130	0.858046	1	ko04611	ENSG00000145949;ENSG00000140795;ENSG00000169860;ENSG00000276045;ENSG00000043462;ENSG00000141506	K00907+K00907+K04270+K16056+K07361+K21290	#
Organismal Systems	Digestive system	Salivary secretion	4	93	0.863514	1	ko04970	ENSG00000043591;ENSG00000101892;ENSG00000004468;ENSG00000143153	K04141+K01540+K01242+K01540	#
Organismal Systems	Nervous system	Serotonergic synapse	5	116	0.881431	1	ko04726	ENSG00000147246;ENSG00000158748;ENSG00000167083;ENSG00000172380;ENSG00000179097	K04157+K04162+K04549+K04347+K04153	#
Organismal Systems	Endocrine system	Prolactin signaling pathway	3	78	0.890794	1	ko04917	ENSG00000170677;ENSG00000120833;ENSG00000140009	K04699+K04695+K08551	#
Organismal Systems	Immune system	Th1 and Th2 cell differentiation	4	101	0.902136	1	ko04658	ENSG00000146232;ENSG00000027697;ENSG00000100906;ENSG00000081985	K05872+K05132+K04734+K05064	#
Organismal Systems	Endocrine system	Insulin signaling pathway	6	145	0.917347	1	ko04910	ENSG00000185133;ENSG00000173281;ENSG00000109819;ENSG00000120833;ENSG00000135930;ENSG00000175766	K01106+K07189+K07202+K04695+K03259+K03259	#
Organismal Systems	Nervous system	Long-term depression	2	62	0.918735	1	ko04730	ENSG00000017427;ENSG00000146535	K05459+K04346	#
Organismal Systems	Endocrine system	Thyroid hormone signaling pathway	5	128	0.926082	1	ko04919	ENSG00000125378;ENSG00000211448;ENSG00000136997;ENSG00000101892;ENSG00000143153	K04662+K17904+K04377+K01540+K01540	#
Organismal Systems	Endocrine system	Glucagon signaling pathway	4	109	0.930779	1	ko04922	ENSG00000109819;ENSG00000157613;ENSG00000115966;ENSG00000115263	K07202+K09048+K04450+K05259	#
Organismal Systems	Immune system	T cell receptor signaling pathway	4	111	0.936643	1	ko04660	ENSG00000100351;ENSG00000146232;ENSG00000100906;ENSG00000043462	K07366+K05872+K04734+K07361	#
Organismal Systems	Aging	Longevity regulating pathway - multiple species	2	68	0.941607	1	ko04213	ENSG00000057663;ENSG00000017427	K08339+K05459	#
Organismal Systems	Immune system	Th17 cell differentiation	4	113	0.942053	1	ko04659	ENSG00000146232;ENSG00000134352;ENSG00000027697;ENSG00000100906	K05872+K05060+K05132+K04734	#
Organismal Systems	Nervous system	Dopaminergic synapse	5	138	0.951162	1	ko04728	ENSG00000167083;ENSG00000172380;ENSG00000157613;ENSG00000092020;ENSG00000115966	K04549+K04347+K09048+K11583+K04450	#
Organismal Systems	Nervous system	Cholinergic synapse	4	118	0.953786	1	ko04725	ENSG00000167083;ENSG00000172380;ENSG00000157613;ENSG00000141506	K04549+K04347+K09048+K21290	#
Organismal Systems	Nervous system	Glutamatergic synapse	4	119	0.955853	1	ko04724	ENSG00000106688;ENSG00000167083;ENSG00000172380;ENSG00000110436	K05612+K04549+K04347+K05613	#
Organismal Systems	Excretory system	Vasopressin-regulated water reabsorption	1	47	0.958036	1	ko04962	ENSG00000157613	K09048	#
Organismal Systems	Environmental adaptation	Circadian entrainment	3	102	0.966175	1	ko04713	ENSG00000167083;ENSG00000172380;ENSG00000168412	K04549+K04347+K04285	#
Organismal Systems	Nervous system	Neurotrophin signaling pathway	4	126	0.968098	1	ko04722	ENSG00000175104;ENSG00000146232;ENSG00000100906;ENSG00000166225	K03175+K05872+K04734+K12461	#
Organismal Systems	Immune system	Leukocyte transendothelial migration	3	118	0.985282	1	ko04670	ENSG00000051523;ENSG00000107562;ENSG00000013297	K08009+K10031+K06087	#
Organismal Systems	Immune system	Intestinal immune network for IgA production	3	123	0.988727	1	ko04672	ENSG00000134470;ENSG00000107562;ENSG00000101017	K05074+K10031+K03160	#
Organismal Systems	Endocrine system	GnRH secretion	1	67	0.989175	1	ko04929	ENSG00000140009	K08551	#
Organismal Systems	Sensory system	Inflammatory mediator regulation of TRP channels	2	103	0.992263	1	ko04750	ENSG00000147246;ENSG00000017427	K04157+K05459	#
Organismal Systems	Endocrine system	Oxytocin signaling pathway	4	159	0.993701	1	ko04921	ENSG00000145949;ENSG00000140795;ENSG00000004468;ENSG00000141506	K00907+K00907+K01242+K21290	#
Organismal Systems	Immune system	Antigen processing and presentation	1	76	0.994124	1	ko04612	ENSG00000120837	K08065	#
Organismal Systems	Immune system	C-type lectin receptor signaling pathway	2	108	0.99426	1	ko04625	ENSG00000130592;ENSG00000100906	K14957+K04734	#
Organismal Systems	Development and regeneration	Axon guidance	5	187	0.994813	1	ko04360	ENSG00000173156;ENSG00000107562;ENSG00000128602;ENSG00000196189;ENSG00000066248	K07530+K10031+K06226+K06521+K07525	#
Organismal Systems	Endocrine system	Estrogen signaling pathway	3	141	0.995777	1	ko04915	ENSG00000157613;ENSG00000140009;ENSG00000115966	K09048+K08551+K04450	#
Organismal Systems	Immune system	Chemokine signaling pathway	5	197	0.996829	1	ko04062	ENSG00000107562;ENSG00000167083;ENSG00000172380;ENSG00000100906;ENSG00000141506	K10031+K04549+K04347+K04734+K21290	#
Organismal Systems	Immune system	Hematopoietic cell lineage	3	173	0.999312	1	ko04640	ENSG00000004468;ENSG00000090534;ENSG00000010278	K01242+K06854+K06460	#
Organismal Systems	Immune system	B cell receptor signaling pathway	2	155	0.999679	1	ko04662	ENSG00000146232;ENSG00000100906	K05872+K04734	#
Organismal Systems	Immune system	Natural killer cell mediated cytotoxicity	3	187	0.999696	1	ko04650	ENSG00000015475;ENSG00000027697;ENSG00000043462	K04726+K05132+K07361	#
Organismal Systems	Immune system	Fc epsilon RI signaling pathway	1	141	0.99993	1	ko04664	ENSG00000043462	K07361	#
Organismal Systems	Sensory system	Olfactory transduction	4	438	1	1	ko04740	ENSG00000221977;ENSG00000174957;ENSG00000181518;ENSG00000255307	K04257+K04257+K04257+K04257	#
